# Supplementary material for: DORIS: Personalized course recommendation system based on deep learning
Source: PLoS One. 2023 Jun 2;18(6):e0284687. doi: 10.1371/journal.pone.0284687 (PMC10237496; doi:10.1371/journal.pone.0284687)
Supplement: S1 Dataset — (ZIP) [file pone.0284687.s001.zip]

Archive with 10 entries (9 files):
- datasetInChinese/
- __MACOSX/._datasetInChinese
- datasetInChinese/StudentInformationTable.xlsx
- __MACOSX/datasetInChinese/._StudentInformationTable.xlsx
- datasetInChinese/CourseInformationTable.xlsx
- __MACOSX/datasetInChinese/._CourseInformationTable.xlsx
- datasetInChinese/CourseSelectionTable.xlsx
- __MACOSX/datasetInChinese/._CourseSelectionTable.xlsx
- datasetInChinese/README
- __MACOSX/datasetInChinese/._README
