# Supplementary material for: DORIS: Personalized course recommendation system based on deep learning
Source: PLoS One. 2023 Jun 2;18(6):e0284687. doi: 10.1371/journal.pone.0284687 (PMC10237496; doi:10.1371/journal.pone.0284687)
Supplement: S1 Dataset — (ZIP) [file pone.0284687.s001.zip › datasetInChinese/StudentInformationTable.xlsx]

## Sheet: Sheet1
StudentId	EnrollmentYear	Education	Major
1115	2018	本科	生物科学
1108	2018	本科	生物科学
1192	2018	本科	城乡规划
1193	2018	本科	城乡规划
1293	2018	本科	世界史
1324	2018	本科	考古学(文物建筑方向)
1582	2018	本科	保险学
1599	2018	本科	生物科学
1651	2018	本科	生物科学
1656	2018	本科	生物科学
1663	2018	本科	生物科学
1672	2018	本科	生物技术
1680	2018	本科	心理学
1686	2018	本科	生物科学
1694	2018	本科	生物科学
2255	2019	本科	化学类
2259	2019	本科	化学类
2382	2019	本科	生物科学
2383	2019	本科	生物技术
2384	2019	本科	生物技术
2385	2019	本科	生物技术
2386	2019	本科	生物科学
2387	2019	本科	生物科学
2388	2019	本科	生态学
2389	2019	本科	生态学
2390	2019	本科	生态学
2391	2019	本科	生物科学
2392	2019	本科	生物技术
2393	2019	本科	智能科学与技术
2394	2019	本科	生物科学
2395	2019	本科	生物科学
2396	2019	本科	生物科学
2397	2019	本科	生物技术
2398	2019	本科	生物科学
2399	2019	本科	生物科学
2401	2019	本科	生物科学
2402	2019	本科	生物科学
2403	2019	本科	生物科学
2404	2019	本科	生态学
2405	2019	本科	生物科学
2406	2019	本科	生物科学
2407	2019	本科	生物科学
2408	2019	本科	生态学
2409	2019	本科	生物科学
2410	2019	本科	生物科学
2411	2019	本科	生物科学
2413	2019	本科	生物技术
2414	2019	本科	生物科学
2415	2019	本科	生物技术
2416	2019	本科	生物科学
2417	2019	本科	生物科学
2418	2019	本科	生物科学
2419	2019	本科	生物科学
2420	2019	本科	生物科学
2421	2019	本科	生态学
2422	2019	本科	生物科学
2423	2019	本科	生物科学
2425	2019	本科	生物技术
2427	2019	本科	智能科学与技术
2428	2019	本科	生物科学
2429	2019	本科	生物科学
2430	2019	本科	生物科学
2431	2019	本科	生物科学
2434	2019	本科	生物科学
2435	2019	本科	生物科学
2436	2019	本科	生物技术
2437	2019	本科	生物科学
2438	2019	本科	生物科学
2439	2019	本科	生物科学
2440	2019	本科	生物科学
2441	2019	本科	生物科学
2442	2019	本科	生物科学
2443	2019	本科	生物科学
2444	2019	本科	生物科学
2445	2019	本科	生物科学
2446	2019	本科	生物科学
2447	2019	本科	生物科学
2448	2019	本科	生物科学
2852	2019	本科	环境科学与工程类
2854	2019	本科	环境科学与工程类
2855	2019	本科	环境科学与工程类
2857	2019	本科	环境科学与工程类
2858	2019	本科	环境科学与工程类
2859	2019	本科	环境科学与工程类
2861	2019	本科	环境科学与工程类
2862	2019	本科	环境科学与工程类
2863	2019	本科	环境科学与工程类
2866	2019	本科	环境科学与工程类
2867	2019	本科	环境科学与工程类
2868	2019	本科	环境科学与工程类
2954	2019	本科	生物科学
2961	2019	本科	法学
3477	2019	本科	人文地理与城乡规划
3492	2019	本科	经济学（国家发展方向）
3543	2019	本科	国际经济与贸易
3568	2019	本科	生物科学
3569	2019	本科	数据科学与大数据技术
3574	2019	本科	元培计划
3583	2019	本科	生物科学
3586	2019	本科	金融学
3594	2019	本科	环境科学
3598	2019	本科	保险学
3608	2019	本科	心理学
3628	2019	本科	心理学
3639	2019	本科	生物信息学
3648	2019	本科	生物科学
3664	2019	本科	元培计划
3684	2019	本科	生物技术
3690	2019	本科	心理学
3696	2019	本科	元培计划
3768	2019	本科	生物技术
3769	2019	本科	生物技术
3770	2019	本科	生物科学
3772	2019	本科	心理学
3877	2019	本科	生物科学
3878	2019	本科	古生物学
3920	2019
3921	2019
4568	2000	本科
9	2014	本科	汉语言文学
31	2015	本科	城乡规划
35	2015	本科	广播电视学
52	2015	本科	英语
157	2016	本科	心理学
160	2016	本科	新闻学
178	2016	本科	世界史
180	2016	本科	考古学
181	2016	本科	考古学
187	2016	本科	国际政治（国际政治经济学方向）
191	2016	本科	国际政治（国际政治经济学方向）
223	2016	本科	法学
243	2016	本科	社会学
256	2016	本科	城市管理
259	2016	本科	城市管理
261	2016	本科	行政管理
263	2016	本科	行政管理
306	2016	本科	英语
315	2016	本科	俄语
319	2016	本科	法语
338	2016	本科	日语
374	2016	本科
375	2016	本科
377	2016	本科
378	2016	本科
379	2016	本科
382	2016	本科
383	2016	本科
417	2017	本科	金融学
616	2017	本科	哲学
632	2017	本科	财政学
652	2017	本科	法学
688	2017	本科	财政学
714	2017	本科	经济学
762	2017	本科	西班牙语
770	2017	本科	朝鲜语
772	2017	本科	印地语
774	2017	本科	乌尔都语
837	2017	本科
838	2017	本科
839	2017	本科
840	2017	本科
844	2017	本科
846	2017	本科
848	2017	本科
849	2017	本科
850	2017	本科
851	2017	本科
853	2017	本科
854	2017	本科
1010	2018	本科	地理信息科学
1180	2018	本科	环境科学
1182	2018	本科	环境科学
1216	2018	本科	广告学
1277	2018	本科	历史学
1279	2018	本科	历史学
1343	2018	本科	国际政治（国际政治经济学方向）
1424	2018	本科	国际政治（国际政治经济学方向）
1495	2018	本科	法学
1502	2018	本科	法学
1503	2018	本科	法学
1506	2018	本科	法学
1507	2018	本科	法学
1509	2018	本科	法学
1510	2018	本科	法学
1513	2018	本科	法学
1515	2018	本科	法学
1518	2018	本科	法学
1536	2018	本科	经济学类
1565	2018	本科	法学
1567	2018	本科	政治学、经济学与哲学
1578	2018	本科	心理学
1594	2018	本科	政治学、经济学与哲学
1641	2018	本科	俄语
1644	2018	本科	德语
1659	2018	本科	西班牙语
1660	2018	本科	西班牙语
1662	2018	本科	西班牙语
1678	2018	本科	朝鲜语
1684	2018	本科	泰语
1688	2018	本科	金融学
1761	2018	本科	元培计划
1786	2018	本科
1787	2018	本科
1788	2018	本科
1789	2018	本科
1790	2018	本科
1791	2018	本科
1792	2018	本科
1793	2018	本科
1794	2018	本科
1795	2018	本科
1798	2018	本科
1801	2018	本科
1802	2018	本科
1803	2018	本科
1804	2018	本科
1805	2018	本科
1806	2018	本科
1807	2018	本科
1808	2018	本科
1809	2018	本科
1810	2018	本科
1811	2018	本科
1812	2018	本科
1813	2018	本科
1814	2018	本科
1815	2018	本科
1816	2018	本科
1817	2018	本科
1818	2018	本科
1819	2018	本科
1821	2018	本科
1822	2018	本科
1823	2018	本科
1824	2018	本科
2785	2019	本科	环境科学
2825	2019	本科	计算机科学与技术
2865	2019	本科	经济学类
2449	2019	本科	生物科学
2450	2019	本科	生物科学
2451	2019	本科	智能科学与技术
2452	2019	本科	生物科学
2453	2019	本科	生态学
2454	2019	本科	生物技术
2455	2019	本科	生物科学
2456	2019	本科	生物科学
2457	2019	本科	经济学（国家发展方向）
2459	2019	本科	生物科学
2460	2019	本科	生物科学
2461	2019	本科	生物科学
2462	2019	本科	经济学类
2464	2019	本科	生物技术
2465	2019	本科	生物科学
2466	2019	本科	生物科学
2467	2019	本科	生物技术
2468	2019	本科	生物科学
2469	2019	本科	生物科学
2470	2019	本科	生物技术
2471	2019	本科	生态学
2472	2019	本科	生物科学
2473	2019	本科	经济学
2474	2019	本科	生物技术
2476	2019	本科	生物科学
2477	2019	本科	生态学
2478	2019	本科	生物技术
2479	2019	本科	生物科学
2480	2019	本科	生物科学
2482	2019	本科	生物科学
2483	2019	本科	生物科学
2484	2019	本科	生物科学
2773	2019	本科	生态学
2774	2019	本科	环境科学
2775	2019	本科	人文地理与城乡规划
2776	2019	本科	环境科学
2778	2019	本科	环境科学
2779	2019	本科	环境科学
2781	2019	本科	城乡规划
2783	2019	本科	环境科学
2784	2019	本科	环境科学
2786	2019	本科	经济学（国家发展方向）
2788	2019	本科	计算机科学与技术
2789	2019	本科	生态学
2791	2019	本科	自然地理与资源环境
2798	2019	本科	环境科学
2801	2019	本科	环境科学
2803	2019	本科	智能科学与技术
2804	2019	本科	环境科学
2805	2019	本科	环境科学
2808	2019	本科	自然地理与资源环境
2809	2019	本科	经济学（国家发展方向）
2812	2019	本科	环境科学
2817	2019	本科	人文地理与城乡规划
2831	2019	本科	城乡规划
2834	2019	本科	城乡规划
2835	2019	本科	环境科学与工程类
2836	2019	本科	经济学类
2837	2019	本科	经济学（国家发展方向）
2838	2019	本科	环境科学与工程类
2839	2019	本科	环境科学与工程类
2840	2019	本科	环境科学与工程类
2841	2019	本科	环境科学与工程类
2842	2019	本科	环境科学与工程类
2843	2019	本科	环境科学与工程类
2844	2019	本科	环境科学与工程类
2845	2019	本科	环境科学与工程类
2846	2019	本科	生物科学
2848	2019	本科	环境科学与工程类
2849	2019	本科	环境科学与工程类
2851	2019	本科	环境科学与工程类
15	2015	本科	数学与应用数学
16	2015	本科	数学与应用数学
76	2016	本科	数学与应用数学
81	2016	本科	统计学
205	2016	本科	经济学（国家发展方向）
387	2017	本科	数学与应用数学
389	2017	本科	信息与计算科学
391	2017	本科	统计学
393	2017	本科	数学与应用数学
395	2017	本科	数学与应用数学
397	2017	本科	数学与应用数学
398	2017	本科	统计学
401	2017	本科	数学与应用数学
410	2017	本科	数学与应用数学
21	2015	本科	生物科学
23	2015	本科	生物科学
118	2016	本科	生物科学
119	2016	本科	生物科学
121	2016	本科	生物科学
123	2016	本科	生物科学
173	2016	本科	世界史
220	2016	本科	法学
460	2017	本科	生物科学
461	2017	本科	生物科学
464	2017	本科	生物科学
466	2017	本科	生物科学
1095	2018	本科	生物科学
1096	2018	本科	生物科学
1100	2018	本科	生物科学
1105	2018	本科	生态学
1106	2018	本科	生物科学
803	2017	本科	市场营销
805	2017	本科	会计学
1473	2018	本科	会计学
1477	2018	本科	工商管理类
1765	2018	本科
2939	2019	本科	应用语言学
3126	2019	本科	工商管理类
3129	2019	本科	工商管理类
3130	2019	本科	工商管理类
3134	2019	本科	工商管理类
3135	2019	本科	工商管理类
3136	2019	本科	工商管理类
3141	2019	本科	工商管理类
3144	2019	本科	工商管理类
3146	2019	本科	工商管理类
3148	2019	本科	工商管理类
3152	2019	本科	工商管理类
3153	2019	本科	工商管理类
3155	2019	本科	工商管理类
3156	2019	本科	工商管理类
3157	2019	本科	工商管理类
3158	2019	本科	工商管理类
3162	2019	本科	工商管理类
3164	2019	本科	工商管理类
3168	2019	本科	工商管理类
3170	2019	本科	工商管理类
3171	2019	本科	工商管理类
3173	2019	本科	工商管理类
3176	2019	本科	工商管理类
3177	2019	本科	工商管理类
3178	2019	本科	工商管理类
3180	2019	本科	工商管理类
3181	2019	本科	工商管理类
3183	2019	本科	工商管理类
3185	2019	本科	工商管理类
3186	2019	本科	工商管理类
3188	2019	本科	工商管理类
3189	2019	本科	工商管理类
3192	2019	本科	工商管理类
3193	2019	本科	工商管理类
3194	2019	本科	工商管理类
3195	2019	本科	工商管理类
3196	2019	本科	工商管理类
3198	2019	本科	工商管理类
3199	2019	本科	工商管理类
3200	2019	本科	工商管理类
3201	2019	本科	工商管理类
3203	2019	本科	工商管理类
3204	2019	本科	工商管理类
3206	2019	本科	工商管理类
3208	2019	本科	工商管理类
3211	2019	本科	工商管理类
3212	2019	本科	工商管理类
3213	2019	本科	工商管理类
3214	2019	本科	工商管理类
3215	2019	本科	工商管理类
3216	2019	本科	工商管理类
3218	2019	本科	工商管理类
3220	2019	本科	工商管理类
3221	2019	本科	工商管理类
3223	2019	本科	工商管理类
3225	2019	本科	工商管理类
3229	2019	本科	工商管理类
3230	2019	本科	工商管理类
3232	2019	本科	工商管理类
3234	2019	本科	工商管理类
3236	2019	本科	工商管理类
3238	2019	本科	工商管理类
3239	2019	本科	工商管理类
3240	2019	本科	工商管理类
3241	2019	本科	工商管理类
3242	2019	本科	工商管理类
3243	2019	本科	工商管理类
3244	2019	本科	工商管理类
3246	2019	本科	工商管理类
3247	2019	本科	工商管理类
3252	2019	本科	工商管理类
3253	2019	本科	工商管理类
3255	2019	本科	工商管理类
3256	2019	本科	工商管理类
3257	2019	本科	工商管理类
3260	2019	本科	工商管理类
3263	2019	本科	工商管理类
3264	2019	本科	工商管理类
3267	2019	本科	工商管理类
3268	2019	本科	工商管理类
3271	2019	本科	工商管理类
3274	2019	本科	工商管理类
3275	2019	本科	工商管理类
3278	2019	本科	工商管理类
3279	2019	本科	工商管理类
3282	2019	本科	工商管理类
3284	2019	本科	工商管理类
3286	2019	本科	工商管理类
3287	2019	本科	工商管理类
3288	2019	本科	工商管理类
3289	2019	本科	工商管理类
3290	2019	本科	工商管理类
3291	2019	本科	工商管理类
3292	2019	本科	工商管理类
3295	2019	本科	工商管理类
3296	2019	本科	工商管理类
3297	2019	本科	工商管理类
3298	2019	本科	工商管理类
3299	2019	本科	工商管理类
3301	2019	本科	工商管理类
3302	2019	本科	工商管理类
3304	2019	本科	工商管理类
3305	2019	本科	工商管理类
3307	2019	本科	工商管理类
3308	2019	本科	工商管理类
3309	2019	本科	工商管理类
3311	2019	本科	工商管理类
3312	2019	本科	工商管理类
3314	2019	本科	工商管理类
3316	2019	本科	工商管理类
3317	2019	本科	工商管理类
3638	2019	本科	数据科学与大数据技术
3645	2019	本科	元培计划
3678	2019	本科	元培计划
3833	2019	本科	工商管理类
3834	2019	本科	工商管理类
3837	2019	本科	工商管理类
3843	2019	本科	工商管理类
3844	2019	本科	工商管理类
3849	2019	本科	工商管理类
4	2014	本科	地理信息科学
5	2014	本科	地质学
6	2014	本科	环境工程
22	2015	本科	生物科学
57	2015	本科	空间科学与技术
126	2016	本科	地理信息科学
129	2016	本科	地质学
131	2016	本科	地质学
142	2016	本科	环境科学
266	2016	本科	艺术史论（文化产业管理方向）
287	2016	本科	金融学
412	2017	本科	能源与环境系统工程
472	2017	本科	地理信息科学
473	2017	本科	地质学
657	2017	本科	信息管理与信息系统
1103	2018	本科	生物技术
1118	2018	本科	地理信息科学
1120	2018	本科	地理信息科学
1131	2018	本科	地质学
1132	2018	本科	地质学
1133	2018	本科	地质学
1134	2018	本科	地质学
1138	2018	本科	地球化学
1143	2018	本科	空间科学与技术
1287	2018	本科	世界史
1475	2018	本科	会计学
1482	2018	本科	市场营销
1519	2018	本科	信息管理与信息系统
1590	2018	本科	整合科学
1593	2018	本科	政治学、经济学与哲学
1763	2018	本科	地理信息科学
2226	2019	本科	天文学
2485	2019	本科	地理信息科学
2486	2019	本科	地球物理学
2487	2019	本科	地理信息科学
2488	2019	本科	地理信息科学
2489	2019	本科	空间科学与技术
2490	2019	本科	地理信息科学
2491	2019	本科	地球物理学
2493	2019	本科	地理信息科学
2495	2019	本科	物理学
2496	2019	本科	地理信息科学
2498	2019	本科	电子信息工程
2499	2019	本科	物理学
3536	2019	本科	法学
3538	2019	本科	经济学（国家发展方向）
3546	2019	本科	元培计划
3582	2019	本科	整合科学
3619	2019	本科	心理学
3630	2019	本科	整合科学
3650	2019	本科	经济学（国家发展方向）
3668	2019	本科	保险学
3672	2019	本科	整合科学
3706	2019	本科	俄语
4566	2000	本科
4567	2000	本科
154	2016	本科	环境科学
156	2016	本科	心理学
225	2016	本科	法学
233	2016	本科	信息管理与信息系统
238	2016	本科	社会学
281	2016	本科	会计学
307	2016	本科	英语
329	2016	本科	阿拉伯语
330	2016	本科	波斯语
332	2016	本科	波斯语
345	2016	本科	蒙古语
349	2016	本科	物理学
381	2016	本科
384	2016	本科
385	2016	本科
456	2017	本科	化学
467	2017	本科	地质学
474	2017	本科	地球化学
613	2017	本科	经济学
624	2017	本科	国际经济与贸易
690	2017	本科	经济学
707	2017	本科	金融学
719	2017	本科	生物医学工程
730	2017	本科	英语
845	2017	本科
847	2017	本科
852	2017	本科
1075	2018	本科	化学生物学
1129	2018	本科	物理学
1144	2018	本科	电子信息工程
1178	2018	本科	智能科学与技术
1186	2018	本科	环境科学
1189	2018	本科	城乡规划
1191	2018	本科	城乡规划
1247	2018	本科	汉语言文学
1323	2018	本科	考古学
1326	2018	本科	经济学类
1496	2018	本科	法学
1527	2018	本科	信息管理与信息系统
1575	2018	本科	国际经济与贸易
1645	2018	本科	德语
1657	2018	本科	国际经济与贸易
1665	2018	本科	阿拉伯语
1666	2018	本科	阿拉伯语
1825	2018	本科
2345	2019	本科	化学类
2352	2019	本科	化学类
2362	2019	本科	化学类
2364	2019	本科	化学类
2532	2019	本科	计算机科学与技术
2570	2019	本科	经济学（国家发展方向）
2813	2019	本科	经济学（国家发展方向）
2818	2019	本科	生态学
2819	2019	本科	城乡规划
2823	2019	本科	经济学类
2853	2019	本科	数据科学与大数据技术
2856	2019	本科	智能科学与技术
2860	2019	本科	心理学
2872	2019	本科	心理学
2875	2019	本科	心理学
2877	2019	本科	心理学
2878	2019	本科	心理学
2880	2019	本科	心理学
2883	2019	本科	心理学
2885	2019	本科	经济学（国家发展方向）
2886	2019	本科	工商管理类
2889	2019	本科	心理学
2891	2019	本科	心理学
2893	2019	本科	心理学
2949	2019	本科	历史学类
2952	2019	本科	机器人工程
3496	2019	本科	信息管理与信息系统
3524	2019	本科	艺术史论（文化产业管理方向）
3539	2019	本科	应用语言学
3576	2019	本科	整合科学
3580	2019	本科	经济学（国家发展方向）
3585	2019	本科	心理学
3587	2019	本科	整合科学
3590	2019	本科	整合科学
3620	2019	本科	整合科学
3621	2019	本科	心理学
3624	2019	本科	整合科学
3663	2019	本科	整合科学
3679	2019	本科	整合科学
3680	2019	本科	整合科学
3692	2019	本科	整合科学
3707	2019	本科	德语
3880	2019	本科	心理学
4504	2019	本科
4505	2019	本科
4506	2019	本科
4507	2019	本科
4517	2019	本科
4564	2000	本科
4565	2000	本科
25	2015	本科	计算机科学与技术
26	2015	本科	计算机科学与技术
124	2016	本科	生物科学
138	2016	本科	智能科学与技术
295	2016	本科	整合科学
486	2017	本科	微电子科学与工程
494	2017	本科	智能科学与技术
517	2017	本科	环境科学
608	2017	本科	人文地理与城乡规划
726	2017	本科	数据科学与大数据技术
1065	2018	本科	电子信息科学与技术
1099	2018	本科	生物技术
1128	2018	本科	地球物理学
1153	2018	本科	电子信息科学与技术
1190	2018	本科	城乡规划
1325	2018	本科	哲学
1329	2018	本科	哲学
1584	2018	本科	计算机科学与技术
1591	2018	本科	数据科学与大数据技术
1598	2018	本科	计算机科学与技术
1768	2018	本科	计算机科学与技术
2093	2019	本科	物理学
2131	2019	本科	物理学
2185	2019	本科	物理学
2242	2019	本科	计算机科学与技术
2289	2019	本科	工商管理类
2292	2019	本科	心理学
2424	2019	本科	智能科学与技术
2599	2019	本科	电子信息工程
2600	2019	本科	微电子科学与工程
2601	2019	本科	电子信息工程
2602	2019	本科	电子信息工程
2603	2019	本科	电子信息科学与技术
2604	2019	本科	集成电路设计与集成系统
2605	2019	本科	电子信息工程
2606	2019	本科	集成电路设计与集成系统
2607	2019	本科	微电子科学与工程
2609	2019	本科	微电子科学与工程
2611	2019	本科	微电子科学与工程
2612	2019	本科	微电子科学与工程
2614	2019	本科	集成电路设计与集成系统
2615	2019	本科	集成电路设计与集成系统
2617	2019	本科	计算机科学与技术
2618	2019	本科	微电子科学与工程
2620	2019	本科	电子信息工程
2621	2019	本科	计算机科学与技术
2622	2019	本科	微电子科学与工程
2623	2019	本科	微电子科学与工程
2624	2019	本科	集成电路设计与集成系统
2625	2019	本科	电子信息工程
2626	2019	本科	电子信息工程
2627	2019	本科	微电子科学与工程
2629	2019	本科	电子信息工程
2630	2019	本科	微电子科学与工程
2632	2019	本科	微电子科学与工程
2633	2019	本科	微电子科学与工程
2634	2019	本科	电子信息工程
2635	2019	本科	集成电路设计与集成系统
2636	2019	本科	微电子科学与工程
2637	2019	本科	电子信息工程
2638	2019	本科	电子信息工程
2639	2019	本科	电子信息工程
2640	2019	本科	电子信息工程
2641	2019	本科	集成电路设计与集成系统
2642	2019	本科	电子信息工程
2643	2019	本科	电子信息工程
2644	2019	本科	电子信息工程
2645	2019	本科	电子信息工程
2646	2019	本科	集成电路设计与集成系统
2647	2019	本科	电子信息科学与技术
2648	2019	本科	微电子科学与工程
2649	2019	本科	微电子科学与工程
2650	2019	本科	电子信息工程
2651	2019	本科	电子信息科学与技术
2652	2019	本科	集成电路设计与集成系统
2653	2019	本科	计算机科学与技术
2654	2019	本科	集成电路设计与集成系统
2655	2019	本科	电子信息工程
2656	2019	本科	计算机科学与技术
2657	2019	本科	电子信息科学与技术
2658	2019	本科	集成电路设计与集成系统
2659	2019	本科	电子信息工程
2661	2019	本科	电子信息工程
2662	2019	本科	电子信息科学与技术
2663	2019	本科	集成电路设计与集成系统
2665	2019	本科	电子信息工程
2666	2019	本科	电子信息科学与技术
2667	2019	本科	集成电路设计与集成系统
2668	2019	本科	电子信息工程
2669	2019	本科	集成电路设计与集成系统
2670	2019	本科	微电子科学与工程
2673	2019	本科	电子信息工程
2674	2019	本科	微电子科学与工程
2675	2019	本科	电子信息科学与技术
2676	2019	本科	集成电路设计与集成系统
2677	2019	本科	电子信息工程
2678	2019	本科	电子信息工程
2679	2019	本科	电子信息科学与技术
2680	2019	本科	电子信息工程
2681	2019	本科	集成电路设计与集成系统
2682	2019	本科	电子信息科学与技术
2683	2019	本科	集成电路设计与集成系统
2684	2019	本科	电子信息工程
2685	2019	本科	微电子科学与工程
2696	2019	本科	智能科学与技术
2700	2019	本科	智能科学与技术
2702	2019	本科	计算机科学与技术
2712	2019	本科	智能科学与技术
2719	2019	本科	计算机科学与技术
2722	2019	本科	计算机科学与技术
2723	2019	本科	计算机科学与技术
2733	2019	本科	计算机科学与技术
2734	2019	本科	智能科学与技术
2743	2019	本科	智能科学与技术
2744	2019	本科	计算机科学与技术
2745	2019	本科	智能科学与技术
2751	2019	本科	计算机科学与技术
2753	2019	本科	计算机科学与技术
2754	2019	本科	计算机科学与技术
2755	2019	本科	计算机科学与技术
2759	2019	本科	计算机科学与技术
2768	2019	本科	智能科学与技术
2769	2019	本科	智能科学与技术
2771	2019	本科	智能科学与技术
2772	2019	本科	计算机科学与技术
2829	2019	本科	软件工程
2869	2019	本科	智能科学与技术
2871	2019	本科	心理学
2873	2019	本科	经济学（国家发展方向）
2879	2019	本科	心理学
2882	2019	本科	心理学
2884	2019	本科	心理学
2887	2019	本科	心理学
2890	2019	本科	心理学
2951	2019	本科	化学类
2953	2019	本科	哲学
2955	2019	本科	经济学（国家发展方向）
2967	2019	本科	经济学（国家发展方向）
3475	2019	本科	信息管理与信息系统
3478	2019	本科	信息管理与信息系统
3483	2019	本科	经济学
3485	2019	本科	工商管理类
3486	2019	本科	电子信息科学与技术
3488	2019	本科	信息管理与信息系统
3489	2019	本科	信息管理与信息系统
3491	2019	本科	工商管理类
3493	2019	本科	信息管理与信息系统
3494	2019	本科	信息管理与信息系统
3495	2019	本科	电子信息工程
3560	2019	本科	政治学、经济学与哲学
3566	2019	本科	数据科学与大数据技术
3570	2019	本科	数据科学与大数据技术
3581	2019	本科	数据科学与大数据技术
3596	2019	本科	数据科学与大数据技术
3613	2019	本科	元培计划
3617	2019	本科	元培计划
3622	2019	本科	财政学
3633	2019	本科	数据科学与大数据技术
3634	2019	本科	元培计划
3636	2019	本科	数据科学与大数据技术
3642	2019	本科	元培计划
3654	2019	本科	心理学
3658	2019	本科	数据科学与大数据技术
3661	2019	本科	数据科学与大数据技术
3671	2019	本科	元培计划
3691	2019	本科	元培计划
3695	2019	本科	数据科学与大数据技术
3698	2019	本科	数据科学与大数据技术
3718	2019	本科	日语
3766	2019	本科	物理学类
3882	2019	本科	计算机科学与技术
3883	2019	本科	智能科学与技术
3884	2019	本科	智能科学与技术
3885	2019	本科	计算机科学与技术
3886	2019	本科	智能科学与技术
3887	2019	本科	计算机科学与技术
3888	2019	本科	计算机科学与技术
3889	2019	本科	智能科学与技术
3890	2019	本科	计算机科学与技术
3891	2019	本科	计算机科学与技术
3894	2019	本科	生物医学工程
3897	2019	本科	材料科学与工程
56	2015	本科	物理学
945	2018	本科	物理学
1587	2018	本科	物理学
1691	2018	本科	物理学
2079	2019	本科	物理学
2081	2019	本科	物理学
2084	2019	本科	物理学
2085	2019	本科	物理学
2088	2019	本科	物理学
2090	2019	本科	物理学
2094	2019	本科	物理学
2096	2019	本科	物理学
2097	2019	本科	物理学
2101	2019	本科	大气科学
2102	2019	本科	物理学
2106	2019	本科	物理学
2108	2019	本科	物理学
2109	2019	本科	物理学
2113	2019	本科	物理学
2115	2019	本科	物理学
2118	2019	本科	大气科学
2123	2019	本科	物理学
2124	2019	本科	物理学
2125	2019	本科	物理学
2129	2019	本科	物理学
2134	2019	本科	物理学
2136	2019	本科	物理学
2138	2019	本科	物理学
2141	2019	本科	物理学
2143	2019	本科	物理学
2146	2019	本科	物理学
2147	2019	本科	物理学
2156	2019	本科	物理学
2157	2019	本科	物理学
2158	2019	本科	物理学
2160	2019	本科	物理学
2161	2019	本科	物理学
2162	2019	本科	物理学
2164	2019	本科	物理学
2165	2019	本科	物理学
2166	2019	本科	物理学
2167	2019	本科	核物理
2168	2019	本科	物理学
2169	2019	本科	物理学
2171	2019	本科	物理学
2172	2019	本科	物理学
2174	2019	本科	物理学
2175	2019	本科	物理学
2178	2019	本科	物理学
2179	2019	本科	物理学
2181	2019	本科	物理学
2182	2019	本科	物理学
2183	2019	本科	物理学
2184	2019	本科	物理学
2188	2019	本科	物理学
2189	2019	本科	地理信息科学
2190	2019	本科	物理学
2192	2019	本科	物理学
2193	2019	本科	物理学类
2194	2019	本科	物理学
2195	2019	本科	物理学
2197	2019	本科	物理学
2199	2019	本科	物理学
2200	2019	本科	物理学
2201	2019	本科	物理学
2204	2019	本科	物理学
2209	2019	本科	物理学
2210	2019	本科	物理学
2212	2019	本科	物理学
2213	2019	本科	物理学
2215	2019	本科	物理学
2216	2019	本科	物理学
2221	2019	本科	天文学
2222	2019	本科	天文学
2223	2019	本科	物理学
2224	2019	本科	天文学
2225	2019	本科	天文学
2231	2019	本科	天文学
2232	2019	本科	物理学
2240	2019	本科	天文学
2241	2019	本科	天文学
2244	2019	本科	物理学
2246	2019	本科	天文学
2247	2019	本科	天文学
2251	2019	本科	计算机科学与技术
2254	2019	本科	天文学
3618	2019	本科	整合科学
3627	2019	本科	整合科学
3637	2019	本科	整合科学
3641	2019	本科	整合科学
3647	2019	本科	物理学
3649	2019	本科	元培计划
3659	2019	本科	物理学
3666	2019	本科	物理学
3674	2019	本科	整合科学
3676	2019	本科	整合科学
3697	2019	本科	元培计划
3729	2019	本科	物理学
3733	2019	本科	物理学
3922	2019
54	2015	本科	物理学
929	2018	本科	大气科学
930	2018	本科	物理学
2036	2019	本科	物理学
2082	2019	本科	物理学
2086	2019	本科	物理学
2091	2019	本科	物理学
2092	2019	本科	物理学类
2095	2019	本科	物理学
2098	2019	本科	物理学
2099	2019	本科	物理学
2100	2019	本科	物理学
2103	2019	本科	物理学
2104	2019	本科	大气科学
2105	2019	本科	物理学
2107	2019	本科	物理学
2110	2019	本科	物理学
2111	2019	本科	物理学
2112	2019	本科	物理学
2114	2019	本科	物理学
2116	2019	本科	物理学
2117	2019	本科	物理学
2119	2019	本科	物理学
2120	2019	本科	物理学
2121	2019	本科	物理学
2122	2019	本科	物理学
2126	2019	本科	物理学
2127	2019	本科	物理学
2128	2019	本科	物理学
2130	2019	本科	物理学
2132	2019	本科	物理学
2133	2019	本科	物理学
2135	2019	本科	物理学
2137	2019	本科	物理学
2139	2019	本科	物理学
2140	2019	本科	物理学
2142	2019	本科	物理学
2144	2019	本科	物理学
2145	2019	本科	物理学
2148	2019	本科	物理学
2149	2019	本科	物理学
2151	2019	本科	大气科学
2152	2019	本科	物理学
2153	2019	本科	天文学
2154	2019	本科	物理学
2155	2019	本科	物理学
2159	2019	本科	物理学
2163	2019	本科	物理学
2170	2019	本科	大气科学
2173	2019	本科	物理学
2176	2019	本科	物理学
2177	2019	本科	物理学
2180	2019	本科	物理学
2186	2019	本科	大气科学
2187	2019	本科	物理学
2191	2019	本科	物理学
2196	2019	本科	物理学
2198	2019	本科	物理学
2202	2019	本科	物理学
2203	2019	本科	物理学
2205	2019	本科	物理学
2206	2019	本科	物理学
2207	2019	本科	物理学
2208	2019	本科	物理学
2211	2019	本科	物理学
2214	2019	本科	物理学
2217	2019	本科	物理学
2220	2019	本科	天文学
2227	2019	本科	物理学
2228	2019	本科	天文学
2229	2019	本科	天文学
2230	2019	本科	天文学
2233	2019	本科	天文学
2234	2019	本科	天文学
2235	2019	本科	天文学
2236	2019	本科	天文学
2237	2019	本科	物理学
2238	2019	本科	物理学
2239	2019	本科	天文学
2245	2019	本科	天文学
2248	2019	本科	天文学
2249	2019	本科	天文学
2250	2019	本科	天文学
2252	2019	本科	天文学
2253	2019	本科	天文学
2500	2019	本科	物理学
2548	2019	本科	物理学
2575	2019	本科	物理学
2796	2019	本科	物理学
3528	2019	本科	物理学
3599	2019	本科	物理学
3601	2019	本科	整合科学
3675	2019	本科	元培计划
3728	2019	本科	物理学
3730	2019	本科	物理学
3731	2019	本科	物理学
3732	2019	本科	物理学
3734	2019	本科	物理学
4532	2019	本科
7	2014	本科	市场营销
13	2014	本科	金融学
39	2015	本科	金融学
40	2015	本科	金融学
41	2015	本科	会计学
42	2015	本科	会计学
43	2015	本科	金融学
44	2015	本科	市场营销
62	2015	本科	市场营销
145	2016	本科	环境科学
207	2016	本科	金融学
208	2016	本科	市场营销
214	2016	本科	金融学
217	2016	本科	金融学
363	2016	本科	金融学
634	2017	本科	会计学
636	2017	本科	会计学
643	2017	本科	金融学
646	2017	本科	市场营销
647	2017	本科	金融学
717	2017	本科	数学与应用数学
728	2017	本科	金融学
36	2015	本科	行政管理
61	2015	本科	市场营销
64	2015	本科	智能科学与技术
209	2016	本科	金融学
211	2016	本科	金融学
216	2016	本科	金融学
218	2016	本科	会计学
255	2016	本科	市场营销
635	2017	本科	金融学
637	2017	本科	金融学
638	2017	本科	金融学
640	2017	本科	金融学
645	2017	本科	金融学
1463	2018	本科	市场营销
1464	2018	本科	会计学
1469	2018	本科	市场营销
1474	2018	本科	市场营销
1476	2018	本科	市场营销
1478	2018	本科	会计学
1485	2018	本科	市场营销
1486	2018	本科	金融学
1487	2018	本科	会计学
1741	2018	本科	金融学
1745	2018	本科	市场营销
1746	2018	本科	市场营销
1747	2018	本科	市场营销
1748	2018	本科	市场营销
2262	2019	本科	工商管理类
2274	2019	本科	工商管理类
2475	2019	本科	工商管理类
2577	2019	本科	工商管理类
2792	2019	本科	环境科学
2806	2019	本科	物理学
2807	2019	本科	环境科学
2811	2019	本科	自然地理与资源环境
2975	2019	本科	金融学
3125	2019	本科	工商管理类
3127	2019	本科	工商管理类
3128	2019	本科	工商管理类
3131	2019	本科	工商管理类
3132	2019	本科	工商管理类
3133	2019	本科	工商管理类
3137	2019	本科	工商管理类
3138	2019	本科	工商管理类
3139	2019	本科	工商管理类
3140	2019	本科	工商管理类
3142	2019	本科	工商管理类
3143	2019	本科	工商管理类
3145	2019	本科	工商管理类
3147	2019	本科	工商管理类
3149	2019	本科	工商管理类
3150	2019	本科	工商管理类
3151	2019	本科	工商管理类
3154	2019	本科	工商管理类
3159	2019	本科	工商管理类
3160	2019	本科	工商管理类
3161	2019	本科	工商管理类
3163	2019	本科	工商管理类
3165	2019	本科	工商管理类
3166	2019	本科	工商管理类
3167	2019	本科	工商管理类
3169	2019	本科	工商管理类
3172	2019	本科	工商管理类
3174	2019	本科	工商管理类
3175	2019	本科	工商管理类
3179	2019	本科	工商管理类
3182	2019	本科	工商管理类
3184	2019	本科	工商管理类
3187	2019	本科	工商管理类
3190	2019	本科	工商管理类
3191	2019	本科	工商管理类
3197	2019	本科	工商管理类
3202	2019	本科	工商管理类
3205	2019	本科	工商管理类
3207	2019	本科	工商管理类
3209	2019	本科	工商管理类
3210	2019	本科	工商管理类
3217	2019	本科	工商管理类
3219	2019	本科	工商管理类
3222	2019	本科	工商管理类
3224	2019	本科	工商管理类
3226	2019	本科	工商管理类
3227	2019	本科	工商管理类
3228	2019	本科	工商管理类
3231	2019	本科	工商管理类
3233	2019	本科	工商管理类
2985	2019	本科	国际经济与贸易
2986	2019	本科	金融学
2988	2019	本科	金融学
2989	2019	本科	国际经济与贸易
2991	2019	本科	国际经济与贸易
2992	2019	本科	工商管理类
2993	2019	本科	金融学
2994	2019	本科	财政学
2997	2019	本科	金融学
2998	2019	本科	金融学
2999	2019	本科	金融学
3000	2019	本科	金融学
3001	2019	本科	金融学
3002	2019	本科	金融学
3003	2019	本科	财政学
3004	2019	本科	保险学
3005	2019	本科	金融学
3007	2019	本科	国际经济与贸易
3008	2019	本科	金融学
3009	2019	本科	金融学
3010	2019	本科	保险学
3011	2019	本科	财政学
3012	2019	本科	保险学
3015	2019	本科	保险学
3021	2019	本科	国际经济与贸易
3023	2019	本科	经济学
3024	2019	本科	财政学
3025	2019	本科	经济学
3026	2019	本科	金融学
3027	2019	本科	保险学
3030	2019	本科	金融学
3032	2019	本科	国际经济与贸易
3033	2019	本科	金融学
3034	2019	本科	金融学
3035	2019	本科	保险学
3036	2019	本科	国际经济与贸易
3037	2019	本科	国际经济与贸易
3040	2019	本科	金融学
3044	2019	本科	财政学
3045	2019	本科	金融学
3046	2019	本科	金融学
3050	2019	本科	金融学
3051	2019	本科	工商管理类
3053	2019	本科	国际经济与贸易
3054	2019	本科	资源与环境经济学
3057	2019	本科	国际经济与贸易
3058	2019	本科	金融学
3061	2019	本科	国际经济与贸易
3063	2019	本科	经济学
3064	2019	本科	财政学
3065	2019	本科	财政学
3066	2019	本科	金融学
3067	2019	本科	财政学
3068	2019	本科	工商管理类
3070	2019	本科	财政学
3072	2019	本科	国际经济与贸易
3074	2019	本科	国际经济与贸易
3076	2019	本科	资源与环境经济学
3077	2019	本科	金融学
3079	2019	本科	国际经济与贸易
3083	2019	本科	保险学
3084	2019	本科	金融学
3087	2019	本科	国际经济与贸易
3088	2019	本科	金融学
3089	2019	本科	经济学
3091	2019	本科	经济学
3092	2019	本科	保险学
3093	2019	本科	金融学
3094	2019	本科	金融学
3095	2019	本科	国际经济与贸易
3099	2019	本科	保险学
3100	2019	本科	财政学
3102	2019	本科	国际经济与贸易
3104	2019	本科	国际经济与贸易
3106	2019	本科	国际经济与贸易
3107	2019	本科	经济学
3108	2019	本科	金融学
3109	2019	本科	经济学
3112	2019	本科	保险学
3113	2019	本科	保险学
3115	2019	本科	财政学
3119	2019	本科	金融学
3121	2019	本科	国际经济与贸易
3122	2019	本科	国际经济与贸易
3123	2019	本科	资源与环境经济学
3124	2019	本科	国际经济与贸易
3501	2019	本科	经济学（国家发展方向）
3550	2019	本科	元培计划
3554	2019	本科	法学
3567	2019	本科	政治学、经济学与哲学
3577	2019	本科	元培计划
3579	2019	本科	元培计划
3584	2019	本科	元培计划
3604	2019	本科	保险学
3611	2019	本科	经济学
3625	2019	本科	金融学
3629	2019	本科	国际经济与贸易
3646	2019	本科	财政学
3657	2019	本科	元培计划
3815	2019	本科	金融学
3816	2019	本科	金融学
3817	2019	本科	经济学类
3818	2019	本科	国际经济与贸易
3819	2019	本科	金融学
3821	2019	本科	经济学类
3822	2019	本科	金融学
3827	2019	本科	国际经济与贸易
3828	2019	本科	金融学
30	2015	本科	保险学
60	2015	本科	国际经济与贸易
155	2016	本科	环境工程
206	2016	本科	金融学
232	2016	本科	信息管理与信息系统
257	2016	本科	行政管理
260	2016	本科	行政管理
262	2016	本科	行政管理
361	2016	本科	国际经济与贸易
373	2016	本科	材料科学与工程
413	2017	本科	材料科学与工程
625	2017	本科	金融学
628	2017	本科	财政学
629	2017	本科	国际经济与贸易
633	2017	本科	金融学
706	2017	本科	经济学
799	2017	本科	国际经济与贸易
800	2017	本科	国际经济与贸易
1179	2018	本科	环境科学
1451	2018	本科	国际经济与贸易
1454	2018	本科	国际经济与贸易
1455	2018	本科	国际经济与贸易
1457	2018	本科	金融学
1459	2018	本科	保险学
1508	2018	本科	财政学
1581	2018	本科	财政学
1735	2018	本科	国际经济与贸易
1737	2018	本科	金融学
1738	2018	本科	金融学
1739	2018	本科	国际经济与贸易
1740	2018	本科	国际经济与贸易
1754	2018	本科	大数据管理与应用
1974	2019	本科	人文地理与城乡规划
1977	2019	本科	生物医学工程
2013	2019	本科	能源与环境系统工程
2797	2019	本科	工商管理类
2816	2019	本科	城乡规划
2832	2019	本科	工商管理类
2833	2019	本科	城乡规划
2864	2019	本科	经济学类
2874	2019	本科	保险学
2888	2019	本科	心理学
2968	2019	本科	经济学（国家发展方向）
2972	2019	本科	金融学
2974	2019	本科	金融学
2976	2019	本科	金融学
2981	2019	本科	金融学
2982	2019	本科	金融学
2987	2019	本科	保险学
2990	2019	本科	财政学
2995	2019	本科	经济学
2996	2019	本科	金融学
3006	2019	本科	金融学
3013	2019	本科	金融学
3014	2019	本科	金融学
3016	2019	本科	金融学
3017	2019	本科	财政学
3018	2019	本科	经济学
3020	2019	本科	国际经济与贸易
3022	2019	本科	财政学
3028	2019	本科	财政学
3029	2019	本科	保险学
3031	2019	本科	保险学
3038	2019	本科	金融学
3039	2019	本科	财政学
3041	2019	本科	财政学
3042	2019	本科	财政学
3043	2019	本科	金融学
3047	2019	本科	经济学（国家发展方向）
3048	2019	本科	保险学
3049	2019	本科	金融学
3052	2019	本科	金融学
3055	2019	本科	金融学
3056	2019	本科	国际经济与贸易
3059	2019	本科	金融学
3060	2019	本科	保险学
3062	2019	本科	经济学（国家发展方向）
3069	2019	本科	财政学
3071	2019	本科	保险学
3073	2019	本科	金融学
3075	2019	本科	财政学
3078	2019	本科	财政学
3080	2019	本科	财政学
3081	2019	本科	经济学
3082	2019	本科	经济学（国家发展方向）
3085	2019	本科	资源与环境经济学
3086	2019	本科	金融学
3090	2019	本科	保险学
3097	2019	本科	财政学
3098	2019	本科	国际经济与贸易
3101	2019	本科	财政学
3103	2019	本科	保险学
3105	2019	本科	国际经济与贸易
3110	2019	本科	财政学
3111	2019	本科	国际经济与贸易
3114	2019	本科	国际经济与贸易
3116	2019	本科	财政学
3117	2019	本科	资源与环境经济学
3118	2019	本科	金融学
3120	2019	本科	国际经济与贸易
3473	2019	本科	信息管理与信息系统
3507	2019	本科	工商管理类
3531	2019	本科	经济学类
3540	2019	本科	国际经济与贸易
3565	2019	本科	元培计划
3635	2019	本科	数据科学与大数据技术
3702	2019	本科	经济学类
3814	2019	本科	金融学
3820	2019	本科	国际经济与贸易
3823	2019	本科	国际经济与贸易
3824	2019	本科	国际经济与贸易
3825	2019	本科	金融学
3826	2019	本科	国际经济与贸易
3829	2019	本科	金融学
3830	2019	本科	金融学
3831	2019	本科	国际经济与贸易
3896	2019	本科	材料科学与工程
4529	2019	本科
4534	2019	本科
4536	2019	本科
4538	2019	本科
55	2015	本科	航空航天工程（航空科学与技术方向）
109	2016	本科	化学
344	2016	本科	朝鲜语
438	2017	本科	化学
455	2017	本科	化学生物学
463	2017	本科	生物科学
515	2017	本科	环境科学
780	2017	本科	航空航天工程（航空科学与技术方向）
1005	2018	本科	化学
1024	2018	本科	化学
1031	2018	本科	化学
1071	2018	本科	化学生物学
1077	2018	本科	化学生物学
1212	2018	本科	广告学
1520	2018	本科	信息管理与信息系统
1542	2018	本科	行政管理
1545	2018	本科	行政管理
1549	2018	本科	行政管理
1693	2018	本科	航空航天工程（航空科学与技术方向）
2052	2019	本科	化学类
2256	2019	本科	化学类
2257	2019	本科	化学类
2258	2019	本科	化学类
2260	2019	本科	化学类
2261	2019	本科	化学类
2263	2019	本科	化学类
2264	2019	本科	化学类
2265	2019	本科	化学类
2266	2019	本科	化学类
2267	2019	本科	化学类
2268	2019	本科	化学类
2269	2019	本科	化学类
2270	2019	本科	化学类
2271	2019	本科	化学类
2272	2019	本科	化学类
2273	2019	本科	化学类
2275	2019	本科	化学类
2276	2019	本科	化学类
2277	2019	本科	化学类
2278	2019	本科	化学类
2279	2019	本科	化学类
2280	2019	本科	化学类
2283	2019	本科	化学类
2284	2019	本科	化学类
2285	2019	本科	化学类
2286	2019	本科	化学类
2287	2019	本科	化学类
2288	2019	本科	化学类
2290	2019	本科	化学类
2291	2019	本科	化学类
2293	2019	本科	化学类
2294	2019	本科	化学类
2296	2019	本科	化学类
2297	2019	本科	化学类
2298	2019	本科	化学类
2299	2019	本科	化学类
2300	2019	本科	化学类
2301	2019	本科	化学类
2303	2019	本科	化学类
2304	2019	本科	化学类
2305	2019	本科	化学类
2306	2019	本科	经济学（国家发展方向）
2307	2019	本科	化学类
2308	2019	本科	化学类
2309	2019	本科	化学类
2310	2019	本科	化学类
2311	2019	本科	化学类
2312	2019	本科	化学类
2313	2019	本科	化学类
2314	2019	本科	化学类
2315	2019	本科	化学类
2316	2019	本科	化学类
2317	2019	本科	化学类
2318	2019	本科	化学类
2319	2019	本科	化学类
2320	2019	本科	化学类
2321	2019	本科	化学类
2322	2019	本科	计算机科学与技术
2323	2019	本科	化学类
2324	2019	本科	化学类
2326	2019	本科	化学类
2327	2019	本科	化学类
2328	2019	本科	化学类
2329	2019	本科	化学类
2330	2019	本科	化学类
2331	2019	本科	化学类
2332	2019	本科	化学类
2333	2019	本科	化学类
2334	2019	本科	化学类
2335	2019	本科	化学类
2336	2019	本科	化学类
2337	2019	本科	化学类
2338	2019	本科	化学类
2339	2019	本科	化学类
2340	2019	本科	化学类
2341	2019	本科	化学类
2342	2019	本科	化学类
2343	2019	本科	化学类
2346	2019	本科	化学类
2347	2019	本科	化学类
2348	2019	本科	化学类
2349	2019	本科	化学类
2350	2019	本科	化学类
2351	2019	本科	化学类
2353	2019	本科	化学类
2354	2019	本科	化学类
2355	2019	本科	化学类
2356	2019	本科	化学类
2357	2019	本科	化学类
2358	2019	本科	经济学类
3235	2019	本科	工商管理类
3237	2019	本科	工商管理类
3245	2019	本科	工商管理类
3248	2019	本科	工商管理类
3249	2019	本科	工商管理类
3250	2019	本科	工商管理类
3251	2019	本科	工商管理类
3254	2019	本科	工商管理类
3258	2019	本科	工商管理类
3259	2019	本科	工商管理类
3261	2019	本科	工商管理类
3262	2019	本科	工商管理类
3265	2019	本科	工商管理类
3266	2019	本科	工商管理类
3269	2019	本科	工商管理类
3270	2019	本科	工商管理类
3272	2019	本科	工商管理类
3273	2019	本科	工商管理类
3276	2019	本科	工商管理类
3277	2019	本科	工商管理类
3280	2019	本科	工商管理类
3281	2019	本科	工商管理类
3283	2019	本科	工商管理类
3285	2019	本科	工商管理类
3293	2019	本科	工商管理类
3294	2019	本科	工商管理类
3300	2019	本科	工商管理类
3303	2019	本科	工商管理类
3306	2019	本科	工商管理类
3310	2019	本科	工商管理类
3313	2019	本科	工商管理类
3315	2019	本科	工商管理类
3551	2019	本科	财政学
3571	2019	本科	保险学
3575	2019	本科	元培计划
3644	2019	本科	元培计划
3704	2019	本科	工商管理类
3832	2019	本科	工商管理类
3835	2019	本科	工商管理类
3836	2019	本科	工商管理类
3838	2019	本科	工商管理类
3839	2019	本科	工商管理类
3840	2019	本科	工商管理类
3841	2019	本科	工商管理类
3842	2019	本科	工商管理类
3845	2019	本科	工商管理类
3846	2019	本科	工商管理类
3847	2019	本科	工商管理类
3848	2019	本科	工商管理类
3850	2019	本科	工商管理类
49	2015	本科	心理学
148	2016	本科	人文地理与城乡规划
185	2016	本科	哲学
203	2016	本科	国际经济与贸易
204	2016	本科	国际经济与贸易
239	2016	本科	社会学
268	2016	本科	历史学
280	2016	本科	资源与环境经济学
312	2016	本科	俄语
380	2016	本科
430	2017	本科	经济学（国家发展方向）
630	2017	本科	财政学
668	2017	本科	金融学
747	2017	本科	国际政治（国际政治经济学方向）
825	2017	本科	金融学
1225	2018	本科	新闻学
1399	2018	本科	国际政治
1443	2018	本科	国际经济与贸易
1445	2018	本科	国际经济与贸易
1447	2018	本科	经济学
1460	2018	本科	经济学
1540	2018	本科	经济学（国家发展方向）
1546	2018	本科	经济学
1572	2018	本科	财政学
1574	2018	本科	保险学
1601	2018	本科	经济学
1654	2018	本科	经济学
1841	2019	本科	金融学
2973	2019	本科	金融学
2977	2019	本科	金融学
2978	2019	本科	经济学（国家发展方向）
2979	2019	本科	金融学
2980	2019	本科	金融学
2983	2019	本科	金融学
2984	2019	本科	金融学
2501	2019	本科	物理学
2502	2019	本科	化学类
2503	2019	本科	物理学
2504	2019	本科	空间科学与技术
2505	2019	本科	地理信息科学
2506	2019	本科	物理学类
2507	2019	本科	地理信息科学
2508	2019	本科	物理学
2509	2019	本科	地理信息科学
2510	2019	本科	空间科学与技术
2511	2019	本科	地理信息科学
2512	2019	本科	地理信息科学
2513	2019	本科	物理学
2515	2019	本科	计算机科学与技术
2517	2019	本科	保险学
2518	2019	本科	物理学
2523	2019	本科	空间科学与技术
2524	2019	本科	地理信息科学
2525	2019	本科	地球物理学
2527	2019	本科	地理信息科学
2529	2019	本科	空间科学与技术
2530	2019	本科	地球物理学
2531	2019	本科	物理学
2533	2019	本科	地理信息科学
2534	2019	本科	空间科学与技术
2535	2019	本科	空间科学与技术
2536	2019	本科	地理信息科学
2537	2019	本科	智能科学与技术
2539	2019	本科	地理信息科学
2541	2019	本科	地理信息科学
2544	2019	本科	物理学
2545	2019	本科	物理学
2546	2019	本科	地理信息科学
2547	2019	本科	物理学
2549	2019	本科	地理信息科学
2550	2019	本科	地球物理学
2551	2019	本科	经济学（国家发展方向）
2552	2019	本科	地理信息科学
2554	2019	本科	物理学
2555	2019	本科	物理学
2556	2019	本科	空间科学与技术
2557	2019	本科	空间科学与技术
2558	2019	本科	地理信息科学
2559	2019	本科	国际政治
2560	2019	本科	地质学
2561	2019	本科	地理信息科学
2562	2019	本科	空间科学与技术
2563	2019	本科	物理学
2564	2019	本科	物理学
2565	2019	本科	经济学（国家发展方向）
2566	2019	本科	地理信息科学
2567	2019	本科	机器人工程
2568	2019	本科	地理信息科学
2569	2019	本科	地理信息科学
2571	2019	本科	地质学
2572	2019	本科	空间科学与技术
2574	2019	本科	地理信息科学
2576	2019	本科	地球化学
2578	2019	本科	地质学
2579	2019	本科	地球化学
2580	2019	本科	地球化学
2581	2019	本科	地球化学
2582	2019	本科	地球化学
2583	2019	本科	地球化学
2584	2019	本科	地质学
2586	2019	本科	地球化学
2587	2019	本科	物理学
2589	2019	本科	物理学
2590	2019	本科	地质学
2591	2019	本科	电子信息科学与技术
2592	2019	本科	古生物学
2593	2019	本科	地质学
2594	2019	本科	空间科学与技术
2595	2019	本科	地质学
2596	2019	本科	地质学
2802	2019	本科	工商管理类
2827	2019	本科	工商管理类
3479	2019	本科	信息管理与信息系统
3481	2019	本科	信息管理与信息系统
3665	2019	本科	整合科学
3685	2019	本科	整合科学
3771	2019	本科	地理信息科学
3879	2019	本科	智能科学与技术
2	2013	本科	市场营销
12	2014	本科	金融学
2007	2019	本科	工商管理类
2008	2019	本科	经济学（国家发展方向）
2009	2019	本科	机器人工程
2010	2019	本科	能源与环境系统工程
2011	2019	本科	生物医学工程
2012	2019	本科	机器人工程
2014	2019	本科	机器人工程
2015	2019	本科	理论与应用力学
2016	2019	本科	机器人工程
2017	2019	本科	理论与应用力学
2018	2019	本科	材料科学与工程
2019	2019	本科	理论与应用力学
2020	2019	本科	智能科学与技术
2021	2019	本科	机器人工程
2022	2019	本科	机器人工程
2023	2019	本科	机器人工程
2024	2019	本科	工程力学（工程结构分析方向）
2025	2019	本科	生物医学工程
2026	2019	本科	机器人工程
2027	2019	本科	机器人工程
2028	2019	本科	航空航天工程
2029	2019	本科	航空航天工程
2030	2019	本科	机器人工程
2031	2019	本科	材料科学与工程
2032	2019	本科	生物医学工程
2033	2019	本科	机器人工程
2034	2019	本科	机器人工程
2035	2019	本科	机器人工程
2037	2019	本科	理论与应用力学
2038	2019	本科	材料科学与工程
2039	2019	本科	机器人工程
2040	2019	本科	机器人工程
2041	2019	本科	理论与应用力学
2042	2019	本科	机器人工程
2043	2019	本科	机器人工程
2044	2019	本科	集成电路设计与集成系统
2046	2019	本科	理论与应用力学
2047	2019	本科	机器人工程
2048	2019	本科	航空航天工程
2049	2019	本科	机器人工程
2050	2019	本科	机器人工程
2051	2019	本科	机器人工程
2053	2019	本科	材料科学与工程
2054	2019	本科	机器人工程
2055	2019	本科	机器人工程
2056	2019	本科	生物医学工程
2057	2019	本科	理论与应用力学
2058	2019	本科	机器人工程
2060	2019	本科	数据科学与大数据技术
2061	2019	本科	机器人工程
2062	2019	本科	机器人工程
2063	2019	本科	机器人工程
2064	2019	本科	能源与环境系统工程
2065	2019	本科	机器人工程
2066	2019	本科	理论与应用力学
2067	2019	本科	材料科学与工程
2068	2019	本科	材料科学与工程
2069	2019	本科	工程力学（工程结构分析方向）
2070	2019	本科	工商管理类
2071	2019	本科	材料科学与工程
2072	2019	本科	航空航天工程
2073	2019	本科	数据科学与大数据技术
2074	2019	本科	理论与应用力学
2075	2019	本科	机器人工程
2076	2019	本科	能源与环境系统工程
2077	2019	本科	材料科学与工程
2078	2019	本科	材料科学与工程
3480	2019	本科	机器人工程
3490	2019	本科	机器人工程
3892	2019	本科	工学类
3893	2019	本科	材料科学与工程
3895	2019	本科	材料科学与工程
45	2015	本科	理论与应用力学
84	2016	本科	理论与应用力学
85	2016	本科	理论与应用力学
87	2016	本科	工程力学（工程结构分析方向）
88	2016	本科	工程力学（工程结构分析方向）
872	2018	本科	工程力学（工程结构分析方向）
874	2018	本科	工程力学（工程结构分析方向）
875	2018	本科	理论与应用力学
876	2018	本科	理论与应用力学
877	2018	本科	理论与应用力学
879	2018	本科	理论与应用力学
880	2018	本科	理论与应用力学
881	2018	本科	理论与应用力学
882	2018	本科	理论与应用力学
883	2018	本科	工程力学（工程结构分析方向）
884	2018	本科	理论与应用力学
885	2018	本科	理论与应用力学
886	2018	本科	理论与应用力学
887	2018	本科	理论与应用力学
888	2018	本科	理论与应用力学
889	2018	本科	理论与应用力学
890	2018	本科	理论与应用力学
892	2018	本科	理论与应用力学
893	2018	本科	理论与应用力学
894	2018	本科	理论与应用力学
896	2018	本科	理论与应用力学
897	2018	本科	理论与应用力学
899	2018	本科	理论与应用力学
900	2018	本科	航空航天工程
901	2018	本科	理论与应用力学
902	2018	本科	工程力学（工程结构分析方向）
903	2018	本科	理论与应用力学
904	2018	本科	理论与应用力学
905	2018	本科	理论与应用力学
906	2018	本科	理论与应用力学
907	2018	本科	理论与应用力学
908	2018	本科	理论与应用力学
909	2018	本科	理论与应用力学
910	2018	本科	航空航天工程
911	2018	本科	工程力学（工程结构分析方向）
1493	2018	本科	理论与应用力学
3	2014	本科	物理学
8	2014	本科	物理学
18	2015	本科	物理学
67	2016	本科	数学与应用数学
99	2016	本科	物理学
100	2016	本科	物理学
104	2016	本科	物理学
105	2016	本科	物理学
107	2016	本科	物理学
115	2016	本科	材料化学
116	2016	本科	材料化学
317	2016	本科	物理学
434	2017	本科	天文学
435	2017	本科	天文学
440	2017	本科	化学
442	2017	本科	化学
443	2017	本科	化学
445	2017	本科	材料化学
459	2017	本科	物理学
468	2017	本科	空间科学与技术
469	2017	本科	空间科学与技术
470	2017	本科	空间科学与技术
475	2017	本科	物理学
511	2017	本科	物理学
612	2017	本科	物理学
710	2017	本科	物理学
712	2017	本科	物理学
725	2017	本科	物理学
778	2017	本科	物理学
898	2018	本科	物理学
913	2018	本科	物理学
914	2018	本科	物理学
915	2018	本科	物理学
917	2018	本科	物理学
918	2018	本科	物理学
919	2018	本科	物理学
920	2018	本科	物理学
921	2018	本科	物理学
922	2018	本科	物理学
923	2018	本科	大气科学
924	2018	本科	物理学
925	2018	本科	物理学
926	2018	本科	物理学
927	2018	本科	物理学
928	2018	本科	物理学
931	2018	本科	物理学
932	2018	本科	物理学
933	2018	本科	物理学
935	2018	本科	物理学
936	2018	本科	物理学
937	2018	本科	物理学
938	2018	本科	物理学
939	2018	本科	物理学
940	2018	本科	物理学
941	2018	本科	物理学
2359	2019	本科	化学类
2360	2019	本科	化学类
2361	2019	本科	化学类
2363	2019	本科	化学类
2365	2019	本科	化学类
2366	2019	本科	化学类
2367	2019	本科	化学类
2368	2019	本科	化学类
2369	2019	本科	化学类
2370	2019	本科	化学类
2371	2019	本科	化学类
2372	2019	本科	化学类
2373	2019	本科	化学类
2374	2019	本科	金融学
2375	2019	本科	化学类
2376	2019	本科	化学类
2377	2019	本科	经济学（国家发展方向）
2378	2019	本科	计算机科学与技术
2379	2019	本科	化学类
2380	2019	本科	化学类
2381	2019	本科	化学类
2573	2019	本科	城乡规划
2780	2019	本科	自然地理与资源环境
2782	2019	本科	化学类
2820	2019	本科	城乡规划
2822	2019	本科	电子信息科学与技术
2824	2019	本科	人文地理与城乡规划
2828	2019	本科	人文地理与城乡规划
2830	2019	本科	人文地理与城乡规划
2847	2019	本科	化学类
2850	2019	本科	化学类
3609	2019	本科	化学
3612	2019	本科	化学
3623	2019	本科	化学
3656	2019	本科	化学
3735	2019	本科	航空航天工程（航空科学与技术方向）
3736	2019	本科	航空航天工程（航空科学与技术方向）
3737	2019	本科	航空航天工程（航空科学与技术方向）
3738	2019	本科	航空航天工程（航空科学与技术方向）
3739	2019	本科	航空航天工程（航空科学与技术方向）
3740	2019	本科	航空航天工程（航空科学与技术方向）
3741	2019	本科	航空航天工程（航空科学与技术方向）
3742	2019	本科	航空航天工程（航空科学与技术方向）
3743	2019	本科	航空航天工程（航空科学与技术方向）
3744	2019	本科	航空航天工程（航空科学与技术方向）
3745	2019	本科	航空航天工程（航空科学与技术方向）
3746	2019	本科	航空航天工程（航空科学与技术方向）
3747	2019	本科	航空航天工程（航空科学与技术方向）
3748	2019	本科	航空航天工程（航空科学与技术方向）
3749	2019	本科	航空航天工程（航空科学与技术方向）
3750	2019	本科	航空航天工程（航空科学与技术方向）
3751	2019	本科	航空航天工程（航空科学与技术方向）
3752	2019	本科	航空航天工程（航空科学与技术方向）
3753	2019	本科	航空航天工程（航空科学与技术方向）
3754	2019	本科	航空航天工程（航空科学与技术方向）
3755	2019	本科	航空航天工程（航空科学与技术方向）
3756	2019	本科	航空航天工程（航空科学与技术方向）
3757	2019	本科	航空航天工程（航空科学与技术方向）
3758	2019	本科	航空航天工程（航空科学与技术方向）
3759	2019	本科	航空航天工程（航空科学与技术方向）
3760	2019	本科	航空航天工程（航空科学与技术方向）
3761	2019	本科	航空航天工程（航空科学与技术方向）
3762	2019	本科	航空航天工程（航空科学与技术方向）
3763	2019	本科	航空航天工程（航空科学与技术方向）
3767	2019	本科	化学类
4509	2019	本科
48	2015	本科	数学与应用数学
98	2016	本科	物理学
394	2017	本科	数学与应用数学
431	2017	本科	物理学
441	2017	本科	智能科学与技术
446	2017	本科	材料化学
454	2017	本科	材料化学
471	2017	本科	物理学
509	2017	本科	环境科学
746	2017	本科	德语
836	2017	本科
864	2018	本科	信息与计算科学
869	2018	本科	数学与应用数学
968	2018	本科	天文学
986	2018	本科	数学与应用数学
1037	2018	本科	化学
1130	2018	本科	物理学
1154	2018	本科	物理学
1201	2018	本科	数学与应用数学
1827	2019	本科	信息与计算科学
1828	2019	本科	数学类
1831	2019	本科	数据科学与大数据技术
1832	2019	本科	统计学
1833	2019	本科	统计学
1834	2019	本科	数学与应用数学
1835	2019	本科	统计学
1836	2019	本科	数学与应用数学
1837	2019	本科	统计学
1838	2019	本科	信息与计算科学
1839	2019	本科	信息与计算科学
1840	2019	本科	数学与应用数学
1842	2019	本科	信息与计算科学
1847	2019	本科	数学类
1848	2019	本科	数学与应用数学
1850	2019	本科	数据科学与大数据技术
1851	2019	本科	数学与应用数学
1852	2019	本科	信息与计算科学
1853	2019	本科	统计学
1855	2019	本科	统计学
1857	2019	本科	信息与计算科学
1858	2019	本科	数学类
1859	2019	本科	数学与应用数学
1860	2019	本科	统计学
1861	2019	本科	信息与计算科学
1862	2019	本科	信息与计算科学
1863	2019	本科	信息与计算科学
1864	2019	本科	统计学
1865	2019	本科	数学与应用数学
1867	2019	本科	数学与应用数学
1868	2019	本科	数学与应用数学
1869	2019	本科	信息与计算科学
1870	2019	本科	数学与应用数学
1871	2019	本科	数学与应用数学
1872	2019	本科	信息与计算科学
1873	2019	本科	数学与应用数学
1874	2019	本科	数学与应用数学
1875	2019	本科	数学与应用数学
1876	2019	本科	统计学
1879	2019	本科	信息与计算科学
1880	2019	本科	数学类
1881	2019	本科	信息与计算科学
1884	2019	本科	信息与计算科学
1886	2019	本科	信息与计算科学
1894	2019	本科	信息与计算科学
1895	2019	本科	数学与应用数学
1897	2019	本科	统计学
1901	2019	本科	统计学
1902	2019	本科	数学与应用数学
1903	2019	本科	数据科学与大数据技术
1904	2019	本科	统计学
1905	2019	本科	统计学
1906	2019	本科	数学类
1908	2019	本科	信息与计算科学
1911	2019	本科	统计学
1912	2019	本科	信息与计算科学
1913	2019	本科	统计学
1915	2019	本科	信息与计算科学
1916	2019	本科	数学类
1918	2019	本科	信息与计算科学
1922	2019	本科	数学类
1923	2019	本科	数学与应用数学
1925	2019	本科	数学与应用数学
1927	2019	本科	信息与计算科学
1929	2019	本科	智能科学与技术
1932	2019	本科	数学与应用数学
1936	2019	本科	数学与应用数学
1937	2019	本科	数学与应用数学
1938	2019	本科	数学与应用数学
1941	2019	本科	数学与应用数学
1943	2019	本科	数学类
1946	2019	本科	统计学
1947	2019	本科	信息与计算科学
1948	2019	本科	数学与应用数学
1950	2019	本科	数据科学与大数据技术
1952	2019	本科	数学与应用数学
1953	2019	本科	统计学
1955	2019	本科	数学与应用数学
1956	2019	本科	数学与应用数学
1957	2019	本科	统计学
1958	2019	本科	数学与应用数学
1961	2019	本科	数学类
1963	2019	本科	数学与应用数学
1965	2019	本科	数学与应用数学
1966	2019	本科	数学与应用数学
1967	2019	本科	数学与应用数学
1968	2019	本科	数学与应用数学
2083	2019	本科	天文学
2492	2019	本科	数学与应用数学
3591	2019	本科	信息与计算科学
3593	2019	本科	数学与应用数学
3595	2019	本科	历史学
3606	2019	本科	信息与计算科学
3653	2019	本科	元培计划
3660	2019	本科	信息与计算科学
3662	2019	本科	数学与应用数学
3670	2019	本科	数据科学与大数据技术
3683	2019	本科	数据科学与大数据技术
3693	2019	本科	心理学
3765	2019	本科	数学与应用数学
53	2015	本科	信息与计算科学
150	2016	本科	计算机科学与技术
158	2016	本科	心理学
320	2016	本科	历史学
392	2017	本科	信息与计算科学
429	2017	本科	物理学
843	2017	本科
857	2018	本科	数学与应用数学
1088	2018	本科	物理学
1135	2018	本科	地质学
1141	2018	本科	地质学
1163	2018	本科	数据科学与大数据技术
1187	2018	本科	环境科学
1449	2018	本科	经济学（国家发展方向）
1646	2018	本科	数学与应用数学
1820	2018	本科
1826	2019	本科	数学与应用数学
1829	2019	本科	数学与应用数学
1830	2019	本科	信息与计算科学
1843	2019	本科	信息与计算科学
1844	2019	本科	统计学
1845	2019	本科	统计学
1846	2019	本科	数学类
1849	2019	本科	数学类
1854	2019	本科	数学与应用数学
1856	2019	本科	数学类
1877	2019	本科	数学与应用数学
1878	2019	本科	统计学
1882	2019	本科	数学与应用数学
1883	2019	本科	数学与应用数学
1885	2019	本科	数学类
[truncated: 2,569 more rows]
