# Supplementary material for: DORIS: Personalized course recommendation system based on deep learning
Source: PLoS One. 2023 Jun 2;18(6):e0284687. doi: 10.1371/journal.pone.0284687 (PMC10237496; doi:10.1371/journal.pone.0284687)
Supplement: S1 Dataset — (ZIP) [file pone.0284687.s001.zip › datasetInChinese/CourseInformationTable.xlsx]

## Sheet: Sheet1
CourseId	Name	College	Type	Grade	Prerequisite	Introduction
362	魅力机器人	工学院	全校任选	2		本课程为全校学生开设，全面介绍机器人技术和机器人竞赛的基本知识、发展概况、研究热点和趋势。通过讲解、图片、视频、实际演示等环节，加深学生对机器人技术的认识和理解，普及机器人的科学知识，培养对机器人的科研兴趣。
1045	地震概论	地球与空间科学学院	通选课	2		本课程是为全校学生开设的素质教育通识课程，具有典型的自然科学课程的特征。它简明扼要地介绍了地震学的基本概念以及研究的方法，内容包括地震学史、地震仪原理与地震图、地震波的传播理论、地球内部结构、勘探地震学、地震预报、临震措施和地震学最新进展。通过本课程的学习， 提升学生的自然科学的素质，增强学生的抗震减灾意识以及提升学生的临震逃生能力。
1647	中国有声语言和口传文化	中国语言文学系	全校任选	2		课程以介绍和阅读中华传统有声文化“四律（音律、格律、曲律、乐律）”的最主要文献为基本，以语音学、声学和声音感知的基本知识为方法论，阐述和讲解语言发音器官的起源和演化过程、诗歌押韵的声学模式和心理感知基础、中国传统乐律的声学基础、传统戏曲和原生态民歌发声和调音的生理声学原理以及相对应的感知基础，从而达到以科学的视角审视中华传统有声文化的科学基础和不足。
1830	中国近代史	历史学系	专业必修	4	中国古代史	本课程以大量原始资料为依据，同时结合学界最新研究动态，系统讲授1840年前后至1919年之前，中国政治、经济、军事、外交、教育、法制等方面的剧烈变化，目的在使修课同学对该段历史的发展脉络及基本知识有准确的把握，加深修课同学对该段历史的认识，同时为今后进一步从事中国近代史研究打下坚实基础。课程内容包括十大部分，即：近代前的中国、中英鸦片战争、太平天国革命、第二次鸦片战争、洋务运动、边疆危机、瓜分狂潮与救亡努力、清末最后十年新政、辛亥革命与民国建立、北洋军阀的统治。上课采取讲授与讨论相结合的方式。
1834	中国史学史	历史学系	任选	3		该课程是历史系本科生的专业必修课。其内容起迄上起先秦时期，下至20世纪上半叶。通过本课程的学习，使学生能够基本了解中国史学的发展历程及其规律，有代表性的史家、史学成果及其特点，历史编纂学的演变过程，史学思想的发展脉络，史学与其他学术文化领域的关系等等，从而对中国史学有一个比较全面的了解。
1956	美洲史	历史学系	专业必修	2		本课程讲授从哥伦布“发现”新大陆一直到当代美洲的历史。课程分为两大部分：第一部分为拉丁美洲史，主要从世界殖民化和现代化的背景，讲授拉美在世界体系中的地位的演进、拉美国家对现代化道路的探索历程、拉美现代化进程中代表性理论和思潮，探究第三世界地区欠发达的根源和走向现代化的历史趋势。第二部分为美国史，主要讲授从17世纪初到20世纪70年代美国如何从原来的英属13个殖民地崛起为超级大国，特别是美国国内的宪政建设和民主的历程、美国国内的社会改革以及美国与外部世界的关系，并试图揭示美国经验的价值与意义。此外，本课程还将涉及美国与拉丁美洲的关系，以便从整体上把握美洲大陆的历史进程。
2827	心理卫生学概论	法学院	通选课	2		本课程通过系统地介绍心理学、心理卫生学以及部分精神医学方面的知识和方法，使学生通过本门课的学习，比较全面地了解心理卫生的基本知识，初步掌握心理卫生的基本方法；在日常生活中能够排解一般的心理压力，促进心理健康
4158	足球	体育教研部	全校必修	1		足球运动是以脚支配球为主的集体对抗性项目。被誉为“世界第一运动”，深受各国人民的喜爱。足球运动有很强的锻炼和欣赏价值，经常参加能增强体质，发展运动能力，培养勇敢、顽强、机智、果断、团结协作的思想品质，并可以此为手段，促进锻炼习惯的养成。_x000D_ 教学内容包括基本知识、基本技术和基本战术，在掌握足球基本技术的前提下，着重对比赛进行指导，提高学生实战能力，了解足球知识和规则，能够欣赏高水平足球比赛。_x000D_ 课程要求：_x000D_ 1． 上课时，需穿着运动服，足球鞋。_x000D_ 2． 上课时，不得穿戴影响活动的饰品，在对抗较强的练习中尽量摘除眼镜。_x000D_ 3． 在分组对抗中强调尊重对手，团结协作。禁止有恶意性犯规事件或因被犯规进行报复行为。_x000D_ 4． 重视准备活动，避免在运动中受伤。_x000D_ 5． 禁止非选课学生蹭课。_x000D_ 6． 学生若无视…
4340	西方歌剧简史与名作赏析	艺术学院	通选课	2		讲授16世纪末歌剧诞生以来到20世纪的歌剧发展史。并选出西方音乐史上不同时期、不同音乐风格的十几名著名作曲家的经典歌剧作品进行 赏析。针对普通大学生对音乐的接受的角度，课程中比较详细介绍歌剧的内容、作曲家、历史背景、戏剧因素及音乐手段。_x000D_ _x000D_ _x000D_ _x000D_
1833	史学概论	历史学系	任选	3	中国通史、世界通史、中国史学史、外国史学史	本课程采用讲授、阅读、课堂报告和讨论相结合的方式，系统介绍古今中外关于史学的各种理论和重要观点，梳理传统史学、经典史学、新史学和后现代史学等不同的史学理念，阐释史学史上关于历史知识的性质和意义的各种争论，讨论历史知识形成过程中的各种问题，介绍历史写作的基本记忆，以帮助学生了解史学理论的基本问题，熟悉历史写作的基本记忆。
1881	社会调查与史学研究	历史学系	专业必修	2	中国通史	课程对象原定为历史学系三年级本科生，后因考虑到三年级本科生是暑期期间，可能面临升学、就业、出国等各种准备，精力有限，故提前到以二年级本科生为对象。目的是通过课程基本掌握社会调查方法和特点，把握史学研究中实地田野调查与文献研究的关系，为社会实践活动提供必要的训练和准备，一方面拓宽历史学习和研究的知识领域，一方面加强认识社会和动手实践的能力。近十年来，历史研究的理论、方法和领域已经有了较大的变动，其中走出书斋进行实地田野调查，通过对于历史发展的实证的、区域的、个案的动态描述，进一步准确地解释历史，并发挥史学的社会功能，成为史学研究和教学的重要方法，故能够开设一门较为系统的课程十分必要，也具备一定的基础。课程内容涉及社会调查方法、口述历史方法，从社会发展各领域的问题，进行社会发展与史学研究的个案分析。要求学生认真阅读相关参考论著，结合讲课，通过文献阅读，提出可行的研究提纲及调查设计论证，为暑期…
1910	近现代中俄关系史	历史学系	任选	2		本课程的开课目的，是培养和提高本科生关于中俄、中苏关系史理解。通过对教材和史料以及新的档案资料的研究，深入了解苏联1917年10月革命后中苏关系的发展。具体说，中国南北政府对十月革命态度、东清铁路大事件（1929年）、苏联对九一八事变态度、苏联与抗日统一战线形成、二战后苏联进入东北、苏联对中国解放战争期间国共两党的态度及其变化、建国后中苏互助同盟条约签订的过程及其意义、建国后苏联援助新中国经济建设的情况以及中国介入朝鲜战争过程中苏联的作用等问题，更好地把握十月革命后中苏关系在东北亚及世界历史发展中的地位。阅读的书，以《民国时期中苏关系史I II III 》等教材为主，辅以《中苏关系史纲》《中东铁路护路军与东北边疆政局》、《苏联对外政策史》、《中苏关系资料集（共32集） 并参考美国、俄国、中国的一手资料或档案。
1919	韩国史通论	历史学系	通选课	2		本课程主要讲授韩国从古至今的历史，以政治史为主，兼顾社会经济史和思想文化史。内容包括朝鲜半岛人类文明的起源，国家的起源，檀君神话和箕子传说的起源与檀君、箕子信仰的演变；新罗的建国与统一，骨品制与官等制；高丽的建国与贵族社会的成立，武臣政权的建立与衰落，高丽与元朝的关系，性理学的传入与新兴士大夫阶层的形成；朝鲜王朝的建立，朝鲜时期的官僚制度与社会制度，经济与文化发展，朝鲜王朝与中国的关系；近代的文明开化与斥邪卫正运动，日本的殖民统治；解放后的南北分断与朝鲜战争，近代化与民主化过程，等等。
4164	健美	体育教研部	全校必修	1		一、课程介绍_x000D_ 健美运动是一项通过徒手或各种器械练习，以发展肌肉，增强体力，改善形体和陶冶情操为目的的运动项目。_x000D_ 本课程主要学习健美运动的基础理论知识和正确的练习方法，学会有针对性地制定健美运动处方，发展肌肉，增强体力，塑身减脂，培养学生欣赏美、追求美、创造美的能力及持之以恒、勇于挑战、战胜自我的优秀品质。_x000D_ 课程要求：_x000D_ 1.上课需穿运动服和运动鞋，不要穿过于紧身的衣服以免影响锻炼。_x000D_ 2．要爱护器械，练完器械应放回原处保持场地的整洁。3．器械练习时同学之间应相互保护避免出现伤害事故。_x000D_ _x000D_ 二、课程任务_x000D_ 1．培养学生锻炼身体的习惯和顽强的意志品质以及“健康第一”的思想意识。_x000D_ 2．增进学生的健康，增强体质，培养锻炼身体的习惯_x000D_ 3．初步了解健美运动基本理论及练习…
4271	中国美术史	艺术学院	通选课	2		北京大学艺术素质教育通选课《中国美术史》依据历史发展顺序，从中国美术的源起到明清，在欣赏丰富作品同时，介绍中国古代美术史的概况，包括各个艺术门类、艺术流派、代表人物、经典作品等重要知识点。
4275	中国音乐通史	艺术学院	任选	2		音乐史是把历史上的音乐现象以及与音乐有关联的事实进行研究、阐述与领会理解的学问。研究人类社会在其发展过程中所产生的音乐作品、事件、人物和与音乐有关的人类的各种活动事实的总体，从中进行科学总结和归纳。中国音乐史是中国音乐长达数千年的发展和演变的历史过程，依照发展的时间顺序，基本可以分为秦、汉以前音乐；汉、唐时期音乐；宋、元时期音乐；明、清音乐；中国近代音乐和中国现代音乐等。中国是个多民族的国家。在从上古至近代的悠久岁月中，各族人民共同创造了祖国的优越的音乐文化。_x000D_ 本课程授课时间一个学期，每周2学时，16周。第一章 中国上古音乐，要求学生对中国上古音乐时的乐律学，歌舞，礼乐制度，南北方的音乐作品以及此时期的乐器与器乐，音乐论著、音乐美学等有一个系统的认识。第二章 中国中古音乐，要求学生对中古时期音乐机构、歌舞音乐、乐器与器乐、乐律学和记谱法以及音乐美学思想等有较系统的了解。第三…
4329	中国电影史	艺术学院	通选课	2		《中国电影史》以中国电影100年的发展历程为线索，以郑正秋、史东山、蔡楚_x000D_ 生、谢晋、张艺谋、贾樟柯等六代中国电影人的影像追求、精神探索和文化含义_x000D_ 为主要讲述内容，结合《劳工之爱情》、《姊妹花》、《渔光曲》、《一江东水_x000D_ 向东流》、《红色娘子军》、《闪闪红星》、《黄土地》、《红高粱》、《霸王_x000D_ 别姬》、《小武》、《十七岁的单车》等影片的文本读解，相对全面、深入地探_x000D_ 讨中国电影发展的具体状况及其经验教训。_x000D_ 该课程采取课堂讲授、影片观摩与集中讨论相结合的教学方法。
4339	中国美术概论	艺术学院	通选课	2		课程简介（为了便于学生选课，请不少于200字，可另附页）课程性质与目标： 《中国美术概论》课程通过由浅入深地介绍中国美术的主要类型、技法、作品、大师与成就、艺术观念，给悠久而丰富的中国美术勾勒出一个简明、清晰而完整的轮廓，在讲述中国美术的特点和欣赏美术作品的方法的过程中，引导学生迈入中国艺术之门，领略其奥妙、风采和魅力，并因此对中国文化有更深入的理解。课程的编排与讲述方法有以下三个基本特点：1， 面面观。打破一般的按照历史时代顺序的惯例，而是按照艺术主题的类型和形式的类型分别作专题介绍，如山水画、中国雕塑、中国色彩、中国当代美术等，每一讲即一个专题，使学生能集中掌握某一方面的知识，思考某一类的问题；2， 比较观。采取中外美术对比的方法，凸现美术知识的中国特色；3， 文化观。在对美术作品作艺术形式的解读中突出文化观念，理解作者们为什么是这样画而不是那样画（或雕刻）的理由，降低美术专业的技术…
4662	文科计算机专题	信息科学技术学院	全校必修	3	文科计算机基础	人类步入信息化社会，计算机与网络、多媒体及其信息处理，成为人们经济活动、社会交往和日常生活中不可或缺的工具。使用计算机的意识和基本技能，应用计算机实现信息的获取、表示、存储、传输、处理、控制和应用，解决实际问题的能力，已成为衡量一个人文化素质高低的重要标志之一。文科计算机基础课程的教学目标是，培养并提高大学生的信息意识，提高应用计算机解决具体问题的能力。_x000D_ 文科计算机基础的教学分为二个层次：_x000D_ 第一层次是计算机基础。由计算机基础知识、微机操作系统及其使用、多媒体知识和应用基础、图形图像的制作与处理基础、办公软件应用、计算机网络基础、Internet基本应用、信息检索与利用基础等模块组成。这一层次的教学内容是文科所有专业的学生都是学习的。_x000D_ 第二层次是计算机基础专题课程，包括程序设计及其应用、多媒体技术及其应用、网页设计基础、数据库基础及其应用等模块。这…
649	魅力化学	化学与分子工程学院	通选课	2		魅力化学是面向全校本科生开设的化学类课程，通过介绍化学对现代文明的巨大贡献，揭示化学作为核心科学的含义，展现化学对现代工业及能源、物理、材料、生物、信息等相关学科的支撑作用，以深入浅出、活泼生动的语言和授课方式，回顾化学发展进程中的重大事件，探讨当今化学前沿领域的挑战性课题，展望未来化学对人类文明和社会发展的推动作用。课程以专题讲座的形式呈现，由相关领域的长期研究者漫谈精讲，结合课堂讨论，扩展学生的化学基础知识，提高学生认识化学、了解化学、应用化学的能力。
1337	广告学概论	新闻与传播学院	专业必修	2	《传播学概论》	《广告学概论》是广告专业的基础课。课程的意图是希望介绍和探讨广告业的发展过程、整体概貌和未来趋势，为进一步的学习和研究打下基础。_x000D_ 课程会结合案例，通过对不同阶段广告业的发展模式、广告类服务公司的服务模式、经营模式的研究，帮助同学逐渐形成对广告类问题的整体的分析框架和思考方法。_x000D_ 课程特别强调对中国环境中广告业发展的分析，以及对互联网带来的挑战和变化的分析，以希望能够使课程学习更好地贴近广告业发展的实际。_x000D_ 在课程中，会安排行业专家参与授课以及广告服务类公司的参观考察，希望加强同学对广告操作过程中了解和认识，弥补理论学习的不足。
1835	外国史学史	历史学系	任选	3		本课程是历史专业的必修课。其主要内容讲授世界各国、特别是西方历史学从古至今的形成发展过程。包括希腊罗马时代的主要历史学家及其著述，及由此形成的西方史学叙述和编撰的原则和传统；中世纪西方史学的主要特征及基督教的历史发展观；近代理性主义史学、浪漫主义史学、实证主义史学和客观主义史学出现的历史背景、学派特征、主要史家及著述，以及各个学术流派对西方历史学发展过程的影响；马克思主义历史学在西方史学发展中的影响；近现代西方历史哲学；20世纪西方史学的发展变化；当代西方史学发展的新趋势等。本课程突出史学思想和史学方法的介绍。
1876	世界史通论	历史学系	专业必修	3	中学世界历史	本课程为北京大学历史系本科生世界史专业基础课，旨在帮助学生尽可能广泛了解有关"世界历史"学科的基本信息，学习宏观考察人类历史的基本理论和方法，培养自主建构整体人类历史认识框架的能力，为今后的专业学习打基础。基本内容包括：1）"世界历史"概念解说（由来、演变；学习世界历史的意义；中国世界史学科的建设历程；西方世界史学科的主要传统）；2）现代西方宏观世界历史学的基本情况（从文化一元论向文化多元论的转变，当代全球史或文明史各主要流派）；3、北大版《世界文明史》的基本观点（"世界历史"应作为在交往中演进的世界文明史来理解--结合世界历史基本进程进行阐释）。
1889	社会历史调查	历史学系	实习	1	中国通史，社会调查与史学研究	课程对象主要为历史学系二年级本科生，目的是为本科生提供一次认识社会、了解社会并结合专业学习进行相关课题调查、研究的机会，以便将校内课堂学习和社会实践活动结合起来，提高认识问题、解决问题的能力，增强现实关怀和为社会服务的意识。_x000D_ 暑期之前，学生应先行修完历史学系开设的《社会调查与史学研究》课程，基本掌握社会调查方法和特点，把握史学研究中实地田野调查与文献研究的关系，并结成一至三人的小组，完成暑期社会实践相关选题的可行性论证。暑期开始后，各小组依据相关选题的可行性论证及室内文献收集、阅读，到各社会实践地点进行社会调查，调查内容包括：地方档案、文献收集，相关政府部门、社会团体、机关企业和村庄走访，口述访谈和问卷调查，实地观察及体验等，时间一般在10天左右。_x000D_ 实地田野调查结束后，需结合调查资料，按小组撰写社会调查报告，待返校后修改、提交，作为判定课程成绩的依据。成绩按百…
1953	中世纪欧洲史	历史学系	专业必修	2		学习和研究中世纪历史至少有两个重要的理由，一是了解中世纪历史本身，一是了解和认识现代欧洲乃至整个西方历史与文化的基础。本课程期望通过对中世纪政治、经济、社会、宗教及文化的介绍，让学生熟悉相关历史人物与事件，认识此一时期历史变迁及其特征。同时，本课程期望学生能够对西方的中世纪欧洲史研究历史与现状有所了解，能够一定程度上对西方史学的理论与方法有评判性的汲取。
1978	非洲史	历史学系	专业必修	2		非洲作为人类历史的发源地，不仅是一个地理名词，更是代表了一种文明。她的历史所展现的是人类社会和文化的一种独特的发展过程。从史学角度来研究这一过程，首先涉及的是非洲历史的分期问题，在此基础上认识其历史过程中的几个重要阶段、以便更好地了解今天的非洲。其次是强调作为世界历史的重要组成部分，非洲作出了自己的贡献，我们不能因缺乏历史眼光而只看到她今天存在的弊病。再次是关注中非关系的历史和现状，因为这是一个非常值得研究的课题。对学生而言，她们可以比较中国与非洲的历史；对学者而言，他们对这一课题的研究较西方学者有一定的优势。再者，近几年国际媒体对中关系的报道迅速增加。这就要求我们通过学习中非关系的历史来对现状做出自己的评判。
3226	东方文学	外国语学院	专业必修	2		本课程在世界文学发展史的背景下，界说东西方文明、文化、文学的起源和价值取向，宏观考察东西方文学中心的演进和位移、冲突和磨合的历史，从多维的视角宏观梳理东西方文学关系和东方文学观念的发展简史，并重点研读东方文学的经典作品，从神话、史诗、故事、诗歌、小说、戏剧等角度展开个案分析，考证东西方文学发展进程中的交流、影响和沟通的事实。本课程希望学生对东方文学的发展历程有个总体印象，认真细读重点经典作品，并进而思考如何建构一个反映世界文学发展真实进程的世界文学理论体系问题。
4151	太极拳	体育教研部	全校必修	1		一、课程介绍_x000D_ 太极拳是一种柔和、缓慢、轻灵的拳术，它以 棚、捋 、挤、按、采、列、肘、靠、进、退、顾、盼、定等为基本势法（俗称八法五步）。动作轻柔圆活，虚实分明，处处带有弧形，运动绵绵不断，势势相承。_x000D_ 本课程主要学习“二十四式太极拳”也叫“简化太极拳”，其内容精练，动作规范，数量合理，易学易练，能充分体现太极拳的运动特点。通过练习，对外能利关节，强筋骨，壮体魄；对内能理脏腑，通筋脉，调精神。对调节内环境的平衡，调养气血，缓解身心疲劳，改善人体机能，增强体质十分有益。_x000D_ 课程要求：_x000D_ 1.原则上不允许同学蹭课。_x000D_ 2.上下课时师生要相互行抱拳礼。_x000D_ 3.上课前不得饮酒，暴饮暴食或空腹。上课期间，不允许抽烟，嚼口香糖或吃零食。_x000D_ 4.学生如有身体不适或既往病史者，应在课前向老师报告，根据具体情况酌情考虑安…
4178	奥林匹克文化	体育教研部	通选课	2		奥林匹克运动是现代体育的最高形式，是人类文化的集中体现。_x000D_ 北京2008年申奥成功，“人文奥运”、“绿色奥运”、“科技奥运”口号的提出，揭示出奥林匹克运动和科学技术、环境保护、人类发展等众多问题错综复杂的关系。_x000D_ 综观奥林匹克运动史，现代体育与人类文化的发展、变化和延续息息相关。不同时期的国际和国内政治、经济和社会的发展直接或间接地影响到每一次奥运会的申办、组织和参与；人们对待奥林匹克的态度和认识又可以反映成不同民族和时期的价值取向、审美情趣和伦理规范。_x000D_ 奥林匹克运动通过其宪章、宗旨和组织结构、活动形式等方面，使其成为一个全球的独特文化现象。_x000D_ “奥林匹克文化”课程是一门融体育学、历史学、人类文化学和社会学为一体的新型理论课。_x000D_ 将从奥林匹克运动的历史进程来探讨文化的发展、变化和延续，讲授不同民族文化对奥林匹克运动的影响和作用…
4338	中国流行音乐流变	艺术学院	任选	2		教学大纲：_x000D_ 第一章_x000D_ 流行音乐概述 追溯流行音乐的源起（1900年以后的大众音乐）_x000D_ 介绍20世纪第一代音乐家概况 _x000D_ 第二章_x000D_ 中国早期的大众流行音乐，在形式上和内容上都与今天的流行音乐有很大的区别。但却是流行音乐发展的必由之路。_x000D_ 二十世纪初至20年代的大众流行音乐作品及音乐家_x000D_ 第三章_x000D_ 流行音乐原生代 30、40年代电影插曲 第一代都市流行音乐与歌手 演唱形态 表演模式_x000D_ 第四章_x000D_ 50年代的群众歌曲 电影插曲 新民歌 新生代歌手_x000D_ 第五章_x000D_ 《东方红》大歌舞 60年代电影插曲 民族歌剧 群众创作歌曲_x000D_ 第六章_x000D_ 群众创作歌曲 八大样板戏 学院培养的歌唱家_x000D_ 第七章_x000D_ 80年代港台流行音乐…
4355	中外美术创作比较	艺术学院	通选课	2		中国美术作为世界艺术史上的重要组成部分，具有自己独特的传统。但是长久以来，由于中外美术在创作上有较大的差异性，造成了二者之间相互欣赏、相互理解进而相互学习的障碍。本课程第一部分为技法部分，首先从中外美术创作技法对比的角度入手，侧重于美术创作规律、美术创作方式、方法以及影响美术创作的因素的研究，从构图、线条、色彩、造型等诸多绘画因素进行分析、比较，并结合自己三十年从事绘画创作并尝试将中西画法有机结合的实践所得的心得体会，使学生在创作技法上对中西美术有一个全面的了解。第二部分专题部分以作品为中心，对中西艺术家的绘画创作进行分析比较，便于学生较快地了解中西方美术各自不同与相同的审美表现方式，从中掌握中外美术主要的创作规律，并快速提高对于一副作品的欣赏力和判断力。 本课程涉及中国古代、日本、俄国和欧洲四个文化圈的美术作品，从不同的角度理解在这四个文化圈中最有代表性的艺术作品之间的根本差异以及相互…
1837	中国妇女历史与传统文化	历史学系	限选	2		本课是面向北京大学历史本科学生开设的一门课程。我们从传统文化再阐释的视角，运用社会性别和差异理论，来讲授中国古代妇女历史的若干专题。我们将从政治、经济、思想、法律、文化（女教等）、习俗（缠足、袒胸装等）等多个维度，来重新解读中国古代妇女历史；并且我们将引导学生，重新审视传统的主流史料和文本，关注过去忽视的边缘史料；并指导学生如何以当今妇女问题研究中最重要的理论——社会性别理论来指导自己的思考。我们希望通过此课，不但不学生介绍中国古代妇女的历史，并且也使学生能够从理论和视角上有所收获。
1873	中国现代史	历史学系	专业必修	4	中国古代史、中国近代史	该课程是历史学系本科生“中国通史”系列专业必修课程之一。拟在《中国近代史》（1840——）之后，继续讲授《中国现代史》（1919——）。本课程将以1949年为界，分为上、下两段，分别讲授1919——1949的“民国史”以及1949以后的“中华人民共和国史”。_x000D_ 该课程将按照“通史”的教学模式，分别时期和阶段，重点讲授中国现代政治史的内容，并兼顾经济、军事、外交、社会、文化思想史等方面。_x000D_ 该课程将以课堂讲授为主要教学方式，同时辅以读书报告、研讨、参观、讲座等方式。重点考核学生们对于中国现代史基本知识的掌握程度以及个人的思考能力和学术见解。_x000D_ 该课程的教学目的在于为学生们继续学习中国现代史的各门专题课程，打下学术基础。_x000D_
1912	古代中外关系史	历史学系	限选	2	中国古代史	在中国受到外强侵略而揭开近代史的序幕之前，古代中国与外部世界的交往是持续不断的，而且其历史画面也是丰富多彩的。先秦时期以游牧民族为中介的交往，张骞通西域开创了中国与西方的直接联系，汉唐间丝路贸易和中亚人的大批来华定居，胡人和“胡化”对隋唐社会的影响，宋元海上丝路的开通，明清耶稣会士的东来与中国文化的西传，都是我们已经知道的中外关系史的重要篇章。_x000D_ 本课程主要根据任课教师近年来的研究成果，讲述汉唐间中外关系史的一些专题研究成果，以及如何利用文献、出土文书、考古、图像等资料，来研究中外关系史上的一些疑难问题，引导学生利用相关资料，自己动手来研究某些问题。根据不同年级的学生的兴趣和研究取向，每学期讲授的内容不同，有时可能集中在中西文化交流史方面，有时集中在耶稣会士来华后的中外关系史方面，以利学生发挥自己所长。_x000D_
1928	秦汉魏晋南北朝政治历程	历史学系	通选课	2		本课程适合本科生中的中国古代史初学者选修。秦汉是二千年帝制时代的开端，集权官僚政治体制奠基，政治、经济与文化充分发展，达到了高峰期。魏晋南北朝时代，则经历了动荡分裂、士族门阀政治、少数族入主与民族冲突，但又在南北朝后期逐渐走出低谷。本课择要叙述秦汉魏晋南北朝史的主要事件，阐释各时期的政治发展线索，分析相关重大问题，阐述中华帝国从奠基到走向盛期的进程，集权官僚体制的发展情况，各种政治势力的起伏消长，经济文化的相应变迁；了解中古时期帝国体制衰落原因。由此使学生理解帝制前期中国政治的基本发展轮廓，激发历史思考，初步掌握相关历史研究成果和历史分析方法。
3796	中西文化比较	外国语学院	通选课	2		本课程主要从理论角度宏观比较中西文化的若干重要方面。首先从中西地理环境对中西文化的连锁影响及制约切入，进而比较中西语言（汉语与印欧语系语言，尤其是英语）之间的异同，之后扩展比较中西哲学、美学、法学、伦理学、文学、经济学、科技、医学、宗教及教育等十余门学科之间的焦点理论异同，并从中找出规律性的东西，使学员能够从总体上宏观把握住中西文化的本质性因素，为他们日后进行某一专门学科的微观研究提供若干指导性宏观背景知识。在我国，比较文化学还是一门新兴的学科，对于当代学生来说，尤其显得实在和必要，因为当代学生具有外语方面的优势，能够不同程度地直接阅读有关的西方语言文献，这就为本课程的顺利进行提供了最有利的条件；另一方面，由于最近几十年来，我国所有的大学在课程设置方面都不太重视中西文化的总体性宏观知识传输，以致使部分系别的学生只被培养成一种工具性人才，相对缺乏基本的宏观层面上的文化知识和理论素养，虽能成…
4357	20世纪西方音乐	艺术学院	任选	2		《20世纪西方音乐》虽系《西方音乐通史》断代门类史，却因接远启今，包罗万象，成为全球西方音乐史学研究领域独立的一门学科。由于历史原因，中国的西方音乐历史教学长期存在“红烧中段”的现象，即只讲古典主义和浪漫主义两个风格时期（1750-1900），之前巴洛克、文艺复兴、中世纪和古希腊、古罗马时期，之后20世纪，均极少涉及，故引此诟名。近年来，这一情况大有改观，水平也提高较快。任课教师自2000年至2004年于中央音乐学院攻读此学科博士学位以来，多次为母校及中国高校音乐学教师培训班学员开设此课。2007年任教北大后，作为公选课，先后于2008年下、2009年上、2010年下开设。2011年立为通选课。_x000D_ _x000D_ 《20世纪西方音乐》作为独立课程，涵盖三大研究议题，即艺术音乐（广义的古典音乐）、民间音乐和商业音乐（流行音乐）。课程内容在遵循三大议题的前提下，不同学期，各有侧重…
1836	中华人民共和国史专题	历史学系	通选课	2	必须具有中华人民共和国历史基本知识的学生。	中华人民共和国史作为一门新兴学科，已被越来越多的人们所关注。这是我们这几代人共同经历的历史，有很强的现实意义。学习这段离我们最近的历史，有助于科学地、全面地认识中华民族五十多年来经历的风风雨雨，理解当前改革开放的必然性，认清新世纪面临的各种挑战。本课被历史学系列为面向二十一世纪、面向现代化教学改革的重点建设课程。_x000D_ 本课面对已经具有中华人民共和国历史基本知识的学生，将分专题深入解析五十多年来的若干重大事件与人物。内容涉及政治、经济、外交、军事、社会、文化等各个方面，并从政治运作与社会动员、文化教育与青年、农村社会及其组织变迁、文化大革命起源与后果等角度进行跨学科的分析。具体内容在开课时可能有一定调整，将尽量反映最新的研究动态和现实生活中关注的重大历史问题。_x000D_ 授课在介绍共和国发展历程的同时，侧重介绍认识历史、理解历史和分析历史的多种途径和方法。更为详细的历史过程将…
1855	中国传统官僚政治制度	历史学系	通选课	2		中国古代很早就发展出了发达的政治行政体制，并在数千年中不断完善。这个体制构成了各种政治活动的基本框架，也是塑造社会形态的强大因素。本课程以古代官僚政治行政制度为内容。通过阐述历代基本制度轮廓，介绍主要官职设置，阐述并提示规律性现象、重大问题和发展线索，以此使学生对帝国体制的基本架构、变迁历程与政治特点，建立基本认识。_x000D_ 课程大纲如下：_x000D_ 第一讲 绪论_x000D_ ──从后到王?分封与宗法?走向帝国?皇权、官僚与贵族?品位结构与身份秩序?源远流长的官文化_x000D_ 第二讲 皇帝制度_x000D_ ──尊君卑臣?天下为家?奉天承运?为民父母?禅让与世袭?万邦之主_x000D_ 第三讲 宰相与三省六部_x000D_ ──从三公九卿到三省六部?从三省六部到六部_x000D_ 第四讲 地方控制和编户齐民_x000D_ ──编户齐民体制?中央对地方的控制_x000D_ …
1897	蒙元史专题	历史学系	限选	2	中国古代史	本课程讲授元朝（1260～1368）及其前身大蒙古国（1206～1260）的历史，重点介绍这段历史时期的基本线索和特征、影响。主要内容拟分两部分。第一部分是教师专题讲授，第二部分是辅导学生进行史料阅读，就史料阅读中涉及到的问题进行重点讲授。目的在于使学生在掌握历史知识的同时，加强对元代文献的熟悉程度和阅读、解析能力，并通过与前后朝代相关问题的比较，更好地理解元朝的历史地位。
1900	中国古代日常生活史	历史学系	全校任选	2	本课对学生的先修课程无硬性要求，希望学生中学学习过中国历史，阅读过基本的中国历史典籍，对中国古代历史有兴趣。	日常生活史是目前历史研究中的一个重要分枝，是于20世纪70年代从西方新兴起的一个史学流派。而这个学派的兴起，实是西方现代史学自我反省、自我批判的产物。上世纪西方史学发展的主要倾向是“社会科学化”，也就是将人类历史看成是一种纯粹的客观存在，热衷于统计数字、绘制图表、勾勒发展曲线、构筑宏观框架、创制社会发展模型等。按照这样一种“社会科学历史观”，历史研究应具有长时段、大跨度的宏观视野，着眼于“大结构、大过程、大比较”，力图从总体上说明人类社会的进步规律。而日常生活史学者则对这种“宏观”史学提出质疑，他们认为，史学“科学化”的最大弊端，是“见物不见人”，而抽掉了“人”这个内核，任何社会现象都不能得到正确的解释。日常生活史学者认为，在现实的生活中，个人与“结构”、“制度”之类“庞然大物”相距甚远，而家庭成员、邻里乡亲、甚至谈话伙伴，却会对人的行为产生巨大影响，就这个意义而言，人际交往远比“结构”…
1937	学年论文	历史学系	专业必修	2		学年论文是历史学系本科生科研训练课程，三年级同学必修，在导师指导下从事专题研究，撰写学术论文。
4171	保健5	体育教研部	全校必修	1	篮球、排球、足球、羽毛球、游泳、太极拳、滑冰、台球等	保健课课程针对体弱病残学生，需要由学校医院开据上保健课证明。在课程项目设置，运动量等方面都要尽可能照顾到，在课中既可以锻炼身体、恢复身体，还要考虑尽可能对某些并预防和治疗的作用，在课程中，既要考虑愉悦身心，又要事宜多数学生的运动项目和运动量。使得这些学生像正常学生一样完成学校所规定的学业。一般指派有经验的老教师或保健专业教师承担该课，本教学阶段根据所任老师的特长和学校所具备的条件，保健课选择的运动项目以台球为主，另有太极拳、八段锦等项目在适当的时机教学。
4257	艺术学原理	艺术学院	任选	2		本课程是北京大学艺术学大类各专业（含影视编导专业和艺术史论专业）本科生基础课程，旨在向学生讲解艺术理论的基本要素及相关知识，引导学生了解和掌握艺术分类的基本知识，并初步尝试运用艺术理论及艺术批评方法去评析具体艺术现象。
1607	民间文学概论	中国语言文学系	任选	2		民间文学就是一种以口头语言作为载体的不同于书面文学的特殊文学。在日常生活中，民间文学具有不可替代的功能。本课程将概括介绍民间文学的基本理论和流行于社会各个阶层之中的经典性的口头文学作品。
1845	晚清史专题	历史学系	任选	2		《晚清史专题》主要以专题形式解读晚清史（1800-1900）领域的若干重大历史疑案，主要分为“乾隆时代”、“鸦片战争”、“太平天国”和“晚清政局”4个板块。其教学内容既包括近代中国社会上层的历史人物、政治军事活动和重大事件，又兼顾近代中国下层社会各领域（如秘密社会、江湖文化、民俗风情）的疑案、迷案、要案分析。该课程带有一定的启蒙性、研究性和探索性，重要在培养学生关注历史、研究历史的兴趣和方法。
1866	中美关系史	历史学系	任选	2	中国近现代史，世界近现代史	本课教学对象主要为历史学系三、四年级的本科生。在学生已具备中国近现代史、世界近现代史的一般知识的基础上，本课程以18世纪以来至新世纪的中美关系通史为主要讲述内容，共分18个讲题。每个讲题结合研究方法、研究现状的介绍以及档案资料的选读，侧重分析重要历史事件、历史时期中美交往对中国自身历史发展的影响。
1885	中国古代官阶制度	历史学系	任选	2		中国古代发展出了复杂周密的官阶制度，其功能是面向官僚体制的职位结构和人员结构，对行政等级进行安排，对官僚品位进行管理。传统官阶制研究，可以揭示古代行政、政治、社会甚至文化的许多重要规律和特征。本课程将系统讲述各时代的品级位阶，阐述官阶制研究的基本方法、理论框架和相关重大问题。以使学生对古代官阶制度建立较系统的了解，并为进一步的研究打下基础。
1887	中国古代民族史	历史学系	任选	2	中国古代史	通过介绍古代民族史的基本史实、研究方法和学科发展，让学生在通史学习之外，理解中国史不仅是华夏-汉民族的历史，而且也是汉族意外的各古代和近现代少数民族共同参与创造的历史。由于阿尔泰各民族是古代中国王朝构建历程中最主要的政治军事力量之一，因此本课程将侧重介绍阿尔泰语各族群的历史与文化，以及它们与中原社会频繁互动的过程。
1971	中国近代思想史	历史学系	通选课	2		近代中国是中国与西方、传统与现代文化冲突与融会的大时代，这个时代产生了一批具有重要影响的思想家，他们站在时代的制高点上重新反省民族文化的历史，探索中国和人类的前途，构建了新的思想理论系统，为中华民族赖以生存和发展提供了新的文化养料。本学程通过系统评介近代中国的著名思想家，主要有康有为、严复、谭嗣同、章太炎、孙中山、王国维、蔡元培、陈独秀、胡适、李大钊、梁漱溟、冯友兰、毛泽东等，探讨他们的思想形成过程，比较他们的思想异同，突显他们的思想特质，从而使学生对近代中国思想家、思想流派和思想发展趋势有一个比较清晰的轮廓。
2014	丝绸之路考古	考古文博学院	任选	2	中国考古学 世界古代史	本课程将系统讲述中西文化交流史，尤其是青铜时代至郑和下西洋时代（1405－1433）丝绸之路考古新发现。丝绸之路的开辟与公元前2世纪张骞出西域直接相关，张骞出西域的报告大量收入司马迁的《史记》。据张骞报告，他访问过费尔干那的大宛国，乌兹别克斯坦的康居（粟特）、河中地区的大月氏，以及阿富汗北部的大夏（巴克特里亚）。第二次出使西域时，张骞访问了伊犁河的乌孙部落（即希腊作家希罗多德所谓“伊塞顿人”）。同时，他派副使访问了身毒（今巴基斯坦）和西亚诸国，如伊朗高原的安息（帕提亚）、叙利亚北部的条支（安条克）以及黑海东岸的奄察（阿兰人）。_x000D_ 丝绸之路之名译自德语Seidenstra?e，由地理学家李希霍芬命名。按照这位德国学者的定义，丝绸之路是一条古老的国际贸易之路，始于张骞通西域，从长安城，经中亚沙漠，至罗马帝国东方行省（今叙利亚北部）。不过，历史记载和考古发现表明，丝绸之路还有两条重…
2064	考古学通论	考古文博学院	任选	3		史前至两周时期考古主要讲述中国史前文化的谱系、中国青铜文化结构体系以及相关的重大考古发现与研究，着重介绍史前考古与三代考古对于重建中国古史的意义。_x000D_ 秦汉至宋元考古部分按照城市、墓葬、出土文物、宗教和外来文明四个专题，简明系统地介绍重要考古发现和研究成果，主要强调四个方面的内容：城市形态由封闭向开放式的转变，墓葬的等级制度，出土文物的文化底蕴，其他民族和外来文明与华夏文明的交流和融合过程。_x000D_
4167	保健1	体育教研部	全校必修	1		一、 课程介绍_x000D_ 1.保健课北京大学体育课程中特殊课程，保健课课程针对体弱病残学生，需要由学校医院开据上保健课证明。在课程项目设置，运动量等方面都要尽可能照顾到，在课中既可以锻炼身体、恢复身体，还要考虑尽可能对某些并预防和治疗的作用，在课程中，既要考虑愉悦身心，又要事宜多数学生的运动项目和运动量。使得学生像正常学生一样完成学校规定的学业。一般指派有经验的老教师或保健专业教师承担该课，本教学阶段根据所任老师的特长和学校所具备的条件，保健课选择的运动项目以台球为主，另有太极拳、八段锦等项目在适当的时机教学。_x000D_ 台球绅士运动之一，其集娱乐、健身为一体，它是智力活动和体力活动相结合项目。特别适合大学体弱学生。打台球有增强体质、增进健康的作用。台球在思索中走动，在走动中思索，可以促进血液循环，加强机体的新陈代谢，有益于增进健康，有益于体质的增强。在打台球的过程中，身体大幅度…
1567	语言学概论	中国语言文学系	专业必修	3		本课程讲解语言学的基本概念、基本理论和基本分析方法，使学生通过学习能比较系统地掌握语言学的基础知识，比较清楚地了解语言的结构规律、语言的演变规律、文字的性质以及语言与社会的关系等方面的内容。
1952	古希腊罗马史	历史学系	专业必修	2		对古希腊罗马历史--西方文明的重要源流之一-进行追溯，同时比较细致深入地探讨其典型的制度和文化形态；以古典时代希腊和共和国时代罗马为重点，但是也将视野扩展到希腊化时代和罗马帝国时代，并结合具体的历史个案说明史学史和思想史的情况，培养学生对历史研究的基本技能，同时也适当介绍古代希腊罗马文化的近代西方社会以及世界文化的影响。
2630	组织与管理	光华管理学院	专业必修	3		本课程介绍组织与管理的主要概念、理论和方法。这门课以企业组织为主，以对事的管理和对人的管理为两条主线，以一个普通的员工从进入组织到在组织中成长为逻辑顺序，探讨组织的不同类型和相应的管理方法。涉及到组织结构、人力资源、运营控制、计划、决策、战略、组织文化、企业社会责任、组织行为、领导和组织变革等内容。
2651	微观经济学	光华管理学院	专业必修	3	经济学	本课程主要讲授微观经济学的性质、需求与供给、消费者行为与市场需求、 厂_x000D_ 商－技术和成本、市场结构、价格和产量、市场投入、一般均衡、 福利经济学_x000D_ 和政治经济学、时间选择等。本课程将配合案例开展教学， 注重微观经济学的_x000D_ 应用性。微观经济学对管理类学科的学生十分重要，为此， 本课程在教学中配_x000D_ 合大量的习题对学生进行强化训练， 严格要求每一个学生掌握扎实的微观经济_x000D_ 分析基础。本课程的特色是配合大量的案例， 以提高学生分析问题解决问题的_x000D_ 能力。
2660	营销学	光华管理学院	任选	3	经济学、管理学原理	本课为光华管理学院本科必修课，将系统地讲授营销学的基本理论与方法，并通过案例说明其在市场营销工作中的实际应用。本课程以顾客价值框架为基础，详细介绍营销如何创造顾客价值和获取价值回报，其主要内容包括顾客价值导向的营销理念与战略；发现顾客价值；设计与传递顾客价值；获取价值回报。_x000D_
2667	公司财务管理	光华管理学院	专业必修	3	初会	本课程为公司理财的初级课程，介绍基本观念与技术，建立财务决策之分析架构。课程内容可分成投资与理财两部分：_x000D_ 1. 投资：介绍报酬与风险概念、投资组合、市场效率、资本资产定价模型等基本观念与技术；_x000D_ 2. 理财：介绍资本预算决策、资本结构决策、股利决策等公司重要理财决策。_x000D_ _x000D_ _x000D_
2687	概率统计	光华管理学院	专业必修	4	Calculus, Linear Algebra	本课程将介绍在概率论与数理统计的基本知识，包括概率，条件概率，随机变量的期望和方差，各种概率分布，抽样分布，点估计，置信区间，假设检验，线性回归，方差分析等。
3811	大学英语 (三) (2)	英语语言文学系	全校必修	2	大学英语二	本课程针对入学后英语达到三级的非英语专业本科生，内容包括精读、泛读和听说。课外辅导材料有光盘和网络平台，学生自主上机预习、复习和自测，教师在课堂进行检查、点评和难点讲解，组织课堂讨论、课上报告等，通过读、写、听、说、译全方位的各种形式的课内外的实践，培养学生具有较扎实的语言基础和较强的综合应用能力，并养成自主学习的习惯。将语言学习贯穿在了解、思考、探讨现实生活中的各种问题的过程中。
4660	文科计算机基础	信息科学技术学院	全校必修	3		计算机基础由计算机基础知识、微机操作系统、多媒体应用基础、办公软件应用、计算机网络基础、信息检索与利用、Python程序设计等模块组成。_x000D_ _x000D_
167	线性代数 (B)	国家发展研究院	限选	4	预备知识包括：数域的概念，求和号与乘积号，一元多项式的概念，带余除法，多项式根与系数的关系，多项式整除概念。_x000D_	线性代数是关于向量空间与线性映射的理论。其主要内容包括：线性方程组、行列式、矩阵运算、矩阵的相似与合同、抽象的向量空间与线性映射、欧几里得空间与酉空间。
168	线性代数 (B)习题	信息科学技术学院			参见“线性代数（B）”	参见“线性代数（B）”
2657	财务会计	光华管理学院	专业必修	3		本课程讲授以会计信息系统确认、计量、记录、 汇总和反映企业的生_x000D_ _x000D_ 产经营活动。通过本课程，学生应掌握会计凭证、日记帐、 分类帐和会计报表的功能、设_x000D_ _x000D_ 计和编制；掌握资产、负债、权益等会计要素的会计处理； 掌握会计处理过程中的会计假_x000D_ _x000D_ 设和会计原则等基本会计理论本课程讲授以会计信息系统确认、计量、记录、 汇总和反映企业的生_x000D_ _x000D_ 产经营活动。通过本课程，学生应掌握会计凭证、日记帐、 分类帐和会计报表的功能、设_x000D_ _x000D_ 计和编制；掌握资产、负债、权益等会计要素的会计处理； 掌握会计处理过程中的会计假_x000D_ _x000D_ 设和会计原则等基本会计理论
2688	创业管理	光华管理学院	限选	2		创新创业对中国经济发展和转型的重要性已日益显著，为工商企业和创业者提供了前所未有的机会，也要求企业经营管理者和创业者掌握创新创业管理的基本理论和技能。本课程即是对这一新形势的要求在商科基础教育中的回应之一。本课程分以下四个模块学习：_x000D_ ? 创业管理的基本内容，如创业背景条件、创业机会分析、创业者与创业团队、创业资源配置和初创企业的管理等；_x000D_ ? 创业者经验分享和案例讨论，邀请创业者与学员进行课堂和课外交流，采用情境案例或综合案例讨论学习创业管理的特殊性；_x000D_ ? 可持续发展导向的创新和创业，比如公平贸易、扶贫开发、绿色制造、环保材料、有机农业、能效管理，以及循环经济商业案例等；_x000D_ ? 创业者管理技能开发，包括系统识别和分析创业机会、创业团队建设、商业规划技术和创业激励等。_x000D_ 课程要求学员分组完成小组项目。_x000D_
4156	羽毛球提高班	体育教研部	全校必修	1		一、 课程介绍_x000D_ 提高班则在初级羽毛球教学基础上，增加运动强度、专项练习强度、技术战术复杂程度。但重中之重还在放在要求学生掌握正确的羽毛球发力方法和科学的运动锻炼方法。羽毛球娱乐性特点比较突出，大家在来回对打、不断奔跑中能够暂时忘掉或烦闷、或紧张失意，尽情享受羽毛球带来的快乐；减轻不良焦虑状态。通过每赢一个球，增加自信，在失误中，学会冷静面对挫折、控制情绪，磨练意志，促进心里健康。课程目标定为出汗比技术更重要、快乐比胜利更重要，合作比单挑更重要的“快乐羽毛球”教学理念。 _x000D_ _x000D_ 二、 课程内容设置。羽毛球是隔网对抗得分致胜的运动项目，一场羽毛球的获胜取决于三大因素：技战术、体能和心理。因此，羽毛球高级班课程内容包括相对全面的技术、步法、高强度体能、教学比赛、技战术和比赛规则的运用。基本动作包括网前搓推钩，中场挡网、平球和挑球；后场扣杀和被动球；步伐：6…
4268	西方音乐史	艺术学院	通选课	2
1393	中韩跨文化传播	新闻与传播学院	全校任选	2		本课程由东亚三国教授同时在本国大学授课，不仅讲授跨文化最前沿的研究成果，同时也讲解运用不同的研究方法，并实践。_x000D_ 在东北亚地区，随着中韩交流的广泛与深入，中韩两国间的有好发展愈发重要。本课程以中韩文化交流的不同视域，分析两国在新闻、电影、电视、娱乐节目和其他传媒方面的跨文化传播。本课程不仅为学生学习跨文化传播理论提供相关的知识，同时也为学生以中韩两国的跨文化传播内容为具体分析案例，对学生学习从理论到实践调研并应用相关理论分析相关调研内容，提供中韩两国教师的不同分析模式和分析视野，在互动中提供与韩国首尔大学相互交流的跨文化教育和学习的平台。
2652	宏观经济学	光华管理学院	专业必修	3		宏观经济学从整体上研究市场经济的运行及规律。它运用总需求分析_x000D_ _x000D_ 、 总供给分析等方法研究国民收入、利率、 就业和物价水平等宏观经济经济总量的决定及_x000D_ _x000D_ 其变动。包括NIPA、乘数理论、IS-LM模型、劳动力市场供求分析、财政、货币和收入政策_x000D_ _x000D_ 、消费函数理论、投资需求理论、货币需求理论、货币供给理论、政府支出理论、通货膨胀_x000D_ _x000D_ 理论、菲力浦斯曲线、经济增长理论等内容。通过本课程的学习， 学生可以掌握进行宏观_x000D_ _x000D_ 经济分析的基本概念与方法，能够更加清楚地了解国家宏观经济政策的意图和作用方式，_x000D_ _x000D_ 并对此作出恰当的分析与评价
2663	定价管理	光华管理学院	专业必修	2		本课程结合西方的定价理论和我本人的1P价格理论，为定价决策和价格管理提供系统的理论分析框架、策略和技巧。通过本课程的学习，要求学生了解定价策略与技巧的制定，价格调整的时期，价格调整的幅度，价格调整的方向；了解如何寻找第三方为企业分摊成本和与顾客分摊价格，从而使价格低于平均成本仍能盈利；了解如何解决价格策略（１Ｐ）与产品策略、渠道策略、促销策略（３Ｐ）之间的对立和矛盾；了解如何向企业内部和外部传达价格调整的信息，定价在营销创新中的作用，以及控制定价的过程。_x000D_ 本课程还将结合我本人的六维管理理论研究定价决策和价格管理问题。课程将提供大量的信息、真实案例和来自市场第一线的定价管理方法。_x000D_
2669	品牌管理	光华管理学院	专业必修	2		本课程从品牌的基本概念入手，从理论和实务相结合的角度具体、深入地阐述企业创建和管理品牌，以及不断提升品牌资产的基本流程。具体包括：品牌概述、品牌定位和品牌创立，以及品牌发展与品牌延展等等。
2689	运作与信息管理	光华管理学院	专业必修	4		本课程分为两个部分：运作管理和管理信息系统，主要内容是运用数学和计算机工具对企业管理中产生的各类数据信息进行收集、处理和分析，以便管理者做出科学决策。_x000D_ 运作管理部分主要介绍运筹学的基本内容，即应用数量分析的方法，对经济管理系统中的人力、物力、财力等资源进行统筹安排，寻找优化的决策方案，以实现最有效的管理。运筹学是管理科学专业的核心课程，也是管理学院各专业学生的必备工具。在信息化时代，运筹学在管理中的应用越来越广泛，作用越来越重要。_x000D_ 管理信息系统部分主要介绍企业中信息系统的应用。随着企业竞争加剧，企业对于工作效率、流程控制、管理与决策水平等要求的日益提高，管理信息系统受到普遍重视，并在各行各业得到了日益广泛的应用。尤其在大中型企业，企业的产品、流程、管理控制手段，只有在管理信息系统中加以实现，才能成为企业有效的生产力，因此很多企业将企业信息系统作为核心竞争力的体…
2664	市场营销专题	光华管理学院	专业必修	2	营销学，应用统计学	本课程是针对市场营销专业高年级本科生的专业必修课，由营销系教师合上。本课程以专题讲座形式，介绍营销学理论、方法与实践的新进展，扩展同学们的知识面；同时让同学对市场营销的主要研究领域、主讲老师的研究兴趣与专长有一定的了解,为毕业论文选题打好基础。课程具体形式是：营销系的每位老师根据自己的兴趣和研究专长,介绍相关领域的研究或实践情况，分享自己的经验与心得.
2676	生产作业管理	光华管理学院	限选	2		运营管理是研究一个企业如何管理其生产或服务过程的一门学科。有效的运营管理是企业保持竞争力的关键。同时, 运营管理也是一个企业内联结其它各个职能部门（如财务, 营销，人力资源等）的纽带。运营管理是一门综合性的管理学科，要求学生掌握一定的运筹学，数理统计，管理经济学，会计，人力资源等学科的基础知识，并能将它们综合地运用在本课程的学习中。
2686	服务业营销	光华管理学院	任选	2
2694	创业企业成长	光华管理学院	任选	2		该课程针对有兴趣经营、管理创业成长阶段企业的学生开设。在课程中，我们将结合实地走访和专题课堂讨论，培养学生以综合性的视角全面分析成长阶段企业的商业模式，战略，市场，融资，人力资源，组织结构，企业文化，商业环境等核心创业管理问题。
2696	创业与创新实践	光华管理学院	任选	3		本课程针对具有创新创业热情的创新创业管理本科生双学位学生开设，通过“创业助手”计划以及创新创业案例采写等形式，让学生直接参与到创新创业实践中去，体验实际创新创业过程，积累相关经验。
2702	互联网时代营销新模式	光华管理学院	任选	2		我们正生活在而且未来还将生活在互联网时代。互联网营销正在成为影响企业和个人的重要因素。互联网营销时刻影响着了一个人在互联网时代的命运。本课程主要介绍的正是互联网时代营销新模式有哪些，在商业领域如何运用，尤其是企业如何运用互联网营销思维创造性地进行创新、新产品开发过程、消费者偏好、新产品推广技巧以及有关商业模式创新与变革等。
2717	人生规划与职业发展	光华管理学院	限选	2		课程将着重激发学生树立职业理想的激情，形成理性追求职业目标的态度，从而进行主动锻炼和自我培养实践能力。本课程通过介绍职业规划的方法和资源，辅导学生建立主动规划人生和职业的理念，发现个人的职业倾向性和潜质，学习如何进行有效的沟通和建立人际网络、恰当地自我营销、掌握面试的技能，并且了解职场的规范行为，加强对职业道德和职业操守的认识。
2731	新媒体营销与精准广告	光华管理学院	任选	2		在当今这个互联网，社交网络和手机移动的时代，营销人员在客户沟通、客户获取、广告投放等方面面临着许多新的机遇和挑战。报纸、杂志等传统平面媒体急剧消退，电视被流媒体视频网站逐渐取代，互联网、移动端的兴起，对于传统营销渠道来说都是全新的课题。除了全新的营销渠道，在大数据时代，用户个体的数据变得越来越可得，为营销人员提供了全新的视角和机遇。如何利用这些数据进行用户分类、精准广告，从而提高广告的效果，具有非常现实的意义。_x000D_ _x000D_ 本课程分三个部分探讨以上这些问题。第一部分旨在建立一个概念框架，使用投入回报（ROI）来理解和量化广告效果。我们介绍对照实验和自然实验方法来衡量ROI，并且以案例的形式展示实际工作中经常犯的错误。在第二部分，我们分别介绍不同的广告平台和渠道，包括数字媒体广告，搜索引擎广告，展示广告，在线视频平台广告，社交网络广告，和移动广告。我们着重强调不同媒体的独…
2741	营销研究方法	光华管理学院	专业必修	3	市场营销	面临不断变化的市场和激烈的竞争环境，如何收集及时、准确和有用的信息，获得深刻的营销洞察，为营销决策服务，是营销管理人员的一项重要任务。营销研究方法是市场营销专业的一门重要的专业基础课，也是国内外管理学院营销专业普遍必修的一门课程。_x000D_ 本课结合国内外市场研究的现状与发展趋势，跟踪当期在线研究与大数据应用的最新进展，系统地介绍和讨论市场营销研究过程中的主要步骤、相关理论、方法及其应用，培养学生发现、分析和解决市场营销问题的综合素质与实际能力。_x000D_
992	自然资源与社会发展	地球与空间科学学院	通选课	2		随着国民经济快速发展，能源与矿产资源的安全保障日益成为我国可持续发展的重要前提之一。你想了解我国能源形势与现状吗？你对如何保障我国能源安全有自己的想法吗？汶川地震、玉树地震和甘肃舟曲泥石流，是否与资源开发和大型工程建设有关？ 众说纷纭的南水北调与三峡大坝建设，是利在千秋的好事还是破坏环境的重要因素？你同意开发三江水利资源吗？西部大开发在开发什么？你了解楼兰古国的消亡与罗布泊水资源的关系吗？你知道中日东海之争和我国南海之争的能源背景吗？_x000D_ 如果你想与大家一起来讨论上述热点问题，请选本课！！_x000D_ 让我们一起，先了解一点自然资源的基本概念，了解主要自然资源形成的条件和分布规律，知道一些我国自然资源的家底，再加入到大家庭来，展开激烈的讨论吧！！课堂上有你展示风采的机会！！_x000D_
2632	经济学	光华管理学院	专业必修	4		本课的主要目的是向学生介绍经济学的基本原理。课程的上半部主要关注微观经济学问题，即经济体中的基本个体（家庭与企业）进行决策与选择的问题。课程的下半部重点讨论宏观经济学问题，即社会作为一个整体所面临的基本问题（如失业，通货膨胀，货币政策，国际贸易等）。
2681	战略管理	光华管理学院	限选	2
2690	创新管理	光华管理学院	任选	2		通过案例学习，让学员更好地理解在现实商业环境下，创新对企业生存和发展的影响，深化对企业发展的机遇和支撑条件的了解，初步掌握关于创新的模式与过程、支撑创新的战略、流程、组织和技术等知识，从而使得企业在全球化竞争中通过创新获取自己可持续的优势。
2695	可持续创业	光华管理学院	任选	2		企业可持续发展问题首先是企业持续“谁的发展”的问题。企业首先要持续企业的发展。而自然环境和相关社会领域中不断升级的可持续性问题和挑战，要求传统工商企业采取前瞻性和创新性的策略和行动，争取持续的竞争优势；同时，也为创业者提供了前所未有的创业使命和机会。因此，本课程旨在通过梳理现有文献、分析案例和参与企业实践，学习“可持续发展导向的工商业创新与创业”。课程涉及的主要内容包括：_x000D_ _x000D_ ? 如何利用改善生态环境和保护人类健康的新技术及新商业模式进行创业或公司创业，比如新能源与废弃物资源化等；_x000D_ ? 如何推动传统产业改造中可持续性导向的创新和创业，比如绿色制造、环保材料、有机农业、能效管理，以及循环经济商业案例等；_x000D_ ? 如何促进可持续发展的战略联盟和运营模式的创业，比如工业生态、供应链绿化、环保专业运营/咨询服务，以及公共事业市场化等。_x000D_
2720	整合营销传播	光华管理学院	专业必修	2	营销管理、消费者行为等	整合营销传播是营销专业必修课。该课强调整合营销传播在提升品牌资产方面的重要性，并且涵养了整合营销传播项目的所有方面：广告、促销、包装、品牌战略、公共关系、口碑传播、事件和善因导向的赞助等。通过理论与实际案例相结合，不仅提高学生对理论内容的深入和全面掌握，而且也培养学生运用整合传播的思维和能力。
2724	渠道管理	光华管理学院	任选	2		渠道管理是营销管理四个重要的战略之一，主要是向终端客户提供生产厂商无法提供的一些服务。但是，分销渠道不仅仅是企业服务终端客户的一种，其实本身也是企业的客户，分销渠道也有自己的需求。同时，渠道不仅销售企业的产品，同时也会销售竞争品牌的产品，而且有时候还会自己生产产品。所以，渠道成员集管道，客户，竞争者的角色为一体。了解他们的动机和战略是这门课的目标之一。
2730	市场数据分析	光华管理学院	专业必修	2	Introduction to Statistics	本课程旨在使学生能够从市场数据中获取更多更正确的信息。本课程将讨论常见的数据来源、常用的数据分析方法，以及如何正确地从数据分析中得到对经营决策有用的结论。
2745	新产品开发与管理	光华管理学院	专业必修	2		本课程主要介绍企业如何对现有产品和新产品/服务开发与管理。期间会涉及企业应如何创造性地进行产品创新与管理、新产品开发过程、消费者偏好确定、市场预测模型介绍以及新产品推广策略等。通过相关案例的分析与讨论，培养学生发现问题、分析问题和解决问题的能力。本课的目标是使学生对现有产品与新产品/服务开发与管理有一个整体了解。对那些有志于进行营销、产品/服务管理、项目管理、品牌管理与咨询的职业的学生提供基本的技能与知识储备。
147	高等数学 (B) (二)	生命科学学院	专业必修	5	不低于高等数学B（一）	说明：对照高等数学A，C，D等课程简介，可能更精准定位高等数学B的地位。_x000D_ _x000D_ 一． 课程定位： 高等数学B（以下简称高数B）是面向对数学要求比较高的理工、经管、社科等专业的同学开设的一门重要的基础课。 这里的“要求比较高”，是指在课程的理论、方法、计算和应用等方面有较高的要求（见后面的比较）。 这里的“重要的基础课” 是指后续的专业课中很有可能依赖于本课程的内容和方法。 _x000D_ 二． 高数B在同类课（微积分类课程）难度链中的位置（由难到易）：_x000D_ 数学分析> 高数A > 高数B > 高数C > 高数D > 高数（D类基础） _x000D_ 三． 高数B 的特点、与相关课程的比较、教学目的和要求： 高数B 旨在对微积分体系有一个整体的了解， 着重培养学生的抽象思维能力、逻辑推理能力、基本的空间想象能力、一定的运算能力、应用所学知识分析问题和解决问…
149	高等数学 (B) (二)习题课	经济学院			高等数学B（一）	本课程通过习题讲解巩固所学教科书内容。
2697	互联网与商业模式创新	光华管理学院	任选	3		互联网的出现革命性地改变了人们的生活方式，也为企业带来了全新的机遇和挑战。本课程将重点讨论互联网以及更广泛意义的信息和通讯技术（ICT）对于传统商业模式造成的影响，深入剖析多种基于互联网的创新型商业模式，内容涉及网络零售、网络营销、数字化内容、移动互联网等多个细分领域。
2701	消费者行为	光华管理学院	专业必修	3	营销学原理、市场研究	营销是以消费者为导向，满足消费者的需要、最大限度地使顾客满意是营销的宗旨。成功的市场营销活动必须建立在对顾客的需要、消费者的价值判断和选择过程的准确理解之上。本课程的主要目的是使学生了解消费者行为的心理过程和特征。通过对营销传播效力的分析和理论运用，使学生掌握一些在瞬夕万变的商业社会中持续营销的实用知识。
2742	中国经济改革与发展	光华管理学院	专业必修	2		本课程为专题课，龚六堂教授为课程负责人，徐宪平教授为主讲人。课程主要围绕当前中国经济形势进行分析和讨论。
3812	大学英语 (四)	英语语言文学系	全校必修	2	大学英语（一）、大学英语（二）、大学英语（三）	本课程针对入学后英语分级考试成绩较高的非英语专业本科生，教材选用上海外语教育出版社全新版《大学英语》综合教程（4），阅读教程（4），听说教程（4），以建构主义教学模式为理念，将课文以主题形式编排，背景知识、语言点讲解、测验等推上平台，每周课堂面授2学时，学生自主上机学习2学时进行预习、复习和自测，课堂进行检察和难点讲解，组织课堂讨论、以及课外小组学习、课上报告等，培养学生具有较扎实的语言基础和较强的综合应用能力，并养成自主学习的习惯。力争做到课时减半、授课内容不减、教学效果改观。
4157	网球	体育教研部	全校必修	1		一、课程介绍_x000D_ 网球运动是用球拍隔网对击球的对抗性项目。网球运动具有动作舒展大方，娱乐性、观赏性、健身性强等特点，能培养速度、力量、耐力、灵敏等身体素质及判断、反应等心理素质。_x000D_ 初级班主要讲授网球基本知识、基本技术、基本规则，引导学生网球入门，初步掌握正反手击球技术和发球技术。侧重体验在实践中的应用，具有一定的欣赏水平。_x000D_ 提高班课程教学内容主要分为实践与理论两部分，实践内容主要是网球的各种高级技术（截击球、削球、放小球、挑高球、高压球、反弹球）及单打及双打战略战术；理论部分包括网球规则及裁判法、网球欣赏（网球的历史、赛事、球星、礼节）、以及网球运动医务监督（力量耐力练习、强度监督、损伤与康复）。球运动欣赏。_x000D_ 提高班课程前十周课堂的前10钟为“Mini Lecture”，讲述网球运动中的医务监督问题；11-20分钟为“Warm up G…
146	高等数学 (B) (一)	国家发展研究院	专业必修	5		说明：对照高等数学A，C，D等课程简介，可以更精准定位高等数学B的地位。_x000D_ _x000D_ 一． 课程定位： 高等数学B（以下简称高数B）是面向对数学要求比较高的理工、经管、社科等专业的同学开设的一门重要的基础课。 这里的“要求比较高”，是指在课程的理论、方法、计算和应用等方面有较高的要求（见后面的比较）。 这里的“重要的基础课” 是指后续的专业课中很有可能依赖于本课程的内容和方法。 _x000D_ 二． 高数B在同类课（微积分类课程）难度链中的位置（由难到易）：_x000D_ 数学分析> 高数A > 高数B > 高数C > 高数D > 高数（D类基础） _x000D_ 三． 高数B 的特点、与相关课程的比较、教学目的和要求： 高数B 旨在对微积分体系有一个整体的了解， 着重培养学生的抽象思维能力、逻辑推理能力、基本的空间想象能力、一定的运算能力、应用所学知识分析问题和解决问…
148	高等数学 (B) (一)习题课	经济学院				本课程通过习题讲解巩固所学教科书内容。
506	现代物理前沿讲座Ⅰ	物理学院	任选	2		现代物理前沿讲座
512	力学	物理学院	任选	4	高等数学	本课程主要介绍矢量力学（含牛顿力学、狭义相对论）的基本知识。内容包括：_x000D_ 运动学（含平面极坐标系运动分解）；牛顿定律（质点、质点组动力学，牛顿定律,惯性力、二体约化质量）；冲量,动量；功,能和力矩,角动量诸定理（含天体运动）；质心与质心系；刚体定轴转动和平面平行运动（不含定点转动）；流体静力学、理想流体伯努利方程和粘滞流体性质；振动和波（简谐振动、阻尼振动和受迫振动以及波的运动力学和动力内容，不包括多自由度系统）；以及狭义相对论（以时空变换，运动学为主，质点动力学简单引入）的基本概念。同时，作为物理专业本科生入学后的第一门物理课程，将帮助学生们完成从中学学习方式到大学学习方式的转变，培养正确的学习方法。_x000D_
531	力学习题	物理学院			见《力学》	配合力学课上习题。
3810	大学英语 (二) (2)	英语语言文学系	全校必修	2	大学英语（一）	大学英语二级的教学面向大学英语分级考试中分为二级的学生。二级教学将通过听、说、读、写、译各项技能的训练，逐步提高学生的英语综合运用能力，为三、四级的英语学习打好一定的基础。通过二级学习，学生将逐渐适应英语授课，能够用英语简短问答和复述，增加600-700词汇，能翻译难度低于课文的英语文章。_x000D_ _x000D_ 综合教程旨在指导学生在深入学习课文的基础上，从词、句、语篇等角度进行读、写、译各方面的语言操练，着重培养学生的语言和综合应用能力。（尤其是词汇与短语的运用能力，以及语篇理解和词句的翻译能力）。_x000D_ _x000D_ 阅读教程为学生提供了较系统，丰富多彩的阅读材料，旨在培养学生的阅读技能和提高学生的阅读水平，帮助学生扩大知识面和词汇量，从而增进学生对各种题材、体裁文章的理解和欣赏水平。_x000D_ _x000D_ 听说教程旨在通过大量的听力材料帮助学生增强英语语篇…
4116	思想道德修养与法律基础	马克思主义学院	全校必修	2		本课程是全校必修课之一，是按照国家“05”教育方案设定的思想政治理论课程。北京大学的思想道德修养课程于2006年获得北京市精品课，2007年或国家级精品课，目前是北京大学素质教育核心课之一。本课通过对人生、理想、道德等人生理论与实践问题的分析和探讨，对大学生进行正确人生观、价值观、道德观教育。通过课程学习，使大学生进一步了解大学学习的一般特点、理解大学生思想道德修养的基本要求，掌握大学生健康成才的一般规律，明确大学生在建设中国特色的社会主义伟大事业中所要承担的责任和使命，自觉培养良好的道德品质。
4656	计算概论（B）	医学部教学办	全校必修	3		如何在新入学的大学生中开展计算机基础教育，一直是高校课程设计中面临的一个问题。一般说来，计算机学科的入门基础包括计算引论（Introduction to Computing）和程序设计基础（Programming Foundation）2个部分。在高中阶段，很多学生已经接受过计算机基础教育，包括计算机的基础知识，如软件、硬件、计算机网络，二进制，文字处理，以及基本的操作系统和数据库操作等，也包括一些基本的程序设计训练。当然，由于升学及其他方面的原因，不同的学生的基础各不相同。有的对计算机的基础知识了解很少，有的学会了计算机的基本操作和应用，有的会写程序，有的则掌握了较好的编程技巧。但很少有学生能够真正理解计算的本质。考虑到这些情况，本课程在内容上融合了计算的内涵和程序设计基础两个方面，让学生在理解计算的本质的基础上掌握程序设计的原理和方法，进而掌握解决实际问题的能力。同时，我们根据学生的…
4666	计算概论（B）上机	医学部教学办	全校必修	0	与《计算概论B》课程同步。	《计算概论B》的配套上机实习课程。
5508	军事理论	学生工作部人民武装部	全校必修	2		军事理论课是根据《普通高等学校军事理论课教学大纲》要求开设的北京大学大学一年级本科生的必修课，由人民武装部组织。每学年度上下学期都开课，每学期开4—6个教学班。主要教学内容为：我国国防、军事思想、军事形势、军事高科技、军兵种知识，高技术战争等14--15个课题，主要由中国人民解放军国防大学老师讲授。
526	电磁学	物理学院	限选	4	高等数学、力学	电磁学是经典物理学的一部分。本课程阐述电磁相互作用的基本实验定律，并以此为基础逐步揭示电磁场这一特殊形式客观存在的特征、性质、内在联系和运动变化规律。由于电磁现象普遍存在，又有广泛的技术应用，电磁学已经成为物理学、其它自然科学以及技术科学的重要基础。电磁学的主要内容是：电荷相互作用的实验定律，静电场的性质，静电场中的导体和电介质，直流电路的基本规律及其应用，电流相互作用的实验规律，恒定磁场的性质，带电粒子在磁场中的运动，不同参考系之间电磁场的变换，电磁感应和暂态过程，磁介质，交流电路的基本规律及其应用，麦克斯韦电磁场理论和电磁波，电磁学单位制。
534	电磁学习题课	物理学院			见《电磁学》	配合电磁学课上习题。
541	基础天文	物理学院	专业必修	3		《基础天文》是物理学院任选课、天文学系本科生专业必修课，主要介绍天文望远镜、天球与天球坐标系、时间与历法、天体运动与距离等天文观测的基本概念，以及行星、太阳系、恒星、银河系、河外星系和宇宙的结构与演化等基础知识；介绍天文学的主要研究手段和成果，为后续专业课学习打下基础。
2132	哲学导论	哲学系	通选课	2		本课程是关于哲学原理的专题性讨论，其内容由总论、基本原理和哲学史等三个部分组成。主体部分按照理论哲学与实践哲学划分的原则，依次讨论形而上学、知识论、伦理学和美学等四个最基本的哲学原理；总论部分分别讨论哲学的概念、哲学的领域、哲学与语言的关系，以及哲学的价值等四个主要问题；哲学史部分主要介绍西方哲学史的基本线索和当代哲学的最主要流派。主讲人希望通过这样一种全景性的描述，帮助学生获得有关西方哲学的既客观全面又深入系统的知识。
4118	中国近现代史纲要	元培学院	全校必修	2		“中国近现代史纲要”课程，是中宣部和教育部规定的我国普通高校本科学生必修的一门思想政治理论课。该课主要讲授中国近代以来抵御外来侵略、争取民族独立、推翻反动统治、实现人民解放的历史，帮助学生了解国史、国情，使学生认识近现代中国社会发展和革命发展的历史进程及其内在规律，从而深刻领会人民为什么选择了马克思主义，选择了中国共产党，选择了社会主义道路。_x000D_ 北京大学自2006年9月始开设本课，2008年被评为北京市、国家精品课。学分：2学分，学制：每周2学时，全年开课。水平：大一学生专修。_x000D_ 本课程实行专题讲座，教师实行教学组式的组合方式，分成4个教学组；实行课程主持人、课堂主管教师、专题主讲教师和助教“四位一体”的教学管理方法。以课堂讲授为主，辅以其它实践性环节，其中包括播放文献纪录片或电影、写作心得体会、组织课堂讨论、参观展览或博物馆等。采取灵活宽松的考核方法。平时成绩4…
4189	剑道	体育教研部	全校必修	1		一、 课程介绍_x000D_ 1．剑道的发源地在中国，但剑道作为一种体育项目和健身手段，在中国的开展正蓬勃发展。_x000D_ 剑道是强调智能性的运动项目，如何训练善于靠智慧、有谋略、有方法的适应及预测场上变化，已成为世界一流队员，剑道训练的新课题。现代剑道的特点虽是攻守对抗的拼斗性日趋激烈，但选手入无发挥技能的智慧战斗体系则为有勇无谋难以取胜。_x000D_ 剑道运动是一项需要清楚的思维，较强的爆发性，动作必须迅速，体力保持充沛。就其战术而言，更是一种较为复杂的对抗运动，要求练习者能在极短时间里立即做出敏捷的反应。这项运动不但对人的身体素质要求提高，且对心理和精神也产生较高的锻炼价值。概括实战与理论，大体归纳为以下几点：_x000D_ （一）培养健全的人格价值观念_x000D_ （二）树立公正的人生态度_x000D_ （三）提高学习的理解能力_x000D_ （四）学习如何看待失败与挫折…
1656	大学国文	中国语言文学系	通选课	2		_x000D_ “大学国文”是大学生素质教育的最基本课程，是培养学生人文素养与汉语写作能力与表达能力的最基本途径。本课程将围绕培养目标，对学生在中外文学作品赏读，汉语言表达能力与写作能力，以及口才表达能力等方面进行系统培养与训练。_x000D_
2134	哲学导论	哲学系	专业必修	3		"哲学"的希腊文本义是"爱智慧"。在西方古代、中世纪和近代一千多年的时间里，哲学一直被看成是一切科学知识的源泉和基础。直至今天，哲学在大学的人文教育仍然占有核心的地位。本课程主要通过讲解柏拉图的对话等西方经典哲学文本，使学生明白哲学家探求世界秩序的方式以及哲学生活的内在张力。
2140	逻辑导论	哲学系	通选课	3		本课程试图传授给学生关于逻辑学的一般观念，逻辑学发展到目前为止的大致的整体形象，一些最基本的逻辑技术和技巧，以及隐藏在逻辑技术背后的思想和精神。主要讲授命题逻辑、词项逻辑和谓词逻辑，也涉及归纳逻辑和非形式逻辑。_x000D_ 本课程属于北大通选课系列。_x000D_
2165	宗教学导论	哲学系	任选	3		本学期的《宗教学导论》将主要分为三部分，考察中西文明中对待宗教的三种形态。第一部分集中于西方古代宗教，即城邦中政治性的宗教；第二部分集中于基督教以及西方现代宗教，即社会中的心灵宗教；第三部分集中于中国传统中的宗教，即伦常性的宗教；贯穿三部分的核心思想是神道设教。_x000D_ 本课希望帮助学生初步了解宗教学的思想传统和一般研究方法，学会全面、客观、学术地看待宗教问题，更系统地掌握中西方文明的相关知识，逐渐找到通过阅读经典，化解自己种种生活问题的方法。_x000D_
2238	复杂性科学与哲学	哲学系	全校任选	2		适应着科学发展的既高度分化又高度综合的大趋势，依托我校学科齐全又重在_x000D_ 前沿探索的动态综合优势开设此课，旨在促进不同学科大跨度的综合交叉研究，_x000D_ 实现科学研究方法论的从还原论向系统论的转变，培养复合型、创新型人才；_x000D_ 内容包括：复杂性科学的由来与发展、当今世界复杂性研究的三大流派，复杂_x000D_ 性科学的理论、方法、技术与应用等。
2241	孔子与老子	哲学系	任选	2	中国哲学史	老子和孔子是中国哲学和思想的奠基者，影响深远。本课程拟以问题为中心，在思想对话中介绍老子和孔子的思想，以呈现中国哲学传统内部不同的理论体系，以及解决问题的不同思路。
2725	微观经济学	光华管理学院	通选课	3		本课是微观经济学的本科生课程，内容涵盖经典微观经济学理论。本课程从分析消费者和生产者等微观经济主体的决策动机开始，讨论个体决策和市场的互动，市场结构、市场失灵等问题。课程同时也涉及包括博弈论、信息经济学以及行为经济学等前沿理论发展。课程讲授将从基本的理性人假设开始，着重讨论效用最大化这个基本经济学方法在个体决策中的应用，以及一些传统假设在某些应用中的局限性。课程将涉及一定的数学方法，但更多将使用图表，力图兼顾准确性和直观性。
2900	中国名著导读	信息管理系	通选课	2		本课主要内容：第一讲：中国典籍综述；第二讲：名著与名著的选择；第三讲：经部名著；第四讲：史部名著；第五讲：子部名著；第六讲：集部名著；第七讲：丛书与类书及其他；第八讲：现代名著。
4123	马克思主义基本原理概论	马克思主义学院	全校必修	3		高校思想政治理论课教学是对大学生进行思想政治教育最直接、最基本的途径,《马克思主义基本原理概论》是其中的一门基础课程。马克思主义是关于无产阶级和人类解放的科学。研究无产阶级和全人类的解放是整个马克思主义的主题和核心,是贯穿马克思主义基本内容的主线。马克思主义哲学、马克思主义政治经济学和科学社会主义作为马克思主义理论的主要内容,体现和贯穿了马克思主义的本质,服务于马克思主义的本质。课堂教学的总体任务将集中到"强化学生对马克思主义整体性的认识和理解"、"坚定学生的马克思主义信仰"、"使学生掌握马克思主义基本理论要点"三个方面。
525	热学	物理学院	限选	3	力学, 高等数学	热学是一门使物理专业学生学会系统地研究和处理由大量微观粒子组成的体系(气、液、固态)的热物理性质的课程。本课程通过对一些基本物理现象的介绍和分析，说明遵循统计规律是大量粒子组成的系统的基本特征。课程系统全面地介绍有关基本概念和应用统计方法处理多粒子系统的微观方法，课程还介绍了通过实验观察总结归纳热力学基本定律和基本概念的宏观方法。热学课程的主要内容包括：平衡态和状态方程，热力学第零定律和温度，热力学第一定律，热力学第二定律及它与现代科学发展（如宇宙论）的关系，气体中的输运过程及主要规律，理想气体的微观模型，麦克斯韦的速度和速率分布律，微粒按高度的分布和玻耳兹曼分布，能量按自由度均分定理，热力学第二定律的统计解释和熵，气体输运性质的微观解释，汽液相变，一类和二类相变，分子力与非理想气体等。
533	热学习题课	物理学院			力学，高等数学	配合热学课上习题。
557	数学物理方法 (上)	物理学院	专业必修	3	高等数学（B类以上），线性代数	本课程在高等数学（一元和多元微积分、幂级数和Fourier 级数、微分方程、场论、线性代数）的基础上，着重介绍解析函数的基本性质及其应用，包括 r函数、积分变换和 δ 函数，为后继的数学物理方法（下）和相关物理理论课程作准备。
561	数学物理方法习题课	物理学院			见《数学物理方法》	配合数学物理方法课上习题。
562	热力学与统计物理 (A)	物理学院	专业必修	4	普通物理 高等数学	1）热力学基本规律，2) 均匀物质的热力学性质，3) 单元系的相变，4) 多元系的复相平衡和化学平衡， 5) 近独立粒子的最概然分布，6) 玻尔兹曼统计，7) 玻色统计和费米统计，8)系综理论，9) 涨落理论，10) 非平衡态统计理论
575	理论力学	物理学院	专业必修	3	普通物理力学，高等数学	本课程从分析力学出发，系统介绍力学体系的运动学与动力学的基本内容。主要包括：运动的约束、广义坐标、自由度、虚功原理；对于刚体的定点运动，引入描述运动的欧勒角和欧勒运动学方程；进一步讨论刚体的平面平行运动、定轴运动和一般运动；介绍非惯性系中的运动方程及其应用；引入拉格朗日量和拉格朗日方程，并用其处理有心运动、多自由度的小振动等力学体系；引入质点组的质心和质心系的概念，讨论质点组总体运动的动力学量所满足的力学规律，并用这些规律解决实际力学问题；关于刚体动力学，介绍惯量张量和欧勒动力学方程；从拉格朗日方程出发，导出正则方程，讨论力学体系的守恒量；介绍泊松括号和哈密顿原理、哈密顿雅可比方程。
577	现代物理前沿讲座（Ⅱ）	物理学院	任选	2		现代物理前沿讲座
253	普通统计学	数学科学学院	任选	3		1． 统计学与抽样调查简介 _x000D_ 2． 概率论基础知识，古典概型，概率的统计定义。_x000D_ 3． 随机变量的数字表征，期望与方差的性质，大数定律及中心极限定理_x000D_ 4． 假设检验的基本思想_x000D_ 5． 正态单总体的均值检验：t-统计量及 Student 分布_x000D_ 6． 正态独立双总体的假设检验：方差相等与不相等的 T 检验_x000D_ 7． 成对相关数据的检验_x000D_ 8． 点估计与区间估计_x000D_ 9． 相关与回归分析，方差分析_x000D_ 10． 拟合优度检验、列联表分析、非参数统计推断_x000D_ 11. 时间序列分析简介_x000D_
614	物理宇宙学基础	物理学院	任选	3	普通物理	学习宇宙学基本知识，了解前沿研究的发展动态，使学生对宇宙的演化具有科学的认知。
623	公共物理学	物理学院	通选课	2		这是一门为大学文理科各专业开的通用物理课。_x000D_ _x000D_ 从Galileo到今天，经过几百年的发展，物理学已经是一门非常成熟的科学。其成果也在不同的科学、技术领域得到广泛的应用。但是物理学的思想、理论、和方法还没有成为国内高等普通教育的有机组成部分。为非物理类理工科专业开设的物理课程偏重于在该学科的具体应用，为文科各专业开设的物理课程也没有脱出大学物理学教材体系（如浙江大学盛正卯、叶高翔教授合编的国家精品课教材：《物理学与人类文明》）。_x000D_ _x000D_ 随着科学技术的日益发展，物理学及其成果对国家的发展、公众的日常生活的影响越来越大，特别在能源、环境、全球气候变化、空间开发等等领域越来越得到公众的关注。Berkeley物理系的Muller教授为全校开设的课程《Physics for Future Presidents》的讲义出版之后，立即成为畅销书并被翻译成…
527	光学	物理学院	限选	4	高等数学、力学、电磁学	本课程是物理类和微电子学专业的必修基础课。_x000D_ 主要讲述光波传播的几何光学和波动理论——包括费马原理、光线方程、惠更斯—费涅尔原理、费涅尔—基尔霍夫衍射积分、光波在界面上的反射与折射、光在各向异性介质中的传播；光场的统计特性——包括光场的时间相干性与空间相干性、偏振态；光学仪器与装置—包括球面镜、薄透镜、理想成像系统、显微镜、望远镜、分波前干涉装置、法布里—珀罗干涉仪、光栅光谱仪、李奥滤波器、光学信息处理系统、相衬显微镜、全息照像原理；光度学与色度学基础；光的量子性。_x000D_
551	平衡态统计物理	物理学院	专业必修	4	热学（PHY-0-042或以上）或热力学（PHY-1-151）	平衡态统计物理是物理学院本科生基础课之一。内容涉及：热力学基本理论的回顾、统计系综、量子理想气体、经典流体、二级相变平均场理论等。
552	平衡态统计物理讨论班	物理学院	专业必修	2	见《平衡态统计物理》	平衡态统计物理是物理学院本科生基础课之一。内容涉及：热力学基本理论的回顾、统计系综、量子理想气体、经典流体、二级相变平均场理论等。
574	理论力学习题课	物理学院			见《理论力学》
624	普通物理实验（1）	物理学院	限选	3	高等数学	_x000D_ “普通物理实验”以普通物理为基础、面向物理专业大二的本科生、分两个学期开设：秋季学期开始普通物理实验（一）；春节学期开设普通物理实验（二），每周均为4学时，每学期各16周。课程的宗旨是，引导学生用实验的方法学习物理学的基本知识和物理学研究的基本方法和实验技术，培养学生的物理实验能力。_x000D_ 普通物理实验（一）包括一次绪论课，三次预科实验，一次误差理论实验和十一次基本实验。每次实验都是教员辅导学生完成规定的实验内容。教员要对每个学生每次实验的预习、实验和实验报告综合评定出一个成绩，课程的成绩由各次实验的成绩综合评定。_x000D_
2679	金融学概论	光华管理学院	通选课	3		作为入门的介绍课程，金融学概论立足以有趣和轻松的方式向非商学专业的本科同学介绍金融的基本知识，培养对于金融问题的敏感性。课程将结合最新的金融业的发展，讲授金融的范畴、金融机构与市场、投资学、公司金融和衍生产品等内容。课程提供一个全面但初步的对于金融的了解。
4124	形势与政策	马克思主义学院	全校必修	1		“形势与政策”课是上级部门规定的高等学校学生的必学课程。其教学目的是紧密结合中国社会主义建设的实际，针对学生关注的热点问题和思想特点，进行国内外形势和党的路线、方针和政策的教育。课堂上重点讲授当前国际形势与国际关系的状况、发展趋势和我国的对外政策，世界重大事件及我国政府的原则立场。
625	普通物理实验（2）	物理学院	限选	3	高等数学、普通物理实验（1）	“普通物理实验”基于普通物理的实验内容、面向物理专业大二的本科生、分两个学期开设：秋季学期开始普通物理实验（一）；春节学期开设普通物理实验（二），每周均为4学时，每学期各16周。课程的宗旨是，引导学生用实验的方法学习物理学的基本知识和物理学研究的基本方法和实验技术，培养学生的物理实验能力。_x000D_ 普通物理实验（二）是普通物理实验（一）的继续，共有十五次基本实验。每次实验都是教员辅导学生完成规定的实验内容。教员要对每个学生每次实验的预习、实验和实验报告综合评定出一个成绩，课程的成绩由各次实验的成绩综合评定。_x000D_ 与普通物理实验（一）相比，普通物理实验（二）的物理内容更丰富、实验的设计性和综合性更强，实验技术的难度也更大。_x000D_
4149	游泳	体育教研部	全校必修	1		（初级班）_x000D_ 一、课程介绍_x000D_ 游泳是在水的特定环境中进行的一项体育运动，具有很强的实用价值，是北京大学独具特色的体育教学项目，也是要求每个学生掌握的一项锻炼、生存的技能。_x000D_ 通过游泳锻炼，能够提高有氧代谢能力，改善心肺功能，培养挑战自我、战胜自我、勇往直前、锲而不舍的优秀品质，促进身心素质的全面发展。_x000D_ 游泳课主要教授专项基本技术、基本知识，使学生掌握蛙泳基本技能，并学会出发、转身、踩水等技术，具备200米达标能力。_x000D_ （一）游泳课程要求_x000D_ 1．游泳课安全注意事项_x000D_ （1）确立安全第一的思想。_x000D_ （2）游泳前应进行身体检查。凡患有心脏病、高血压、癫痫、活动性肺结核、传染性肝炎、皮肤病、红眼病、精神病、中耳炎、发烧、开放性创伤者都不宜下水。_x000D_ （3）教师不在场禁止学生擅自下水。_x0…
4315	中外名曲赏析	艺术学院	通选课	2		本课分为中国作品、外国作品两大部分，主要介绍中外中小型器乐、声乐作品。_x000D_ 乐曲包括：器乐独奏、重奏、管弦乐曲、协奏曲、歌、舞剧选段。声乐作品包括_x000D_ ：艺术歌曲、民歌、歌剧选曲等。本课荟萃中外好歌名曲之精华，是人们喜闻乐见_x000D_ 、经久不衰、脍炙人口的名曲。本课对音乐作品逐首进行分析，介绍作品的时代_x000D_ 背景、创作意图、思想内容、结构特点、以及作者的生平等，并配合音像资料教_x000D_ 学，使学生充分领略和体会音乐。
208	概率统计 (B)	元培学院	专业必修	3	高等数学	概率论是研究随机现象客观规律性的数学学科，而数理统计则是以有限的带随机影响的数据来研究随机现象的学科。通过本课程的教学，使学生掌握概率论与数理统计的基本概念，了解其基本理论和方法，从而使学生初步掌握处理随机现象的基本思想和方法，培养学生运用概率统计方法分析和解决实际问题的能力。
510	大气科学导论	物理学院	任选	2		本课程主要面对物理学院和元培学院低年级本科生，也欢迎地学、环境学科同学选课。课程目前由张庆红、赵春生、胡永云、薛惠文四位老师共同负责，每学期开课。_x000D_ 全球气候变化、干旱洪涝高温冰冻等气象自然灾害、大气污染、风电水电太阳能等新能源开发，对人类经济和社会生活正产生广泛而深刻的影响。大气科学以地球大气为主要研究对象，是一门理论和应用兼容的科学，其研究在于了解大气的物理、化学与动力性质，包括大气的状态、现象与变化，并进而对大气环境、大气中的物理过程进行预测及影响。此外，大气科学还包括大气与陆地、海洋及生物圈之间的相互作用，在环境、海洋、新能源科学、人类活动及日常生活等各方面都有广泛的应用。全球气候变化、灾害性天气预报、空气污染监控等是当前大气科学的重点研究方向。_x000D_ 本课程是研究大气科学的入门课程，也同时是一门物理基础类专业选修课，它基本省略了繁杂的数理推导，简明扼要地介绍…
4121	毛泽东思想和中国特色社会主义理论体系概论	马克思主义学院	全校必修	4		本课程是以中国化的马克思主义为主题，以马克思主义中国化历史进程为主线，以中国特色社会主义为重点，从理论与实践、历史与逻辑的统一上揭示中国共产党将马克思主义基本原理与中国实际相结合的历史进程，准确阐述马克思主义中国化的理论成果，即毛泽东思想和中国特色社会主义理论体系等相关内容，使学生正确认识马克思主义中国化的理论成果在指导中国革命、建设和改革中的重要历史地位和作用，掌握马克思主义中国化的基本理论和精神实质，树立正确的信仰和建设中国特色社会主义的共同理想，增强执行党的基本路线和基本纲领的自觉性和坚定性，从而使当代大学生深刻认识坚持马克思主义指导地位对的重要性，坚定大学生在党的领导下走中国特色社会主义道路的理想信念，为全面建成小康社会和实现中华民族伟大复兴做出自己应有的贡献。
524	原子物理学	物理学院	限选	3	普通物理学的力学、热学、电磁学和光学，高等数学、线性代数、等。	原子物理学是物理学科及相关学科同学开始进入系统研究微观世界性质和规律的入门课程。_x000D_ _x000D_ 本课程将对微观世界表现出的一系列区别于宏观世界的特征和规律逐步加以揭示，为进一步深入研究现代物理提供必要的基础。其主要内容包括：经典物理的失效与量子物理基本概念的建立，原子的组成和核式结构、玻尔的原子结构模型、量子力学初步，微观粒子的自旋及自旋-轨道耦合，原子的能级和跃迁、原子的壳层结构、外场中的原子、Ｘ射线与厄歇电子、电子俘获，分子光谱与分子结构，原子核基本性质、原子核的放射衰变，核力的基本性质，核结构模型及核反应初步，核裂变和聚变及核能开发，粒子物理初步，等等。_x000D_ _x000D_ 本课程尤其着重实验基础与现象以及基本原理。_x000D_ _x000D_ 基本学时51学时，春秋两学期都开课。
528	原子物理习题	物理学院				原子物理学习题课
2163	伦理学导论	哲学系	任选	2		本课程选择亚里士多德的《尼各马可伦理学》、奥古斯丁的《忏悔录》、康德的《道德形而上学奠基》这三本著作，希望在古典、中世纪、现代的哲学史脉络中，呈现西方伦理学的经典样态。我们将着重讲解这三位哲学家各自的伦理学思路，以及其主张与希腊、基督教、现代人性观和自然观的内在关联。
4657	数据结构与算法 (B)	物理学院	任选	3	计算概论	1．从ADT角度介绍常用的数据结构和算法分析的基本方法。使学生从数据结构的逻辑结构、相应的一组基本运算、实现以及对实现的评价等方面去掌握线性表、栈、队列、串、数组、树、图等常用的数据结构,并对算法的时间和空间复杂性有一定的分析能力。_x000D_ 2．介绍排序技术。使学生掌握插入排序、选择排序、交换排序、基数排序、归并排序等常用的排序算法，并讨论他们的时间和空间开销。_x000D_ 3．通过本课程的学习，学生将掌握常用的数据结构和算法的设计和分析方法，提高程序设计的能力；针对简单的求解问题，选择合理的数据结构解决之。
504	现代电子电路基础及实验 (一)	物理学院	限选	3	高等数学_x000D_ 电磁学	本课程属现代电子与信息科学基础课程，是为非电类理科专业学生开设的主干基础课。本课教学中加强三个基本：基本概念、基本原理和基本电路分析方法；同时突出电路实际应用，进行理论联系实际教学，使学生掌握较扎实的现代电子与信息科学基础，了解电子工程的思维方式，建立电子系统的概念，为在今后的科研中正确应用电子技术和手段奠定基础。
521	光学	工学院	限选	2	高等数学，电磁学	本课程关注光学中光的波动特性，以惠更斯原理为基础，逐步深入讲解光波的干涉，衍射，傅里叶光学，偏振等内容，由浅入深，力图为初步涉猎波动光学的学生提供一个深入扎实的波动光学基础，课程同时兼顾一定的光学前沿介绍，展现波动光学的最新应用。课程还包含光学演示课部分。
522	光学习题课	工学院			见《光学》	配合光学课上习题。非独立课程，无需单独选课。
529	近代物理	工学院	限选	3	高等数学、线性代数、力学、热学、电磁学、光学（可同时）	介绍近代物理的主要内容，展现近代物理学的进展和奥妙，提供后续学习的概念基础和基本知识。对象是普通物理结束阶段的学生，一般二上或二下。对于随后继续学习物理的学生，起引导兴趣和开阔眼界的作用；对于随后学习其他专业的学生，起了解和能够初步运用现代物理知识的作用。每部分均以重要问题作为开始。注重思辨、实验和图像。各小节设问题、例题、讨论。各章习题均分为三个层次，同学在指定范围选作。采用英文教材，尽量用双语教学。
559	数学物理方法	物理学院	专业必修	4	高等数学，普通物理	本课程介绍学习物理理论课程所需要的数学物理方法的基础知识，在高等数学和普通物理的基础上，以讲授经典数学物理中的常用方法为主，包括解析函数和积分变换，Γ函数和δ函数，二阶线性偏微分方程的基本解法（分离变量法、积分变换法、Green函数法、保角变换法和变分法等），以及基本特殊函数的主要性质及其应用。
572	理论力学(A)	物理学院	任选	4	普通物理力学、高等数学（微积分、线性代数）_x000D_ 数学物理方法（复变函数部分，也可以同学期选修）	理论力学(A)课程属于物理学院中物理类学生在普物力学之后的一门理论课程，对多数物理专业的本科生来说是其遇到的第一门理论物理课程，也是后续多门理论物理课程的基础。该课程主要侧重于分析力学方法（拉格朗日、哈密顿）的讲授。并将分析力学的方法应用于广泛的动力学系统，既包括简单的质点也包括有约束的多自由度体系以及刚体。同时，也会简要介绍具有连续分布的力学系统，如连续介质经典力学以及经典场系统等，这将为其后续课程（例如流体力学、经典电动力学等）打下一定的基础。
605	近代物理实验 (I)	物理学院	专业必修	3	普通物理实验、原子物理学。_x000D_ 可与量子力学、固体物理、核物理与粒子物理导论同时修读。	近代物理实验是为物理专业高年级学生开设的综合性实验课，分为近代物理实验I和近代物理实验II两部分，分别主要在春季学期和秋季学期开课。内容涵盖原子与分子物理、核探测技术及应用、激光与近代光学、真空与薄膜制备，X射线电子衍射和结构分析、磁共振、微波、低温与超导、半导体物理、非线性物理等领域的独立型实验项目和开放研究型前沿物理大实验课题。很多实验是获诺贝尔奖在近代物理学发展中起到里程碑作用的实验，在实验方法与技术上有代表性，同时吸收了我校教师科学研究的成果，近年来亦引入了科研级的大型仪器设备，增加了反映物理科学前沿的实验。在实验安排上既让学生接触到光谱、真空、核探测、低温、扫描探针、弱信号检测等近代物理实验中常用的技术，每个实验又有一定的物理内容，以提高学生理论联系实际，解决实际问题的能力。学生每学期做七个不同领域的独立型实验项目。在第二学期，允许第一学期成绩优秀的学生选做开放研究型前沿物理大…
616	纳米科技进展	物理学院	任选	2		纳米科技已经成为高度交叉的学科，成为物理、化学、材料、信息、生物科学等深度交融的领域。我们在选择授课内容时，注重选择一些基本的问题，阐明纳米科学与传统科学之间的有机联系和不同之处，着重讨论与基本的物理相关的纳米尺度出现的新问题。我们将选择一些与物理密切结合的纳米科技进展前沿问题进行专门讨论，讨论哪些问题已经得到解决，而更重要的是提出哪些挑战性问题可以解决，或者急待解决。通过课堂教学、文献精读和专题讨论（seminar）引发同学们对纳米科学中的无穷奥妙产生兴趣，同时也使同学们充分体会到在纳米尺度上物理、化学、信息技术、生物技术和材料科学殊路同归，多学科的交叉研究是自然和必然的归宿。正是在这个交叉点上，纳米科技将成为未来科学界不同学科汇聚的关注点
471	激光实验	物理学院	选修	2	激光物理学	激光及其应用是微纳集成光子技术发展的基础和核心，是实现超高速全光信息处理的重要推动力。本课程开展最具代表性的典型的激光实验，包含了激光基本参数测量、激光机理的研究、激光技术和激光应用等方面。具体包括氦氖激光器的模式分析、声光调制锁模激光器、半导体激光器光谱特性测量、非线性晶体中的倍频与和频效应测量，泵浦探测原理、Z扫描测量原理等。本课程注重基础知识与前沿研究的紧密结合，帮助学生熟悉激光原理、掌握基本实验技能，为今后从事科研工作奠定一定的基础。
500	计算物理学（A）	物理学院	任选	4	1. 《 线性代数》；2. 《高等数学》；3. 《数学物理方法》；4. 最好修完《理论力学》、《电动力学》、《量子力学》，非必须。	计算物理学是利用计算机来解决物理问题的学科，其核心基础是数值分析。本课程以讲授计算物理学中常见的各种数值问题的基本处理方法为主，涵盖线性和非线性方程组的数值求解，数值微分和积分，插值和多项式逼近， 边值问题，初值问题，偏微分方程的数值求解，傅里叶变换等信号处理方法，随机数及数据的处理和拟合等基本内容。 虽然课堂上，以讲授基本问题的算法为主，但是将通过几次大作业要求学生利用所学知识，根据具体问题设计合适算法，并编程解决实际的物理问题。
502	计算物理学习题课	物理学院			《 线性代数》,《高等数学》, 《数学物理方法》	经过2-3年的《计算物理学》教学实践，我们力图践行本课程的以下教学思路：(1) 通过在课堂上讲授数值分析的基本算法，内容十分全面和广泛，囊括从线性方程组求解，矩阵本征值问题，非线性方程求根和优化，以及常微分方程和偏微分方程的数值求解等等各大内容。 (2) 通过几次大作业(60%)，老师们通常会布置绝大部分都是跟物理学相关的作业，需要利用课堂知识编写大程序解决。(3) 期末闭卷笔试(40%)，检查数值分析的基本理论和误差分析等。_x000D_ 但是，很多同学反映，算法实现和解决真实物理问题之间，有一个比较大的距离， 希望通过助教的习题课的方式，填补这个鸿沟，使得同学们既能牢固掌握基础算法理论，又能进行数值实验，以解决实际问题。
505	现代电子电路基础及实验 (二)	物理学院	限选	2	高等数学、现代电子电路基础及实验（一）	本实验课程面向物理学院（非电子信息专业）的理科本科生，是理论课部分的“现代电子电路基础及实验（一）”的后续课程，它浓缩和综合了信息学院电子类专业的模拟电路、数字电路、电路分析原理实验的基本内容，还包括电子测量技术与仪器使用、电子电路EDA实验和虚拟仪器实验等的最基本内容。_x000D_ 课程力争用最少的时间，使同学们加深对电子线路各理论课程内容的理解，并着重培养理科类人才的电子线路实验动手能力，为今后从事实验物理科学研究工作或电子信息类行业的研发工作打下坚实的基础。实验内容取材新颖，并紧跟时代发展潮流，教学安排立足于减轻学业负担，提高学习效率、兴趣与动手能力的培养。_x000D_
550	量子力学讨论班	物理学院	专业必修	2	普通物理、高等数学、数学物理方法 _x000D_	本课程为量子力学的研讨型小班。选修量子力学大班授课的学生可以选修小班讨论。
566	量子力学 (A)	物理学院	任选	4	普通物理、高等数学、数学物理方法	本课程为非相对论量子力学，系统地介绍微观粒子的运动规律。内容包括量子力学的基本概念：波函数，态叠加原理，薛定格方程，力学量的算符表示和表象变换，对称性和守恒量，测不准关系及自旋。课程还介绍微观粒子运动规律的具体应用、处理技巧及近似方程，包括定态微扰论，量子跃迁，散射和多体问题。通过本课程的学习使学生能全面地掌握微观粒子运动的特点，特别是对波、粒二象性的理解；较全面地掌握处理微观粒子运动的技巧和方法。_x000D_ _x000D_ 量子力学的诞生：包括19世纪末物理学的成熟与危机，从对危机的分析引出量子论的思想，并成功地解释了光电效应、黑体辐射及原子的能级等。在此基础上逐步发展成为完美的量子力学理论体系。讲解的内容具体为：量子论的简史；波函数与薛定鄂方程。 包括波函数的统计解释、量子化与算子的引入、坐标空间与动量空间状态的描述及算符的表示、薛定鄂方程的引入等；一维定态问题及其求解；力学量的…
594	云物理学导论	物理学院	任选	2	大气物理学	由于云对地气系统的辐射和水循环有重要影响，已成为当前气候研究的重点。本课程主要讲授云的微物理过程，包括云滴及冰晶粒子的形成、凝结（凝华）增长、碰并过程、及沉降。本课程还将讲授形成云的宏观动力过程，及云的宏微观特性。本课程讲授的云物理学知识，是以后研究云的气候效应及天气预报的基础。本课程最后对云的观测方法和数值模拟给以介绍。_x000D_ _x000D_
619	核科学前沿讲座	物理学院	任选	2		本课程拟邀请活跃在核科学相关前沿研究领域的学者（国内专家为主）以讲座的形式向本科生介绍核科学前沿的最新动态，激发学生对核科学的兴趣与加深对核科学领域的了解。这儿的核科学相关领域具体包括高能物理、核物理、核技术、核物理应用、加速器物理、核能源等方面。
3838	高级英语听说	英语语言文学系	全校必修	2		本课程立足于培养学生高级阶段的英语听说能力。本课程精心选择了语言真实、地道、多样的教材和辅助教学材料，所选的话题围绕学生的兴趣以及实事要闻，涉及到生活、学习、休闲娱乐、社会热点问题，同时设计了丰富的语言练习活动，有两人对话、小组讨论、班级汇报等。为了让每位同学的语言表达能力和姿态得到锻炼，还设计了计入期末成绩的专题演讲，在给学生提供视听材料支持的同时，鼓励学生自主上网寻找相关资料，进行书面整理，然后再到课堂呈现。_x000D_ 在学习方式上，本课程在课堂内外倡导和实行合作学习与自主学习相结合的方式，将学生随机分成对子和小组，通过教报告监测小组和对子活动的情况。同时还在教学平台网上挂了大量的补充听力和名篇背诵材料，要求学生自主学习并在课堂内抽查，计入平时成绩。_x000D_ 在该课程的听力部分，除了听说教材上的听力练习，还增加了CNN视听以及其他的听力材料，编写了复合式听写练习，并设计了写…
601	全球环境与气候变迁	物理学院	全校任选	2		本课程主要介绍与全球大气环境和气候变化相关的基本科学知识，探讨该领域的最新进展、热点和难点，激发学生参与解决环境问题的积极性。内容涉及污染物生物地球化学循环、臭氧空洞、近地面臭氧和气溶胶污染、酸沉降、污染源解析、污染控制、气候变化、气候预测、气候变化应对措施、地球工程、可再生能源等。
613	材料物理	物理学院	任选	2	《普通物理》	本课程旨在使学生了解材料物理和凝聚态物理研究的基本轮廓，以及材料物理领域的前沿动态，引导学生从书本走向真正的研究，从学习中知道具体的研究工作是如何开展的。
1849	二十世纪中外关系史	历史学系	通选课	2		本课程拟以1949年为界，分别讲授20世纪前半期（1900—1949）、20世纪后半期（1949—1999）各50年间的中外关系史。_x000D_ 本课程将以教师的重点讲授为主，辅以学生的自学与研讨相结合的方式，在厘清20世纪中外关系的历史沿革和发展脉络的同时，着重分析晚清政府、北洋政府、国民党政府、共和国政府时期，对外关系上的主要事件、重要外交策略。_x000D_ 本课程的教学目的在于使学生在领略20世纪中外关系演变过程与全局的基础上，通过分析与比较，体认20世纪中国与世界的关系之复杂性与曲折性，以及现代中国走向世界的不平路程与必然轨迹，为思考与展望21世纪初期中国与世界的关系，打下历史认识的基础。_x000D_
1852	人类发展与环境变迁	历史学系	通选课	2		环境史是一个跨学科的研究领域，主要研究历史上人与环境的其它部分相互作用的关系。本课程的时间范围是从大爆炸到现在，空间范围涵盖整个地球。本课程尤其注重不同时段和不同区域的比较，在比较中把历时性与共时性统一起来。通过学习本课程培养学生从历史的视角分析和解决现实问题的能力。
970	地球科学概论 (一)	地球与空间科学学院	专业必修	3		“地球科学概论”涵盖了地球与空间科学学院各二级学科的基础知识，是引导学生进入地球科学之门的基础课程，也是地球与空间科学学院各专业的必修课，课程教学的主要目的可以概括为以下三点：_x000D_ 通过授课和课内实习（包括野外实习），使学生掌握有关空间与行星地球、地球的结构构造、地球的物质组成、地球的内外动力过程、地球的基本物理特征、对地观测技术等地球科学基本概念。_x000D_ 地球科学以其研究对象之庞大和历史之漫长为特色，而学生在中学时代又缺乏对地球科学的整体了解。因此需要通过《地球科学概论》的教学，使学生初步建立地球科学中的时间和空间概念，认识地球科学的思维特点，学会使用规范的地球科学语言，为地球科学后续课程的学习打下良好基础。_x000D_ 使学生对地球科学及相邻学科的全貌和学科前沿研究动态有所了解，初步了解各专业后续课程的基本内容，认识各专业及后续课程的相互之间的联系，从宏观的角度把…
4159	篮球	体育教研部	全校必修	1		_x000D_ 一、课程介绍_x000D_ 1.篮球运动是集跑、跳、投于一身的集体对抗性项目。经常从事篮球运动，可以有效地促进身体素质的全面发展，有利于心肺功能的改善与提高。通过学习与运动实践，体验勇敢、顽强、竞争、拼搏的进取精神，培养良好的团队作风。_x000D_ 本课程主要学习篮球基本知识、基本技术、基本战术，介绍基本规则，侧重实战体验。寓练于乐，达到增进健康的目的。_x000D_ 2.安全注意事项：身体有先天疾病的同学需向教师申请说明，证得教师同意后方可选课;严格遵循课堂常规，不佩戴与运动无关的器物如钥匙、眼镜等，遵守课堂纪律听从教师指挥。_x000D_ 二、课程任务_x000D_ 1．通过篮球课的教学，树立“健康第一”的指导思想，培养学生团结合作的集体主义精神和顽强的意志品质。_x000D_ 2. 掌握篮球运动的基本知识、基本技术、基本技能和方法，培养锻炼身体的习惯，为终身体育奠…
971	地球科学概论 (二)	地球与空间科学学院	专业必修	3		地球科学概论”涵盖了地球与空间科学学院各二级学科的基础知识，是引导学生进入地球科学之门的基础课程，也是地球与空间科学学院各专业的必修课，课程教学的主要目的可以概括为以下三点：_x000D_ 通过授课和课内实习（包括野外实习），使学生掌握有关空间与行星地球、地球的结构构造、地球的物质组成、地球的内外动力过程、地球的基本物理特征、对地观测技术等地球科学基本概念。_x000D_ 地球科学以其研究对象之庞大和历史之漫长为特色，而学生在中学时代又缺乏对地球科学的整体了解。因此需要通过《地球科学概论》的教学，使学生初步建立地球科学中的时间和空间概念，认识地球科学的思维特点，学会使用规范的地球科学语言，为地球科学后续课程的学习打下良好基础。_x000D_ 使学生对地球科学及相邻学科的全貌和学科前沿研究动态有所了解，初步了解各专业后续课程的基本内容，认识各专业及后续课程的相互之间的联系，从宏观的角度把握…
975	地球科学前沿	地球与空间科学学院	专业必修	1		该课程采用讲座形式，主要介绍地球与空间科学近年来取得的前沿成果和进一步研究的科学问题。将分别由我院工作的6位中科院院士主讲，每人1次（见如下内容）。他们从几个不同的分支学科入手，着重介绍地球与空间科学的主要研究方法、取得的主要成果和存在的问题，以达到了解当今地球与空间科学研究的前沿领域、引导学生对地球与空间科学的学习兴趣的目的。
1104	普通地质实习	地球与空间科学学院	任选	1	该课程为《地球科学概论（二）》的后续课程，是为加深对课程有关内容的理解而设立的实践性的教学内容，因此若参与本课程的学习，必须先完成《地球科学概论》的学习。	以现代地质学理论为指导，以北京地区地质为基础，紧紧围绕《普通地质学》、《地球科学概论》课程内容，通过典型的野外地质现象介绍和认识，巩固普通地质学的课堂教学内容，加深对课程有关内容的理解，进行野外基本技能的训练，培养观察地质现象的能力，为后继专业课打下一下的基础。_x000D_ 本课程对地球与空间科学学院一年级学生来说是一次地质启蒙教育，是一次重要的认识实习，强调地质基本概念、基本知识和基本技能训练。在实习中学习象地质点定点和描述，罗盘和地形图的使用等地质工作最基本的野外工作方法；认识实习中所见到的有代表性的三大岩类，并学会区别它们；认识基本的地质现象，如地层、褶皱、断裂等；初步建立实习中观察过的地层发育顺序及其特点；学会利用归纳、分析的方法，初步建立地质思维模式，根据观察到的各种地质现象编制简单的实习报告。通过实习培养同学们对大自然的热爱，陶冶情操，提高对地质科学研究的兴趣；同时使同学们…
1373	跨文化系列课程：国际领导力评估与培养	新闻与传播学院	全校任选	1		全球领导力是一个比较新的概念。它是于上世纪80年代，随着商业，教育，旅游等领域里呈现出越来越强的国际合作趋势，以及信息产业的快速发展，人们注意到在复杂多变的全球化环境下，组织和个人的适应力与领导能力已成为事业发展和成功所不可回避的一个重要因素；越来越多的跨国企业人力资源部门，国际合作组织和机构已将全球领导力作为企业和人员培训重点及聘用的考察标准之一。 _x000D_ 这个现实环境不仅给国家和组织，也给个人的发展带来了机遇和挑战。一方面，当国家和文化地位在国际社会中日益提升，国际经验积累和跨文化能力培养是个人生存与发展的迫切需要；另一方面，个人在跨国，跨地区和跨文化组织中运用全球领导力对团队或群体产生积极影响，是全球化环境中组织发展的必然要求。 _x000D_ 从90年代开始，西方国家对成功领导者及其能力的研究越来越多， 美国因其国内多文化社会环境及其多方位国际合作，在这方面的研究与测评工…
4310	基本乐理与管弦乐基础	艺术学院	通选课	2		本课程系统地讲授音乐基本理论，包括乐音体系、音律、记谱法、节奏与节拍、音程、和弦、调式、转调、乐曲的基本形式、初步的和声与复调，以及近现代音乐理论；注重理论联系实际，在分析作品同时介绍管弦乐队及各类乐器的功能特点，并结合识谱及简单电子钢琴弹奏。
1079	地图学	地球与空间科学学院	专业必修	3	高等数学	地图学是地球信息科学的基础性学科之一。本课程包括地图的基本概念、地球及地球坐标系、地图投影、地理信息综合、地图图形设计、地理特征的符号化、地图生产过程与技术、地图评价与使用等内容。除了课堂教学以外，还设计了三项作业/实习：地图投影建立与变形分析，统计地图制图，以及地形图阅读与分析。通过该课程的系统学习与实习，以期使学生掌握地图制图的基本理论、技术和地图分析的方法，培养学生空间数据处理和空间认知的能力以及制作地图的基本技能。
1085	环境与生态科学	地球与空间科学学院	任选	2		程目标：为二年级（二上）学生开的课程，重点介绍生态学的基本概念、理论，当前关注的生态环境问题，以及GNSS、GIS与对地观测技术在生态环境监测、评价与管理中的作用。选课学生经过一年的大学学习已有较强的地学、计算机、遥感与地理信息系统的基础，在此基础上，通过环境与生态学基础知识的学习与应用实例的介绍，启发学生创造性的能力，为学生选择毕业论文奠定基础。_x000D_ 内容提要：比较全面地介绍环境与生态科学基本理论、城市生态与城市环境、湿地生态系统、绿洲生态系统，生态参数遥感反演、生态环境评价与管理决策支中的作用与应用实例。此外，课程还安排了三个上机完成的作业项目，所用数据都来自由科技部资助的科研项目。_x000D_
1087	测量学概论	地球与空间科学学院	任选	2	本课程为大学本科二年级学生开设，要求先修课程只有《高等数学》、《线性代数》_x000D_	测绘学在当今的发展即是涵盖了整个空间信息领域，英文的概念已由survey转变为Geomatics。测绘学概论简要地讲述了空间信息领域所涉及到的基础理论与技术，是空间信息领域相关专业必须掌握的一门课程。_x000D_ 测绘学是研究空间信息的获取、处理、描述和应用的一门科学，内容包括：研究测定、描述地球的形状、大小、重力场、地表形态以及它们的各种变化，确定自然和人工物体、人工设施的空间位置及属性，制成各种地图（含地形图）和建立有关信息系统。当代测绘学的发展已经扩展到航天以及星际空间领域。_x000D_ 测绘学的应用范围很广，包括城乡建设规划、国土资源的合理利用、农林牧渔业的发展、环境保护、地籍管理、地质勘探、矿产开发、水利、交通等国民经济建设中，必须进行的大地测量、工程测量、控制测量、矿山测量、线路测量、地图绘制等等工作。此外，在国防建设中，除了为军事行动提供军用地图外，还要为保证火炮射击的…
753	人类的性、生育与健康	生命科学学院	通选课	2		课程立足于生物学、生理学和医学，结合社会学和心理学，多学科多角度的讲述 “性是什么”、“性与生育”、“性与健康”和“性问题”等几个方面的科学知识。讲课内容从这门课开设的意义、性观念的历史变迁、性分化的生物学意义和人类生殖模式讲起，并简要讲述人类性行为的特点和进化，进而详解男女生殖器官的基本结构与机能、性腺机能的生物学和生理学基础及其调节控制、人类受精、胚胎发育、生育、性的发育与分化以及青春期的生物学、生理学知识和问题，并讲述人类遗传病、性卫生、性传播疾病（包括艾滋病）的预防和控制等基本知识。讲课内容广泛涉及大学生在性方面的困惑和问题，贴近大学生生活，同时注重培养大学生正确的性态度、性观念和性健康意识，从而正面引导大学生进行健康的性行为。课程尤其注重培养女大学生的正确性态度和自我保护意识。
972	遥感概论	地球与空间科学学院	专业必修	3	选修本课程需要具备高等数学、大学物理和地学专业基础。	目的：通过《遥感概论》教学，使学生系统掌握遥感基本理论、方法和应用技术，了解遥感发展的最新进展，并具备遥感图像处理、解译和应用分析的基本技能。_x000D_ 主要内容：遥感基本概念、遥感成像机理、遥感图像的获取、遥感图像的处理与解译、遥感应用等。_x000D_ 课程特点：_x000D_ （1）突出先进性与前瞻性：充分借鉴国内外该课程的教学体系和内容，注意反映遥感领域的最新进展；_x000D_ （2）保持系统性和科学性：基础知识循序渐进，教学内容前后衔接； _x000D_ （3）加强基础性与实用性：注重遥感成像机理与图像处理、解译方法及遥感应用的紧密结合。_x000D_ _x000D_ _x000D_
1073	数据库概论	地球与空间科学学院	任选	3	计算机概论	课程目的：通过这门课的学习，要求学生理解数据库的基本理论，技术和方法，掌握数据库编程语言，能够独立进行数据库的建模，设计和应用开发，了解数据库技术的新发展。_x000D_ 课程内容：（1）数据库的基本概念，原理；（2）数据库语言；（3）数据库设计；（4）数据库系统的实现；（5）数据库新技术。
1078	智能交通系统概论	地球与空间科学学院	任选	2		智能交通系统概论_x000D_ 本课程共分为九章，从智能运输系统的概念，体系框架，智能运输系统的关键技术，智能运输系统规划与设计，城市交通信号控制系统，先进的交通管理系统，交通信息服务系统，先进的车辆系统，先进的货运管理系统等方面进行了深入分析和讨论。严格遵循国家ITS体系框架安排讲课内容，充分反映体系框架的核心内容，注重术语，定义等相关内容的规范和标准。在教学阶段渗透框架体系的内容，授课老师不但能够追踪国际上ITS领域的最新科技动态和研究成果，而且可较为翔实地介绍发达国家ITS的研究，应用现状，典型的使用系统，以及讲授我国近年来的一些成果和成功案例。本课程将安排车辆导航跑车演示实验，参观北京市公交车辆指挥调度中心或北京市交通管理指挥中心。
1080	地理信息系统原理	地球与空间科学学院	专业必修	3	地学概论，计算概论，计算机程序设计语言、算法与数据结构、地图学	使学生对地理信息系统的基本概念、数据结构、技术体系与应用方法有一个较全面和完整的理解，并能初步掌握GIS软件的操作技能。其中讲授的基础理论与知识部分主要内容有：GIS的基本概念、组成、学科内容与发展简史，GIS数据模型与数据结构，GIS系统结构及主要功能，GIS空间分析模型，GIS应用方法、应用实例及发展前景。同时包括适当的GIS编程与软件操作内容，前者通过一些初步的数据结构编码等使学生对GIS底层有较为直观的认识，并建立图形编程的概念，后者侧重培养学生从输入、建库、查询、分析到输出的GIS基本操作技能。
1086	城市与区域科学	地球与空间科学学院	限选	2	地理学概论	课程的主要任务是传授城市和区域科学基本理论。该课程是本科生教学3S课程板块的先行课，同时也是数字区域和数字城市的基础课。_x000D_ 本课程要求学生掌握经济地理学、城市地理学和区域规划的学科属性和基本范畴，掌握地理区位论、城市空间结构、区域产业结构等基本原理，全面掌握经济地理学与区域规划研究方法、区位选择原理、城市与城市化原理、区域产业结构和经济增长原理等，并引导学生认识并关注可持续发展、中国城市与区域发展等热点问题，思考本课程与地理信息系统专业的相互关系。了解区域和城市的发展现状和存在的问题以及我国的区域开发战略的发展，引导学生认识并关注城市和区域科学研究的前沿问题。_x000D_
4160	篮球提高班	体育教研部	全校必修	1		_x000D_ 篮球运动是集跑、跳、投于一身的集体对抗性项目。经常从事篮球运动，可以有效地促进身体素质的全面发展，有利于心肺功能的改善与提高。通过学习与运动实践，体验勇敢、顽强、竞争、拼搏的进取精神，培养良好的团队作风。_x000D_ 本课程主要学习篮球基本知识、基本技术、基本战术，介绍基本规则，侧重实战体验。寓练于乐，达到增进健康的目的。_x000D_
2198	佛教导论	哲学系	任选	2		本课为介绍在世界文化发展中有重要影响的佛教基础知识的课程。课程侧重讲解佛教的产生、传播历史、文献、戒律、禅定、哲学思想等。整个课程分为八讲，每讲介绍佛教知识的一个重要方面或重要内容。本课论述的佛教基础知识以印度佛教和中国佛教为主，涉及的主要内容又以佛教的历史和教义为主，包括重要人物、流派、理论、事件、文化特色等。教学目的是使学生对佛教有一个概括的了解，把握佛教文化的核心内容和精髓。为进一步深入了解或研究佛教打下基础，提高听课学生的人文素质。_x000D_ _x000D_
973	离散数学	地球与空间科学学院	任选	3	计算概论（B）	离散数学是计算机科学和信息技术的基础学科，离散结构的基础知识和逻辑思维的形式化是信息技术类学生的基本功，离散数学的基本概念是GIS专业学生进行信息类课程学习的重要基础。本课程通过课堂讲解、课外作业的形式，介绍计算机科学和信息技术理论基础的概念和思想方法，介绍数理逻辑、集合论、图论、抽象代数和形式语言与自动机等各离散数学分支的基本概念，介绍离散数学基本概念和空间信息技术之间的联系与结合，培养学生理解和掌握离散数学基本概念，采用形式化方法分析问题，并能自觉运用逻辑分析、结构层次分析和同构类比等思想方法解决问题的能力。
983	地球与人类文明	地球与空间科学学院	通选课	2		地球与人类文明课程是以地球与人类文明的相互作用为主线，研究从地球形成以后的各种地质现象和环境因素如何促进了生命进化、智慧出现以及人类文明的形成，并影响人类文明演化发展方向；探讨人类文明反过来对地球的影响；思考人类文明与地球共同发展的和谐之道。_x000D_ _x000D_ 本课程通过课堂讲解、阅读讨论、课外作业、室内实验和野外实习的形式，结合虚拟现实、人机交互、智能移动计算等各项实验教学技术，展现地球演化过程和人类文明发展进程；鼓励学生能够结合自己专业知识，积极进行多角度的思考与交流；从而培养学生理解和掌握地球演化与人类文明之间的基本逻辑。_x000D_
1069	计算机图形学基础	地球与空间科学学院	任选	2	（1）一门编程语言_x000D_ （2）数据结构	由于地理信息系统涉及大量的图形学的计算分析、绘制以及优化等方面的各种原理和算法，因此掌握计算机图形学的基本原理和常用算法对于促进对地理信息系统原理方法的理解与运用是十分必要的。_x000D_ 本课程要求学生在理解计算机图形学的基本原理与算法的基础上能够通过计算机语言表达原理和实现算法。_x000D_ 课程主要讲授计算机图形的生成、显示、建模、变换以及计算机动画等的基本原理与算法实现。通过完成编程作业加强对原理、概念和算法的理解以及提高学生的实际动手能力。
1072	网络基础与WebGIS	地球与空间科学学院	任选	2	GIS概论	计算机网络是计算机专业的核心课程之一，WebGIS是GIS技术和Internet技术相互结合的产物，是GIS发展的新趋势。通过这门课程的学习，要求学生掌握计算机网络、Internet、Web的基础知识和网络编程；在此基础上理解WebGIS的基本概念、结构、技术，方法和应用；掌握WebGIS应用的设计和应用开发；理解标准在网络和互操作中的作用，掌握WebGIS平台软件的开发。
1074	遥感数字图象处理原理	地球与空间科学学院	专业必修	3	地图学，概率论和数理统计，线性代数，计算数学，程序设计，遥感概论。	数字图象处理是空间遥感信息表达的重要手段，是地面地理信息的直接客观的表达。遥感数字图象处理包括图象处理系统软硬件的基本了解，光学现象的数字表达，图象的数学变换，增强，复原，灰度与二值处理，真假彩色判别与利用，图象压缩与解压缩，图象分析等。在上述理论基础上，通过基本图象软件灵活应用相关处理技术，实现对遥感图象的基本判别与分析。特点：为未来在该领域利用图象处理方法分析问题提供基本技能。
1081	GIS实验	地球与空间科学学院	限选	2	GIS概论	通过对GIS领域常用软件的学习和使用，进一步加深学生对地理信息系统基本原理和方法的理解，使其熟练掌握GIS软件的操作和使用方法，了解当前GIS领域的发展动态。课程将结合典型GIS应用案例，辅导学生逐步掌握独立分析和思考的方法，培养其利用GIS软件解决实际问题的能力。
984	虚拟仿真创新应用与实践	地球与空间科学学院	全校任选	2		以虚拟现实、增强现实及模拟仿真为内容的虚拟仿真技术，成为近年创新技术热点，2016年被称为VR（虚拟现实）元年，各种VR硬件和系统爆发式集中亮相，虚拟现实将在未来5到10年间颠覆众多行业。虚拟仿真可以应用到学术科研、教育培训、休闲旅游、城市规划、安防应急等众多涉及国计民生的领域。_x000D_ 本课程从技术、产品和市场环节全面介绍虚拟仿真在各行业的创新应用，依托地空学院虚拟仿真实验教学中心，重点加强实践教学环节，提升学生的创新能力、实践能力和就业能力。_x000D_
1077	GIS设计和应用	地球与空间科学学院	专业必修	4	（1）一门编程语言_x000D_ （2）计算机图形学_x000D_ （3）数据结构_x000D_ （4）GIS原理	从设计开发与应用方法两个方面，使学生掌握GIS的开发思路和开发方法，明确GIS的逻辑和物理结构，从底层开发GIS的技术路线、主要的技术方法。为学生今后实施地理信息系统工程打下较好的理论基础与掌握应用方法。培养他们如何应用地理信息系统的思维方式与实践能力。
1082	3S野外综合实习	地球与空间科学学院	任选	1	《地理信息系统概论》；《遥感概论》；《地球科学导论》	通过在典型区域的野外综合实习，使学生了解3S综合实践应用的基本方法，培养学生的实际动手能力，帮助其深入理解和掌握所学的理论知识：_x000D_ 走出校门，置身于大自然之中，实地验证课堂上所学的地图学、自然地理基础知识和3S基本理论的过程。_x000D_ 将遥感、地理信息系统和全球定位系统所学的各种方法和理论应用于实际工作中，加深对基本理论知识的理解。_x000D_ 掌握自然地理野外调查的基本技能，培养和锻炼学生的动手和独立工作能力。_x000D_ 掌握综合利用遥感、地理信息系统和全球定位系统进行区域野外调查和专题遥感解译工作的基本方法和技术。_x000D_
1083	程序设计语言	地球与空间科学学院	任选	3	《计算概论》；《高等数学》_x000D_	《程序设计语言》是计算机基础课程，是本科生在学习《计算概论》等先导课程后的第二阶段课程，主要目标是培养学生应用编程语言操作计算机解决具体问题的能力。课程以高级语言程序设计为实例，讲授程序设计的基本概念、原理、方法与技巧，并通过上机实习使学生掌握实际运用所学知识的能力，形成良好的编程风格，为其学习后续专业课程和参加相关科研实践打下坚实基础。_x000D_
1084	地貌与自然地理学基础	地球与空间科学学院	任选	2	《地球科学概论》	本课程内容是地理信息系统、遥感等相关专业本科学生必须掌握的自然地理学和地貌学基本知识。相对于自然地理学专业本科生课程，本课程针对GIS和RS专业的特点对教学内容进行必要的调整，突出介绍自然地理与地貌学的基本原理、基本问题、基本研究方法，以及相关的基本现场考察、分析、描述和数据获取方法。课程内容对于正确解释和解决许多实际工作和生活中遇到的地理与地貌问题具有十分重要的作用。_x000D_ 本课程主要教学目的在于通过课堂讲授和后续的野外实践，培养学生利用自然科学的基本原理分析地理与地貌问题的技能，了解自然地理和地貌学的基本知识，理解各种常见的地理与地貌自然现象产生和发展的机理，为相关学科专业知识的学习和科学研究工作打好基础。
1091	物联网技术导论	地球与空间科学学院	任选	2		物联网技术导论_x000D_ 物联网所涉及的技术众多，是一门新型交叉学科。当前对于物联网的研究研究逐步走出实验室，面向大众化的物联网应用也开始渗透到人们的日常生活中。本课程重点就电子产品编码（EPC）主导的物联网从物联网技术的概念、基本构成、体系框架、关键技术以及发展趋势等进行较全面阐述和总结，本课程共分为八章，主要内容包括：物联网概述，物联网工作原理与构成，射频识别系统，中间件，对象名称解析服务，实体标记语言，物联网新型服务，物联网管理以及我国物联网建设。_x000D_ 为满足物联网技术专业教学及社会各界对信息网络新技术的了解，拟申请开设《物联网技术导论》本科生通选课。在教学阶段渗透框架体系的内容，授课老师不但能够追踪国际物联网技术领域的最新科技动态和研究成果，而且可较为翔实地介绍发达国家物联网的研究、应用现状，典型应用系统，以及讲授我国近年来的一些成果和成功案例。
1092	定量遥感基础	地球与空间科学学院	任选	2	遥感概论	课程必要性：_x000D_ 定量遥感是目前遥感的主要发展和研究热点，国内外已具备了覆盖全谱段的多源遥感卫星与组网，建立了从遥感数据中估算多种陆表、海表与大气参数，并运用于全球变化、区域能量平衡、农田生态、城市环境与资源探测等方面。野外观测实验在定量遥感研究中占有举足轻重的地位，是检验遥感数据和产品精度的重要途径，也是发现地物反射辐射或自身辐射各种规律的重要手段。“定量遥感基础”课程将面向具有一定遥感知识积累的三年级本科生，侧重结合野外观测实验讲解定量遥感的基本原理与各个应用专题，从而为本科生在研究生阶段进一步开展定量遥感研究提供必要的前期知识储备。_x000D_ 课程主要内容：_x000D_ 着重介绍目前卫星遥感平台、遥感反演地表参数（叶面积指数、植被覆盖度、光合有效辐射、反照率、地表温度等）与大气参数（水汽含量、气溶胶光学厚度等）的基本思路以及遥感产品地面验证方法，介绍野外实验方案设计…
3842	加拿大历史与文化	英语语言文学系	全校必修	2		本课程旨在介绍加拿大历史、地理和社会背景。目的是为了帮助学生熟悉加拿大。一旦学生掌握了课程内容，他们将能够：_x000D_ ●列举加拿大历史和地理的基本事实_x000D_ ●解释加拿大和美国相似和不同之处的原因所在_x000D_ ●描述过去和现在影响加拿大历史的各种因素_x000D_ ●分析二十一世纪改变加拿大的各方力量
974	操作系统原理	地球与空间科学学院	任选	2	算法与数据结构、程序设计语言。_x000D_ 要求学生具有一定的软件开发基础，熟悉C、C++或C#/Java等高级语言的编码。	操作系统是计算机系统的核心软件，是其它一切软件运行的基础，是计算机系统开发的基础平台。操作系统在计算机用户和计算机硬件之间架起了一个桥梁，通过这个桥梁，计算机用户更方便地使用了计算机资源，而计算机硬件更高效地发挥了其作用。操作系统在计算机系统中的特殊地位，使得《操作系统原理》课程在计算机科学学习中占据重要的地址，它是计算机科学体系中的基础课程。学习和解操作系统的工作机理和工作方式，进而设计和实现操作系统，是信息科学类学科，包括GIS专业方向同学必备的知识和技能。_x000D_ 本课程主要介绍操作系统的设计方法和实现技术，讲授众多操作系统的设计精髓。《操作系统原理》课程是人们在操作系统设计过程中工程实践经验的总结，课程内容是面向技术，而不是某个特定产品。课程学习学习者是站在操作系统设计者的角度来研究和学习操作系统的实现技术，而不仅仅是操作系统使用者的角度来学习某一个特定操作系统。_x000…
1068	软件工程原理	地球与空间科学学院	任选	2	算法与数据结构、程序设计语言、数据库概论。_x000D_ 要求学生具备一定的开发基础，熟悉高级编程语言C++或C#/Java的使用。	软件工程是研究和指导软件开发和维护的工程类学科，它以计算机科学理论及其他相关学科的理论为指导，采用工程化的概念、原理、规范、技术和方法进行软件工程项目的开发和维护，把经过实践证明正确的管理措施和当前能够得到最好的技术方法结合起来，以较少的代价获取高质量的软件产品。通过40余年的努力，软件工程已逐步发展成为一门成熟的专业学科。《软件工程原理》也是信息科学类（含GIS专业）学生必备的专业基础。_x000D_ 本课程主要介绍软件工程的概念、技术和方法，包括软件的开发模型、软件项目管理、软件质量度量、可行性分析、需求分析、软件设计、编码、测试、维护；面向数据流的分析与设计方法、面向数据结构的分析与设计方法、面向对象的分析与设计方法；软件测试与质量控制方法；并让学生分组参加一个小型软件工程项目，提高软件研发协作能力及掌握软件工程实施规范。旨在培养学生分析与设计实际软件系统的能力及具有熟练使用各类流…
1075	数字地球导论	地球与空间科学学院	任选	2		本课程是地理信息科学专业本科生的选修课程。课程从地球信息科学的角度，重点介绍了数字地球的基本理论、构建及其应用技术。为学生从事相关研究打下较好的理论基础，使学生对数字地球有一整体的了解和掌握。本课程主要介绍数字地球概念和发展历史、数字地球基础理论、数字地球信息获取技术系统、数字地球信息传输技术系统、数字地球信息的高性能计算技术系统、虚拟地理环境与可视化技术、数字全球对地观测系统、新一代数字地球等。本课程试图全面反映了数字地球领域的最新技术、最新发展战略目标和研究计划，引导学生认识并关注数字地球研究的前沿问题。_x000D_ 要求学生掌握数字地球的基础理论，包括数字地球的框架内容，数字地球的关键技术，数字地球的应用，以及数字地球未来发展等。_x000D_
1089	遥感图像处理实验	地球与空间科学学院	任选	2	《遥感导论》_x000D_ 《遥感数字图像处理》	ENVI（The Environment for Visualizing Images）是一个完整的遥感图像处理平台，其软件处理技术覆盖了图像数据的输入/输出、图像定标、图像增强、纠正、正射校正、镶嵌、数据融合以及各种变换、信息提取、图像分类、基于知识的决策树分类、与GIS的整合、DEM及地形信息提取、雷达数据处理、三维立体显示分析。ENVI是基于强大的二次开发语言IDL开发并与IDL无缝集成，因此能充分利用IDL语言提供的强大的函数库、图形库、科学计算和跨平台特性，开发出专业的遥感分析系统。_x000D_ 课程以ENVI作为教学软件，采用实际遥感数据，通过应用实例，系统讲授遥感图像增强、几何校正、正射校正、图像镶嵌与融合、图像分类、变化监测以及遥感专题应用等内容。通过学习，学生能正确掌握遥感图像处理基本方法与实验技能，同时加深对数字图像处理原理的理解，具备应用遥感图像进行处理、分析和解…
1846	基督教文明史	历史学系	通选课	2		本课程讲述从兴起、发展到变化，基督教文明经历了奴隶社会、封建社会和资_x000D_ 本主义社会近两千年的历史，认为政治、社会和文化的变化是导致基督教教义_x000D_ 和教会制度变化的基础。主要内容包括基督教兴起、罗马教会、中世纪基督教_x000D_ 会、文艺复兴时期的教会、欧洲宗教改革运动和近代基督教等专题，并对路德_x000D_ 教、加尔文教、闵采尔领导的人民宗教改革、德国农民战争、宗教和资本主义、_x000D_ 近代基督教的特点等作重点分析。
2309	心理、行为与文化	国际关系学院	通选课	2		本课程是以美籍华裔心理人类学家许烺光的心理人类学理论为基础，建构了中国、印度、美国、日本四个大规模文明社会比较研究的理论体系。课程提出了“基本人际状态”概念，并以此作为文明社会比较研究的基本单元，分别阐述了几个大规模文明社会的基本人际状态、亲属体系的特点、注意次级集团及其缔结原则、心理文化取向、人的社会化模式（育儿方式）等。从一个新的视角提出了对文化和文明l看法，课程结合大量实际例子，深入浅出地探讨了文化的差异。
5458	舌尖上的植物学	现代农学院	全校任选	2		“民以食为天”这句话，我们从小就耳熟能详。可你知道我们的食品究竟是什么吗？在漫长的人类文明发展中，我们的食品是如何演化而来的？未来又如何保障地球上所有人类有营养、安全、稳定的食品供给？这些问题的答案，尽在美味而神奇的植物世界。植物是支撑地球生物圈的第一生产者，也是人类食品的最重要来源。千万年来，植物的根、茎、叶、花、果实、种子提供着人类所需的全部七大营养素：水、蛋白质、油脂、碳水化合物、维生素、矿物质、和膳食纤维。对野生作物蔬菜的驯化，是包括中华文明在内所有古老文明的发轫。近几个世纪以来，对植物生命活动的观察和研究，极大推动了生命科学与自然科学的发展。更重要的是，随着世界人口的增长和自然资源的日趋紧张，我们每个人都是现代农业中的利益攸关者，因为农业关系着个人健康、社会进步、人类如何与自然和谐共存并可持续发展。本课程将从营养构成、植物分类与发育、作物驯化、生物技术、农业大数据等多个方面全面…
1093	激光雷达遥感导论	地球与空间科学学院	任选	2	计算机基础	激光雷达（Light Detection And Ranging，LiDAR）是一种集激光测距、全球导航卫星系统和惯性测量技术于一身，可直接用于获取三维空间信息的主动式光学探测技术系统。激光雷达遥感是近年来国际上发展十分迅速的基于激光雷达的主动遥感技术，其与成像光谱、合成孔径雷达一起被列为对地观测系统（Earth Observation System，EOS）计划最核心的信息获取与处理技术，在我国的中长期科学和技术发展规划中也被列为探月工程等的核心基础实现技术。而具体从学科专业的角度，激光雷达遥感技术是针对空间三维信息测量的传统测绘技术、摄影测量技术的第三个发展阶段，将在今后的相关行业领域内成为主流的应用技术。本课程作为本科生的专业选修课，将系统地向学生讲述激光雷达遥感的相关技术，包括基本原理、测量方式、数据处理方法、潜在应用等，可为其日后无论工作实践或科研开展均打下良好的专业基础。
1142	自然资源学原理	城市与环境学院	任选	3		围绕自然资源与人类发展耦合关联，本课程分四部分，第一部分系统阐述了自然资源的性质、自然资源稀缺与冲突的国际国内态势、关于自然资源稀缺的学术争论、自然资源稀缺的性质；第二部分重点论述了自然资源生态学原理，包括自然资源生态过程、自然资源与人类生态、自然资源利用的生态影响极其评价方法；第三部分，从自然资源与经济社会的关联、自然资源经济学基本问题、自然资源配置与价值重建等方面探讨了自然资源的经济学原理；第四部分，从使用者的视角论述了自然资源管理学原理，包括自然资源评价、资源利用的投入-产出关系、自然资源开发决策、自然资源保护与自然资源可持续管理。
3843	澳大利亚历史与文化影视专题	英语语言文学系	全校必修	2		_x000D_ “澳大利亚历史与文化影视专题”课属于跨文化交际B模块_x000D_ 的英语专题课。课程通过八部影片解读历史和多元文化两个主题。_x000D_ 首先课堂电影展现的是澳大利亚历史部分。澳大利亚是个独特的国家。从历史角度看，原著民早在六万多年以前就在这里繁衍世代相传，所以说澳大利亚是一个古老的国家。电影“防兔篱笆”（Rabbit Proof Fence）和前总理陆克文讲演视频纪录片（An Apology to Indigenous Australians for the Stolen Generations）讲述了澳大利亚古老的原著民历史。澳大利亚殖民地历史从1788年英国人进入澳洲算起，也仅有200多年。1901年澳大利亚摆脱英国统治，宣布独立，建立联邦。从1901年国家成立迄今仅有100多年历史，所以它是个年轻的国家。电影“加里波利”（Gallipoli）和“科科达”（Ko…
654	普通化学习题课	工学院				普通化学是化学专业的主干基础课，是进入专业基础课程之前的入门课程，面向化学学院大一学生。_x000D_ 普通化学课主要介绍化学的基本概念和方法，主要内容有：气体和液体的基本定律、化学热力学和化学反应方向、化学平衡、化学动力学和反应速率方程、原子结构和量子论的若干推论、分子结构和理论、晶体结构、配位化合物和元素化学。_x000D_
681	普通化学（B）	医学部教学办	专业必修	4		《普通化学B》是针对本科生开设的课程，本课程主要介绍化学原理和元素化学等基本知识，使学生掌握化学中的基本规律和特点，培养学生应用这些知识来解决化学问题的能力。_x000D_ 化学原理部分包括：气体、液体和溶液；化学反应的方向和限度；溶液中的四个平衡和电化学基础；原子和分子结构。在原理部分的阐述中将注重理论的系统性和概念的准确性，强调科学实验是理论的基础和前提。元素部分以元素周期表和结构化学为基础，按电子结构的特点，将元素分为s和ds区、p区、d区，注意做到与理论部分的密切结合、微量元素与人体健康的关系等。_x000D_ 全课程64课时，以课堂授课、课后习题与答疑、利用教学网平台进行讨论和习题课等方式完成。成绩评定包括：平时成绩（作业等）10％，期中考试30％，期末考试60％。
684	普通化学实验（B）	医学部教学办	专业必修	2	普通化学B	《普通化学实验B》课是化学学院为全校理科非化学类专业本科生开设的主干基础课。秋季学期开课，总学时：60，周学时：4，学分：2。小班授课，采取指导教师授课、学生独立（或合作）完成实验、教师指导、集体讨论、文献查阅、报告交流等多种形式。课堂教学为主，网络课程为辅，提供多样化教学模式。_x000D_ 课程的主要任务是通过对实验原理的讲解，基本操作的训练，实验现象和数据的记录、分析、推理、归纳、总结和提炼，帮助学生正确地掌握化学实验的基本方法和技能；树立严肃认真、实事求是的科学态度和良好的实验作风；培养学生提出问题、分析问题和解决问题的能力和科学的思维方式；强化学生对安全和自我保护的意识和能力。利用网络教学的时空优势，采用多样化的教学模式，提高学生主动学习和创新学习的能力。挖掘学生各方面的潜能，提高综合素质。为后续化学实验课奠定坚实的基础。_x000D_ 课程的最大特点是基础且面广，涵盖了多个化…
3809	大学英语 (一) (2)	英语语言文学系	全校必修	2		大学英语一级的教学面向大学英语分级考试中分为一级的学生。本类别大学英语的教学旨在贯彻教育部2003年颁布试行的《大学英语课程教学要求》的精神和指导原则，大力培养学生的综合英语应用能力。在教学中充分发挥教师在语言教学中的主导作用，加强语言内容的循环反复，注意听说带动读写，以语义带动语言形式的习得。教学中也必须充分利用教材的网络版和电子课件，发掘学生作为语言学习主体的自主学习能力，切实锻造学生的英语实际应用能力。设“精读”、“泛读”和“听说”三部分。
4153	乒乓球	体育教研部	全校必修	1		1. 乒乓球是由两名或两对选手，在球网两端，用球拍轮流击球的一项球类运动。乒乓_x000D_ 球是隔网对抗型项目，没有身体的直接冲撞，相对来讲，较为安全，是一项老少皆宜的运动项目。参加这项运动，可以提高人的灵敏、协调、动作速率和上下肢活动能力，改善心肺功能，全面提高身体素质，并且对于学生注意力的培养有很大的帮助。_x000D_ 做为“国球”，乒乓球因为球体小、速度快、变化多、趣味性强，在中国有着很广泛的_x000D_ 群众基础。更因为场地要求相对不高，器材装备较为亲民，也是很容易推广和普及的项目。_x000D_ 我们的乒乓球课程主要讲授乒乓球的基本理论知识、技术、技能和竞赛规则，介绍乒乓球运动在国际和国内发展的最新动态与趋势。因为乒乓球是对练的项目，在课程的学习中你既能学习一门技术，又能加强与其他同学的交流和学习。相信参加我们的乒乓球课学习，你会获益匪浅！_x000D_ 2．安全注意事项…
554	普通物理习题课	医学部教学办			普通物理	本课程为物理学院为外院系开设的普通物理习题课
620	普通物理学 (B) (一)	地球与空间科学学院	专业必修	4	高等数学	两学期的普物课程包含力学、热学、电磁学、光学和近代物理。本课程非常重视经典和量子物理所共有的基本概念和原理的介绍。为了深化对物理知识的理解，本课程包含了很多物理知识在工程、技术、生物医学和日常熟悉的现象方面的应用。我们鼓励任课教师根据自己的兴趣和学生情况选择教学素材，并且尽可能多包含一些相对论和量子物理方面的知识。
976	地球科学概论（二）	地球与空间科学学院	专业必修	5		地球科学概论”涵盖了地球与空间科学学院各二级学科的基础知识，是引导学生进入地球科学之门的基础课程，也是地球与空间科学学院各专业的必修课，课程教学的主要目的可以概括为以下三点：_x000D_ 通过授课和课内实习（包括野外实习），使学生掌握有关空间与行星地球、地球的结构构造、地球的物质组成、地球的内外动力过程、地球的基本物理特征、对地观测技术等地球科学基本概念。_x000D_ 地球科学以其研究对象之庞大和历史之漫长为特色，而学生在中学时代又缺乏对地球科学的整体了解。因此需要通过《地球科学概论》的教学，使学生初步建立地球科学中的时间和空间概念，认识地球科学的思维特点，学会使用规范的地球科学语言，为地球科学后续课程的学习打下良好基础。_x000D_ 使学生对地球科学及相邻学科的全貌和学科前沿研究动态有所了解，初步了解各专业后续课程的基本内容，认识各专业及后续课程的相互之间的联系，从宏观的角度把握…
1000	结晶学与矿物学	地球与空间科学学院	专业必修	3		矿物是由地质作用所形成的晶态的天然化合物或单质, 也是构成地壳或天体的最小独立存在单位, 一切地质体或天体的形成、存在、演化和消亡都与矿物密切相关。矿物学就是研究矿物的化学组成、内部结构、外表形态、成因产状及其相互之间的关系的一门科学。由于矿物是以晶态形式存在的, 故结晶学与矿物学相辅相成, 两者构成一个密不可分的整体。《结晶学与矿物学》是地质科学最基础的课程之一, 也是其他地学课程, 诸如岩石学、矿床学、地球化学、构造地质学、地层古生物学、宝石学、地貌学等的先行课程。此课程的一些基本知识, 如晶体结构的表达和分析等, 也是固态化学、固态物理和材料学等相关学科所必需的基础知识。 _x000D_ _x000D_ 本课程主要内容包括：晶体的概念及晶体形态特征、晶体内部结构的基本概念、矿物晶体化学、物理性质的基本概念、各大类矿物的主要特点以及常见矿物种的成分、结构、物理性质、成因。一些主要内容…
1010	普通地质实习A	地球与空间科学学院	专业必修	2	《地球科学概论（二）》	本次野外教学实习对地球与空间科学学院地质和地球化学专业一年级学生来说是一次地质启蒙教育，是一次重要的认识实习，重点强调地质基本概念、基本知识和基本技能训练。通过短期的野外实践使同学们对地质学研究的主要内容和特点有一个比较全面的、概括的了解；通过野外实习来巩固《地球科学概论》地质学部分的课堂教学内容，来加深对课程有关内容的理解；在实习中学习象地质点定点和描述，罗盘和地形图的使用等地质工作最基本的野外工作方法；认识基本的地质体和地质现象、学会描述这些地质体和地质现象、分析它们形成的地质作用过程、综合分析北京地区的地质作用过程、了解北京地区地质演化历史、编制简单的实习报告。通过实习培养同学们对大自然的热爱，陶冶情操，提高对地质科学研究的兴趣；同时使同学们充分认识到地质实践对于地质科学的重要性。
621	普通物理学 (B) (二)	地球与空间科学学院	专业必修	4	高等数学	两学期的普物课程包含力学、热学、电磁学、光学和近代物理。本课程非常重视经典和量子物理所共有的基本概念和原理的介绍。为了深化对物理知识的理解，本课程包含了很多物理知识在工程、技术、生物医学和日常熟悉的现象方面的应用。我们鼓励任课教师根据自己的兴趣和学生情况选择教学素材，并且尽可能多包含一些相对论和量子物理方面的知识。
626	基础物理实验	元培学院	限选	3	1、普通物理_x000D_ 2、高等数学	“基础物理实验”基于普通物理的实验内容、面向非物理专业大二的本科生、在秋季和春季两个学期重复开设，每周4学时，共16周。课程的宗旨是，引导学生用实验的方法学习物理学的基本知识和物理学研究的基本方法和实验技术，培养学生的物理实验能力。课程包括一次绪论课，三次预科实验，一次误差理论实验和十一次基本实验。每次实验都是教员辅导学生完成规定的实验内容。教员要对每个学生每次实验的预习、实验和实验报告综合评定出一个成绩，课程的成绩由各次实验的成绩综合评定。
637	物理化学 (B)	城市与环境学院	限选	4	高等数学，无机化学	物理化学是化学学科的一个重要分支，它是从研究化学现象和物理现象之间的相互联系入手来探求化学运动中具有普遍性的基本规律的一门学科。_x000D_ 北京大学化学学院“物理化学(B)”课程，主要教学目的是通过学习，使学生能系统地掌握物理化学的基本知识和基本原理，加深对自然现象本质的认识。这些知识和原理不仅是化学的理论基础，也是其它与化学有关的技术科学的发展基础。使学生学会物理化学的科学思维方法,培养学生提出问题、研究问题、分析问题的能力，培养他们获取知识并用来解决实际问题的能力。_x000D_
988	古生物学	地球与空间科学学院	专业必修	3
1011	普通岩石学（一）	地球与空间科学学院	专业必修	4	在选修晶体光学与光性矿物学之前，学生应该选修结晶学与矿物学	“晶体光学”主要研究在偏光显微镜下鉴定矿物的基本原理和方法。“光性矿物学”是依据可见光通过透明晶体时所产生各种光学现象研究造岩矿物的晶体结构和化学成分的特征。晶体光学与光性矿物学不仅是岩石学的重要基础，并且被广泛应用于陶瓷、铸造、建材等方面。岩浆岩石学是关于岩浆岩的分类和分类原则，各个岩类(包括超基性岩、基性岩、中性岩、酸性岩)的基本特征、岩石类型、矿物组合、结构构造和化学成分的特点, 以及各个岩石类型的岩石成因理论和形成的大地构造环境等。课程还介绍基本的实验岩石学理论及其对岩石成因的解释；岩浆作用与板块构造和地幔柱构造的关系，壳幔相互作用的过程，以及大陆地壳形成过程中岩浆作用的意义。
995	地史学	地球与空间科学学院	专业必修	3	地球科学概论、矿物学、沉积岩石学、古生物学和构造地质学等地质学专业基础课程	“地史学”是一门综合性的地质学科，要求学生通过学习，学会和掌握应用岩石学、古生物地层学、沉积学、历史构造学等地质学的基本原理和方法，通过对岩层中保存的矿物、岩石和生物化石，以及形变等地质记录进行综合的分析，重建地球演化发展的历史。_x000D_ 主要内容包括地史学的基本概念、理论原理和研究方法，以及我国各地质历史阶段的地质发育基本特征和演变简史。以地球演化历史的大轮廓和地球系统的形成演化为主线，介绍地球表层圈层（岩石圈、生物圈、水圈和大气圈）的形成、发展过程和演变规律．使学生通过学习，了解地球的演化历史（生物演化史，沉积发育史，构造运动史），运动的基本规律，掌握新地球观的基本特点，基本掌握地球演化不同时期的特点、特征以及发生的重大地质事件，并了解各个重大地质事件在地球演化历史的作用及意义。_x000D_
1012	普通岩石学（二）	地球与空间科学学院	专业必修	4		沉积岩部分主要介绍与沉积成岩作用有关的基本概念、原理和研究方法，使学生通过本课程的学习掌握沉积岩的形成规律和常见沉积岩的特征。变质岩部分主要介绍变质作用的基本概念、原理及其研究方法，掌握常见的变质岩石类型、矿物组成及其结构构造特征，并了解各类变质岩石的成因及其与大地构造环境的关系，为进一步探讨变质作用与地壳演化奠定基础。
1017	构造地质学	地球与空间科学学院	专业必修	4	普通地质学、岩石学、固体力学基础	构造地质学是地学类专业重要基础课程之一，主要介绍岩石圈内岩石在地质应力作用下的变形机制、行为和过程，以及所形成的各种地质构造现象。课程在岩石变形力学与变形机制理论的基础上，重点介绍面理、线理、褶皱、裂隙、节理、断层、伸展构造、逆冲推覆构造、走滑断层、韧性剪切带等重要构造型式。课程将依据几何学－运动学－形成机制－演化进程的思路，对上述构造型式的几何形态、组合方式进行介绍，对其运动学方式及运动学判别进行论述，解释其形成的物理条件和变形机制，并探讨其形成的力学作用方式、地质环境和动力学过程。同时，课程还将介绍构造地质学研究的一些基本方法和基本技能，如地质制图学、几何投影学、应力与应变的定量与定性分析、实例地质分析等。本课程的特色在于几何学－运动学－成因机制学的有机结合，并注重基础与前缘的结合。
1106	自然资源概论	地球与空间科学学院	任选	2	地球科学概论	以专题形式讲授自然资源的可持续发展理论，重点介绍水资源、矿产资源，特别是石油资源的可持续发展和低碳经济问题，还包括石油经济学。
1107	固体力学基础	地球与空间科学学院	专业必修	3	高等数学，大学物理	地质作用过程在很大程度上是一种力学过程，近年来在构造地质学研究中力学分析的内容越来越多，而以往传统的地质工作者在力学概念的运用上有很多误区。本课程讲述有关分析地质构造现象所需的固体力学基本概念、原理和方法，为学习地质力学、构造动力学等课程，特别是为研究构造应力场提供必要的力学基础。本课程也对固体力学实验和有限元分析方法做了初步介绍。
1001	区域地质实习	地球与空间科学学院			（1）地球科学导论；（2）地质学原理；（3）矿物学、岩石学（结晶岩石学、沉积地质学）；（4）构造地质学（structural geology）；（5）第四纪地质与地貌学。
1014	区域地质实习	地球与空间科学学院	专业必修	3	具备矿物学、岩石学、构造地质学、古生物学、地史学、地貌与第四纪地质学等基础课程知识；先修普通地质实习。	地质学不仅是一门自成系统的理论学科，而且是实践极强的学科。区域地质调查实习是本科教学中的核心环节。通过理论与实践相结合的教学活动，使学生初步掌握系统的、从事野外地质调查所必须具备的基本知识、基本方法和基本技能的同时，也能在一定程度上对现代地球科学技术发展的新思想、新理论、新方法、新技术有所了解和训练。主要包括：（1）专业技能：野外实践教学的重点是培养学生观察识读能力、动手能力、理论联系实际能力、地质思维能力、地质调查设备的运用能力以及强化训练其语言－文字－图形表达能力；（2）专业思维：培养学生开拓创新和科学研究意识，加深对已学基础地质理论的理解，为后续课程的教学及高年级专业实习和毕业论文实习打下坚实基础；（3）专业素质：野外教学实习应体现学校的传统与特色，培养学生勤奋严谨、求实创新、团结协作精神，提高学生综合素质。
999	地球物理学基础	地球与空间科学学院	任选	3	地质学、如果具有普通物理学基础更好。	主要介绍地球物理学各个分支，包括天然地震学、勘探地震学、重力学、地磁学、地电学、地热学和地震层析成像技术中的基本概念、科学原理和技术方法；着重介绍地球物理方法与地质学的结合及其在地球内部结构探测、能源和资源勘探上的应用、以及过去100年地球物理所取得的主要科学结果。_x000D_ 本课程本着面向21世纪的教学改革，强调基础的重要性，力求正确地引入物理概念和原理，着眼于物理内容的阐述和物理本质的揭示。采用欧美同专业主流原版教材，课程讲授中通过大量高仿真配套图件、卡通和动画等直观地将地质单元、地层剖面和构造背景与地球物理方法、证据和结果之间的联系展示给学生，力图使学生在掌握地球物理学基础知识的同时，了解地球物理方法在地球内部探测和地质学研究中的作用、正确使用地球物理学方法和数据资料，为进一步解决地球科学研究中遇到的实际问题打下良好的基础。_x000D_ 本教案同时兼顾地质专业和地球物理专业本…
1005	沉积学概论	地球与空间科学学院	任选	2	普通地质学，普通岩石学等	沉积学概论是沉积学的重要理论基础，是恢复古环境、研究沉积地层层序结构、解释地震相、进行盆地分析和再造古地理的基本手段；对石油、天然气、煤等能源和许多非金属矿产资源的普查、勘探和开发具有重要意义；通过对自然环境变迁规律的了解，可以更有效地保护和改善人类生存环境。本课程的学习目的是能够掌握沉积物理过程和沉积相分析的理论基础，利用现实主义原则，恢复古沉积环境，为探索地质时期沉积岩层形成的自然条件，揭示古地理演化规律。_x000D_ 本课程主要介绍沉积物（岩）形成过程中的物理作用、基本概念和研究方法，古代地层中常见的沉积环境及特点，以及沉积盆地充填序列和方式等内容。具体包括三部分：一是沉积物搬运的流体力学和水力学的基本原理，牵引流和沉积物重力流、波浪和波理论、底型和流动形式，沉积物搬运和沉积的营力，沉积物变形和剥蚀构造，沉积物形成的物理过程。二是重点介绍碎屑沉积环境和相模式，包括，冲积扇、河流、…
1007	环境矿物学	地球与空间科学学院	任选	2	结晶学及矿物学、岩石学、矿床学、地球化学和普通化学等。	环境矿物学是为地质学和地球化学专业本科生开设的选修课程。主要目的在于让学生掌握环境矿物学的一般原理和应用现状，熟悉矿物环境属性的基本概念、理论和研究方法，介绍无机界矿物有效治理环境污染的天然自净化功能，理解由无机矿物和有机生物所共同构筑的自然界中存在的天然自净化作用的系统和原理，了解环境污染治理与环境质量修复的新方法与新技术，了解矿物学与环境科学、生命科学等学科交叉研究特点。
1013	地球化学	地球与空间科学学院	专业必修	4	本课程学习需要有一定的地质学、无机化学、物理化学、矿物学、岩石学等基础知识。	地球化学是以化学类科学为理论基础来研究地球的化学组成、化学作用和化学演化的科学。近十年来地球化学取得了飞速的发展，它在地质学（如矿物、岩石、矿床、构造、古生物）、能源（如石油、天然气等）、人类生存环境以及农业等许多领域的研究中发挥了重大的作用。地球化学是地球科学中研究物质成分的主干科学，以元素、同位素及其化学作用和化学演化为研究对象，是地学专业的基础课程之一。课程的目的是以元素和同位素的性质为基础，把元素的地球化学行为与地质过程有机结合，着重元素和同位素在天体、地球和地质体中的分布、迁移、演化等规律及形成时的物理化学环境，介绍地球化学过程在地球演化、矿产资源、人类生存环境以及国民经济等方面的重要意义和最新研究进展。课程设有地球化学分析实验教学，在授课老师指导下，学生在实验室自己动手，严格控制化学流程和仪器操作，教学中侧重地球化学成分分析，培养学生从事地球化学实验的基本技能，并理解地球化学…
514	普通物理 (I)	化学与分子工程学院	专业必修	4	高等数学	两学期的普物课程包含力学、热学、电磁学、光学和近代物理。本课程非常重视经典和量子物理所共有的基本概念和原理的介绍。为了深化对物理知识的理解，本课程包含了很多物理知识在工程、技术、生物医学和日常熟悉的现象方面的应用。我们鼓励任课教师根据自己的兴趣和学生情况选择教学素材，并且尽可能多包含一些相对论和量子物理方面的知识。
991	海洋地质学	地球与空间科学学院	任选	2	地球科学概论等基础课程。	海洋地质学是一门相对较新的学科，20世纪30-40年代才作为地质学的一个分支学科和海洋学的一个分支学科而独立出来。海洋地质学重点研究现今的海域范围，包括海岸和海滩，大陆架和大陆坡，以及广阔的深海洋底。海底地壳构造和演化历史的研究，是解决全球构造这个重大课题的关键；浩瀚的海洋是正在进行沉积作用的天然实验室。现在，海洋已成为国际上科学研究的重点，各沿海国家都开展了海洋资源的调查和开发利用，以及海洋环境的研究。_x000D_ 本教学先建立一个总体的海洋作用知识框架，包括板块构造理论、物理海洋基础（波浪、洋流、潮汐、风暴等等）、海洋地球化学和海洋沉积，然后对海岸环境、大陆边缘等特定海洋系统进了分类讨论，最后介绍跟我们密切相关的海洋资源和环境问题。本课程注重通过作业设计巩固学生对重点知识的串联掌握，注重培养学生以良好的论文规范完成读书报告，注重提高学生的学术讲演能力，适合二年级以上的学生学习。_x…
994	宝石学	地球与空间科学学院	任选	2	选课学生应具备结晶学及矿物学的基本基础知识	本课程通过对珠宝玉石基本概念、主要品种特点、评价鉴别等的讲授、实习、讨论，使学生们掌握珠宝玉石的基本概念、主要种类及其主要特征、加工工艺、评价鉴别方法等基本理论基础知识，同时掌握常见宝石真伪鉴别的基本技能。本课程主要采用边讲授边实习的方式进行，侧重实践技能的训练，以提高学生们的珠宝鉴定能力。
1008	地球化学科学前沿	地球与空间科学学院	任选	1	结晶学与矿物学、物理化学、地球化学	本课程面向对地球化学科学感兴趣的高年级本科生，以便进一步加深对实验地球化学同位素地球化学的认识和理解，了解实验地球化学和同位素地球化学研究的前沿领域及其发展趋势。
1034	稳定同位素分馏原理及应用	地球与空间科学学院	任选	1
1015	综合地质实习	地球与空间科学学院	限选	3	构造地质学、岩石学、矿物学、中国地质学、普通地质学、普通地质实习	“综合地质实习”为野外实习课程，目的是完善学生地质学基础知识结构，培养学生综合观察、分析和解决地质科学问题的能力，增强学生的科研能力和创新意识。在完成地质学主要课程的基础上，到我国具有代表性地质剖面和地质现象的地区进行野外地质观察、测量、分析等综合地质研究能力的训练。实习区域横跨华北板块的五台山和扬子板块的三峡，内容涵盖构造地质学、矿物—岩石学、古生物—地史学、沉积学、灾害地质学等各个地学领域。已建立五台山综合地质实习基地（与地方政府联合建立）和三峡地区综合地质实习基地。
515	普通物理 (II)	化学与分子工程学院	专业必修	4	高等数学	两学期的普物课程包含力学、热学、电磁学、光学和近代物理。本课程非常重视经典和量子物理所共有的基本概念和原理的介绍。为了深化对物理知识的理解，本课程包含了很多物理知识在工程、技术、生物医学和日常熟悉的现象方面的应用。我们鼓励任课教师根据自己的兴趣和学生情况选择教学素材，并且尽可能多包含一些相对论和量子物理方面的知识。
989	大地构造学	地球与空间科学学院	任选	2	普通地质学和构造地质学	《大地构造学》是地球科学各专业的一门重要基础理论课程。自从板块构造理论创立以来，这一学说已经成为指导地球科学各分支学科研究的理论基础，“已成为许多地球科学家研究活动的中心议题了”，因此在各专业讲授以板块构造理论为中心的《大地构造学》是非常必要的。课程主要包括：板块构造理论的诞生过程与关键事件；大陆漂移、海底扩张和板块构造的基本概念和理论体系；造山带与大陆构造；中国板块构造基本特征等。_x000D_ 讲授《大地构造学》的目的主要是：①通过系统的学习，使学生初步建立起科学的地球观，了解全球构造演化的基本规律和历史；②使学生初步掌握大地构造学研究的思维方式和基本方法，培养学生发现问题、提出问题、分析问题及解决问题的能力；③启发学生能够初步利用基本地质资料和各种相关知识来讨论大地构造问题；④为后续课程的学习与科学研究奠定理论基础。_x000D_ 教学过程以多媒体为主要手段，注重通过大量动画、图片…
996	岩石学前缘理论与方法	地球与空间科学学院	任选	2	矿物学、岩石学、地球化学	在已学过的矿物学、岩石学和地球化学等课程的基础上，掌握目前岩浆岩和变质岩石的一些前缘的理论和研究方法，了解岩石产出的大地构造背景, 并利用地球化学数据建立岩石学与大地构造的成因联系. 尤其是学会使用计算机进行岩石地球化学、矿物学数据处理、分析和解释。 _x000D_ _x000D_ 选课对象：三、四年级本科生
1018	结晶学与矿物学	地球与空间科学学院	专业必修	4		矿物是由地质作用所形成的晶态的天然化合物或单质, 也是构成地壳或天体的最小独立存在单位, 一切地质体或天体的形成、存在、演化和消亡都与矿物密切相关。矿物学就是研究矿物的化学组成、内部结构、外表形态、成因产状及其相互之间的关系的一门科学。由于矿物是以晶态形式存在的, 故结晶学与矿物学相辅相成, 两者构成一个密不可分的整体。《结晶学与矿物学》是地质科学最基础的课程之一, 也是其他地学课程, 诸如岩石学、矿床学、地球化学、构造地质学、地层古生物学、宝石学、地貌学等的先行课程。此课程的一些基本知识, 如晶体结构的表达和分析等, 也是固态化学、固态物理和材料学等相关学科所必需的基础知识。
4155	羽毛球	体育教研部	全校必修	1		一、 课程介绍_x000D_ 1．羽毛球运动是灵活、快速、多变的隔网对击性项目。动作易掌握，器材简便，老少皆宜，充满乐趣，深受学生的喜爱。参加羽毛球运动可发展学生的灵敏性和协调性，有利于心肺功能的改善与提高，可培养学生顽强拼搏、沉着果断的意志品质。本课程主要教授羽毛球基本发球、击球、移动技术，单打、双打战术、基本规则。_x000D_ 羽毛球在馆内进行教学，从安全和体育课要求的角度，要求学生穿羽毛球专用运动鞋和运动服，自备球拍和羽毛球。在练习中，要按教师要求进行练习，精神要集中，避免伤害事故的发生。_x000D_ 2．安全注意事项_x000D_ 运动前需要充分活动身体各个关节，尤其手腕、脚踝。捡球时，要注意安全，避免不必要的意外发生。_x000D_ 二、课程任务_x000D_ 1．培养学生锻炼身体的习惯和顽强的意志品质以及“健康第一”的思想意识。_x000D_ 2．健康、增强体质，全面提高…
1016	层序地层学基础	地球与空间科学学院	任选	2	普通地质学，沉积岩石学	层序地层学是将沉积体系域放在地质时间框架下来研究的一门科学，它的理论基础是海平面的变化在地质历史上是有旋回性的，这种旋回性造成了沉积层序具有韵律性和可预测性。这门将地层学和沉积学结合起来的分支学科自80年代形成以来，迅速发展为基础地质领域的一个重要研究热点。不仅在能源勘查方面具有重要指导意义，同时在进行区域地质对比、大陆边缘地质和地层学与沉积学理论研究方面也受到越来越多地质学家的重视。_x000D_ 本门课程将从介绍经典的Exxon碎屑岩模型入手，详细阐述层序地层学的核心理论，探讨沉积叠加和可容纳空间的关系，引入重要的层序分界面，如层序界面、最大海泛面等概念，在此基础上介绍沉积体系域。在课程讲述过程中，将紧密结合地震、测井、和野外露头观察的相关资料，培养学生综合应用地质资料的能力。另外，本课程还将介绍河流相、浅海相、三角洲相、深海相以及碳酸盐台地相的层序地层学框架。最后，本门课将进行野外…
1258	心理学概论	心理与认知科学学院	通选课	2		_x000D_ 本课程比较全面地介绍什么是心理学，心理学的方法，主要研究领域，如感知觉、学习、记忆、语言与思维、意识、智力、人格、情绪、动机、心理障碍与治疗、社会认知、人际过程等。本课程面向非心理学专业的学生，力求内容全面但不面面俱到，讲解深入浅出。通过讲解学习，学生要掌握心理学的基本概念和理论，正确的方法论。本课程的另外一个目的是培养学生对心理学的兴趣，为进一步学习和研究心理学理论和实际问题打下坚实的基础。本课程应该是非心理专业学生学习了解心理学的首选课程之一。 _x000D_
1861	中世纪西欧社会史	历史学系	通选课	2		本课程讲授中世纪（约公元500年1500年）西欧社会史。名之曰社会史，则中世纪西欧社会的诸多问题在本课程中将得到介绍与分析。社会问题总可以归结为政治问题，则法国、英国、德国、意大利等国家政治形成与发展的历史应该有所阐述；社会由各类阶层或阶级构成，则不能不讨论贵族、骑士、教士、僧侣、农民、手工业者等的状况；虽然男性一直在统治世界，但不能忘记女性，则讨论性别与社会显然有其历史乃至现实的意义；中世纪是一个信仰的时代，则了解《圣经》、基督、基督教、修道院、十字军、异端、巫术等方面的知识很有必要；信仰并不排斥知识与学问，中世纪也并不如人们所想象的那么黑暗，则领略一下那些大师们的思想和生平对我们未始没有一些心灵的启迪。人组成社会，社会生产组织和制度。中世纪西欧那些独具特色的组织和制度，对当时乃至此后数百年的西欧社会产生过重大而深远的影响，如封君封臣制度、骑士制度、庄园制度、农奴制度、行会制度、议会制…
2319	晚清对外关系的历史与人物	国际关系学院	通选课	2		晚清中国对外关系研究是分析中国走向世界的重要窗口。“晚清”一词包含无尽的学术潜力，原因在于当代中国的发展仍然处于近代以来中外关系所界定的基本话语情景中：传统民族文化向何处去？现代性在中国是否具有普遍适应性？中国发展面临的近代情结如何突破？当代中国人在看待外部世界的同时如何反观自身？面对西方汉学的话语霸权，中国人如何在以中国为中心的历史分析中夯实自己的主体性？从“中体西用”到“中国特色”到底是一种必然还是一种无可奈何的选择？诸多的问题，需要我们作严肃的思考，而晚清的历史和人物的研究，有助于我们接近这些问题的真实答案。_x000D_ 晚清是许多国人心中难以忘却的记念，它的魅力甚至发展成为许多人的精神煎熬。但是，长期以来，我们对自己这一段对外交往的历史的回忆被集体无意识的先验幻象迷惑，被一些因为这样或那样的目的而创造出来的先验的逻辑和概念制约，从而无法突破这一情结。本课程最主要的目的就是重新梳…
3845	影视中的英美文化	英语语言文学系	全校必修	2		“影视中的英美文化” 选取影视作为观察和剖析英美文化的视角，以课后观影、课上共同赏析和讨论作为教学模式，从“皇室和阶级”、“文学经典”、“田园和绅士”、“保守和幽默”以及“爱情和家庭”五个方面探讨英国文化，从“个人主义和英雄主义”、“美国梦”、“校园”、“政治”、“大熔炉”以及“爱情和家庭”六个方面学习美国文化。本课程选取最具代表性的影视作品，并针对每个文化分项列出更多的作品，旨在帮助学生通过较为广泛地接触并重点分析英美有关影视作品，加强对英美文化的了解和分析能力，同时通过观影提高英语听力水平，并通过课堂演讲和讨论加强英语口语表达能力。
652	普通化学	化学与分子工程学院	专业必修	4	高中物理、高中化学（理科）	作为化学学科的入门课程，“普通化学”主要介绍化学的基本概念、原理、方法及其发展过程。课程涵盖内容较广，包括物理化学、分析化学、无机化学乃至有机化学的一些基本知识，以上这些知识将来都会有专门的课程来讲授，因此普通化学围绕物质的形态、物质的变化、物质的结构和物质的性质，介绍其中最基本和最普遍的化学原理。主要内容有：气体和液体的基本定律、化学热力学和化学平衡、化学动力学和反应速率方程、原子结构和量子化学基础、分子结构和理论、晶体结构、配位化合物和元素化学。通过普通化学的学习，学生不仅仅可以学到化学的基础知识，也可以了解化学学科的历史和现状、化学与社会的关系等，逐步掌握思考问题和解决问题的基本方法和技巧，培养独立思考问题和解决问题的能力，为今后的学习打下一个良好的基础。_x000D_
653	普通化学实验	化学与分子工程学院	专业必修	2.5	高中化学	普通化学实验是化学类和近化学类本科生的第一门必修实验课程，是一门看似简单，实际上却具有挑战性的课程。它既是独立的课程，又与相应的理论课“普通化学”相互配合，也是连接高中与大学化学实验课程的桥梁。_x000D_ 本课程以定性实验为主，兼有少量定量实验，主要目的是使学生了解实验的“条件”和“量”的重要性。在实验过程中，除了基础知识和基本实验技能的培养之外，本课程还注重批判性思维的培养。允许并鼓励学生对现有实验内容和步骤质疑，提出问题，并通过与教师、助教和同学的讨论对实验进行重新设计，从而解决问题。在本课程中，通过培养学生观察现象、分析问题、动手实践、分析总结的能力，使学生逐步学会运用基本的化学原理解决实验过程中的实际问题。_x000D_ 普通化学实验课为小班授课形式，每16~18位学生在同一个实验室进行实验，配有1位助教指导实验过程，在学生实验时通常有2位主讲教师在各实验室之间巡视。每次实验…
5305	环境问题	环境科学与工程学院	专业必修	3		课程中文简介（请务必填写，2000字以内）_x000D_ 环境科学，是一门“问题导向型”的综合性学科，其产生是以全球和我国的各类环境问题为契机，随着人类社会的发展而发展。当今的环境科学，因环境问题层出不穷而备受关注，因环境问题复杂多变而日新月异。未来人类社会的可持续性发展，将在很大程度上取决于我们能否很好地识别与解决环境问题。因此，今天的学子、未来的人才，应当具有敏锐的环境意识，具备分析和解决环境问题的综合能力。_x000D_ 《环境问题》课程由环境科学与工程学院为全校大一本科生而开设，由唐孝炎院士担纲主讲，7位中青年老师参与案例设计与授课，另邀请国内外专家做专题报告，设研究生助教建立教学网站并提供网上咨询。这支教学团队将引领学生们走近一个个环境问题，走入环境科学之门。_x000D_ 课程选取历史上和当前的典型环境问题作为案例，并不断更新环境数据或补充新发环境事件。课程以启发式和互动式的…
513	普通物理	医学部教学办	任选	4	高等数学	本课程为适应非物理类专业、大学本科基础教学需要而设置的64学时的经典物理课程，包括力学、热学、电磁学和光学四部分内容。课程以讲述基本概念和基本规律为主要内容，以认识典型现象、归纳总结物质世界规律的物理学研究方法为主线，以建立物理图像和初步掌握物理学研究方法为目的，对学生进行一定程度的分析问题、解决问题的基本训练，并在此基础上，使学生对物理学发展历史和现状有一定的了解和认识。_x000D_ 本课程以课堂讲授为主，辅助以实验演示和习题课，不仅为学生今后的学习和工作打下扎实可靠的基础，而且在传授物理知识的同时，对学生进行科学素质的培养。_x000D_
655	定量分析	城市与环境学院	专业必修	2		分析化学I (定量化学分析)是化学类专业学生的主干基础课之一，与分析化学II (仪器分析)课程一起组成了完整的分析化学课程。其理论和方法不仅是分析化学专业的基础，也是其他一切与化学有关的课程以及专业的基础。在教给学生基本的分析化学原理和方法的同时，使学生建立起严格的“量”的概念，培养从事理论研究和实际工作的能力以及严谨的科学作风。_x000D_ 课程学习对象主要为化学专业大学一年级的学生，同时提供中文授课和英文授课，学生可以根据需要和兴趣选择授课语言的班级。课程的内容包括绪论、数据统计与分析方法、容量滴定方法、重量分析法，分子光谱分析方法（包括紫外-可见分光光度法、分子荧光光谱法、红外光谱法、以及拉曼光谱法简介），以及分析样品的制备方法。_x000D_
656	定量分析实验	环境科学与工程学院	专业必修	2	普通化学，普通化学实验	本课程为化学学科主干基础课，面向北京大学化学与分子工程学院、环境科学与工程学院、城市与环境学院、元培学院和考古文博学院等理科院系的本科一年级（下）学生。课程内容包括分析化学中常用的化学分析方法与技术（容量分析、沉淀重量分析）和电位滴定以及可见光分光光度法。_x000D_ 本课程要求普通化学和普通化学实验为本课的先修课程。本课程每周一次实验，每次6－8学时，共8周；总共60学时，2学分。_x000D_ 选修本课的学生，必须在同一学期选修分析化学理论课。_x000D_
5360	环境综合实习一	环境科学与工程学院	任选	1	实习环节安排在《环境问题》课程之后，学生对可持续发展的环境保护概念有了初步认知。	本课程为认知实习，是为环境科学与工程专业本科生安排的首次系统的、综合性的实践环节。_x000D_ 本实习环节安排在《环境问题》课程之后，学生对可持续发展的环境保护概念有了初步认知。通过现场参观、访谈等环节，引导学生在实践中了解环境问题的由来和针对环境问题所采取的措施，认识人类活动与环境变迁的相互影响、相互依存的关系，体会可持续发展的重要性和必要性。通过认识环境保护工作的重要性，加深对本专业的了解，增强学习兴趣。_x000D_ 本实习环节立足东南沿海高新区，以珠海为中心建立实习基地，以环境保护、生态多样性保护、城市可持续发展与环境保护为主线，组织学生对自然生态环境和城市环境进行全方位的考察，包括河流、湖泊、水库等水体环境，从给水到排水的整体流程，从大气环境背景到城市区域空气环境的质量监测，从废物产生到储运、处置的全过程监督，从政府监管到企业参与环境保护，从城乡建设到经济与生态共赢，实地了解…
532	基础物理实验	工学院	专业必修	2	高等数学、PHY-0-5x或PHY-0-4x系列课程	“基础物理实验”基于普通物理的实验内容、面向非物理专业大二的本科生、在秋季和春季两个学期重复开设，每周4学时，共16周。课程的宗旨是，引导学生用实验的方法学习物理学的基本知识和物理学研究的基本方法和实验技术，培养学生的物理实验能力。课程包括一次绪论课，三次预科实验，一次误差理论实验和十一次基本实验。每次实验都是教员辅导学生完成规定的实验内容。教员要对每个学生每次实验的预习、实验和实验报告综合评定出一个成绩，课程的成绩由各次实验的成绩综合评定。
5315	环境科学	环境科学与工程学院	专业必修	4		做为环境科学专业的主干基础课，本课程在介绍环境科学的基础概念和理论的同时，强调从环境科学的本质，即从发现、解决问题到预测、预防问题的角度来培养学生，使他们能系统掌握环境科学的研究方法，包括分析和判断问题的思路、交叉科学的内在逻辑关系、以及提出解决方案的途径。
5509	当代国防	学生工作部人民武装部	任选	2		《当代国防》课是一门较为全面、系统介绍我国当代国防建设思想、军队发展战略、军事高技术以及世界新军事革命发展、近期局部战争热点问题等内容的综合性课程。由国防大学和军事科学院等单位的10多名专家主讲，具体专题是：_x000D_ 第一专题：国家安全的战略思考 _x000D_ 第二专题：国防史与新中国国防建设 _x000D_ 第三专题：军事高技术发展现状及对现代作战的影响 _x000D_ 第四专题：美国军事战略 _x000D_ 第五专题：世界各国武器装备现状及发展 _x000D_ 第六专题：机械化与信息化装备发展 _x000D_ 第七专题：航天兵器的发展及对现代战争的影响 _x000D_ 第八专题：核化生武器的发展及对现代作战的影响 _x000D_ 第九专题：现代空军 _x000D_ 第十专题：夜视装备的发展及对现代作战的影响 _x000D_ 第十一专题：现代海军 _x000D_ 第十二专题：新…
2762	法理学	法学院	专业必修	4		本课程为北京大学法学院本科生的专业必修课程。本课程围绕法治与秩序建构的问题，讨论了多元主义法律观、主权与全球秩序的建构、法律人在现代社会中必须面对的问题以及法治国家的精神基础等问题，训练法律人的法律思维方式，以及现代政治法律问题的思考力和判断力，在此基础上反思现代法治问题。_x000D_ 课程采取大班授课和小班讨论的教学方式，主要由课前阅读、读书报告撰写，课堂讲授，课下讨论等环节构成，形成了一套较为完善的法理学课程教学体系，使得学生在课程学习过程中提升文献阅读能力、写作能力和表达能力，掌握法律推理的能力，具备深入思考社会和政治问题的能力。_x000D_ 课程成绩由平时作业、小组讨论和期末闭卷考试两部分构成。_x000D_
2891	中国文化史	信息管理系	任选	2	大学本科程度，或相当于大学本科程度。	“中国文化史”——第一批列入北京大学全校素质教育的通选课。_x000D_ 本课程是一门比较全面、系统反映中国传统文化的基础课。她揭示传统文化产生的背景、特点与意义，纵向再现数千年中国灿烂文化轨迹，横跨人文科学、社会科学、自然科学诸多领域一般层面的基本知识。_x000D_ 本课程涉及面广，知识点多，含金量较高。适用于文、理、语言各专业学生选修。通过学习本课程，可以比较全面、系统地领略中国传统文化的博大精深，可以拓宽知识视野、完善个人知识结构，为以后在特定领域的进一步发展，提供必备的文化修养及基础知识。_x000D_ 为配合中国文化史教学活动，本课教师特别在北京大学立项，研制出了《中国文化史》CAI课件，直接服务于教学实践。该课件通过图片、朗读、音乐、知识单元检索以及链接相关学术讲座等形式，对教学互动和进一步改善学习环境，起到重要作用。_x000D_
5317	环境监测	环境科学与工程学院	专业必修	3	分析化学 环境化学	本课程针对环境介质和环境污染问题中主要污染物的监测，讲授环境监测各个环节的基本原理和分析技术方法、环境监测过程中的质量保证，以及环境监测技术的最新进展。内容包括绪论、水体污染监测、大气环境监测、土壤与固体废物监测、噪声和放射性污染监测、应急监测、环境监测的质量保证与质量控制等。本课程突出环境监测的特点（采样、布点、测试方法、数据处理和质量保证等），注重基础理论学习与科研实践并重，密切结合我国环境污染问题对监测的需求，兼顾常规监测方法和现代监测技术中新仪器、新方法和新技术的运用。通过课程学习希望学生对环境监测中涉及的环境科学基本理论有所了解，理解环境问题的变化趋势和环境质量的监测和评价方法，具备开展常规环境监测和数据分析的能力，并能探讨性地开展环境监测科研工作。
5319	环境监测实验	环境科学与工程学院	专业必修	3	环境监测_x000D_ 环境化学_x000D_ 分析化学	本课程针对环境介质和环境污染问题中主要污染物的监测需求，提供环境监测各个环节的采样、分析技术训练。本课程与环境监测理论课的讲述相配合，提供大气、室内空气、水体、土壤、沉积物中污染物监测的分析技术训练，涵盖实验设计、采样、样品处理、仪器操作、数据整理和分析、实验质量保障的全过程。充分依靠环境科学与工程学院实验教学中心和环境模拟与污染控制国家重点实验室以及城市大气定位观测站的监测和分析能力支持，提供先进的监测和分析仪器，如大气自动监测仪、离子色谱、气质联用、北大自主研发仪器等的独立操作训练。通过本课程的学习，学生将熟悉和掌握环境监测领域常规仪器设备的操作和使用，大气、水、沉积物、土等样品采集的方法和前处理方法，重金属、有机物、离子等重要化学组成仪器分析方法和数据处理方法，培养学生参与科学研究工作的基本素质和能力。
5320	环境工程学二	环境科学与工程学院	专业必修	2	《环境问题》、《物理化学》、《水环境学》	“环境工程学（二）”是面向环境科学与工程一级学科的本科生专业必修课，也是全校理科平台类课程，在本科专业教学中，发挥着将理论知识向工程应用转化的重要作用。“环境工程学（二）”的具体内容是水质净化与水污染控制工程。_x000D_ _x000D_ 课程在设计时充分考虑到理科生的知识需求，选择水环境工程领域中的基础概念、水质管理指标和标准、工艺原理、技术发展脉络构成主体内容，配合工艺与技术的实际应用及当前研究热点的介绍。教学方式以课堂讲授为主，课程网互动、布置作业、推荐阅读材料和书目等方式为辅，考核方式为闭卷考试。_x000D_ _x000D_ 选课学生通过掌握学科基本理论知识，可建立起工程学的知识框架、思维方式和独立视野；学有兴趣的学生可进一步在新理论与发现、热门工艺与技术、水处理难题等方面开启探索性的思考，有利于其今后的专业选择和发展。_x000D_
5321	环境工程学一	环境科学与工程学院	专业必修	2	无机化学，有机化学，环境微生物学，（化工原理，化工制图，机械制图）	本课程系统讲解当前环境工程学科领域中的基本理论、污染防治技术与控制工程，以及发展趋势。通过 学习使学生初步掌握污染控制工程防治技术的基本理论和方法。
5361	环境综合实习二	环境科学与工程学院	限选	1	环境监测，环境监测实验	本课程定位为野外环境监测操作实习，培养学生进行环境化学问题研究的思路和方法，理解和掌握环境污染的产生、变化过程的监测、分析手段和数据分析方法，加深对环境科学研究和环境保护的认识，提高学生分析问题和解决问题的能力。_x000D_ 本课程设计大气化学与气候监测和水土生环境交互监测两大板块的实践内容，涵盖大气、水体、土壤和生物环境等环境参数的变迁研究，涉及区域背景大气环境质量研究原理及手段、仪器操作、数据分析，植被生态及天然源VOCs的排放研究原理及手段、仪器操作、数据分析，湖泊水质参数检测原理及手段、仪器操作、数据分析，土壤环境参数检测原理及手段、仪器操作、数据分析，湖泊生态变迁机制及过程研究。_x000D_ 本课程以北京大学塞罕坝环境与生态实习基地为中心，对周边的湖泊、林地、草原等开展广泛的环境研究、监测、采样活动。_x000D_ 通过本课程的学习力图培养学生可持续发展的环境保护理念，加强…
5322	环境研究方法	环境科学与工程学院	专业必修	3	概率统计	环境问题是经济和社会发展的镜像产物，环境问题的解决需要在科学上对问题有深入的理解，也需要对其背后的社会和经济原因有所了解。研究方法课程的设置充分考虑环境问题的特点，系统地介绍环境研究的科学思维。从方法论的角度，主要关注逻辑推理方法、研究设计方法、数据采集、分析与展示方法。从学科的角度，系统介绍常用的基础模型研究。在讲述的过程中以环境科学、人类学、社会学和经济学的部分基础研究方法为例对各类方法进行深度剖析。课程旨在培养学生从事实际环境研究的能力，在逻辑思辨能力、研究设计能力、数据的分析和展示能力上得到训练；对环境领域的基本研究方法有初步的了解；并通过实践教学，学会在实际问题中应用这些方法，来认识和解决环境问题。_x000D_
5328	环境微生物学	环境科学与工程学院	限选	3	生物学	环境微生物学(Environmental Microbiology)_x000D_ _x000D_ 教学对象:环境科学专业\环境工程专业_x000D_ 教学目的:_x000D_ 使学生通过本课程学习，掌握微生物学中的主要基本概念，必要的基本理论和基础知识，掌握一定的微生物实验室操作技能。为后续课程及从事环境科学和工程专业的科学研究和工程设计打下必要的基础。_x000D_ _x000D_ 教学要求_x000D_ (一) 理论知识方面_x000D_ 在掌握基础微生物学内容的基础上，学习并掌握微生物对各种污染物的降解转化作用，微生物处理中的微生物生态学、环境微生物检测等基础理论。为进一步学习水、固体废弃物等环境工程课程打下理论基础。_x000D_ （二）实验技能方面_x000D_ 学习微生物实验技术，如显微镜的使用、细菌染色观察、培养基配制以及灭菌、菌种的驯化等实验的原理和方法，为从事环境工程…
5331	环境微生物实验	环境科学与工程学院	限选	3		《环境微生物学实验》是一门实践性和应用性很强的环境微生物专业课实验课。授课对象为大三上学期的本科生，计划每周6学时，课程总学时为96学时内容主要涵盖微生物实验室无菌操作方法，微生物的显微特征观测方法，环境微生物分离和纯化方法，微生物代谢及生化分析基本方法，环境微生物多样性分析方法以及核酸分子探针技术。教学目标为提高学生分析问题和解决问题的能力，根据本学科的特点，知道如何研究环境中的微生物以及对研究中所出现的问题加以分析和解决。通过本课程的学习，力求使学生掌握环境微生物学研究的基本操作技能，为今后能在相关领域具有独立工作和科研的能力打下良好的基础。
5342	工程制图	环境科学与工程学院	限选	3		《工程制图》是一门研究用投影法绘制工程图样和解决空间几何问题的理论和方法的工程技术基础课。工程图样是工程技术中的一种重要的技术资料，是进行技术交流不可缺少的工具。主要内容包括：画法几何、制图基础、机械制图和计算机绘图等。除工科学生外，该课程也是环境和物理类的学生必修课程。
5343	水处理工程（上）	环境科学与工程学院	限选	2	环境监测、物理化学、化工原理、无机化学（或普通化学）	本课程是环境工程专业的主干专业课之一。本课程以水质净化为目标，以处理方法为主线，主要讲授水和废水物理化学处理技术单元的基本原理和特点、工艺的基本计算方法和应用范围、主要构成物的构成和运行特点、典型的水与废水处理工艺以及相关技术的国内外最新研究进展，主要包括：混凝、沉淀与澄清、气浮、过滤、消毒、氧化还原、膜分离和软化除盐等。通过本课程的学习，加深学生对水和废水物化处理理论的理解，并提高学生分析和解决问题的能力。
5350	土壤与地下水	环境科学与工程学院	限选	2		介绍封土壤与地下水的基本特性、分布规律及地下水运动的基本规律的基础上，阐述土壤与雨水污染的来源、主要的污染物及污染途径；进而介绍污染物在土壤与地下水中的迁移转化规律、土壤与地下水污染调查和监测的基本方法、对污染状况的评价及预测。在此基础上着重介绍土壤与地下水污染的控制及修复措施。
4286	经典昆曲欣赏	艺术学院	通选课	2		如何欣赏昆曲艺术，侧重欣赏昆曲美学在二十一世纪的文化意义。以及昆曲的现代化传承。
5325	环境化学	环境科学与工程学院	限选	3	普通化学	随着中国的经济和社会发展，对环境问题的关注日益增强，环境化学学科在解决环境问题过程中不断发展，在诸多基础化学学科中逐渐成长起来，学科独立性进一步增强；同时，相关学科的理论和技术发展也为环境化学学科的体系完善提供了强有力的支持。环境化学不再是简单的化学分析的延伸，而与生态影响、健康危害、气候变迁、环境化学机制等科学问题的探讨都紧密结合在一起。环境化学成为一门正在蓬勃发展、综合性很强的学科。_x000D_ 环境化学是新兴的研究领域，诸多环境问题的解决过程中，隐藏着深刻的科学原理，正在进一步探索中，环境化学学科将是蓬勃发展的科技领域。本课程希望能为关心环境问题、有兴趣参与环境化学探究的同学提供一些基础知识的准备，成为引导进入环境化学广阔空间的一扇小小的门户。_x000D_ 本课程以阐述化学物质在大气、水、土壤、生物各环境介质中迁移转化过程及其效应为主线，全面深入地论述这些过程的机制和规律，并注…
5336	室内空气污染	环境科学与工程学院	任选	2	该门课对本科生、研究生开放。	随着超大城市群的形成，空气污染成为全世界的一个重要的环境问题，如近年来频繁的灰霾的发生。世界卫生组织研究指出平均每年有700万人死于空气污染。通过渗透，大气污染同时也很大程度上影响室内空气。除了受大气污染的影响，室内空气污染物有其特别的污染来源， 如化学、生物污染共存。人类平均每天在室内度过的时间超过所有时间的90%， 室内的空气质量对身心健康非常重要。_x000D_ _x000D_ 该门课对室内的主要污染物包括化学、生物的种类、来源以及检测方法手段进行讲解、剖析，同时了解最新一些国内外科研进展。此外，这门课还对室内污染物对健康的影响，包括可能造成的疾病、致病机理以及一些防护措施进行研讨。除了对化学污染物如VOC、PAH等的讲解，本门课一个重点是讲解空气中生物成分如细菌、病毒、霉菌以及过敏原等，及其健康影响包括感染、过敏等进行讲解， 以及相关的基准值和检测方法。课程还包括生物检测的相关仪…
5344	水处理工程（下）	环境科学与工程学院	限选	2	水处理工程（上）	在分析废水来源、特性、物理化学性质的基础上，介绍废水处理技术的基本原理和应用案例。引导学生接触废水的前沿科学问题与技术研发热点。本课程的指导思想是以基本原理为指导，理论与实践相结合，工程应用为背景，着重培养学生分析问题和解决问题的能力。
5345	环境工程实验（一）	环境科学与工程学院	限选	1.5	水处理工程（上）	“环境工程实验（一）”是一门实践性课程，是环境工程专业本科生的必修课。在“环境工程实验（一）”中，选取具有代表性的水处理单元或工艺进行模拟实验，要求学生在理解实验目的和基本原理的基础上，完成水处理单元或工艺模拟操作和实验数据分析与讨论。
5353	物理性污染控制	环境科学与工程学院	限选	2		《物理性污染控制》是环境科学与工程学院大三本科生的主要专业主干课程。本课程重点论述了与人类生产、生活密切相关的噪声、振动及电磁辐射、光、热等物理性要素的污染对人类的影响及治理、防范技术措施；介绍人们对物理性污染利用的最新科研动态，具有一定的理论价值和较强的实用性。通过本课程的学习使学生对上述内容有系统的认识，达到全面了解和掌握环境物理性污染的产生、控制和治理技术，为从事环境工程科学研究打下基础。引导学生接触物理性污染的前沿科学问题与技术研发热点。本课程的指导思想是以基本原理为指导，理论与实践相结合，工程应用为背景，着重培养学生分析问题和解决问题的能力。
5356	环境质量评价	环境科学与工程学院	限选	2		教学内容包括环境质量评价的基础理论，环境影响评价制度的起源发展、制度建设、政府法规和执行程序等，水环境、大气环境、声环境和生态等各种环境要素的环境影响预测和评价的技术方法及案例分析。通过本课程学习使学生掌握环境评价的基本理论和相关的政府法规，熟悉各种鬦产要素的影响预测和评价的内容与方法，了解战略环境评价、规划环境影响评价等本领域前沿发展情况。
5347	环境工程设计基础	环境科学与工程学院	限选	3	工程制图	本课程系统地介绍环境工程设计的基本知识和基本程序，包括工程项目运行程序、工程项目厂址选择的原则、工艺流程选择与设计、反应器设计计算、管道布置设计、环保设备的选择与应用、工程设计技术经济分析等。以环境工程项目设计与建设程序为主线，结合案例模拟训练，着重培养和提高学生的知识综合应用能力。
5348	固体废物处置与资源化基础	环境科学与工程学院	任选	3		分析固体废物来源、特性、物理化学性质的基础上，介绍固体废物的全过程管理体系以及填埋、堆肥、焚烧和主要资源化利用技术的基本原理，简要介绍主要的固体废物处理处置案例。
3821	实用英语词汇学	英语语言文学系	全校必修	2		教学目的首先是建立在介绍英语词汇发展历史包括拉丁希腊词根的基础上, 对词汇发展的历史学习和对词根的记忆有助于学生学习掌握语言。其次教学目的是建立在了解英语词汇的形态结构，掌握构词规律，这一点有助于扩大词汇量。第三教学目的是建立在词汇是一个网络系统的理念基础上。课程始终贯穿并体现了当代语言学的重要思想观点，让学生在学习英语词汇知识的过程中感受到语言观方法论的积极影响。这些思想和观点是系统思想和关系思想，比如，历时、共时和泛时思想、二元对立思想、纵横关系、关系思想（词汇语义之间的关系）、深层表层思想等等。对这些思想和关系的了解是为了在阅读中掌握词义的同时更准确地使用词汇。 _x000D_ _x000D_
5338	大气气溶胶测量技术与实验	环境科学与工程学院	任选	3	普通化学_x000D_ 分析化学_x000D_ 环境监测_x000D_ 环境科学	本课程针对大气气溶胶测量和分析技术需求，提供目前研究中大气气溶胶测量原理和主要技术的训练。本课程教授大气气溶胶离线和在线测量仪器的原理，并且理论与实践相结合，通过理论学习和实验操作，深入的了解目前国内外气溶胶测量的方法和进展，并充分依靠环境科学与工程学院实验教学中心和环境模拟与污染控制国家重点实验室以及城市大气定位观测站的监测和分析能力支持，提供先进的监测和分析仪器，如大气颗粒物膜采样器、离子色谱、气质联用、北大自主研发仪器等。通过本课程的学习，学生将熟悉和掌握大气气溶胶物理化学性质测量的主要仪器设备的原理和操作方法，培养学生参与科学研究工作的基本素质和能力。
5358	环境遥感基础	环境科学与工程学院	限选	2		讲授遥感技术的物理基础、技术基础和数学基础的基本知识；通过理论与实习讲授遥感技术应用的环境学基础，常见遥感数据的特点、用途，遥感影像的辐射纠正，几何纠正与镶嵌，不同来源遥感数据的融合，遥感图像专题分类和制图输出等。
5323	环境决策案例分析	环境科学与工程学院	专业必修	3	环境问题、环境科学、环境工程学、环境管理学	环境决策案例分析课程为学院本科生教学体系中的最后一门学科必修课程，引导学生运用之前学习的环境科学、环境管理与环境工程等理论知识集成解决环境问题。其特点是开放性、整合性和实践性，其目标是将学生大学阶段学到的分散的知识整合为统一整体，为学生提供进入高阶段研究学习或工作前的体验和实际参与机会。
5346	环境工程实验（二）	环境科学与工程学院	限选	1.5		环境工程实验（二）重点掌握人工湿地、生物快滤池、异位淋洗修复技术原理及其装置操作方法，开展污水人工湿地和生物快滤池处理过程实验；了解固体废弃物处理、处置与资源化利用技术原理及其装置操作方法，开展固体废弃物处理、处置与资源化利用过程实验；掌握饮用水安全保障技术原理及其装置操作方法，开展饮用水预处理保障技术实验。_x000D_ 实验一：污水人工湿地处理实验，了解水平潜流、垂直流或潮汐流人工污水处理技术原理，掌握人工湿地污水处理实验装置操作方法，测试人工湿地不同功能区水质净化效果，考察人工湿地不同运行条件下COD、氨氮、TN和总磷的演化趋势，评价人工湿地污水处理效能。_x000D_ 实验二：污水生物快滤池处理实验，了解生物快滤池污水处理技术原理，掌握生物快滤池污水处理实验装置操作方法，测试生物快滤池不同功能区水质净化效果，考察人工湿地不同运行条件下COD、氨氮、TN和总磷的演化趋势，评价生物快…
5359	环境工程概预算	环境科学与工程学院	任选	2	高等数学、环境工程概论	环境工程项目建设的全过程中的技术经济分析与概预算工作，是合理筹措、节约和控制工程投资，提高项目投资效率的重要手段和必然选择，也是环境工程技术人员和管理人员的必备知识。本课程将工程概预算的知识与环境工程工程量清单相结合，较为系统地讲授环境工程概预算和经济分析的基本知识、基本原理和方法。 _x000D_
5316	环境管理学	环境科学与工程学院	专业必修	4	环境科学	环境管理学是环境科学本科专业环境人文社会科学领域的最重要的环境社会科学基础和核心课程，通过讲授公共管理与、公共政策与环境管理的基本理论和应用知识；环境管理的技术支持和、保证体系和技术方法；环境管理的制度安排和政策手段；各类要素、企业\产业、区域与全球环境管理的具体管理理论与实践，使学生掌握公共管理的基本理论和基本方法；掌握环境管理研究的框架体系，及主要的理论和方法，了解环境管理学的现状及进展主要理论与方法；熟悉和掌握常见的环境管理手段和方法；提高运用所学相关知识，分析和解决实际环境问题的能力。
2633	专业英语(1)	光华管理学院	任选	2
1856	近现代中日关系史	历史学系	通选课	2		本课程拟系统讲述近现代中日两国的国家关系的历史（1840——2015）；共划分为晚清政府、民国政府、共和国政府三个时期，分别进行讲述。_x000D_ 本课程将以国民党政府、共和国政府时期为重点，以中国政府的对日关系为侧重，以政治外交史为主要内容，并兼及其他。_x000D_ 本课程教学方式以课堂讲授为主，并辅以读书、研讨、讲座、参观等。_x000D_
2622	社会心理学	光华管理学院	专业必修	3		社会心理学包括个人如何与个人、与群体进行互动，以及群体之间如何互动。这种互动是双向、复杂的相互影响。社会心理学将基本的心理系原理系统地应用到人类行为。本课程将涵盖主流社会心理学中的重要理论和概念，包括：个人如何看待自己和他人，如何看待思考社会现象，态度的形成及其对行为的影响，态度怎样发生改变，个人为什么会受到他人的影响，人们在群体情境中的行为表现和特征等。此外，本课程将分析社会心理学的知识在社会生活中的应用，包括人际关系的形成与维持，人际沟通的原理与冲突化解，从事通畅的团队合作，以及进行有效的谈判等。并且，本课程也将介绍目前国际上前沿的心理学研究进展，如关于幸福的研究探索。本课程的最大特色将以组织的观点和文化的观点为核心，阐述社会心理学的理论在组织当中的应用，并关注当代学者对于不同文化背景下人类心理与行为的深入研究。
2634	专业英语(2)	光华管理学院	任选	2
2674	市场研究	光华管理学院	专业必修	3		面临不断变化的市场和激烈的竞争环境，如何收集及时、准确和有用的信息为营销决策服务，是营销管理人员的一项重要任务。市场研究是市场营销专业的一门重要的专业基础课，也是国内外管理学院营销专业普遍必修的一门课程。_x000D_ 本课结合国内外市场研究的进展和国内企业面临的现实问题，系统地介绍和讨论市场营销研究的全过程及其相关的理论与方法，培养学生发现、分析和解决市场营销问题的实际能力。_x000D_
2249	世界文明中的科学技术	教务部	通选课	2		本课程主要以世界科学技术活动中心的变迁为线索，着重介绍自古希腊以来世_x000D_ 界史上各科学技术活动中心的兴起和衰落的过程，并尽可能地阐明导致这些中_x000D_ 心兴起或衰落的社会原因。旨在让学生了解世界科技文明的主要发展进程，以_x000D_ 及科学技术的发展对大国崛起所产生的影响，借以拓宽学生的认识视野，提高_x000D_ 他们的综合文化素养。
2677	产品管理	光华管理学院	任选	2
2733	管理科学	光华管理学院	专业必修	3		在企业运营与发展过程中，数据、模型与决策起着至关重要的作用。本课程教学目的旨在：（1）使学生掌握与数据、模型与决策相关的管理科学的基本原理和方法；（2）培养科学管理的思维能力，（3）以及熟练应用计算机管理数据、求解模型的技能，（4）解决企业经营管理中经常需要面对的决策问题的能力。_x000D_ 主要内容包括：_x000D_ 第一部分 数据信息的管理方法_x000D_ 数据信息与企业运营，数据库系统，计算机语言OOP模型，数据挖掘平台构建_x000D_ 第二部分 规划论_x000D_ 线性规划：本部分的重点。图解法、单纯形法，建模，用计算机解题。对偶规划：本部分的重点。对偶规划的概念，影子价格。整数规划：学会建模，用计算机解题。介绍非线性规划。课堂讲解讨论、案例分析及上机实习_x000D_ 第三部分：图与网络分析_x000D_ 最小生成树、最短路、最大流、最小费用最大流、旅行商问题与中国邮…
3827	美国短篇小说与电影	英语语言文学系	全校必修	2		《美国短篇小说与电影》是面向非英语专业本科学生开设的大学英语专题课程。当前的语言教学要求多媒体既是教学手段，又是教学内容。本课程结合短篇小说和电影两种文本，通过文学和多媒体双重艺术形式进行英语教学。课程选用美国文学史上的经典短篇小说及其改编的电影，短篇小说每篇10-20页，电影每部30-50分钟，比较适合现代多媒体课堂教学。 _x000D_ 本课程教学包括文学背景知识，作家作品介绍，短篇小说分析和评论，课后问题讨论和问答，电影改编和赏析等。借助现代多媒体教学手段，本课程致力于提高学生英语听说读写多方面的综合水平，增强其文化意识、文学修养和信息时代的双重文本读写能力，从而达到我们英语教学的最终目的。
2628	管理学	光华管理学院	通选课	3	一般课程	管理是人类的基本能力。《管理学》对管理专业而言是基础性课程，对非管理专业而_x000D_ 言是延展性课程。课程以管理者为出发点，从人的自我管理转化到对他人的管理，从_x000D_ 经历体验上升到规则规律，再从规则规律回复到有目的的模拟环境，并在真实条件中_x000D_ 研讨现实问题。使学生在目标、流程、效果的相互关系中，通过阅读经典和模拟操作，_x000D_ 理解管理的循环，把握管理的机制，进而训练学生的管理架构能力和分析解决问题的_x000D_ 能力，为后续的管理研究、或为从事管理实务，或为毕业后的就业，提供必要的管理_x000D_ 理念、规则、机制、能力等方面的先行基础。_x000D_ _x000D_
2661	市场营销战略	光华管理学院	任选	2
2710	中国社会与商业文化	光华管理学院	任选	2		本课程探讨中国社会的基本特征及其对商业文化的影响。课程先从跨文化比较的视角分析中西社会的结构差异及其社会、经济和文化表现，进而探讨目前正在形成之中的中国商业文化，如零售和消费行为、雇佣关系和管理、商业谈判与合作等。授课强调三个方面：一是当代中国社会现象；二是基于真实社会的观察，三是与西方社会和文化的比较。
4173	安全教育与自卫防身	体育教研部	全校必修	1		社会的发展，时代的进步，GDP的高速增长，经济的腾飞，在知识经济、信息化社会快速发展，国际局势多元化的形势下，人们在享受现代社会种种便利与文明成果的同时，也不得不受各种非传统安全因素的影响，频发的交通事故、踩踏事件、暴力犯罪层出不穷。研究数据证明犯罪率和GDP的增长是成正比的。加强安全教育，树立安全意识，培养大学生在紧急情况下的应变能力和自救能力，不仅关系到大学生人身财产安全、身心健康和职业生涯规划，也是我国提高国民素质和公民道德素养的重要途径和手段，关系到人才强国战略的实施，和谐社会的建立及“中国梦”的实现。_x000D_ 印度诗人泰戈尔曾说：“教育的目的应当是向人传送生命的气息”。教育之“育”应从尊重生命开始，对人的尊重，对宇宙的敬畏，最基本的原则是尊重生命的存在，知晓生命的不可重复性。在面临这些威胁生命安全的因素时，如何自救，如何救人，是我们所能想到最直接也最重要的问题。因此，树立…
2649	金融风险与管理	光华管理学院	限选	2		本课程旨在培养学生评估和管理风险的能力。金融风险将是本课程的重点。企业全面风险管理将是贯穿本课程的主题。本课程结束时，学生们会对怎样评估和管理金融机构的整体风险有直观的理解。本课程首先介绍风险管理有助于提高企业价值的原因，然后提出利用风险管理提高企业价值的总体框架。 基于这个框架，本课程将介绍怎样评估和管理市场风险,，现金流风险，利率风险，信用风险，以及经营风险。在学生熟悉了各种风险之后，本课程将转而讨论怎样评估和管理总的企业整体风险。怎样用企业整体风险管理的方法来评估绩效和做公司决策是此过程的主题。最后，本课程会讨论与风险管理有关的时事。
2718	创业机会识别与分析	光华管理学院	任选	2		本课程为那些希望创业、或者参与创业企业、或者希望从事创业管理活动的MBA同学开设，其目标是：通过课题讲授，帮助学生初步掌握创业机会识别和分析的基本原理；通过案例分析、嘉宾点评，提高同学的创业机会识别和分析能力；通过创业企业家和创业投资家讲座交流，扩大同学的视野，帮助同学建立更多的创业网络。_x000D_ _x000D_ 本课程定位于创业系列课程的前端：创业机会识别与分析。创业过程是一个发现和创造机会+实现机会的过程。成功的创业者是那些能够有效地发现和创造机会，并且能够把创业机会变成有价值的产品和服务的人。很多人是在别人创办的企业和组织中贡献自己才华的，但是，也有越来越多的人富于创造性、不满足于现状，依靠自己的技术和创新创办新的企业和组织，不仅实现完全不同的人生追求，而且造福于社会。本课程就是一门关于如何发现和创造机会，以及实现机会和创办新企业的课程。_x000D_ _x000D_ 本课程…
5588	商战模拟	光华管理学院	限选	2		《商战模拟》是在模拟的市场环境下，运用管理学知识学习经营企业并解决各种管理问题的一门课程。在教师指导下，学生组成虚拟企业的高层管理团队，在计算机软件模拟的市场环境中，面对变化多端的竞争局势，通过多期经营决策，评定企业的绩效。其目的是让学生在模拟的企业管理实践中学知识、用知识、长才干。
2644	金融经济学	光华管理学院	专业必修	3		金融经济学课程针对金经专业培养目标，更深入地介绍投资者最优储蓄与资产组合决策，资产定价模型(CAPM，APT，AD无套利，AD均衡，鞅定价，宏观金融)，行为金融等内容。
2650	社会主义政治经济学	光华管理学院	任选	3		本课程从社会主义市场经济规律出发，重点讲授国民经济运行、企业经济活动、个人经济行为、宏观经济与微观经济的协调、社会规范与个人行为的协五大方面内容。首先从国民经济、企业、个人三个决策层次对社会主义经济中各个变量之间的关系进行讲解，并探讨市场机制和政府调节在宏观经济与微观经济协调中的作用，分析国家利益、集体利益、个人利益之间的关系，最后从社会主义经济和社会发展目标出发，阐述了人在社会主义社会中的地位。
2740	社会影响力营销	光华管理学院	任选	2		这门课程旨在帮助学生了解营销如何可以帮助企业，政府以及第三部门增加社会影响力．在课程中，学生们将深入了解社会企业（以及B型企业）以及社会企业家精神，消费者心理及决策机制，以及社会化营销来推动公共政策的制定和影响力．学生将重点学习新型的企业形式（社会企业和B型企业）如何实现共享价值（经济目标和社会价值的有机结合）的创造。在学习相关知识的同时，学生将选择一个实际的企业项目来探索并实践自己提出的解决方案．
2317	中东：政治、社会与文化	国际关系学院	通选课	2		着重介绍中东地区的民族与人口、宗教与文明、政治制度与社会思潮、地区安全与国际关系等问题，并结合当前国际关系和本地区形势，讨论有关中东和平进程的可能前景、中东民族文化的保护和发展、中东社会思潮的变迁，以及中东与中国的关系等问题。_x000D_ _x000D_ 通过聚焦中东的政治与社会，探索中东的历史与文化，展望中东的发展与未来。_x000D_
3800	戏剧实践	外国语学院	全校任选	2		本课程的基本形式是通过排演戏剧来学习戏剧。本课程将通过一系列简单的练习，让学生掌握如何清楚有效地进行语言表达，以及如何在舞台上运用语言进行表演。重点是如何在舞台上运用莎士比亚精妙绝伦又富于挑战性的语言，借此让学生对莎士比亚的戏剧有一个更加全面深入的了解。本课程的内容包括排演两部莎士比亚的戏剧，《李尔王》和《暴风雨》，以及其它一些剧目的片段。
4618	数据结构与算法上机	物理学院			计算机概论	用于“算法与数据结构(B)”课程的上机
809	博雅班讨论班：批判性思维(一)	生命科学学院	全校任选	2		博雅班的宗旨是师生共同探讨：_x000D_ 1. 启发学生对人类思想文化宝库经典瑰宝的深入理解和由衷热爱；_x000D_ 2. 培养他们的理性思维，批判性思维和创造性思维的能力和习惯；_x000D_ 3. 帮助学生建立对各个领域的根本性问题的理解和欣赏；_x000D_ 4. 获得具有思维深度的宽广视野。_x000D_ II. 博雅班师生共同学习的对象是文明的四大支柱， 即：_x000D_ a) 中外文学、_x000D_ b) 中外历史与哲学、_x000D_ c) 科学、_x000D_ d) 音乐、绘画与建筑
3816	高级英语－阅读与写作	英语语言文学系	全校必修	2		“高级英语—阅读与写作”的前身是“大学英语五级”，为了适应新形势的需要，引进先进的教学法和教学理念，从2001年9月起本课程正式替代“大学英语五级”，成为大学英语教研室常年开设的高级英语课程。本课程旨在培养学生英语阅读与写作能力，重点培养学生的英语思维能力及自学能力，满足学生在完成英语四级课程之后继续学习的要求。本课程采取阅读与写作互动的方式，以大量的课堂讨论形式改变教师一言谈、填鸭式的旧教学模式，使学生与教师之间有了真正的思想交流。
4887	经济学原理	国家发展研究院	专业必修	4		概括介绍经济学原理，包括宏观经济学和微观经济学两部分。消费理论、厂商理论、一般均衡、垄断竞争、实业、通货膨胀、经济增长、政府作用、货币政策、财政政策等。理解和掌握现代经济学的最基本概念，了解这一学科的基本构架和分析逻辑，并能够运用经济学原理观察、分析和解释现实生活中比较简单和典型的经济现象和问题。
558	数学物理方法 (下)	物理学院	任选	3	高等数学、数学物理方法（上）	本课程在数学物理方法（1）和普通物理（力学、热学和电磁学）的基础上，全面介绍二阶线性偏微分方程的基本解法，以及常用的两类特殊函数，适当介绍近年来的新发展，为深入学习物理理论及相关数学方法奠定基础。
4163	体育舞蹈	体育教研部	全校必修	1		一、 课程介绍_x000D_ 体育舞蹈是男女二人或多人在高雅舞曲的伴奏下，以优美的艺术舞姿为表现形式的一项运动。是人体形态美、个性美的最直接表现形式。在美的熏陶和享受中，塑造形象，抒发情感，陶冶情操，展示高雅气质和风度。_x000D_ 本课程主要讲授摩登舞：华尔兹、探戈；拉丁舞：伦巴、恰恰恰；普通交谊舞：慢三、快四、伦巴、探戈等。更侧重培养气质风度和社交礼仪。通过学习掌握一定的表演技能，具备欣赏舞蹈美的能力。_x000D_ 二、 课程任务_x000D_ 1．培养学生锻炼身体的习惯和顽强的意志品质以及“健康第一”的思想意识；_x000D_ 2．掌握体育舞蹈基本技术和相关理论，提高技巧；_x000D_ 3．增进健康，增强体质，全面提高学生的身体及心理素质；_x000D_ 4．在实践中促进学生身心素质的全面发展，树立终身体育的观念。_x000D_
2193	西方政治思想（现代）	哲学系	通选课	2		_x000D_ 本课程是几位教师合作开设的西方政治社会思想系列课程的第三部分（其他课程：李猛，古代西方政治思想；吴飞，中世纪西方政治思想；渠敬东，现代西方社会思想）。本课程通过选择阅读早期现代西方思想经典，结合当代学者的研究，理解西方现代政治思想的历史起源和所应对的问题，思考西方现代性的思想发生机制及其内在困境。
3016	社会学概论	社会学系	专业必修	4		通过本课程的学习，使学生掌握社会学的基本概念、基本理论，了解社会学看待、分析问题的角度与方法；使学生了解我国社会学研究的主要问题和社会学的前沿问题，增强学生的专业认同；增强学生的社会责任感。
3563	公共法语（一）	外国语学院	全校任选	3		基本要求：本课程由法语系研究生主讲。教授法语的发音、常用词汇，并用一年的时间通讲法语基本语法，帮助学生掌握基本句型和常用表达方式，同时注重培养学生自主学习的能力。
3610	公共德语（一）	外国语学院	全校任选	3		本课程主要为非德语专业的同学提供学习、接触德语的机会。系统讲授基本语法和词汇，主要培养学生的德语阅读能力。通过上、下两个学期的学习使学生基本达到德语普通（非专业）四级的水平。同时在课程安排上适当兼顾德国社会文化历史等方面的基本情况，让学生在学习语言的同时也对德语国家国情有基本了解。
595	机械制图	物理学院	任选	2		《机械制图》是一门利用投影方法来研究“工程图样”绘制的工程类基础课程，主要包括画法几何、制图基础、机械制图和计算机绘图等四部分内容。_x000D_ 工程图样，堪称为工程技术界的世界语。它具有文字记载一样的意义，是人类借以表达、分析和交流技术思想的基本工具，是工程技术界进行技术交流和设备维修与改造中不可缺少的重要技术资料。《机械制图》是工科院校各专业和理科院校有关专业的必修的课程之一。
3564	公共法语（二）	外国语学院	全校任选	3	公共法语（上）	基本要求：本课程由法语系研究生主讲。教授法语的发音、常用词汇，并用一年的时间通讲法语基本语法，帮助学生掌握基本句型和常用表达方式，同时注重培养学生自主学习的能力。
3611	公共德语（二）	外国语学院	全校任选	3		本课程主要为非德语专业的同学提供学习、接触德语的机会。系统讲授基本语法和词汇，主要培养学生的德语阅读能力。通过上、下两个学期的学习使学生基本达到德语普通（非专业）四级的水平。同时在课程安排上适当兼顾德国社会文化历史等方面的基本情况，让学生在学习语言的同时也对德语国家国情有基本了解。
3868	高级英语口语	英语语言文学系	全校必修	2		本课程为外教授课，旨在通过课堂讨论，小组活动，口语交流等多种多样的活动提高学生在实际生活中的英语口语应用能力。本课程不仅为学生创造良好的口语交流环境，同时也丰富了学生的文化体验，使学生充分锻炼在各种场景中的英语会话与交际能力。
579	激光物理学	物理学院	任选	3	光学，量子力学，电动力学	本课程介绍了用四种基本理论处理物质与辐射场相互作用的问题，这_x000D_ _x000D_ 四种基本理论是经典理论，速率方程理论，半经典理论以及量子理论，在这个基础上进一步_x000D_ _x000D_ 用速率方程和半经典理论阐述了激光振荡的基本理论，讨论了它的特性和有关物理想象。对_x000D_ _x000D_ 于激光束在谐振腔内外的行为也进行较为详细的描述，此外本课程还扼要地讨论了几种常用_x000D_ _x000D_ 的激光器件和有关的激光技术
492	保键物理学	物理学院	选修	2		本课程的内容由十章构成。保健物理学是一门涉及到原子核物理、辐射剂量学、放射生物学、放射毒理学、放射卫生学等多学科的交叉学科，同时也是一门应用性很强的学科。 _x000D_ 课程采用多媒体讲授方式进行。根据本课程具有较强的实践应用意义的特点，力求理论联系实际，通过具体场景和事例生动地讲授保健物理理论在不同实践中的具体应用，同时介绍各国最新前沿实际情况。力争使同学在学到有关放射性防护专业知识的同时，正确理解电离辐射的生物效应，了解国家监管体系和法规条例，对电离辐射危害不恐怖、不轻视，为今后在学习和科研工作中应用放射性同位素和核技术打下良好的基础。_x000D_
539	天体物理前沿	物理学院	任选	2	天体物理导论；宇宙学概论。上过更好，没上过也可以。	本课程邀请国内一流的天体物理学家向学生介绍天体物理前沿研究领域的主要研究课题和最新研究进展。目的是引导学生了解相关领域的基本知识以及前沿课题，让学生对天体物理的主要研究领域有比较清晰的了解，建立起研究的兴趣，同时也增加学者与学生之间的交流，消除学生对天体物理研究的神秘感。
563	电动力学 (A)	物理学院	任选	4	普通物理、理论力学	电动力学是物理类各专业的一门重要的基础理论课，课程系统地阐述电磁运动形态的基本规律、电磁场的基本属性及它们和带电物质之间的相互作用，课程还包括介绍狭义相对论。主要内容有：电磁场的动量、能量；电磁场的运动规律由麦克斯韦方程和洛仑兹力公式描述；介绍了分离变数法、静电镜象法及格林函数方法在静电、静磁中的应用；在电磁场中引入规范变换及规范不变性的概念阐明推迟解的物理意义，讨论电磁波的传播和辐射；讨论运动的带电粒子和电磁场的相互作用；阐述狭义相对论产生的历史背景及实际基础、相对论的基本理论及洛仑兹变换，相对论的时空理论。讨论了电磁场在介质中的传播，色散与耗散。_x000D_ _x000D_ 主要教学参考书：郭硕鸿《电动力学》人民教育出版社1979；俞允强《电动力学简明教程》，Jackson《经典电动力学》。
565	量子力学 (B)	物理学院	专业必修	3	普通物理、理论力学、电动力学	本课程为非相对论量子力学，介绍微观粒子的运动规律。内容包括量子力学的基本概念，即波函数和态叠加原理，薛定格方程，力学量的算符表示，测不准关系及自旋。课程还介绍一些典型问题的处理方法，包括非简并的定态微扰论，变分法，量子跃迁等。通过本课静电学，静磁学，随时间变化的电磁场，电磁场的传播，狭义相对论，运动带电体的电磁辐射，（包括谐变电流的辐射，运动点电荷的电磁场），电磁场与带电粒子的相互作用。_x000D_ 本书包括绪论，波函数和薛定鄂方程，量子力学中的力学量，态和力学量的表象理论，微扰论，散射，自旋与全同粒子等七章。书中在阐述表象理论基础时，引入了近代通用的狄拉克符号，还通过线性谐振子的例子介绍了占有数表象。
1256	大学生心理健康	心理与认知科学学院	任选	2		本课程内容包括以下的方面：大学生心理健康的标准，保持心理健康的途径，如何适应新的环境，如何建立协调的人际关系，如何处理学业困境，如何进行职业规划，如何调节情绪，如何应对压力，如何正确处理恋爱和性心理问题，如何完善自我并实现自己的人生理想和目标，以及心理障碍的有关概念及求助途径。
1589	汉语修辞学	中国语言文学系	限选	2	现代汉语、古代汉语、中国古代文学、中国现当代文学	面向中文系本科生讲授，希望提高学生在语言运用方面的实际能力和在欣赏文学作品中的语言艺术方面的鉴赏能力。讲授基本的分析汉语修辞现象的方法和研究汉语修辞学的若干理论问题。内容包括：修辞活动和修辞学的性质与任务（2学时）、语言交际的矛盾和修辞的诸原则（2学时）、修辞学的研究对象和研究方法（2学时）、修辞和同义表达手段（4学时）、修辞和意义（2学时），修辞和语音（2学时）、修辞和话语的结构（2学时）、话语表达形式的均衡（4学时），话语表达方式的变化（2学时），话语表达的侧重（2学时）、话语表达中的联系（2学时）、修辞和语体风格（2学时）、修辞和表现风格（2学时），修辞知识在文学创作和欣赏中的作用（2学时）。
1736	中国现代文学(上)	中国语言文学系	任选	2		本课程主要研究和讲授五四前后到1949年共和国成立这一历史阶段新文学的发生、发展和衍变的过程，考察与中国社会变革相适应的“文学现代化”历史内容，包括新文学对传统文学的变革与改造，在促进“人的现代化”方面所发挥的特殊作用，以及语言形式和审美观念的变革；重点是对重大文学史现象和代表性作家作品的分析评价，以及对现代文学传统形成的梳理。
1747	中国民俗与社会生活	中国语言文学系	专业必修	2		从物质民俗和风俗民俗的角度较为全面地介绍中国民俗文化
1749	阅读与写作（初级）	中国语言文学系	专业必修	4	现代汉语、古代汉语	强化留学生的写作能力。
1753	高级汉语口语（上）	中国语言文学系	专业必修	2		这是一门培养外国留学生汉语口语表达和交际技能的语言课。本课程通过教师的讲授，运用录音、影像、课堂会话与讨论等手段，将语言结构、功能与文化相结合，进行口语表达训练。通过该课程的学习，达到以下目标：具备较高的汉语口语表达和交际能力，语音语调正确，语速正常，表达清楚、准确、恰当，有成篇的语言表达能力，能就一般性的社会话题发表自己的观点与看法等。
1828	中国古代史 (上)	历史学系	专业必修	4		本课程是历史学系本科生的“中国古代史”专业基础课的第一部分，主要讲授先秦至魏晋南北朝之间的历史。内容分四大部分：先秦部分、秦汉部分、魏晋南北朝部分，制度史专题部分。教学目的，是让学生通过系统的学习，了解这段历史的基本史实，主要线索和重大问题，了解政治、经济、制度、文化、民族等方面的概况；学习此期历史研究的基本方法，了解重要的学术论著、研究者和最新学术动态，培养专业意识。由此，为进一步学习中国古代后半段的历史，以及各种断代史和专门史课程，为写作史学论文，打下基础。
1624	先秦诸子讲说	中国语言文学系	任选	2		本课程主要研讨儒家之孔子及《论语》、《孟子》、《荀子》，道家之《老子》、《庄子》，墨家之《墨子》，以及法家之《韩非子》等，引导学生反思其思想、艺术及现代价值。
1725	文学概论	中国语言文学系	限选	2		这是一门供各院系喜爱文学而又希望对文学有更多了解的学生选修的通选课。课程将联系中外古今优秀的文学作品来展开探讨，探讨中将涉及到文学与人、文学与美、文学与语言、文学与社会、文学品构成、文学阅读解析等基本问题，力求引导选课者能从感性和理性两个层面都拉近与文学的距离，从而提高自身的文学素养。课程将采用讲授与讨论相结合的方式。
1730	现代汉语(上)	中国语言文学系	专业必修	3		本课学习现代汉语语音学、词汇学、文字学的入门知识，为后续课程打下基础。“现代汉语”课程是汉语语言文字学的基础课，分为上、下两部分。其中“现代汉语（上）”的教学内容包括绪论、语音、文字和词汇4个部分。
1750	阅读与写作（中级上）	中国语言文学系	专业必修	4	现代汉语、古代汉语、阅读与写作（初级）	强化留学生的写作能力
1754	高级汉语口语（下）	中国语言文学系	专业必修	2	高级汉语口语（上）	本课在《高级汉语口语（上）》的基础上，继续加强外国留学生汉语口语表达和交际技能的训练。通过该课程的学习，达到以下目标：具备较高的汉语口语表达和交际能力，用词恰当且丰富，能使用复杂句式，有成篇的语言表达能力，能就社交活动中不同话题，正确、自如、得体地表达自己的观点与看法等，为二年级的各门课程打下良好的汉语基础。
1755	古文选读	中国语言文学系	任选	3		“古文选读”课是为中文系留学本科生学习古代汉语而开设的先行课，其目的是让留学生通过学习一定数量的古代典范作品，培养一定的古书阅读能力，为以后古代汉语课程的学习打下基础。
1829	中国古代史 (下)	历史学系	任选	4	中国古代史（上）	本课将通过较为系统的讲授，帮助同学把握中国古代隋朝至鸦片战争1200余年间的基本变迁线索和重大问题，以及这段时期政治、经济、制度、文化、民族等方面的必要历史知识；帮助学生学习中国历史研究的基本方法，了解重要学术论著、研究者和最新学术动态；培养专业意识，为进一步学习各个断代史和专门史课程，进入本学科领域的研究与实践，打下基础。通过讲授、作业与讨论等多种互动形式，综合养育学生的人文精神与创新能力。
1582	中国神话研究	中国语言文学系	任选	2		本课程共十章， 分别为“总论”， “盘古神话”、“女娲神话”、“伏羲神话”、“黄帝神话”、“大洪水神话”、“大禹神话”等，从而全面介绍中国古代神话的基本知识，使学生对古代神话有一个较全面的了解。在此基础上， 各章节中对每一个神话的来源及嬗变都做了详细的介绍与分析， 尽可能深入地把每一个神话的来龙去脉都加以说明，从而加深学生对于古代神话的认识和理解。
1632	静园学术讲座	中国语言文学系	任选	1		邀请中文系老师开设专题讲座。
1731	现代汉语(下)	中国语言文学系	任选	4	现代汉语（上）	本课学习现代汉语语法学的入门知识，为后续课程打下基础。 “现代汉语”课程是汉语语言文字学的基础课，分为上、下两部分。其中“现代汉语（下）”教学内容主要是语法部分。本课系统讲授现代汉语语法的基础知识，包括语法单位、词的语法分类、层次分析法、句法结构、句子歧义现象以及常见语病的检查方法。
1732	古代汉语(上)	中国语言文学系	专业必修	4		本课是中文系各专业（包括中国学生和留学生）的必修课；其他系科学生的选修课。本课程是一门基础课，是语言方面的一门工具课。教学的基本目的是通过对古代语言的学习，培养和提高学生阅读古代文献的能力，为进一步学习和研究中国古代语言、文学、历史、哲学和其他各方面的知识、为更好地传承祖国的优秀文化打下必要的基础。
1742	中国古代文学（一）	中国语言文学系	专业必修	3		本课是中文系主干基础课“中国古代文学史”之一，首先介绍文学史的学科性质及中国文学史的基本特点、学习目标，概述先秦至两汉文学发展的大势。然后依次讲述下列内容：神话与上古歌谣、《诗经》、春秋战国诸子散文、史传散文、楚辞、两汉辞赋、两汉散文、汉乐府诗与汉末文人诗。
1751	阅读与写作（中级下）	中国语言文学系	专业必修	4	现代汉语、古代汉语	强化训练本科留学生的阅读与写作能力。
1652	20世纪中国女性文学作品选读	中国语言文学系	限选	2	中国现代文学史、中国当代文学史	本课选择20世纪中国女性文学的代表作品作为分析对象，试图在20世纪中国文学史和文化史的整体格局中，分析这些小说的复杂内涵，同时粗略地勾勒现代中国女性文学/文化的历史发展脉络。课程以专题形式展开，分12讲，每一讲分析一部代表作品（或用2-3部相关作品讨论一个重要问题），分析这些作品的文学史定位、叙述形式、性别意识以及产生历史影响的女性（主义）文化内涵。
1733	古代汉语(下)	中国语言文学系	专业必修	4	古代汉语（上）	本课是中文系各专业（包括中国学生和留学生）的必修课；其他系科学生的选修课。本课程是一门基础课，是语言方面的一门工具课。
1734	中文工具书使用	中国语言文学系	专业必修	3		《中文工具书使用》是为中文系外国留学生开设的必修课。本课程通过对中文工具书使用方法及基本中文工具书的介绍，使留学生对中文工具书有一定的了解，并掌握查检中文工具书的基本方法。
1735	现代汉语词汇	中国语言文学系	限选	2	现代汉语、古代汉语	本课程是在“现代汉语”课程词汇部分基础上的深化，教学目的在于使学生对现代词汇的面貌及其研究状况有进一步的了解，教给学生思考和分析现代汉语词汇问题的思路和方法，培养学生一定的分析能力。
1737	中国现代文学(下)	中国语言文学系	专业必修	2		本课程主要研究和讲授五四前后到1949年共和国成立这一历史阶段新文学的发生、发展和衍变的过程，考察与中国社会变革相适应的“文学现代化”历史内容，包括新文学对传统文学的变革与改造，在促进“人的现代化”方面所发挥的特殊作用，以及语言形式和审美观念的变革；重点是对重大文学史现象和代表性作家作品的分析评价，以及对现代文学传统形成的梳理。
1738	中国民间文学	中国语言文学系	专业必修	2		本科留学生课程。本课程首先系统介绍民间文学的基础理论，对民间文学的特质、功能、分类及其与作家文学的关系等，都将给于细致的剖析。在此基础上，逐一介绍民间文学的各主要形式，并以中国最有代表性的作品穿插其间作为范例，具有概论课和作品选读合二为一的性质。考虑到其中说唱文学与民间戏曲表演性太强且比较纷繁，课堂讲授难以取得较好效果，故不拟多介绍，只播放一些影像作品聊备一格，重点放在民间歌谣和民间故事两大类上，同样附带较多的多媒体演示。
1743	中国古代文学（二）	中国语言文学系	任选	3		魏晋南北朝是我国文学精神的自觉时代，也是我国古代文学开始确立以文人文学为主体的时代。本时期的文学发展阶段性明确，常分为建安文学、正始文学、西晋文学、东晋文学、刘宋文学及齐梁陈文学、北朝文学、隋代文学等专题。
1746	中国人文地理	中国语言文学系	任选	2		《中国人文地理》课程旨在以区域的观点，探讨中国各种人文现象的分布、变化和扩散以及人类活动的空间分异规律。通过本课程的学习，留学生同学能够比较系统地了解、掌握中国人文地理的自然基础、人口、民俗、民族、宗教、语言、文化地理知识和中国文化遗产保护等内容，并对中国文化与中国社会发展有进一步的宏观认识。
1752	阅读与写作（高级）	中国语言文学系	专业必修	4		进一步强化训练留学生的阅读与写作的能力。
1588	现代汉语语法研究	中国语言文学系	限选	3	现代汉语（下）	本课程在一年级“现代汉语”课的基础上，分专题有重点地讲授现代汉语语法研究的一些重要成果，并要求学生做一定的练习，以使学生能具体了解当前在现代汉语语法研究方面的一些成果，更重要的是使学生能从中学到并掌握研究现代汉语语法的方法，特别是句法分析方法，提高学生分析问题，解决问题的能力。
1612	台湾文学专题	中国语言文学系	限选	2		本课程选取台湾文学不同时期具有代表性的小说家为研究对象，从殖民时期日文作家吕赫若、龙瑛宗；战后小说家郑清文，到新世代作家黄凡、张大春及女作家李昂、朱天文等，分别就其写作特质和小说史影响作出说明，并注重文本分析与文化阐释的结合，突出台湾小说的精神气质和艺术特征。
1671	影片精读	中国语言文学系	通选课	3		课程拟以10-12部近年来世界各国的著名影片为例，讲授电影艺术的基本特征。课程拟介绍电影的视听语言、叙事方式，同时讨论电影表意与电影文化的构成方式。课程将讨论电影的工业和商业品格，讨论跨国的文化工业系统对电影所产生的诸多影响。在此基础上，课程将进一步展开关于电影所呈现的诸多社会问题的讨论，尤其是电影这门始终联系着不同的国家、不同的民族文化、同时有具有世界性的艺术如何呈现剧变中的今日世界及试图做出的应对、批判与建构。
1744	中国古代文学（三）	中国语言文学系	任选	3		宋代文学的发展成就是多方面的，宋诗继唐诗之后另开一代诗风，词体到宋代发展到高峰，成为宋代文学对文学史最重要的贡献。另外文言小说、话本小说、戏曲在宋代也都有很大的发展。从时间来看，本段又分北宋文学与南宋文学两大部分。_x000D_ _x000D_
1748	中国古代文化基础	中国语言文学系	任选	2	古代汉语	课程拟选取能最能反映中国古代文化华彩乐章的专题进行以点带面式的介绍；通过岁时节庆、婚丧嫁娶、饮食结构、居室园林、衣冠服饰等具体文化现象，勾勒中国古代文化的独特风貌，以帮助留学生同学理解与把握中国古代文化的核心内容与基本精神，熟悉文化常识，加深对中国古代社会的认识。
266	概率统计（B）	国家发展研究院	限选	4		概率论与数理统计是研究自然界、人类社会及技术过程中大量随机现象规律性的一门数学分支。概率论把随机现象抽象为随机变量去研究它一般的规律性，数理统计从收集、整理与分析实际问题中的随机数据出发，对问题去作出推断、预测与决策。在很大程度上说，概率论是数理统计的基础，数理统计是概率论的应用，又对概率论的研究有很大的推动。随着现代科学技术迅速发展，这门学科得到蓬勃发展，在自然科学、经济、人文、管理、工程技术等众多领域有越来越多的应用，特別在现代经济学中，概率统计是重要的研究工具。概率论与数理统计是一门重要的基础课程，本课程着重介绍它的基本概念、理论与方法，进行必要的基础训练。
1593	索绪尔语言学理论	中国语言文学系	限选	3	语言学概论	本课程在研读索绪尔的《普通语言学教程》这一名著的基础上重点讲授索绪尔的语言理论原则以及国内外研究索绪尔的专家们的重要研究成果。
1597	日本中国学	中国语言文学系	限选	2		本课程主要介绍形成于19世纪末的“日本中国学”这一学科产生的背景，形成过程以及各种流派，对日本学术界、中国学术界以及国际中国学界产生的影响。
1602	小说的艺术	中国语言文学系	通选课	2		长期忽视对小说艺术的关注与研究，使得中国的小说创作在艺术性方面显得严重不足。这门课意在改变这样的阅读和研究格局，带领听者重回文本，重回文学，重回小说的艺术。
1693	世界的语言	中国语言文学系	全校任选	2		本课程旨在引导学生对世界的语言有一个全面多方的认识。学生将认识世界语言的“家族史”（谱系）、其地理分布以及各自在语音、语法的特点。课程除了涵盖语言本身的发展历史（包括人类对语言起源的几种理论假说），也介绍语言在人类历史中扮演重要角色的案例。世界的语言有许多都是非常古老、演变历史悠长，但也有新兴的语言，甚至人刻意创造的语言，这些在本课程都会系统地介绍。此外，也会讨论一些语言在生活应用面人们经常有的疑问。
1741	中国当代文学作品（下）	中国语言文学系	任选	2	中国古代文学、中国现代文学史、文艺理论	较为系统地介绍1949年以来中国文学的发展过程、重要作家作品及文学现象，目的是增强学生的文学史知识，并引导他们深入地理解重要文学作品和文学现象。
1745	中国古代文学 （四）	中国语言文学系	任选	3		_x000D_ 明代在诗文、戏曲、小说等领域都取得了很大的成就。在传统诗文方面，本期文学发展的特点一为复古思想突出，二为流派现象突出。教学内容中将对明代诗文的各流派作系统的介绍。_x000D_ _x000D_
4176	跆拳道	体育教研部	全校必修	1		跆拳道是一项利用拳和脚进行搏击的对抗性运动。它以腿法为主，拳脚并用，以击破为测试功力的手段，强调气势，发声扬威，礼始礼终，以刚制刚，直来直往，深受广大年轻人喜爱，被世人称为“世界第一搏击运动”。参加这项运动，能使练习者达到增强体质，掌握技战术，并培养坚韧不拔的意志品质的目的。本课程主要讲授跆拳道的基本理论知识、技战术、技能和竞赛规则，介绍跆拳道运动在国际和国内发展的最新动态与趋势。
4900	新结构经济学导论	国家发展研究院	限选	2		本课程主要系统介绍新结构经济学的基本原理及其应用。新结构经济学基本原理部分讲授内容包括：结构变迁原理、结构转型原理、结构变迁中政府作用原理。新结构经济学应用部分讲授内容包括：产业结构、金融结构、人力资本结构、区域结构、开放结构、周期结构、制度结构、环境结构等经济发展过程中的结构分析。
4902	中国改革专题	国家发展研究院	限选	2	经济学原理	根据多年对中国改革经验的第一手调查研究，系统梳理中国农业、企业、市场、管制及城乡关系等方面的改革经验，探讨中国面临全面改革的任务，并试图给予理论性的阐释。
4905	中级微观经济学	国家发展研究院	专业必修	3	经济学原理 高数_x000D_	本课程以中级程度讲授有关微观主体的经济决策和市场在资源配置方面作用的基本知识。本课程首先在完全竞争市场条件下，讨论消费者和厂商的决策问题。然后介绍一般均衡理论，以及竞争均衡的福利经济学意义。最后转向讨论市场机制不能导致有效资源配置的几种情况，即：不完全竞争的市场结构，外部性的存在，公共品供给，以及经济交易中的信息不对称。本课程为经济学专业的重要必修课程。 _x000D_
1700	晚清文学与文化	中国语言文学系	限选	2		本课程将在文化史的视野下，概说晚清各种文学现象及思潮，按照较为广义的“文学”范围，重访这一时期印刷、出版、阅读、书写文化的变革，呈现诗、文、小说、图像等各体文学发展的内在肌理。与此同时，课程更将尝试探索文学为代表的“读写文化”与近代中国政教制度、社会结构、文化空间等外部环境之间的互动关系。_x000D_ 本课程所涉的“晚清”，是指1860-1911五十年间，亦即从“同治中兴”到新文化运动，传统中国的政教体系受到外力冲击，开始艰难转型为近代国族的时期。梁启超曾称之为“过渡时代”。然而，“晚清文学”的意义，绝不止于充当古代文学到现代文学的过渡。这一时期的文学与文化，既是中国古典诗文小说戏曲、文体学、诗文评传统集成的时代，又是这些文学传统接受外来影响，激发内在活力，引发自身反思的阶段，更是近代意义上文学观念、文学学科、文学教育奠定的时期。从文化史的角度看，晚清文学既不是古典文学的黯淡结尾，也不…
1740	中国当代文学作品（上）	中国语言文学系	专业必修	2		较为系统地介绍1949年以来中国文学的发展过程、重要作家作品及文学现象，目的是增强学生的文学史知识，并引导他们深入地理解重要文学作品和文学现象。
4904	中级宏观经济学	国家发展研究院	专业必修	3	经济学原理、高数	强调掌握当代宏观经济学分析工具。探讨中国宏观经济政策和现状的有关问题。包括国民收入、产出、就业和价格水平的决定，同时也讨论新古典、凯恩斯、货币主义等经济模型，需有微积分知识基础。探讨的议题将主要包括：经济增长、景气波动、通货膨胀、实质面与货币面之间的互动关系等。_x000D_
4906	计量经济学	国家发展研究院	专业必修	3	高等数学（B）、概率统计	本课程介绍计量经济学的基本理论和方法, 旨在培养在实证研究使用相应理论与方法的能力。要求同学不仅掌握计量经济学相关理论, 并在课程结束时能使用计量软件对实际经济问题展开实证分析。
4915	金融计量	国家发展研究院	限选	3	经济学原理，中级微观经济学，中级宏观经济学，计量经济学_x000D_	有关金融的研究天然具有很强的实证成分。为了严谨地回答有趣的金融问题和验证金融理论与模型，我们需要严谨的统计学／计量经济学分析方法。金融计量经济学是通过基于模型的统计推断来研究金融问题的学科。在这个课程中，我们将介绍进行金融数据分析和检验市场模型的计量经济学工具。我们会复习一些金融理论，着重介绍金融学中常用的实证分析工具，并且会对实际的金融数据进行分析。我们将从资产收益可预测性、市场微观结构、事件分析、资本资产定价模型、因子模型、基于消费的资产定价模型、波动率、债券收益的期限结构、高频数据等专题中选取一些进行着重讨论。
1626	台湾小说十家	中国语言文学系	任选	2		本课程选取台湾文学不同时期具有代表性的十位小说家为研究对象，从殖民时期日文作家吕赫若、龙瑛宗；战后小说家郑清文，到新世代作家黄凡、张大春及女作家李昂、朱天文等，分别就其写作特质和小说史影响作出说明，并注重文本分析与文化阐释的结合，突出台湾小说的精神气质和艺术特征。
1739	汉字书法	中国语言文学系	限选	2		进一步提高留学生的汉字书法水平
4267	西方音乐欣赏	艺术学院	通选课	2		本课程虽题为《西方音乐欣赏》，实为一系列课程共同作用、长期积累而成。究其前身有五：一，2009年，暑期学校课程，《西方音乐欣赏》；二，2010年，全校公选课，《音乐与文化系列专题研究·中西音乐交叉研究专题》；三，2011年，全校公选课，《音乐与文化系列专题研究·乐器史与器乐史》》；四，2012年，全校公选课，《音乐与文化系列专题研究·听觉锐化与音乐欣赏》；五，2013年，全校公选课，《音乐与文化系列专题研究·西方音乐欣赏：20世纪前》。_x000D_ _x000D_ 上述课程始终注重基础，强调方法，针对学生，调整内容，积淀经验，挖掘深度。2014年，课程进入总结期。2015年，在与欧美众多综合大学关于“音乐聆听与音乐欣赏”课题领域著名学者暨同行广泛交流、彼此互证后，2016年，再次以《西方音乐欣赏》开设。2017年，应中国高等教育出版社邀请，撰写教材。_x000D_ _x000D_ 经由…
4891	中国经济专题	国家发展研究院	专业必修	2	原理、中微	本课程将以“制度变革驱动的经济发展”为主线，展开对中国经济有关专题的介绍和分析，特别集中于改革开放以来中国经济取得的成就和面临的挑战。本课程要求选修的同学对中国经济有一个轮廓性的认识，并在此基础之上对中国经济的某些侧面有更深入的了解和理解。任课老师希望把自己关于中国经济现象的一得之见，提供给同学参考、讨论和批评，也希望同学们提出自己的观察与看法，共同提升对中国经济问题的兴趣和分析能力。
4892	财务会计	国家发展研究院	限选	3		会计信息是企业决策的基础，因此会计学课程一直以来都是商学院的核心基础课。对于经济学专业的同学来说，通过对会计学的学习则可以更好地了解企业，加深对微观经济基础的认识。财务会计是会计专业的基础课程，主要讲授企业主要经济业务的账务处理和财务报表的编制。
4912	国际贸易	国家发展研究院	限选	3	中级微观经济学_x000D_	本课程介绍国际经济学中的微观部分，国际商品贸易与要素流动。主要内容包括：国际贸 易与要素流动的产生原因及其对各国生产、消费以及社会福利的影响等；不同条件下的贸易模式；国际贸易政策与产业政策分析；国际经济中的主要现实问题等。_x000D_
1615	台湾文学	中国语言文学系	通选课	2	本课程为通选课程，故暂不设先修课程。	本课程以20世纪以来的台湾文学与文化为基本内容，兼及台湾社会历史现实问题分析。台湾新文学所取得的突出成就，构成了中国文学中独具特色的部分，由于殖民统治和两岸分治，台湾社会与文学形成了与大陆既联系又相区别的特质，对这种特殊性的认识直接影响到对台湾文化、社会的理解，以及两岸的交流与沟通。本课程将通过对台湾文学及文化诸多现象和特质的解说，从历史文献、社会现象和文学文本解读入手，结合文化研究理论和文本分析，使学生加深对台湾文学及文化的认识和理解，拓宽视野，多方面了解不同地区、不同社会境遇对文化现象和文学的影响，更全面地认识汉语文学和文化多样性。课程不仅是文学现象的分析和文学知识的传授，更是通过文学认识台湾的方式。_x000D_ 课程内容包括台湾文化和台湾文学的解读与分析。以20世纪台湾新文学为重点考察对象，以台湾社会文化为基本分析背景，着重探讨：台湾的独特历史命运和现实境遇以及由此导致的文学的特…
1625	中国古代诗歌理论专题	中国语言文学系	限选	2		本课程选择了中国古代诗歌理论中提出的最具民族特色的“比兴”、 “言与意”、 “情与景”、 “妙悟”、 “韵味”、 “意境”等问题，展开深入探讨，力求还原其历史面貌，揭示其深层的理论价值，并思考其向现代延伸的可能性。
1642	中国古代文学经典（一）	中国语言文学系	限选	2		本课程重点讲述先秦至唐代各体文学的经典作品，并结合作品赏析，适当介绍古代文学的历史发展、文体知识及鉴赏方法，突出文学遗产在当代精神文化构建中的客观存在与积极作用.
1638	90年代以来长篇小说研究	中国语言文学系	任选	2		本课程选取陈忠实的《白鹿原》、贾平凹的《废都》、莫言的《丰乳肥臀》、阎连科的《受活》、刘震云的《一句顶一万句》、铁凝的《笨花》、苏童的《河岸》，张炜的《忆阿雅》等作品来研究和讨论。对90年代以来的文学流向及汉语文学的成就有一个总体性认识。
1643	人类沟通的起源与发展	中国语言文学系	全校任选	2		本课程倡导跨学科研究，从语言学、心理学、古生物学结合的角度来探讨人类沟通方式的发生和发展。课程讲介绍动物的各种沟通方式及基本特点，主要对比猩猩的沟通方式与人类沟通方式的区别，探讨人类有声语言产生的路径以及得到充分发展的原因与未来。另一方面，从演化的角度来探讨人类体制的发展与语言发展的相关问题。本课程希望能帮助中文系、心理系、考古系、生物系等相关学科的学生拓宽研究视野，选择国际前沿的课题。
1634	文学与文化	中国语言文学系	限选	2	中国文学史	探讨中国文学与儒家、道家、佛家、经学、史学、子学、书法、绘画、音乐、武侠、国家、社会、时代、地域、读者等等的关系，以丰富学生对文学与文化各领域之人事，明白对文学的理解不只是作者与作品而已。
1672	儒林外史研究	中国语言文学系	限选	2	《中国文学史（四）》	本课程将系统地介绍《儒林外史》的有关情况：包括作者生平、小说版本、小说的主题思想与艺术特色等问题。尤其会结合此书的研究史来讨论这部小说的原貌问题。
1669	古代小说名著导读	中国语言文学系	限选	2	本课程无先修课程要求，但如选修过其他文学类、特别是中国古代文学类课程，将有利于课程的学习。	本课程着重介绍《三国演义》《水浒传》《西游记》《金瓶梅》“三言二拍”《聊斋志异》《儒林外史》《红楼梦》等古代小说经典名著。这些名著既代表了中国古代文言小说、话本小说和章回小说等最重要的小说体式，具有历久弥新的艺术感染力；又以其不拘一格的叙事与描写，展现了小说家对人生体验的深刻把握；而其中丰富的精神底蘊，则折射出中国古代文化、政治、社会等各个方面的演进过程。本课程将结合不同名著的特点，突出评述这些作品的思想内涵与艺术价值，同时讨论其在当代文化生活与建设中的作用，从而提高选修者的文学鉴赏能力，增进对古代社会与传统文化的感性认识
3409	印度宗教	外国语学院	通选课	2		印度是一个宗教盛行的国家，世界三大宗教在印度都有，此外还有印度教、锡克教、耆那教、袄教等。但占统治地位的是印度教。因此，本课程主要讲授现在信徒最多的印度教以及伊斯兰教、锡克教和在古代曾占重要地位的佛教等宗教的简要历史和现状，同时也简要把介绍其他宗教的情况，目的在于让学生对印度的宗教有较全面的了解。
4185	高尔夫	体育教研部	全校必修	1		高尔夫运动是一项在具有独特景观的户外场地上进行的球类运动。其基本规则是使用若干支球杆，在通常为十八个洞的草地球场上，按照球洞的顺序依次击球进洞，总击球杆数少者获胜的游戏。_x000D_ 高尔夫运动六百年前起源于英国苏格兰，在国际上有崇高地位，是一项很有文化内涵的绅士运动。该运动非常重视参与者的修养和礼仪，诚信、自律、为他人着想是高尔夫运动最重要的精神内核。_x000D_ 高尔夫（golf）一词由绿色（green）、氧气（oxygen）、阳光（light）、友谊（friendship）四个英文词的首字母组成，体现了在空气新鲜、阳光明媚的绿草地上漫步击球、结交朋友的高尔夫境界。社交是高尔夫运动的重要功能。_x000D_ 本课程主要讲授高尔夫礼仪和文化、高尔夫基本技战术、高尔夫规则等内容。本课程为入门课程，主要针对零基础学生。_x000D_ _x000D_
2845	法律导论	法学院	通选课	2		法律导论是面向全校所有非法学专业本科生开设的一门通选基础课。本课程的指导思想和目的要求在于：为学生提供法学的入门向导，帮助学生掌握法学的基本概念、基本原理和基本知识，培养法律意识，锻炼法律思维方式，掌握法律技能，能够根据所学的法学理论知识分析、解释和解决法律实践问题。_x000D_ 本课程力求在介绍法学基本知识的基础上，紧密结合社会实际生活中的重大法律问题，全面提升学生的法学素养，提高学生通过法律解决实际问题的能力。
1831	中国历史文选(上)	历史学系	专业必修	4		本课程是历史系的《古代汉语》，是历史系本科学生必修的一门语言工具课。_x000D_ 教学目的，主要是为了培养和提高学生阅读古代历史文献的能力。教学内容，_x000D_ 分为文选、古汉语知识两部分，而以文选为主。文选以经、史、子、集、考_x000D_ 古五部文献为序，古汉语知识穿插文选之间。在教学中，贯彻理论联系实际_x000D_ 的原则，讲授文选，其内容文、史并重；讲授古汉语知识，是将学生在文选_x000D_ 中学到的字词、语法知识予以系统和深化。整个教学活动，抓好课堂讲授、_x000D_ 课下作业、段落总结三个环节：通过课堂讲授，向学生传授古汉语知识与历_x000D_ 史文化知识；通过课下作业与段落总结，巩固课堂教学效果，培养和提高学_x000D_ 生的实际语言能力。
4351	中国传统装饰艺术与审美文化	艺术学院	任选	2	中国美术史	本课以中国历代装饰艺术及相应的审美文化为授课主题。课程内容主要选取中国造物及信仰文化中产生的彩陶，青铜器、漆器、汉画像石、石窟壁画、瓷器和木板年画等为研究对象。它们贯穿了中华文化和艺术的主线与过程。_x000D_
4360	美术概论	艺术学院	任选	2		《美术概论》课程通过由浅入深地介绍古今中外美术的主要类型、作品、大师、成就与艺术观念，给悠久而丰富的视觉艺术勾勒出一个简明、清晰而完整的轮廓，在讲述美术的特点和欣赏美术作品的方法的过程中，引导学生迈入艺术之门，领略其奥妙、风采和魅力，通过视觉艺术材料对中外文化有更深入的理解。
1165	中国传统建筑	城市与环境学院	全校任选	2		中国传统建筑面向北大所有专业的本科生开设，目的是让学生们了解中国建筑传统以及中国传统文化在建筑上的表现。故并不侧重中国传统建筑理论的探讨，而是希望通过案例做具体的分析和解读。_x000D_ 课程突破传统史学教学惯常的编年系统，直接从案例分析入手，从校园出发，由近及远直接剖析中国传统建筑的魅力所在。涉及的主要案例将包括：北大的建筑与园林、故宫、天坛、颐和园以及山西的一些重要古代建筑。主要选取北京以及北京附近区域的案例作为实例分析，同样也是旨在让学生们通过课上的学习，能够比较容易地去实地调查探访，身临其境的现场感受传统建筑的魅力，了解到底中国传统建筑为何？它的美，它的价值和精髓何在。_x000D_ 在课程的后半部分将按照以年代顺序系统介绍中国传统建筑史, 兼顾介绍海内外的相关研究成果，帮助同学们对于中国传统建筑有一个全面的了解，更好的架构和完善知识体系。_x000D_
1951	古代东方文明	历史学系	任选	2		本课程是世界古代史方向的专业必修课，主要介绍古代埃及、西亚和印度文明的发展历程及文化成就。以专题为线索，选读部分经典作品，培养学生掌握和运用史料、发现和解决问题的能力。主要专题为：文字与国家起源、古代近东人地关系、古代王权与神权、古代法律与社会、神话比较研究，等等。
1958	亚洲史	历史学系	专业必修	2		亚洲的重新崛起是20世纪影响世界历史发展走势的大事，学习亚洲史对中国学生来说具有特别重要的意义。本课程从古代一直讲到当代，注重从国家演进、海洋史、环境史和文化交流等角度、把亚洲历史作为一个整体来叙述和分析，同时，在比较欧亚历史之异同中突破欧洲中心论对亚洲的建构，启发学生从亚洲出发思考亚洲史。
1972	中国现代社会史	历史学系	通选课	2	文科学生要求修过中国近现代史相关课程，理工科学生要求修过公共理论课相关课程。	中国现代社会发展是中国历史上最为急遽、复杂的时期，中国现代社会史的学习与研究，对于加深认识社会变迁的因源与方向，培养全面观察和分析社会问题的素质与方法，都极为重要。以往中国现代史的撰写与教学，社会史的内容较为薄弱，既不利于对中国现代历史的全面了解，也不符合社会发展的需要。课程就人口结构、政治制度变革、社会组织与动员、技术进步、行为与生活方式、社会精神文化等重大社会发展要素分专题讲授，最后总结中国现代社会整合的方式与特征。课程涉及中华民国、中华人民共和国两大时期，为加深基本史实、史料及分析方法的了解、把握，侧重于中华民国时期，目的是通过课程掌握中国现代发展诸要素的基本内容，并运用于认识或研究中国社会发展及变迁。
4291	合唱基础的理论与实践	艺术学院	全校任选	2		合唱基础课是一门音乐理论与实践、专业性与普及性相结合的课程。本课内容主要有三个方面的内容：_x000D_ 1、 基础音乐理论的学习与实践。包括：学习熟练的识唱五线谱；基础音程、和声和基础复调的学习和练习。_x000D_ 2、 基础发声技巧的学习与实践。如歌唱的气息运用；合唱的发音吐字；声音的音域的扩展等等。_x000D_ 3、 中外著名合唱作品的赏析与实践。通过对中外不同时期不同作家作品的欣赏和演唱，对中外合唱史和部分经典合唱作品有一个基础的认识，从而产生进一步学习和体验音乐创作的兴趣，为提高学生的音乐素养打下坚实的基础。_x000D_
1101	中国历史地理	城市与环境学院	通选课	2		中国历史地理是面向全校同学的通选课，这门课程涉及中国历史地理的各个部门，如政区变化与地方行政制度、交通道路与军事地理、河湖水系变化与环境、气候波动与人类活动、农业生产与区域开发、城市发展与空间结构等，通过这门课程希望同学能够了解中国历史时期重大政治、军事活动的空间基础以及人类活动与环境的互动关系，帮助同学认识中国历史、认识中国国情。
1874	中国历史文化导论	历史学系	限选	4	中国古代史	讲授本课程的目的，是使历史学本科学生初步了解一些比较重要的中国历史基本知识，拓宽视野，为进一步深入学习其他专门知识，提供必备的基础。本课程系讲述学习中国历史必备的入门知识，其中包括（1）怎样读书——怎样借助工具书阅读古代典籍、古代典籍的外在形式和类别划分、石刻文献的源流，以及怎样通过借助清人的研究成果，更为近捷、深刻地理解古代文献。（2）了解记录历史的时间单位——年代，认识量度年代的天文历法基础。（3）了解历史活动的空间舞台——地理环境，认识历代地理建置的演变概况，以及河渠水道的重要变迁。（4）了解中国古代社会的重要核心因素——官僚制度以及与之密切相关的科举制度的演变概况。（5）了解古代社会生活中衣、食、住（包括丧葬）、行诸项要素的基本状况，丰富对古代社会的具体认识。
1892	先秦史专题	历史学系	限选	2		历史系本科高年级选修课，周学时２，共３２学时。_x000D_ 本课以先秦历史为讲述对象，大致以时代为序，择取先秦历史中的若干重要问题，分专题加以讲授。教学方式以课堂讲授为主，成绩评定主要由论文作业及期末开卷考试两部分组成。_x000D_ 课程内容主要涉及先秦史研究的史料与方法，中国文明的起源，中国早期国家与商周政体的特征，宗教信仰与巫祀礼俗，农业与土地制度，春秋战国政治体制的演变，春秋战国商品经济与货币的发展，先秦刑罚与民族问题等。力图通过这样的专题研究讲述方式，对先秦历史发展的主要线索与特点有所把握，并对这一领域的研究问题和成果有所了解。课程安排大致为每２－３课时讲述一个专题。_x000D_
1902	中国古代史练习	历史学系	专业必修	2		为配合历史系本科生主干基础课“中国古代史”的教学，小班课“中国古代史练习”加强同学们对基本史料、基本论著的阅读，通过讨论，增进同学们对中国古代史的理解并提高学习兴趣。本课以“目录、职官、地理、年代”等中国古代史研究的“四把钥匙”为核心，通过教师讲授、同学实践，培养同学们中国古代史研究的基本能力。
1896	唐诗与唐史	历史学系	任选	2	中国古代史、中国历史文选	以唐代诗歌为例，通过历史学科的各类专题，解读文学作品的历史学价值；_x000D_ 培养非文学专业学生的文学修养。
1922	艺术史概论	历史学系	专业必修	3		“艺术史”作为一门历史课程，是通过视觉与图像来进行历史研究以及与各人文学科和社会学科甚至自然科学学科结合而进行的跨学科研究。这门课程拟将传统的艺术史学作通贯性的介绍，并对艺术史学的两个新的发展方向着重展开论述：_x000D_ _x000D_ 其一是“形相学”方向：即把“视觉与图像”扩展到以各种历史和现实中的物质、图像、视觉材料作为研究对象和研究数据，来对各种问题展开研究。特别是人类文明经历“图像学转换”进入信息与图像时代之后，如何处理和理解形相材料成为一个迫切的学术任务，形相学将讨论其原理、方法、技术和相关学科规范和学科知识；_x000D_ _x000D_ 第二是“艺术学”方向：通过艺术活动的研究，解释其在历史和现实中的意义和作用。艺术作为人类既区别于意志与思想，又区别于理智与科学的一种活动，在人类精神结构和社会实践中发生作用、产生影响、造成后果，对其规律与事实的研究成为艺术学的主要内容…
4285	电影概论	艺术学院	任选	2		本课程系艺术学院戏剧影视文学专业的专业核心课和全校大类平台课。该课程以电影为对象，立足电影研究前沿，在系统讲解电影艺术、美学、文化、产业等基本原理的基础上，将电影置于广阔的文化背景中作深入探析，涉及电影艺术史，电影艺术与其他艺术，电影艺术的语言，电影的创造、生产、传播与接受，电影批评、电影文化、电影媒介等重要理论维度和知识点。课程还对若干精心选择的具有代表性的重要电影进行深入分析，并力图以点带面，从经典个案的分析探索电影艺术殿堂的奥妙，把握电影的发展脉络。 _x000D_ 本课程的讲授注重形象化教学手段的运用，注重对学生开放性、综合性、跨媒介、跨学科性的现代思维方式和学习能力的培养，力图使学生不仅学到电影理论和电影史的知识、原理，还能提高艺术修养，加强人文素质，培养起健康良好而又多元开放的审美情趣，并且开阔思路，培养起综合性、创造性的现代思维能力。_x000D_
1857	中国古代史专题	历史学系	限选	2	中国古代史	本课主要为历史系中国史专业高年级本科生开设，难度介于基础课与研究生课程之间，以介绍研究方法、研究心得，并引导学生自行研究为主，目的是训练同学的独立研究能力。
1920	近现代中韩关系史	历史学系	任选	2		本课程的开课目的，是培养和提高本科生关于近现代时期中韩关系的理解。通过对教材和史料以及新的档案资料的研究，深入了解朝鲜王朝末到1992年中韩建交时期的中朝、中韩关系的发展。具体说，清末清韩朝贡关系的瓦解与近代外交关系的建立，1910年大韩帝国灭亡前后韩人流亡中国的原因，韩人对辛亥革命和中华民国政府的认识与关系，大韩民国临时政府的成立与活动，二战时期中国国民政府与韩国临时政府，国共内战与南北对立，中国与朝鲜战争，中苏分歧与朝鲜的等距离外交，改革开放后的中朝、中韩关系，朝核问题与六防会谈等问题，更好的把握近代以来朝鲜半岛与中国的关系。
1989	中国历史文选B（下）	历史学系	限选	4	中国历史文选（上）	本课程是历史系的《古代汉语》，是历史系本科学生必修的一门语言工具课。 教学目的，主要是为了培养和提高学生阅读古代历史文献的能力。教学内容， 分为文选、古汉语知识两部分，而以文选为主。文选以经、史、子、集、考 古五部文献为序，古汉语知识穿插文选之间。在教学中，贯彻理论联系实际 的原则，讲授文选，其内容文、史并重；讲授古汉语知识，是将学生在文选 中学到的字词、语法知识予以系统和深化。整个教学活动，抓好课堂讲授、 课下作业、段落总结三个环节：通过课堂讲授，向学生传授古汉语知识与历 史文化知识；通过课下作业与段落总结，巩固课堂教学效果，培养和提高学 生的实际语言能力。
2063	考古学通论	考古文博学院	限选	4		史前至两周时期考古主要讲述中国史前文化的谱系、中国青铜文化结构体系以及相关的重大考古发现与研究，着重介绍史前考古与三代考古对于重建中国古史的意义。_x000D_ 秦汉至宋元考古部分按照城市、墓葬、出土文物、宗教和外来文明四个专题，简明系统地介绍重要考古发现和研究成果，主要强调四个方面的内容：城市形态由封闭向开放式的转变，墓葬的等级制度，出土文物的文化底蕴，其他民族和外来文明与华夏文明的交流和融合过程。_x000D_
1879	外国历史文选（下）	历史学系	专业必修	3		研究一个社会的过去，需要理由。在我看来，这里有两个重要原因。首先，古往今来，西方文明已经从其发源地——欧洲和地中海传播到世界其他，并对这些地区产生了不同程度的影响。因此，为了了解世界大部分地区的历史，我们有必要掌握西方社会过去的一些知识。同时，你们大多数人会从一个外围者的角度接近西方的历史，你们很可能最终，为这个问题的认识带来独特的见解。
1954	欧洲史	历史学系	任选	2		_x000D_ _x000D_ 本课程是校内大类平台选修课，主要讲授欧洲近现代史。内容包括欧洲近代早期民族国家的产生，近代科学观念和民主思想的内容和影响，欧洲各国的民族民主革命和工业革命，19世纪末欧洲的民族主义和帝国主义，两次世界大战与欧洲的衰落，冷战时期欧洲的外交，20世纪欧洲政治、经济、社会和文化的变化，以及苏联东欧的社会主义革命和改革探索，冷战后的欧洲。课堂在注重对历史事件的介绍的同时，突出对历史脉络的梳理、历史问题的分析和历史分析方法的介绍
3061	自杀社会问题研究	社会学系	通选课	2	社会学概论	自杀已经成为一个全球性的日益严重的社会问题，与癌症等一起成为当今社会中引起死亡的最主要原因之一。世界卫生组织和许多国家都非常重视这一问题，专门研究自杀问题的自杀学也已形成。目前，我国的自杀问题已经引起了全社会的关注，然而，由于种种原因，人们关于自杀预防的意识和知识都非常缺乏。根据国外的最新研究成果，本课程将在对自杀学进行简要介绍的基础上，重点讲述有关自杀的理论、自杀问题的研究方法、国内外特定人群自杀行为的特点与成因，以及自杀预防的方法与策略。通过本课程的学习，修课的学生能够对自杀问题有一个比较系统的了解，掌握识别与应对常见自杀危险因素的知识，养成一定的自杀预防意识，并为今后从事有关工作打下一个初步的基础。
3095	死亡的社会学思考	社会学系	全校任选	2		《死亡的社会学思考》课程是为全校跨专业的本科生专门设置的通选课程之一。目前，国内高校开设与死亡社会学相关的课程并不多见，死亡社会学的相关教材也相对较少。为此，本门课程重点从社会学视角审视在中国社会经济转型背景下，尤其人口老龄化加速的宏观背景下与临终、死亡与丧亲关怀相关的重点议题。课程涉及的主要内容包括死亡社会学产生的现实背景、学科研究对象、相关理论基础、学科研究方法等方面，重点从跨学科（尤其是社会学）和跨文化对死亡教育、死亡过程、死亡类型、临终关怀、死亡应对等议题进行学理性的诠释。
4322	影片分析	艺术学院	任选	2		本课程将系统性培养学生从独特视角阅读电影能力，包括电影叙事模式、主角设计、先锋电影、地下电影的创作理论等等。
2834	犯罪通论	法学院	通选课	2		本课程涵盖了法学院开设的刑法学、犯罪学、金融犯罪、法律实证分析等四门课程的基本内容。为什么要开设这门课？为什么要让学生了解一个离我们最远、最丑恶的现象？其实，犯罪未必离我们最远。首先，作为可能的被害人，我们要了解犯罪规律，以预防被害。作为潜在的违法者，我们也需要刑法的保护。因为刑法是打击犯罪和限制司法者滥权的双刃剑。第二，如何理解犯罪，如何对待犯罪，也是区分不同文明、文化的重要根据之一。因此，应当学会以科学的态度冷静对待犯罪问题。第三，犯罪研究也是一门科学，需要多种学科的知识背景。面对全校各专业学生开设本课，关于犯罪的知识会走出专业圈，超越学科局限，实现教学相长。_x000D_ 本课将陪伴着学生从生动真实的案例分析进入各个刑事领域，启发学生从多种视角观察、认识犯罪行为，科学理解犯罪现象和犯罪对策，养成全面把握犯罪问题的基本思维方法。_x000D_ _x000D_
2712	数据分析与统计软件	光华管理学院	限选	2	初等数理统计学	本课程以数据分析为切入点，基于常见的回归分析理论，介绍最常见的统计学分析软件（R+SAS）。最终希望同学可以达到一个目的。那就是：熟练使用统计学软件，能够熟练分析常见的数据问题。
2627	影子中央银行	光华管理学院	任选	2		中国影子银行是一个专注于货币政策和宏观经济的高级研讨会课程。本课程的目的是增加学生对中央银行、宏观经济、利率自由化、外汇发行、贸易问题、中国金融市场等的理解。小组讨论将是班级组织计划。参与者分成不同的小组，在公开市场操作、外汇市场、宏观经济新闻以及钢铁和房地产等行业每周进行演讲。主题讨论也将在每周举行。教授将定期邀请学者、中央银行家和金融家等外部人士参加研讨会。
2665	货币金融学	光华管理学院	专业必修	3	宏观经济学 微观经济学	本课程将比较系统地阐述货币、银行和金融市场领域的一些主要问题，目的是让大家认识货币在社会经济发展中的重要作用；理解金融系统在提供风险分担(risk sharing)、流动性(liquidity)和信息(information)等金融服务方面的功能；审视金融市场、商业银行制度、中央银行制度的运转机制，以及它们在货币运行和货币政策传导过程中所扮演的角色，使大家看清作为资金融通中的货币是如何“窜行”于经济活动的各个环节，体现它作为经济运行“血液”的功能。货币、利率、货币需求、货币供给、货币政策、通货膨胀等是宏观经济学的重要范畴和内容，这与本课程的内容有交叉和重复，但本课程将更注重分析它们所涉及的运行和传导过程中的问题。本课程中有关商业银行和中央银行的业务、功能、组织与管理等内容也是“商业银行管理”和“中央银行”课程的内容，但后者更注重有关操作性、实务性的具体业务；关于金融市场及其行为主体的内容…
2682	证券投资学	光华管理学院	专业必修	3		本课程探讨金融证券投资的基本原则。我们将从检验投资组合选择理论及其对风险回报权衡的影响开始。评估无风险投资(如政府债券)和风险投资(如普通股)的技术将被审查。最后，我们将研究衍生品定价理论并将其应用于期货和期权合约的估值。
2699	金融计量经济学	光华管理学院	专业必修	3		本课程为金融学专业本科生的必修课程。本课程的主要目的是介绍如何利用金融数据建立计量模型和对相关的金融理论和金融变量之间的关系进行实证研究的方法。为了对方法使用和理解的方便，按照横截面、时间序列和面板（panel data）数据类型分别介绍基本的建模和推断方法。主要介绍基本的多元回归模型在金融领域的应用方法。随后根据金融市场中具有大量的时间序列数据这一特征，讨论平稳时间序列的基本模型--ARMA模型；最后一章介绍面板数据分析方法。
2700	投资银行	光华管理学院	任选	2		Domestic and global financial systems are comprised of a variety of interlinked institutions whose interactions create the form and structure of the financial system. These institutions range from central banks, commercial and investment banks, institutional investors, and financial markets for stock, bond and other assets to currency regimes, the global balance of payments, and fiscal and regula…
2706	供应链管理	光华管理学院	限选	2		随着全球化经济的形成，以及信息技术和电子商务的迅速发展，企业的生存和竞争环境也随之改变。以往，企业面对的是和同类对手之间的竞争。而在全球市场和数字经济时代，企业要依靠和上游以及下游企业的联盟与协作，才能在市场竞争中取得优势。换而言之，现在是供应链（包括供应商、供应商的供应商、顾客、顾客的顾客等实体的商业链）和供应链之间的竞争。_x000D_ 随之发展的是供应链管理理论的研究。今天，供应链管理已经成为商学院和工学院的热门课程，并广泛出现在公司的战略报告、商业和学术刊物以及教材中。_x000D_ 供应链管理在中国也受到学者和业界的关注。结合中国经济环境的供应链理论研究和实践探索是中国的学者和业界所共同面对的课题。而通过对本科生的课程传授将有助于推动今后我国供应链管理在理论上和实践上的突破性发展。_x000D_ 本课程将介绍供应链管理的基本概念、理论、研究现状和企业的实践经验。在教学过程中将采…
2643	固定收益证券	光华管理学院	任选	2		本课程包括固定收益证券的工具，定价和风险管理。
2666	金融市场与金融机构	光华管理学院	任选	3	公司财务或货币金融学	本课程主要包括金融市场与金融机构两部分内容。金融市场部分将讨论一级市场与二级市场的组织与微观结构，以及股票市场、货币市场、国债市场、公司债券市场、市政证券市场等各个金融工具的子市场。金融机构部分将讨论商业银行等存款性金融机构，投资基金、投资银行、金融公司等非存款性金融机构。本课程的特色是既把握现代西方金融机构与金融市场理论与实践的最新发展，又紧密结合中国实际，描述与分析中国相应领域的历史变迁与现时问题。既有基本理论与市场运行的框架性介绍，又有切中国内外金融市场与机构热点问题的深入探讨。
2673	税法与税务会计	光华管理学院	任选	2		这门课程是为会计专业三年级学生开设的。主要内容包括：税法的主要内容（包括增值税法，营业税法，企业所得税法，个人所得税法，等）及其征收；企业发生税收义务之后的会计处理；以及简单的税收筹划方法。
2715	中国金融热点问题	光华管理学院	任选	2		本课程是一门针对本硕博学生开设的，讨论中国金融热点前沿问题的新设课程。_x000D_ 在第一次开设时，初步考虑，采用一半用教授讲述一半由学生分组发言的方式，从而提升学生对一系列影响中国金融的重要问题的理解。_x000D_
2716	权益证券投资	光华管理学院	任选	2		本课程旨在讲述几种基本的股票价值评估的方法，包括折现现金流的方法(Discounted Cashflow Valuation)，相对价值评估方法(Relative Valuation)，和实物期权定价法(Real Option Pricing)。并比较几种方法的优缺点。此外，课程还会讲述提升企业价值的战略和主要途径。
2719	中国社会、经济研究专题	光华管理学院	限选	2		尝试把地理自然环境、人类对自然的探索与认知、生存方式、自然与人性挑战和应对之策、社会构造、信仰、价值观、文明互动、社会发展阶段等等因素放进一个分析框架，用来理解中国社会与经济的演化和走向。
2732	国际金融	光华管理学院	任选	2	Prerequisite courses or experiences in corporate finance and financial investment would be ideal	本课程旨在提供一个概念框架，在此框架内，公司和个人在国际背景下的决策可以被分析。我们将运用投资和公司融资的原理来研究全球经济中的跨国公司。
4353	西方美术史	艺术学院	通选课	2		西方美术作为西方文明的重要组成部分之一，她的存在与发展见证了西方文明的价值取向和更迭，是物化形态与精神表达的一种创造性的融合，蕴涵了让后世感受和理会内中丰富而又鲜活的精神力量的价值。西方美术史十分迷人，尤其是其中的经典作品，常常令人倾倒，难以忘怀。所谓“经典”（classical）一词源自拉丁文的“classicus”，意为“第一流的”。我觉得，无论是学文还是学理的大学生，都应该了解一点美术史，这是感受和理悟人类第一流的文化成果的重要途径。_x000D_ 本课程专为大学素质教育开设，特别侧重介绍西方美术史经典作品的人文内涵，培养学生读解西方美术杰作的能力，以此加深对欧洲文化的理悟，提升自己审美的趣味。_x000D_ 授课过程配有大量精美的幻灯资料，有些是授课教师在欧洲实地拍摄的。另外，有专门的网上课程特区：http://wah.bdwm.net，可供浏览主要作品的图像以及交流学习体会等。…
2670	金融工程	光华管理学院	专业必修	2	证券投资学、公司金融	本课程将系统地讲授金融工程方向的概念、原理与应用。课程的内容包括金融产品和技术开发的基本原理和实践、风险管理理论与应用、金融衍生产品的交易等。课程中涉及的金融衍生工具包括远期、期货、互换和期权等基本衍生工具，以及债券市场和股票市场的创新产品。
2680	企业伦理	光华管理学院	任选	2		企业伦理问题在现在市场经济过程中的影响与作用，已经越来越多地受到人们的关注。从国内的企业与市场的发展看，企业伦理与商业伦理的意义，应该说已经成为一个影响社会发展与市场发展的重要因素。_x000D_ 商业与企业行为需要关注不同利益相关者群体的关系问题，即使我们个人的行为，在职业发展规划中，也要处理好个人之间的关系，个人与组织的关系。在这些行为中，除了专业的要求，社会的法制法规的约束，还有很重要的一个因素，就是伦理规范的考虑。_x000D_ 企业伦理的研究涉及对企业的决策的合理，企业内部的管理行为的伦理思考，企业与竞争中的相关利益群体的协调，以及企业管理活动与社会发展，甚至自然环境的和谐的处理。这些问题不仅是决定企业的竞争力，也是决定企业的持久发展，是现代社会对企业提出的基本要求，也是现实给人类的经营管理行为提出的一个挑战。_x000D_ 我们在商学院的教学中，集中安排这样一个与企业及商业伦…
2703	中国商务	光华管理学院	限选	2		过去30年中国经济的显著增长改变了全球商业格局。中国市场及其非凡的增长不仅对中国很重要，对世界其他地区也越来越重要。_x000D_ _x000D_ 在这门课程中，我们将仔细研究中国的商业前景，以及跨国企业和国内企业面临的机遇和挑战。我们将在全球化的背景下，更好地理解中国的根本因素和制度变迁。本课程将从企业决策者的角度出发，也会涉及一些重要的功能层面的问题。
4152	健美操	体育教研部	全校必修	1		一、 课程介绍_x000D_ 1．健美操是一项融体操、舞蹈、音乐为一体，以有氧练习为基础，以健、力、美为主要特征，具有高度艺术性的体育项目。_x000D_ 本课程主要教授健美操基本动作（包括基本姿态动作，基本难度动作和基本步伐组合），全国健美操大众锻炼标准三级套路。通过练习，培养正确体态，塑造美的体态，提高身体协调性、灵活性，并能创编适合自己锻炼的套路动作，达到增进健康，激发活力，愉悦身心的目的。_x000D_ 2．安全注意事项:_x000D_ （1）穿着合适的有利于运动的运动服、运动鞋_x000D_ （2）上课时要注意自身和同学的安全，如有胸闷、心慌、头晕等身体处于疲劳状态、请向老师提出，由老师根据情况安排。_x000D_ 二、 课程任务_x000D_ 1．掌握健美操的基本技术和相关理论，培养学生终身体育的观念。_x000D_ 2．掌握一项终身体育锻炼技能，并在实践中发展学生的全面素质…
1921	艺术史	历史学系	通选课	2		艺术史连续讲授十次，每次14-15讲，对世界艺术进行一次全面的梳理和呈现，揭示不同时代和不同文化中的艺术和艺术史的差异。此课程不设先修课程，每年在秋季学期开设一次，首讲导论说明艺术史的基本概念并说明本次内容在整个课程中的结构关系，末讲总结本次内容的问题指向。
2641	金融建模	光华管理学院	任选	2		本课程主要介绍资产定价和公司财务领域的实证研究设计与方法，金融数据的应用与计算分析。课程分为两个部分：第一部分是实证研究专题，内容包括股票收益的可预测性、资产定价模型的检验、事件研究、公司财务与治理等；第二部分是金融数据与实证方法，内容包括金融数据库提取方法和处理方法，应用SAS软件进行实证分析。
2693	综合商业计划书竞赛	光华管理学院	任选	2		本课程是光华管理学院创新创业中心和马里兰大学史密斯商学院丁曼创业中心合作开设的一门课程。主要是让学生组成小组编写商业计划书，参与创新创业中心组织的商业计划书竞赛，推荐优秀者参加与丁曼创业中心合作组织的第七届“中国商业计划书大赛”以及其他国际性创业竞赛。
2728	金融中的数学方法	光华管理学院	任选	2	高等数学、概率论	课程将介绍金融学（特别是在金融衍生品定价及其风险管理领域）中的重要量化工具：例如，随机过程，随机微积分和偏微分方程，以及Monte Carlo模拟等模型的数值实现方法。同时，本课程避免枯燥单一的数学推导，在重视方法的同时将以生动的实例佐证量化方法在金融建模中的应用。本课程将为同学们从量化的角度理解金融学中的一些问题或从事量化研究打下基础。
3862	英语公众演讲	英语语言文学系	全校必修	2	大学英语模块化课程	本课程系统地介绍和讨论英语公众演讲所涉及到的各个环节，并辅助学生完成自我介绍性，说明性，和劝说性的演讲任务，旨在首先提高学生口头演讲的表达与沟通能力，其次改善学生演讲稿件的写作能力。此外，本课程在一定程度上培养学生对口头讲演和演讲稿件的批判性思维能力，以及利用网络和图书馆进行信息查询，收集，和整理的能力。_x000D_ 本课程把英语口头表达训练与书面写作练习有机地联系到一起，加强学生对英语主动产出能力的综合运用训练，为学生在将来实际工作中的英语应用做好铺垫。_x000D_
4172	棒、垒球	体育教研部	全校必修	1		一、课程介绍_x000D_ 棒、垒球运动是一项趣味性与竞技性很强的运动，是集跑、跳、投、击、传接于一起，也集智慧、勇敢、艺术、反应于一体的综合性体育项目；两队之间通过攻守交替、赛满局数并以累积得分多的队为获胜队的集体对抗性项目。棒、垒球运动可有效锻炼速度、力量、灵敏等身体素质，提高判断、随即应变和独立作战能力。垒球运动受棒球运动的影响，有“孪生姐妹”之称。本课程主要讲授棒、垒球基本知识、技术、战术和竞赛规则与裁判方法，学会如何欣赏高水平的棒、垒球比赛。_x000D_ 二、安全教育事项_x000D_ 在本课程学习中加强安全教育，身体有先天疾病的同学需向教师申请说明，证得教师同意后方可选课; 不佩戴与运动无关的器物如钥匙、眼镜等，遵守课堂纪律听从教师指挥，严格按体育课堂常规要求上课，严抓课堂纪律，确保无伤害事故发生。_x000D_ 1、认真全面地做好准备和整理活动，养成身体各部位热身后再练习…
760	保护生物学	生命科学学院	通选课	2		保护生物学是二十世纪八十年代开始兴起于美国的一门综合性学科，其目的是为了解决由于人口过度增长和自然资源过度破坏而造成的生物多样性急剧下降的危机状况。我国的保护生物学九十年代才开始兴起，也日益受到重视，逐渐成为一个热门的学科。北京大学于1995年率先开设了这门课程。_x000D_ 保护生物学是具有价值趋向的科学，其理论与实践的发展，对于环境和自然资源的保护，以及我国社会的可持续发展，都有着重要的意义。保护生物学作为一门新兴的学科，有如下特点，其中许多特点不同于其它学科：1、处理危机,紧迫性，与实践结合；2、综合性，跨学科；3、价值趋向；4、在进化尺度上的科学；5、长期性；6、“模糊”科学。_x000D_ 保护生物学在当今更加重要于实现可持续和更好自然的中国梦的。
2233	西方哲学史	哲学系	通选课	2		本课程以年代顺序和问题梳理相结合的方式，系统讲授西方哲学的历史发展和核心问题。
1844	世界通史（上）	历史学系	通选课	3	适合所有文理医工科学生	课程的核心目标和内容：引导学生清晰把握有文明以来的世界历史发展的总体进程，并清楚了解在历史发展的进程中，各个文明区域的兴盛与衰落，以及不同文明之间的交流和沟通、碰撞和冲突、吸收和排斥。为此，本课程将以历史时间为主轴，从两个层面进行讲述。第一，不同文明区域之间是如何发生沟通的？地理探险和发现、海洋和陆地的扩张、跨洋贸易和商业、资本的国际性投资以及民族国家政治体之间的外交活动、民间的文化交往等都是文明之间发生接触的手段和方式。这个过程中，既有“文攻”也有“武掠”。在这一层面，空间概念很重要。第二，各文明区域接触之后是如何发生变化的？变化的深层原因是什么？以及产生了何种进一步的后果？具体而言就是，哪种文明得到了发展，哪种文明的发展受到了遏止？各文明的内部机制包括思想体系、经济、社会和政治制度有了何种变化，并产生了何种世界性的影响和结果？文化的话语霸权？主宰世界经济体系？以及其他。这一层面，直接…
2624	电子商务	光华管理学院	任选	3		本课程旨在让学生熟悉目前和新兴的基于互联网的电子商务商业模式和技术。我们将讨论诸如电子商务竞争策略、各种电子商务模式以及如何管理B2C或B2B电子商务项目等管理主题。技术主题，如电子商务的技术基础设施、网站界面设计、网络安全等。此外，我们将调查中国领先的电子商务公司，并分析其竞争策略。
2708	中国企业管理实践	光华管理学院	双学位	1		通过高质量、多领域、多维度的行业讲座，使学生能够全面深入了解当今中国企业管理实践的前沿信息，开拓学生视野，培养学生理论运用实践的能力。结合校友多元化的行业背景，着重于分享企业管理过程中的实际案例。
3830	美国诗歌导读	英语语言文学系	全校必修	2		这是一门面向非英语专业学生开设的诗歌课程。按时间的顺序，介绍美国文学史上八位最具代表性的诗人，他们分别是坡、惠特曼、迪金森、弗罗斯特、艾略特、斯蒂文斯、普拉斯和毕晓普，侧重作品细读，同时结合诗人的生平以及所处的历史文化背景，力图阐明每位诗人其独特的艺术成就, 展现美国诗歌的发展轨迹。目的是激发学生对诗歌的兴趣，培养对英文诗歌的分析能力，提高学生的英文水平和文学素养。_x000D_
2621	人力资源管理	光华管理学院	任选	3		在你毕业后从一名专业人员成长为主管到业务领导乃至商业领袖的整个职业生涯中，无论你从事的是营销还是金融，是信息通讯技术还是管理咨询，你都将逐渐发现你与他人合作、影响别人、领导团队进而管理组织的知识与能力是你的职业发展中的关键制约因素。_x000D_ 本课程将从业务总经理的角度为你认识组织、理解管理并建立个人职业领导力奠定一个坚实的基础。本课程将从实践与理论两个方面反映人力资源管理学科的基本理念、主要理论、实践经验、管理方法与技能、研究发现以及该学科的发展趋势。课程内容包括人力资源管理与组织战略之间的关系、工作与组织设计策略、员工的招聘与甄选激技术、员工的业绩管理方式、薪酬体系的设计与管理方法、员工激励体系的设计方法、雇佣关系管理以及人力资源管理研究基础等方面。同时，本课程还将从个人的角度，探讨经理人的能力要求、影响力的提高方法以及个人职业发展与管理的概念、理论和能力。_x000D_
2656	中国经济改革与发展	光华管理学院	任选	3		本课程为专题课，厉以宁教授为课程主持人，王其文、朱善利、张国有、曹凤歧、陈良焜、陈玉宇为课程主讲人。
2713	会计信息与数据分析	光华管理学院	任选	2		会计信息在企业战略规划和经营管理中发挥着重要的作用。本课程侧重于如何运用统计方法对各种会计信息进行数据分析。本课程将介绍会计信息数据库的运用、会计研究中统计方法的运用、各种统计软件的运用、数据分析的基本工具及常见问题。
2727	行为金融	光华管理学院	任选	2	Macroeconomics, Corporate Finance, Statistics	本课程介绍有别于经典金融学的行为金融研究。_x000D_ 课程首先简单回顾经典金融理论重要信条：期望效用函数，有效市场假说，价格-价值等价假说，无套利原则以及资产分散化，以及这些理论所蕴含的可检验含义。接着以实证证据说明这些假说在现实市场之不能成立。_x000D_ 其次介绍行为金融的两大支柱：有限套利与个体心理偏差（信念，偏好）。_x000D_ 然后介绍诸多市场异象，并以所学的理论对这些异象做出行为金融的解释。_x000D_ 最后介绍行为金融的最新发展，特别是对最近金融危机的研究成果。_x000D_ 行为金融学科的特点是理论与实证紧密结合，互相印证和发展，且思路广阔而不囿于单一学科，是典型的跨学科联合攻关的典范，这也将是本课程在讲授时会体现的风格，让学生在理论与实证之间不断切换，提升对金融市场和人性的深刻理解。_x000D_ _x000D_
2739	金融服务信息系统的演化与创新	光华管理学院	任选	2		信息的产生与交换是金融服务业的核心。二十世纪数字化信息技术的产生和发展对金融服务业有着深刻的影响。这一影响不仅仅体现在传统金融服务效率的提升和服务成本的下降。更重要的是，在信息技术演进的驱动下产生了新的金融服务类别、服务模式，使得经济、金融系统的整体效率获得显著的提升。与此同时，金融服务中的特别需求和服务对象的行为转变也给信息技术的发展提供了方向。再过去的半个世纪中，世界各个经济体均呈现出技术和金融服务的协同发展、演进。_x000D_ _x000D_ 本课程针对金融服务信息系统的演进介绍适用的理论框架。通过讲授与案例分析的结合方式帮助学生理解、掌握并应用分析金融信息技术的方法；学习、讨论技术与服务的协同演进关系。我们还将介绍在金融服务中重要的信息技术概念和应用场景。最后，在老师的带领下，学生将对金融服务技术发展前沿的实际案例做出实证分析。_x000D_
2747	风险资本与创新融资	光华管理学院	任选	2		本课程研究风险资本如何为技术创新提供融资。该课程主要为金融学专业的学生所设立，尤其是对风险资本，企业家创业，技术创新，或研发密集型企业感兴趣的学生。
331	高等数学(D类)	工学院	专业必修	4		文科类高等数学是为适应现代科学文理渗透的趋势而设置的一门基础数学理论与应用数学方法相结合的课程。其教学内容和方法都具有明显的文科特点。目前数学系为新闻、社会、政管、信管、中文、考古、国政、语言等系各专业及经管类各系本科生及部分研究生讲授的文科类高等数学课内容包括微积分、线性代数、概率统计等三个部分，讲授以上全部内容约需120学时。
648	功能化学	化学与分子工程学院	通选课	2		化学是创造物质世界各种材料的基础。通过化学手段，可以创造出具有各种功能的物质。本课程以日常生活及工业生产中利用到的各种功能性物质为对象；从原子、分子水平出发，对其分子结构特征、作用机理、制备方法、代表性物质、典型应用例等进行系统地讲解。并对一些与我们的“基本常识”相违背的现象，比如：会发出声音的塑料、会发光的塑料、会导电的塑料、“热收缩”等现象进行实验观察，以及对其作用机理进行课堂讨论。希望通过本课程的学习使学生能够掌握各种功能物质的分子结构特征，形成与发挥作用的化学机理，并具有对一定的化学功能材料进行选择及灵活应用的能力。
1581	民俗学	中国语言文学系	任选	2		介绍民俗学的各种类型，如神话、传说、故事、笑话、谚语、谜语、歌谣、民间游戏、民间服装、民间节日、饮食习俗， 民间建筑、民间美术等，推广民俗学知识，介绍中国传统文化。
747	普通生物学实验	生命科学学院	专业必修	2		本课程针对生命科学及相关专业的学生，教学定位重在学生生物学实验能力、素质、习惯的培养。内容涵括_x000D_ 植物生物学、动物生物学、微生物学、细胞生物学、生物化学和分子生物学等的基础实验内容，如显微镜使_x000D_ 用、动植物形态解剖观察、无菌操作、基础生物化学和分子生物学实验等。学生通过学习该课程后，能够掌_x000D_ 握生物学基础实验原理和技术, 在知识、操作技术和应用能力等方面达到专业基础水准, 为后续专业课程学习_x000D_ 打好基础。
831	普通生物学(C)	生命科学学院	通选课	2	高中生物	授课对象为文、理科对生命科学感兴趣的同学。生物学是研究生命的科学，当今的生物学正处于有史以来最激动人心的时候，生物学家们正在揭开困扰人类的生命之谜。本课程在讲授生物学的基础知识与研究思想的同时，侧重介绍生物学发展的某些前沿领域和成就。以生物学研究的主题：生命的多层次性，结构与功能的统一性和演化的思想贯穿始末。希望通过本课程的学习，同学们能够拓宽知识面，激发创造性思维，为今后在各个领域充分运用生命科学背景知识打下基础。_x000D_
1633	古代汉语	中国语言文学系	全校任选	4		本课是中文系各专业（包括中国学生和留学生）的必修课；其他系科学生的选修课。本课程是一门基础课，是语言方面的一门工具课。教学的基本目的是通过对古代语言的学习，培养和提高学生阅读古代文献的能力，为进一步学习和研究中国古代语言、文学、历史、哲学和其他各方面的知识、为更好地传承祖国的优秀文化打下必要的基础。
1648	中国现当代文学	中国语言文学系	专业必修	3		本课程旨在通过讲解20世纪以来的中国现当代文学史上的文学活动，结合对重要作家和标志性的文学现象的剖析，勾勒出现代文学与现代性的关联，以及这种文学的现代性实践如何参与改变现代中国的文化生活的。
1618	中文工具书	中国语言文学系	任选	2		本课程分讲授和实习两部分。讲授部分主要介绍中文工具书的特点和类型、主要排检方法、如何查找汉语字词、古今图书、篇目文句、报刊论文、人物传记、地理文献、百科知识、历史事件等内容，适当介绍利用现代信息技术资源使用各类中文工具书，并注意对新岀工具书的补充和介绍。实习是在每单元内容学完以后，以作业的形式，让学生查阅和使用常用的中文工具书，以便熟悉和掌握中文工具书的正确使用方法，更好地为学习和科研服务。实习占六学时，其余为讲授时间。
1644	中国古代文学	中国语言文学系	限选	4		系统讲授前秦至近代的文学发展史，梳理不同文学体裁的演进脉络，阐释某些重要文学现象的形成原因，讲解重要的作家、作品，使学生对中国古代文学的面貌有初步的了解。
1601	中国古代文化	中国语言文学系	通选课	2		本课程拟分若干专题，比较系统地介绍中国古代文化的各个主要方面，使学生对中国古代文化的整体框架、基本特征及当代意义有基本了解。本课程注重介绍中国古代文化相关知识，同时强调问题意识、比较视野、当代视角，即从中国古代文化的历史现象中提炼出若干问题，注重中外文化特别是中欧文化的比较，探讨中国古代文化对中国历史发展的影响及其当代价值。
1629	古籍鉴定与保护	中国语言文学系	限选	3		勾勒中国古代书籍纂集、形成、刊印、流通的历史，加深对中国书籍文化的理解；通过讲授和实习，使学生初步了解古籍鉴定的方法，对不同时期的古籍风格有初步了解，培养学生以后从事古籍工作的兴趣。
1631	《红楼梦》研究	中国语言文学系	限选	2	中国古代文学史主干基础课	课程将介绍曹雪芹的家世与《红楼梦》创作的关系及《红楼梦》的主要版本，着重从文学史的角度，探讨《红楼梦》产生的原因；阐述《红楼梦》的贵族大家庭与宝黛钗爱情婚姻描写的社会意义，讨论书中主要人物的形象塑造；并从叙事与抒情的结合、细节和心理描写的成就等方面，分析《红楼梦》的艺术特点。同时，评述《红楼梦》研究中的一些重要争论。
1635	古典文献学基础	中国语言文学系	全校任选	3	大学语文等	是整理与研究中国传统古籍的一门学科，使本科生学习到古典文献学的最基础知识。
1676	曲学	中国语言文学系	限选	2		本课程结合传统曲学理论，以元明清三代被文人广泛创作的曲体为研读、分析的对象，在文本的基础上介绍曲体的产生、流播面貌、不同的风格特点、戏剧的成熟与题材分类等。
1685	北京大学与百年中国	中国语言文学系	全校任选	2		北京大学是中国最早的综合性国立大学，自创办伊始，北京大学的命运就和整个中国的命运紧密地联系在一起。百余年来，北京大学见证了神州历史的风云激荡，也始终处在中国之思想文化和政治斗争的中心地带。北大曾是中国新文化运动的摇篮、“五四运动”的策源地，也是中国最早传播社会主义、宣传“德先生”和“赛先生”的主要阵地。百余年来历次重要的思想、文化和政治运动，几乎都会在北京大学得到相应的回响。严复、蔡元培、陈独秀、胡适、鲁迅、李大钊、刘半农、邓中夏、邵飘萍、毛泽东、范文澜、冯友兰、金岳霖、魏建功、金克木等大批杰出人物都曾在北大任教、学习或工作。在历届师生的精诚努力下，北大薪火相传、弦歌不辍，成就为百年来中国教育最完备、思想最活跃、文化最发达的高等学府。_x000D_ _x000D_ 本课程的目的，是帮助本校学生熟悉北京大学的历史和文化，了解“北大精神”形成的历史脉络和轨迹。本门课程不求面面俱到，将主要从教…
1620	当代诗歌选读	中国语言文学系	全校任选	2		本课程是一门关于当代诗歌的细读课，致力于对80年代的当代诗歌进行细致而多层次的探讨与评析。结合具体的诗作，展示当代诗歌的发展面貌和主要特征。并通过对具体作品的解读，对当代诗歌与新诗传统的关系、当代诗歌的主要审美目标、当代诗歌的基本问题等议题作出相应的评价。
1640	经典讲读	中国语言文学系	专业必修	2	古代汉语	本课程精选古代名著中涉及文学、历史、思想学术、语言学等方面的著作，进行引导性阅读。
1651	1940年代战时中国文学研究	中国语言文学系	限选	2	中国现代文学史	1940年代，抗日战争及随后的国共内战，强劲地塑造了中国新文学的形态、走向，其内在可能性也得到了全面释放。本课程尝试回到“战时中国”的现场，在错综、动态的历史进程中，以沈从文、丁玲、沙汀、萧红、卞之琳、冯至、穆旦等作家的写作为个案，考察1940年代文学在处理战时经验、回应历史挑战中形成的美学活力和政治潜能。
1637	明清白话长篇小说研究	中国语言文学系	限选	2	中国文学史	本课程将选取明清时期艺术成就比较高的若干部长篇小说加以介绍，其篇目主要包括：《三宝太监西洋记》《醋葫芦》《西游补》《续金瓶梅》《梼杌闲评》《醒世姻缘传》《野叟曝言》《姑妄言》《绿野仙踪》《金云翘传》《二度梅全传》《玉娇梨》《平山冷燕》《花月痕》《何典》等。本课程将主要介绍这些小说的现有研究状况、刊刻传播情况、主题思想与艺术特色等方面的知识，以使学生对明清两代长篇小说的发展概况有更进一步了解。
185	数学分析（I）	数学科学学院	专业必修	5		本课程是数学类各专业最重要的基础课之一。第一册内容主要包括极限论、一元微分学。本课程是数学分析（II）（III）的基础， 同时是许多后继课程如微分方程、微分几何、复变函数、实变函数、概率论、基础物理、理论力学等学习的基础。数学分析(I)将提供大学数学的基本能力及思维方法的训练重要课程。具有良好的数学分析(I)的基础对于今后的学习和研究起着关键的作用。
189	数学分析 (I)习题	工学院				本课程主要是数学分析(I)的配套课程， 提供极限论与一元函数微分学基本习题的解题方法与技巧。 使得学生对数学分析(I)的内容有深刻的认识与掌握。
193	高等代数（I）	数学科学学院	专业必修	5		我们将研究高等代数中的具体对象： 线性方程组， 数（有理数， 实数和复数）域上的n-元列（行）向量空间， 行列式， 矩阵的运算，矩阵的相抵和相似，矩阵的对角化， 二次型和矩阵的合同， Witt定理， 实二次型的分类， 正定二次型。实（复）数域上的n-元列向量空间的（Hermitian）内积。
196	高等代数（I）习题	数学科学学院
199	几何学	数学科学学院	专业必修	5		几何学及其习题课是北京大学数学科学学院（为本院全体本科生和元培实验班的部分本科生）开设的第一门几何学课程。是我院的最重要的几门基础课之一。该课程担负着培养学生几何思想，加强学生几何素质的重要任务。该课主要介绍空间解析几何理论。也适当介绍几何学的基本思想，如几何不变量、群与几何的关系。用代数方法讨论空间曲线、曲面的几何性质和不变量。把图形和方程有机的联系起来。具体内容包括：向量代数，空间的平面和直线，常见曲面，坐标变换，二次曲线方程的化简及其性质，正交变换和仿射变换，射影平面和射影变换。 因此，该课既是学生阶段平面解析几何知识的延伸和扩展，同时也为学生在本科阶段的多元微积分，物理学等课程打下坚实基础。
201	几何学习题	数学科学学院				习题课中，老师回顾大课上的精粹部分，讲解与大课配套的习题与例题，以加强学生几何素质的培养;思想方法上，主要强调要点和思路，启发、引导学生自己观察、探索、猜测和论证,使学生能够积极主动、生动活泼地学习课程内容;为了让学生更好地掌握基础知识和了解学生在大课上学习情况，我们有时候采取让学生讨论讲解的方式，以培养学生的创新能力。
163	计算概论	数学科学学院	专业必修	3		基本目的：计算机科学技术的第一门课程。课程第一部分的目的是帮助同学了解计算机的基本原理，掌握基本的计算机使用技术。课程主要时间讨论程序设计（使用一门数学软件，比如Maple, Mathematica或 Matlab），通过各种数学问题的实例，帮助同学深入了解用计算机和计算的方式解决数学问题的过程，这种解决问题方法的特点；了解程序语言和程序设计的基本概念和程序设计的基本方法，初步熟悉一个程序设计语言，熟悉程序设计的基本过程。本课程是一门理论与实际相结合的课程，学生需要完成数量不太多的纸面作业，每周有2小时的上机编程实习。 _x000D_ _x000D_
186	数学分析（II）	数学科学学院	专业必修	5	数学分析(I)	本课程是数学类各专业最重要的基础课之一。基本内容包括积分学、级数理论。本课程是数学分析(III)以及许多后继课程如微分方程、微分几何、复变函数、实变函数、概率论、基础物理、理论力学等学习的基础。数学分析同时也是大学数学的基本能力及思维方法的训练重要课程。具有良好的数学分析的基础对于今后的学习和研究起着关键的作用。
190	数学分析 (II)习题	数学科学学院			数学分析(I)	本课程主要是数学分析(II)的配套课程， 提供定积分与级数理论的基本习题的解题方法与技巧。 使得学生对数学分析(II)的内容有深刻的认识与掌握。
194	高等代数 (II )	数学科学学院	专业必修	4	高等代数I，解析几何。	在高等代数（1）的基础上， 我们讲述（1）一元多项式环， 一元多项式环上的矩阵及其应用--- Hamilton-Caylay 定理， 矩阵的极小多项式，矩阵相似的判别， 复数域上矩阵的Jordan标准型的存在性和唯一性的证明。（2）一般线性空间， 线性变换， 线性变换的矩阵表示， 线性变换特征多项式，极小多项式的因式分解与线性变换的不变子空间的直和分解的关系，矩阵可对角化的极小多项式判别法， 复数域上矩阵的Jordan标准型的存在和唯一性的第二个证明；_x000D_ （3）对偶空间. 对偶空间和对偶基， 线性映射的转置和矩阵的转置，线性空间与它的二次对偶的自然同构。_x000D_ （4）双线性映射与度量空间。 具体将讨论双线性型和它的度量矩阵，双线性型的等价和矩阵的合同，对称双线性型， 二次型和对称矩阵， 斜对称双线性型和斜对称矩阵， 欧氏空间， 对称变换和正交变换，实正交空间的witt…
197	高等代数（II）习题	数学科学学院			高等代数I，解析几何
3207	日本文化艺术专题	外国语学院	任选	2		作为世界文明有机组成部分的日本文明，虽然在古代受到中国文明的影响甚大，但日本原初的文明仍然是自发形成的。而且，经过历史的洗练和提升，形成了自己民族文化的特质。在我们探究最具有日本民族文化特色的现象时，日本的文化艺术就显得格外的引人注目。而了解日本的文化艺术是我们认识日本的捷径。_x000D_ 本课程将从历史学，民俗学，艺术学的角度讲述日本文化艺术的精华部分借以阐明日本审美意识的特征。课程内容包括：_x000D_ 1 日本的美术（绘画、庭园、建筑、工艺）_x000D_ 2 日本的戏曲（雅乐、能乐、狂言、歌舞伎）_x000D_ 3 日本的艺道（茶道、花道、香道）_x000D_ 为帮助同学们理解以上内容，在本课的前两讲将特别简明讲授日本的地理自然、日本的历史、日本的民俗信仰、日本的岁时习俗等日本学的基础课程。在适当的情况下现场展示日本茶道，花道，香道，能乐（每学期只展示其中的1种）艺术，以帮助…
187	数学分析 (III)	数学科学学院	专业必修	4	数学分析(I), (II)	本课程是数学类各专业最重要的基础课之一。基本内容包括多元微分学与积分学。本课程是许多后继课程如微分方程、微分几何、复变函数、实变函数、概率论、基础物理、理论力学等学习的基础。数学分析同时也是大学数学的基本能力及思维方法的训练重要课程。具有良好的数学分析（III）的基础对于今后的学习和研究起着关键的作用。
191	数学分析 (III)习题	数学科学学院			数学分析(I)(II)	本课程主要是数学分析(III)的配套课程， 提供多元函数的微分学与积分学的基本习题的解题方法与技巧。 使得学生对数学分析(III)的内容有深刻的认识与掌握。
241	抽象代数	数学科学学院	专业必修	3	见学院教学大纲	抽象代数学基础知识。群，环，域的基本知识。
837	普通生物学(B)	医学部教学办	通选课	3	无。_x000D_ 建议选修《普通生物学实验》	生命是宇宙最伟大的创造，是化学元素间最复杂的组合，也是物质最辉煌的存在方式。普普通通的原子，组合为细胞这种结构后，就可以进行自主的物质代谢、能量转换和信息交流，就可以产生与自己相似又非完全相同的后代，生生不息并不断演化，形成了地球上多姿多彩的生物圈。可以毫不夸张地说，生命是最伟大的奇迹！这些普普通通的元素是如何维持生命的存在，如何保证生命的延续，又如何促成生命的演化呢？本课程将会对这些问题一一解答，这是一个较为全面的、专业的、同时又不失通俗易懂的回答。我们每个人都是生命大家族的一员，我们的身上都隐含着大自然最深邃的奥秘，让我们通过《普通生物学》了解自己吧。
3324	中日文化交流史	外国语学院	任选	2		中日文化交流史是中外文化交流历史中最灿烂的部分。其历史之久远、内容之广泛、成果之丰富、影响之深远均堪称之最。两千年的中日文化交流史催生了日本文明的发起、日本文化的形成，也使中国古代文明在域外得到了最好的弘扬和保护。如今，日本文化中所保存着的中国古代文化精髓，已经成为当前中国振兴传统文化过程中的资料库和摹本。所以说，研究和学习中日文化交流史有着重大的历史意义和现实意义。本课程以远古至1840年的中日文化交流史为教学内容。
3822	英语名著与电影	英语语言文学系	全校必修	2		《英语名著与电影》归属大学英语B级课程。本课程是一门集英美文学知识、英美名著选读、由名著改编的电影欣赏及视听训练于一体的综合课。为那些对英美文学感兴趣，想进一步拓展自己现有的文学知识、提高现有的语言能力的非英语专业的学生设置。_x000D_ 本课的目的是通过将文学与电影这两种不同的艺术形式有效结合，使非英语专业的学生在较短的时间内对英美文学的发展有一个大概的了解，激发学生们对阅读英文原著的兴趣，提高他们的语言水平和鉴赏能力。_x000D_ 本课程将向学生较系统地介绍英美文学发展的主要阶段及其特点，有关作家的文学生涯、创作思想、艺术特色以及代表作品的主题思想、情节结构、人物刻画、语言风格、历史意义等。教学内容以教材为主，课上将补充、讲解相关知识。_x000D_ _x000D_
162	概率论	数学科学学院	任选	3	数学分析，高等代数	概率是描述随机事件发生的可能性的度量。概率论通过对简单随机事件的研究，逐步进入复杂随机现规律的研究，是研究复杂随机现象的有效方法和工具。概率论还是学习统计学的基础。
192	复变函数	数学科学学院	专业必修	3	数学分析、高等代数	一个变量复变函数的基本理论和方法.
198	常微分方程	数学科学学院	专业必修	3	数学分析、高等代数、解析几何	常微分方程是综合性大学数学系各专业的重要基础课，也是应用性很强的一门数学课。本课程的目的是学习和掌握常微分方程的基本知识，并为后行课（数理方程、微分几何、泛函分析等）作好准备；通过穿插的实例（特别是在历史上成功地利用微分方程解释实际现象的著名范例）培养学生利用数学理论解决实际问题的意识和初步能力。
224	研究型学习	数学科学学院	任选	3	数学分析、高等代数	课程“研究性学习”的目的是希望学生通过本课程了解研究工作的全过程，从而提高学习积极性，为本科生科研和以后开展研究工作做好准备。 课程内容包含选题、即提出和凝练问题，开展调研或解决问题，运用latex软件撰写一篇规范的数学与应用数学文章，模拟国际主流学术期刊的审稿流程对论文进行互相评价和修改，最后以学术报告的方式展示自己一学期研究与学习的成果。
3029	教育社会学思考	社会学系	通选课	2		本课程面向全校所有专业的本科生，通过学习社会学基本原理，专门介绍教育社会学的一般性知识、方法和理论。对作为社会议题的教育现象和当代教育焦点问题进行专题分析和讨论，并尝试用社会学的理论进行思考和阐释。
223	金融数学引论	数学科学学院	任选	3		本课将重点介绍金融计算分析中的基本数学模型和方法。具体包括：利息计算的基本概念和方法，年金现金流模式的计算，一般性投资收益率计算的基本方法，现金流的本金利息分解过程，固定收益证券，利息风险分析，随机情形的金融收益计算等金融数学中的基本问题
242	数理统计	国家发展研究院	任选	3	数学分析、高等代数、概率论	数理统计学是应用广泛的基础性学科，主要研究对随机样本进行科学分析与处理的方法，包括如何有效地收集数据，如何估计参数，如何做检验，如何研究变量之间的关系以及如何进行统计决策等内容。作为统计学方向最基础的专业课程，主要目的是通过教学，使学生掌握本学科的基本概念和基本统计思想，具备使用常用的统计方法并结合利用先修课程中的数学、概率论知识来解决一些实际问题的能力，初步了解数理统计研究的新进展并初步建立统计思维方式。
259	实变函数与泛函分析	数学科学学院	任选	4	高等数学B、线性代数、常微分方程	学习和掌握Lebesgue测度空间，Lebesgue积分，Hilbert空间和Banach空间的基本知识，培养学生从几何，拓扑上来认识抽象函数空间的能力，培养学生深一层次的分析能力，培养学生以抽象空间为工具来研究、解决问题的能力。
3886	计算机辅助翻译与写作	英语语言文学系	全校必修	2		本课程的特点是在讲授翻译和写作的过程，认识到作为第二语言翻译和写作的内在联系，通过引入计算机进行辅助，大幅度提高学生翻译和写作的速度和水平。通过介绍翻译和写作中常用的计算机软件工具如Trados、雅信等，通过引入翻译记忆库，让学生在实践中训练翻译记忆工具，并在此过程中建立自己的翻译术语库和句对库，利用这些工具提高翻译能力和水平。在写作方面，侧重于实用性文体写作，并简单介绍如何在熟练掌握实用性写作技巧的基础上鼓励学生尝试创造性写作。讲授实用性写作的文体按体裁分将包括书信、图表描述、报告、简历等；按写作目的分为学生应用写作（包括CET4/6级、TOEFL, IELTS,GRE等）、留学申请文书等。创造性写作包括简单的记叙文、散文以及简单的诗歌等。在此过程中，通过引入英语写作助手、平行语料库等工具帮助学生提高写作的正确率和水平，力争使学生在大学毕业前能够写作语法正确、表意清楚、语言流畅的英语应…
145	数学模型	数学科学学院	专业必修	3	数学分析，高等代数	本课程以物理、生态、环境、医学、管理、经济、信息技术等领域的一些典型实例为背景，阐述如何通过建立数学模型的方法来研究、解决实际问题。重点介绍常用算法的背景和数学实质。同时培养和增强学生自学能力和创新素质，鼓励学生从生活中寻找问题，建立相应的数学模型并求解，从建模实践中获取真知。
161	证券投资学	数学科学学院	任选	3	金融数学引论，数理统计	证券投资学课程着重于介绍如何利用数学模型分析在证券投资中所遇到的有关组合选择问题、投资业绩评估问题等，主要包括Markowitz资产组合模型、资本资产定价模型、套利定价模型等量化模型，由此初步掌握金融数学中有关证券投资分析的定量分析方法。
255	衍生证券基础	数学科学学院	任选	3	初等概率论、数理统计、微积分、线性代数	_x000D_ 本课程授课对象主要为金融数学专业的高年级本科生，旨在让学生了解基本金融衍生产品的基础知识。课程的内容包括远期、期货、互换及期权合约等衍生产品的概念、原理、定价方法和实际应用。具体包括以上产品的定义、市场机制和对冲策略，套利定价方法，期权定价的Black-Scholes-Merton模型，二叉树模型，以及基本的数值方法等。_x000D_ _x000D_
2459	投资基金概论	经济学院	任选	2		投资基金是家庭和机构投资者接触到的涵盖范围很广的投资工具。过去三十年，该行业迅速发展。投资基金是全球资本和货币市场上最大的投资工具之一，规模数以万亿计。该课程为本科生介绍三类基本的投资基金：共同基金、对冲基金和私募股权基金。预期同学们通过该课程的学习，能够很好地理解投资基金的管理、以及基金的投资技术。
5511	大学生职业生涯规划	学生工作部人民武装部	全校任选	2		课程内容贯穿于大学教育全过程，主要用以指导学生客观准确地了解自我和外部工作世界，帮助学生科学定位职业发展方向、拟定符合自身实际情况的职业生涯规划方案；指导在校学生从事与自己职业发展方向相关的实习实践活动、素质拓展活动，使学生获得职业岗位的感性认识及一定的实际工作能力，从而为日后的求职择业和职业发展奠定良好的基础。
3652	西班牙文化纵览	外国语学院	全校任选	1		本课程旨在使学生掌握西班牙文化的主要特点，对西班牙历史和社会文化等状况有一个基本的了解。课程的学习有助于学生今后从事中国－西班牙经贸、文化、教育等交流工作。学生通过学习该课程，能够比较全面地了解西班牙建筑、艺术、习俗等文化的具体体现形式。该课程虽以中文讲授，但会穿插教授跨文化交际中使用率较高的西班牙语词汇及语句，帮助学生避免与西班牙人交往中因文化差异所产生的摩擦与冲突。
230	应用多元统计分析	数学科学学院	任选	3	数理统计，概率论	绪论及引言（2课时）_x000D_ 多元统计分析的应用， .多元统计数据的图表示法_x000D_ 多元正态分布及参数的估计（6课时）_x000D_ 随机向量， 多元正态分布的定义与基本性质， 条件分布和独立性_x000D_ 随机阵的正态分布， 多元正态分布的参数估计_x000D_ 多元正态总体参数的假设检验（6课时）_x000D_ 几个重要统计量的分布， 单总体均值向量的检验及置信域_x000D_ 多总体均值向量的检验，协方差阵的检验， 独立性检验， 正态性检验_x000D_ 判别分析（6课时）_x000D_ 距离判别， 贝叶斯判别法及广义平方距离判别法， 费希尔判别_x000D_ 判别效果的检验及各种判别能力的检验，逐步判别_x000D_ 聚类分析（6课时）_x000D_ 聚类分析的方法， 距离与相似系数， 系统聚类法， 动态聚类法_x000D_ 有序样品聚类法_x000D_ 主成分分…
231	应用随机过程	数学科学学院	任选	3	数学分析，高等代数，概率论	这是为数学学院本科生开设的专业必修课，是《概率论》的后续课，介绍最基本的几类随机过程模型及其性质，如随机游动，马氏链，跳过程，泊松过程，布朗运动等。_x000D_ _x000D_ 随机过程是定义在同一概率空间的一族随机变量, 其中指标集通常是一维的, 解释为时间. 概率论中所讨论的独立同分布随机变量序列就是一个随机过程. 在自然科学、经济活动和日常生活中有着大量随机过程的例子. 例如某地发生地震的时间和震级、股市的每日成交量、等候在某个服务点的顾客人数, 等等. 如果大家留意的话, 随机过程无处不在. 很多随机过程因具有某特殊性质而获得不同的名称, 如马氏过程、平稳过程、高斯过程、二阶矩过程, 等等._x000D_ _x000D_ 为了显示某种证明方法具有更广的适用范围，1906年俄罗斯数学家马尔可夫提出一类具有特殊性质的随机过程, 后人把这种性质称为马尔可夫性质或马氏性. 具有马尔可夫…
257	金融数据分析导论	数学科学学院	任选	3	程序设计课程，数学分析，高等代数，概率论。_x000D_	_x000D_ 金融领域的数据非常丰富。充分地利用数据资源进行分析推断对理解金融市场，进行投资和风险管理具有重要意义。本课程将介绍时间序列模型，统计和一些机器学习模型方法。另外也会介绍实现这些模型方法的计算工具。通过课程讲授和上机实验联系和讨论，学生能了解金融数据的基本类别和特征，掌握一些金融数据分析中常用的模型该方法以及分析金融数据的基本技能，具备进行实际金融数据分析的经验。
4183	瑜伽	体育教研部	全校必修	1		一、 课程介绍_x000D_ 1．现代瑜伽是通过瑜伽姿势、呼吸与调息、冥想等几大部分内容，首先着眼于身体的强健，并注重自我意识引导，使之学会控制身体活动及情绪，由内而外地通过发展个体存在的潜在能力实现自我完美的过程。现代瑜伽是对内部存在的完整性或统一性的体会，它是全民健身优选的一种修身养性的体育活动。本课程实践教学部分主要教授瑜伽基本练习方法，包括瑜伽呼吸、体式练习、调息练习、瑜伽休息术。通过呼吸运动与体位法相结合，直接对内部器官和系统加以按摩和运动，健身祛病、修塑体形。通过瑜伽静坐冥想，使身体健康与精神旺盛，消除紧张情绪，使心神宁定、智力增长。本课程理论教学部分主要教授瑜伽的定义、起源、发展阶段、经络及脉轮，以及瑜伽如何促进现代人身心健康等内容。_x000D_ 2．安全注意事项_x000D_ （1）开始练习体式之前，胃、膀胱和大肠最好排空，最好在进餐后三至四个小时之后进行练习；练习后可…
220	毕业论文（资产定价）讨论班	数学科学学院			_x000D_ _x000D_ 初等概率论、数理统计、《期权、期货及其他衍生产品》等	_x000D_ 本讨论班重点讨论某些特定金融产品的定价问题及风险管理中所涉及的部分数量模型，学生在讨论过程中结合其研究兴趣确定毕业论文选题，在教师指导下完成毕业论文写作。讨论班内容将包括相关专题的学习和讨论、金融建模及实证分析、学生展示报告及论文写作。_x000D_ _x000D_ _x000D_ _x000D_ _x000D_ _x000D_
246	寿险精算	数学科学学院	任选	3	初等概率论, 利息理论	培养学生利用数学来研究人寿保险中的随机事件的能力。通过教学，要求学生掌握基本的随机给付模型以及相互之间的关系，掌握各种给付的精算现值以及各种险种的净保费、净准备金的计算方法，并能编制Excel 程序来计算净保费及净准备金.
270	计算概论习题课	数学科学学院				本课程计算机科学技术的第一门课程。课程的第一部分目的是帮助同学了解计算机的基本原理，掌握基本的计算机使用技术。课程重点讨论基于 Python语言的程序设计，通过各种数学问题的实例，帮助同学深入了解使用计算机和计算的方式解决数学问题的过程，这种解决问题方法的特点；了解程序语言和程序设计的基本概念和程序设计的基本方法，初步熟悉Python语言，熟悉程序设计的基本过程。本课程是一门理论与实际相结合的课程，每周有2小时的上机编程实习。
1161	生态学与环境变化	城市与环境学院	任选	2		按照传统的定义，生态学是研究生物及其与环境关系的科学，但现代生态学已经扩展到不同尺度的生命现象和解决不同尺度的生态学与环境问题。_x000D_ _x000D_ 生态学是一门理论性和实验性很强的学科。现代的生态学由分子生态学、个体生态学、种群生态学、群落生态学、生态系统生态学、景观生态学、区域生态学以及全球生态学等分支学科所构成，采用的研究手段涉及生物学、地学、遥感等学科，是生命科学、地学、环境科学、遥感及信息科学等相互交叉的学科，但它本身相对独立，具有完整的学科体系。_x000D_ _x000D_ 另一方面，生态学又具有很强的应用性和实践性，现代社会发展的方方面面都涉及生态学与环境问题。比如，气候变化、荒漠化、城镇化、水土流失与土地退化、生物多样性保护、外来种、大型工程的生态评估、城镇及矿山的生态恢复、新农村建设中的生态问题等等都需要以生态学原理为理论基础，进行研究和解决。_x000D_…
2417	投资银行学	经济学院	任选	3	金融经济学	本课已经开设14年，从1998年开始。_x000D_ 在中国首开，已经成为一个品牌课程。_x000D_ 参考读物已经出版，见“北大投资银行学丛书”，共计11本，中国发展出版社2009年出齐。
4150	游泳提高班	体育教研部	全校必修	1		游泳能够提高人体有氧代谢能力，改善心肺功能，培养挑战自我、战胜自我、勇往直前、锲而不舍的优秀品质，促进身心素质的全面发展。_x000D_ 游泳提高班主要学习自由泳、仰泳及滚翻转身技术。了解游泳规则及裁判法，介绍相关的游泳姿势。要求要有初级班的基础。_x000D_ 游泳课程要求_x000D_ 1．游泳课安全注意事项_x000D_ （1）确立安全第一的思想。_x000D_ （2）游泳前应进行身体检查。凡患有心脏病、高血压、癫痫、活动性肺结核、传染性肝炎、皮肤病、红眼病、精神病、中耳炎、发烧、开放性创伤者都不宜下水。_x000D_ （3）教师不在场禁止学生擅自下水_x000D_ （4）宣布下课后，禁止学生再回到游泳池游泳。_x000D_ （5）饮酒、饱食后、饥饿和过度疲劳都不宜下水。_x000D_ （6）禁止在浅水区出发跳水。_x000D_ （7）禁止长时间的憋气潜水。_x000D_ （8）禁…
95	随机过程论	数学科学学院	选修	3	测度论，高等概率论	这是为概率统计专业研究生开设的必修课，是《高等概率论》的后续课，使用同一教材，讨论鞅论，平稳过程和布朗运动。
202	数学分析I(实验班)	数学科学学院	专业必修	5		本课程是数学类各专业最重要的基础课之一。内容主要包括极限论、一元微分学。本课程是数学分析（II）（III）的基础， 同时是许多后继课程如微分方程、微分几何、复变函数、实变函数、概率论、基础物理、理论力学等学习的基础。数学分析(I)将提供大学数学的基本能力及思维方法的训练重要课程。具有良好的数学分析(I)的基础对于今后的学习和研究起着关键的作用。
3321	公共日语 (一)	外国语学院	全校任选	3		本课程依据教材内容开展教学。_x000D_ 前4课讲授日语的发音、语调和基本问候用语。_x000D_ 后10课讲授日语的基本语法、词汇、句型和日常会话等。_x000D_ 本课程重视日语的听说能力的培养，听说能力的考核比重占总考核成绩的40%。_x000D_
203	数学分析II(实验班)	数学科学学院	专业必修	5	数学分析I	本课程是数学类各专业最重要的基础课之一。基本内容包括积分学、级数理论。本课程是数学分析(III)以及许多后继课程如微分方程、微分几何、复变函数、实变函数、概率论、基础物理、理论力学等学习的基础。数学分析同时也是大学数学的基本能力及思维方法的训练重要课程。具有良好的数学分析的基础对于今后的学习和研究起着关键的作用。
207	高等代数II（实验班）	数学科学学院	专业必修	4	高等代数I	本课程在深度、广度和抽象程度上相比《高等代数》有所提高，以公理化的线性空间和线性映射为主线，把矩阵的运算和性质穿插其中，并讲述张量代数初步和群、环、模、域等基本概念，为优秀学生更早进入现代数学各领域打下基础。在第二学期，系统讲述线性映射的进一步性质、线性变换和矩阵的标准形、内积空间、双线性函数、二次型等内容。
3071	人类学导论	社会学系	任选	3
204	数学分析 III (实验班)	数学科学学院	专业必修	4	数学分析I 数学分析II	本课程是数学类各专业最重要的基础课之一。基本内容包括多元微分学与积分学。本课程是许多后继课程如微分方程、微分几何、复变函数、实变函数、概率论、基础物理、理论力学等学习的基础。数学分析同时也是大学数学的基本能力及思维方法的训练重要课程。具有良好的数学分析（III）的基础对于今后的学习和研究起着关键的作用。
153	数值代数	数学科学学院	任选	3	数学分析(或高等数学)、高等代数(或线性代数)	本课程主要内容包括线性方程组的数值解法和矩阵特征值和特征向量的计算方法。在取材上, 注意选取当前国内外计算机上常用的基本典型的方法, 同时也要尽可能反映该学科的一些最新成果。本课程对各种方法除介绍其基本设计思想和具体算法外,对它们的收敛性和误差估计也应作详尽的讨论。_x000D_ _x000D_
157	数理逻辑	数学科学学院	任选	3		数理逻辑是一个基础学科，一门本科生（研究生可选）必修基础课程，旨在讲授数理逻辑的基础。本课程主要内容是一阶逻辑演算，包括命题逻辑，一阶（谓词）逻辑和基本数学系统等。适用于数学专业，信息科学专业，计算机科学专业和哲学专业的学生。本课程内容参见讲义。_x000D_
239	非参数统计	数学科学学院	任选	3	微积分、高等代数、概率论，数理统计	该课程将介绍一些实验数据处理的标准非参数统计过程， 比如单样本，两样本和多样本秩检验和他们的功效计算，也介绍拟合优度检验，列联表检验和相关性检验方法。同时，还介绍一些现代非参数统计方法：比如非参数密度估计和非参数回归，函数型数据分析等等。该课程比较这些统计方法背后的理论分析，包括U-统计量，功效函数和渐近相对效率都有介绍. 同时，应用也没有被忽视，也介绍了一些实际应用比如基因集合分析等等。
150	计算方法(B)	信息科学技术学院	限选	3	高等数学、线性代数、初等概率论	内容主要包括线性方程组和矩阵特征值的数值求法、函数插值逼近、数值微分与数值积分、线性最小二乘问题的数值解法、最优化方法与非线性方程迭代解法、常微分方程数值方法、快速算法等
73	试验设计	数学科学学院	限选	3	概率论、数理统计、应用多元回归分析	为了节省时间和费用, 提高试验的效率和精度, 我们必须精心选择有限个数的试验设置, 得到含有最大信息的试验数据, 基于有效的数据分析方法发掘输入输出变量之间的内在的本质的联系, 从而作出最优的决策. 统计试验设计的主要任务是, 根据实际问题的具体要求提出试验设计的最优准则, 给出寻找这些设计的有效的方法, 包括计算机快速算法方法和代数组合等其他数学工具方法, 还要研究有效地分析基于这些设计的试验数据的方法.
227	测度论	数学科学学院	任选	3	概率论，实变函数或实变与泛函	本课程主要讲授：可测空间和可测映射，测度空间，积分，符号测度和条件数学期望，乘积测度空间等内容
268	应用随机分析	数学科学学院	限选	3	概率论，应用随机过程，实变函数或实变与泛函	这门课程主要讲授：条件期望和条件分布，随机游动和鞅论初步，Brown运动，随机积分和Ito公式，随机微分方程，扩散过程
143	拓扑学	数学科学学院	任选	3	数学分析。后半学期需要用到群的基本知识（抽象代数入门课程中会学到）	这是拓扑学的入门课程。期中考试之前主要介绍点集拓扑学的基本概念以及紧致性、连通性等最常用拓扑性质。期中考试之后会介绍一些代数拓扑的初步知识，主要包括基本群以及覆迭空间。学生不仅将受到抽象思维能力的系统训练，还要学会把它们同几何直观有机地结合在一起。_x000D_
188	微分几何	数学科学学院	任选	3	数学分析，高等代数，常微分方程	讲授空间曲线和曲面的基本知识。
205	实变函数	数学科学学院	任选	3	数学分析	《实变函数》是面向数学学院各专业方向的一门重要选修课，以Lebesgue测度与Lebesgue积分理论为核心内容，为学生提供近代分析的基础知识和基本训练。
3327	公共基础日语（三）	外国语学院	全校任选	4	公共基础日语（一）和公共基础日语（二）	"本课程根据情景适量拓展学生的词汇量，以融词于具体的情景，以达到学以致用的目的。在_x000D_ 文体方面，基本以礼貌体为主，目的是能够运用公共场合和待人接物最自然而优美的日语。无论_x000D_ 对语法或者单词的理解，都以渗透日本文化和语言习惯为基础，并以系统介绍和复习为手段。在_x000D_ 入门阶段要更加注重反复练习，不断熟悉日语最自然的用法，以达到国际“日本与能力测试”的3、_x000D_ 4级的水平。"
200	泛函分析	数学科学学院	任选	3	数学分析、线性代数、复变函数、实变函数	泛函分析在当今应用数学和纯数学中越发重要。这门课使学生熟悉泛函分析中的基本概念，原理和方法以及应用。这门课的内容主要有：_x000D_ _x000D_ 1。 空间理论_x000D_ 1。1 距离空间_x000D_ 1。2 赋范空间和Banach空间_x000D_ 1。3 内积空间和Hilbert空间_x000D_ 1。4 紧性_x000D_ 1。5 凸集与不动点_x000D_ _x000D_ 2。 线性算子与线性泛函_x000D_ _x000D_ 2。1 线性算子与线性泛函的概念_x000D_ 2。2 Riesz定理（Hilbert空间上泛函的表示）_x000D_ 2。3 赋范空间和Banach空间上基本定理_x000D_ 2。4 共轭空间和共轭算子_x000D_ 2。5 强收敛和弱收敛_x000D_ 2。6 自伴算子和酉算子_x000D_ 2。7 线性算子谱理论_x000D_ _x00…
4897	博弈与社会	国家发展研究院	限选	3		贯穿于本课程的主题是：人类如何才能更好地合作？_x000D_ 社会是由人组成的，社会因人而存在，为人而存在。作为理性的个体，我们每个人都有自己的利益，都在追求自己的幸福。这是天性使然，没有什么力量能够改变。但社会的进步只能来自人们之间的相互合作，只有合作，才能带来共赢，才能给每个人带来幸福。这就是我们应有的集体理性。但是，基于个体理性的决策常常与集体理性相冲突，导致所谓“囚徒困境”的出现，不利于所有人的幸福。_x000D_ 除了个体利益之外，妨碍人与人合作的另一个重要原因是我们的知识有限。即使到今天，尽管人类有关自然规律的知识已大大增加，真正做到了“可上九天揽月，可下五洋捉鳖”，但我们有关人类自身的知识仍然不足以让我们明白什么是追求幸福的最佳途径。让普通人接受自然科学的知识相对容易，但接受社会科学的知识很难。我们短视、傲慢、狭隘、自以为是，只知其然不知其所以然，经常不明白自己的真正利益所…
4297	浪漫主义时代的欧洲音乐	艺术学院	通选课	2		《浪漫主义时代的欧洲音乐》是一门专门介绍19世纪欧洲音乐文化的断代史课程，主要针对浪漫主义音乐的产生和发展过程进行分析讲解，使学生通过对音乐的聆听和分析，以及对经典音乐理论著作的章节阅读，较为全面地理解和掌握19世纪的欧洲音乐文化，激发学生对艺术审美和文化研讨的兴趣。本课程就有关浪漫主义音乐的15个专题展开课堂教学，通过对作曲家及其代表性作品的深度讲解和剖析，逐步廓清浪漫主义音乐风格的历史沿革、审美特征、文化语境和艺术影响。本课程的教学亮点在于：第一，注重对浪漫主义音乐的时代背景和文化语境加以介绍和分析，系统阅读经典音乐史著作和研究论文；第二，采用大量视听音乐素材和前沿性的文化史料作为授课支撑；第三，启发学生对欧洲浪漫主义文学、绘画，以及其他艺术现象的关注和思考，从开阔的文化视野中把握19世纪欧洲音乐的形式、风格和思想。第四，注重中西音乐文化比较，特别对浪漫主义音乐对中国近现代音乐的影响…
1347	汉语修辞学	新闻与传播学院	任选	2		古人曾说过：“人而无辞，安所用之。……夫辞者乃所以尊君重身，安国全性者也。故辞不可不修，说不可不善。”“太上有立德，其次有立功，其次有立言，虽久不废，此之谓三不朽。”可见，“立言”被古人作为了人生三大追求之一，而“立言”的核心就是要修辞。_x000D_ 修辞学是一门古老而又年轻的学科，诞生于公元前五世纪的古希腊，曾是中世纪三大学校教育课程之一（语法、修辞、逻辑）。20世纪，修辞学在美国成为一门显学。我国的修辞思想产生于公元前六世纪。人类发展的历史表明，修辞不仅是一种选择语音、词语、句式、修辞格等的语言运用现象，也不仅是一种运用语言、音乐、图片、图像、建筑、环境等涉及听觉、视觉、触觉等媒介符号，建构有效的文本，传播信息，以影响、改变他人情感、态度、思想、观念乃至社会行为的社会行为和社会现象，也是一种人类传播现象，是人类的一种传播秩序和社会秩序，是公共权力和公共秩序建构、社会事务处理、公共政…
1591	《论语》选读	中国语言文学系	专业必修	2	古代汉语	本课是古代汉语的后续课程，选读《论语》的部分内容，对其中的字句、语法、词汇以及思想内容进行讲解，使学生进一步掌握古汉语的语法、词汇，提高阅读古书的能力，并且了解孔子的思想及其对中国文化的影响。为学生研究汉语的历史和古_x000D_ 代文化打下较好的基础。
1666	国学经典讲论	中国语言文学系	任选	2		“国学经典讲论”课程是为了加强国学经典训练而开设的大学本科生基础课程。国学是我国传统学术文化的统称，而《诗经》、《礼记》、《周易》、《史记》、《资治通鉴》、《论语》、《老子》等经典则是中华文化中最为重要的部分。本课程以汉文古书和国学经典的形成发展为线索，以古书读法和经典训练为导向，以经、史、子、集四部经典及其学问为架构，讲授和讨论传统中国经典的文本形态、成书流传、内容结构、学术旨趣和文化价值。课程立足于文化传承创新，通过文献学和学术史并重的专业训练，培养研读国学经典的综合能力，进而体会中华文化精神、提高传统文化素养。_x000D_
1558	现代汉语 (上)	中国语言文学系	专业必修	3		本课程是“现代汉语”课程的上半部分。“现代汉语”讲授汉语普通话语音学、音位学、词汇学和句法学的入门知识，为后续课程打下基础。“现代汉语（上）”的教学内容包括绪论、语音学和音位学三个部分。绪论部分讲授汉语与汉字的关系、普通话的历史、汉语方言分区和现代汉语规范化问题。语音学和音位学部分讲授声学语音学和普通语音学的基础知识、普通话音位学的基础分析以及《汉语拼音方案》与普通话语音系统的关系。
1610	鲁迅小说研究	中国语言文学系	通选课	2		对鲁迅具体小说作品进行文本解读，考察其小说图景和小说理念的独特性，并参照文化研究的理论视野，透视文本中的文化和社会历史内涵。
1611	中国现代文学名著研究	中国语言文学系	通选课	2		以往的“中国现代文学史”课程，主要着眼于文学进程、文学思潮以及作家研究，缺乏对于具体作品的精细解读。本课程一反常规，侧重文本分析，希望在提供若干文学史专门知识的同时，提升学生的阅读能力及审美趣味。
1662	古代汉语（上）	中国语言文学系	专业必修	5		“古代汉语”是北京大学中文系的主干基础课，古代汉语教研室集体完成的“古代汉语系列课程建设的新开拓——以为学生提供全面系统和前沿创新的专业课程训练为核心”曾荣获2005年第五届高等教育国家级教学成果一等奖，这是本届59项国家级一等奖获奖项目中唯一的一门人文学科的课程。_x000D_ 作为中文系的主干基础课，古代汉语课程以培养和提高学生阅读古书的能力为出发点，教学内容追求多样化，把古代的文学、历史、语言、文化、天文、地理等学科知识熔于一炉，把课堂教学和课下读书有机结合起来，为此设计了与教材配套的经典古籍作为必读的参考材料。有计划的指导学生阅读和学习，加强原典古籍文本的阅读力度。但因为教学内容丰富，修课学生的人数较多，课堂时间难以满足学生多样化的学习需要，故而希望借助小班教学为学生提供精读原典文献的时间，并通过讨论加深学生对原典文献的理解，更好地把握课堂讲授的内容，同时也培养学生思考、讨论问题…
1973	明清经济与社会	历史学系	通选课	2		本课程试从社会经济史的角度，理解中国从传统社会向现代社会转型过程中社会发展的状况。着重讲述人口增长与流动、粮食和衣被等生活资料的生产、商品贸易与商人集团、市镇兴起与市场网络、货币与金融、政府财政制度及其变革等问题，阐释明清时代社会变迁及其对现代中国社会经济的影响。
1559	现代汉语 (下)	中国语言文学系	任选	3	现代汉语（上）	本课学习现代汉语语法学的入门知识，为后续课程打下基础。“现代汉语”课程是汉语语言文字学的基础课，分为上、下两部分。其中“现代汉语（下）”教学内容主要是语法部分。本课系统讲授现代汉语语法的基础知识，包括语法单位、词的语法分类、层次分析法、句法结构、句子歧义现象等。
1566	中国现代文学史	中国语言文学系	专业必修	4		本课程主要研究和讲授五四前后到1949年共和国成立这一历史阶段新文学的发生、发展和衍变的过程，考察与中国社会变革相适应的“文学现代化”历史内容，包括新文学对传统文学的变革与改造，在促进“人的现代化”方面所发挥的特殊作用，以及语言形式和审美观念的变革；重点是对重大文学史现象和代表性作家作品的分析评价，以及对现代文学传统形成的梳理。
1572	文字学	中国语言文学系	限选	2		本课主要讲授的内容有： 汉字的性质、汉字的形成过程、汉字形体的演变，汉字基本类型的划分、汉字形音义之间的复杂关系。 全课介绍五百个左右常用汉字的初文和本义，以及它们在使用中的种种情况。 此外，对于汉字研究的历史也作简单的说明。
1653	西方人文经典导读	中国语言文学系	限选	2	西方文学史，文学概论，比较文学原理等	本课程如名称所示，是一门经典导读课，借此期望能帮助同学建立比较坚实的人文学基础，特别是培养良好的细读习惯。讲课方式以老师讲授为主辅以课堂研讨，但不是一般选读某些著名作品的著名段落，而是要完整阅读一本或数本作品之全本，以认真体会作者言说方式，谋篇布局的意味和为文之用心。因此，所选择的作品，都不只是一般意义上的专业必读书，而是受过良好教育特别是文学教育者难以“跳过”之基础书，比如《会饮》《诗学》《拉奥孔》《查拉图斯特拉如是说》等等。
1663	古代汉语（下）	中国语言文学系	专业必修	5	古代汉语（上）	“古代汉语”是北京大学中文系的主干基础课，古代汉语教研室集体完成的“古代汉语系列课程建设的新开拓——以为学生提供全面系统和前沿创新的专业课程训练为核心”曾荣获2005年第五届高等教育国家级教学成果一等奖，这是本届59项国家级一等奖获奖项目中唯一的一门人文学科的课程。_x000D_ 作为中文系的主干基础课，古代汉语课程以培养和提高学生阅读古书的能力为出发点，教学内容追求多样化，把古代的文学、历史、语言、文化、天文、地理等学科知识熔于一炉，把课堂教学和课下读书有机结合起来，为此设计了与教材配套的经典古籍作为必读的参考材料。有计划的指导学生阅读和学习，加强原典古籍文本的阅读力度。但因为教学内容丰富，修课学生的人数较多，课堂时间难以满足学生多样化的学习需要，故而希望借助小班教学为学生提供精读原典文献的时间，并通过讨论加深学生对原典文献的理解，更好地把握课堂讲授的内容，同时也培养学生思考、讨论问题…
1562	中国古代文学史 (一)	中国语言文学系	限选	3		本课是中文系主干基础课“中国古代文学史”之一，首先介绍文学史的学科性质及中国文学史的基本特点、学习目标，概述先秦至两汉文学发展的大势。然后依次讲述下列内容：神话与上古歌谣、《诗经》、春秋战国诸子散文、史传散文、楚辞、两汉辞赋、两汉散文、汉乐府诗与汉末文人诗。
1627	中国当代文学	中国语言文学系	专业必修	4	中国古代文学、中国现代文学史、文艺理论	较为系统地介绍1949年以来中国文学的发展过程、重要作家作品及文学现象，目的是增强学生的文学史知识，并引导他们深入地理解重要文学作品和文学现象。
1630	古代典籍概要	中国语言文学系	任选	4		介绍中国古代经、史、子、集四部典籍概况，讲述重要典籍的成书、内容、版本、流传与整理情况。
2153	中国哲学（上）	哲学系	任选	2		本课程将选取中国古代最具代表性的哲学家，通过讲授其哲学思想，建构起不同思想间的对话关系，以此向学生介绍中国古代哲学的基本问题、基本思想及其大致的演变历程，呈现传统内部多元的理论体系及其解决问题的不同思路。
2949	国外社会学学说（上）	社会学系	任选	2	社会学概论	了解经典时代（1930年代以前）社会学理论的核心人物、重要著作和关键概念，有选择地梳理社会学理论自创建学科到第一次世界大战结束的发展脉络、问题意识和理论特色，培养基本的社会学经典著作阅读能力。
1105	地球环境与人类社会	地球与空间科学学院	通选课	2	初中数学，英语、语文，物理，化学	《地球环境与人类社会》是一门全校性的通选课，学生不分文理都可以选。课程概括了人类社会发展过程和取得的成就，具体分析了人类社会发展对自然界中水、大气、土地的利用和影响，详细介绍了能源和原材料生产、基础设施建设、粮食和生活用品的生产加工以及交通运输工具的制造和使用等社会发展所需的各种过程对地球环境造成的改变和影响。课程就目前采取的环境治理措施及成效展开论述，探索其中可以改善或尚未解决的问题并构建一些可实行的绿色循环治理措施。_x000D_ 现阶段人们对环保理念的认识十分重要，愿意为之践行的人也非常多。为了全方位地改善地球环境从而实现人类社会的可持续发展，课程通过对城市和农村的生活环境状况进行客观描述，围绕日常生活中废弃物的回收和重复利用方法以及个人可以为环境保护做出的努力展开讨论，提出了大众参与环境保护和治理的可操作方法。对环境污染起到加剧作用的是我们对日常生活废弃物的处理不当，因此在课程里…
1563	中国古代文学史 (二)	中国语言文学系	专业必修	3	《中国古代文学史》（一）	魏晋南北朝是我国文学精神的自觉时代，也是我国古代文学开始确立以文人文学为主体的时代。本时期的文学发展阶段性明确，常分为建安文学、正始文学、西晋文学、东晋文学、刘宋文学及齐梁陈文学、北朝文学、隋代文学等专题。
1592	《孟子》选读	中国语言文学系	专业必修	2	古代汉语	本课是古代汉语的后续课程。选读《孟子》的部分内容，对其中的字句、语法、词汇以及思想内容进行讲解。使 学生进一步掌握古汉语的语法，词汇、提高阅读古书的能力，并且了解孟子的思想及其对中国文化的影响。 为学生研究汉语的历史和古_x000D_ 代文化打下较好的基础。
1617	西方文学史	中国语言文学系	限选	3		本课程旨在通过对西方文学经典的阅读和老师的讲授，使学生了解从古希腊到二十世纪的西方文学的基本历程，对西方文学原著获得直观的认识。学生将阅读包括荷马史诗、《俄狄浦斯王》、《忏悔录》、《李尔王》、《堂吉诃德》、《包法利夫人》等作品。
1646	五四新文化研究	中国语言文学系	限选	2	中国现代文学	人类历史上，有过许多“关键时刻”，其巨大的辐射力量，对后世产生了决定性影响。不管你喜欢不喜欢，你都必须认真面对，这样，才能在沉思与对话中，获得前进的方向感与原动力。这些“事件”虽早已死去，但经由一代代学人的追问与解剖，它已然成为后来者不可或缺的思想资料。对于二十世纪中国思想文化进程来说，“五四”便扮演了这样的重要角色。作为后来者，我们必须跟诸如“五四”（包括思想学说、文化潮流、政治运作等）这样的关键时刻、关键人物、关键学说，保持不断的对话关系。这是一种必要的“思维操练”，也是走向“心灵成熟”的必由之路。
1658	鲁迅小说与世界文学	中国语言文学系	限选	2		本课程试图将鲁迅对现代小说形式的创造，置于他所身处的世界文学的互文关系中来探讨：通过传记资料以及周氏兄弟的翻译和批评实践，建立起鲁迅与世界文学的事实关联，并在此基础之上探索域外文学对鲁迅的影响以及鲁迅的“创造性抵抗”。以鲁迅的具体小说为例，课程将涉及鲁迅与多位外国作家如安特来夫、夏目漱石、显克微支、爱罗先珂、易卜生等的比较研究。在具体的讲授与讨论中，还将向学生示例对于鲁迅文学的诠释，如何在深度与限度之间保持平衡。
1729	文学原理	中国语言文学系	专业必修	2		文学原理是大学中文系的主干基础课，以文学的基本理论、概念、范畴以及相关的学科方法为研究对象，系统讲授文学的本体与形态、文学的客体与对象、文学的主体与创造、文学的文本与解读、文学的价值与影响等基本内容。通过学习，使同学能够从理论高度掌握文学的基本性质、特点、规律和功能。
3017	国外社会学学说（下）	社会学系	任选	2	社会学概论、国外社会学学说（上）	了解现当代（1930年代以后）社会学理论的核心人物、重要著作和关键概念，有选择地梳理社会学理论自两战期间至今的发展脉络、问题意识和理论特色，培养基本的社会学著作阅读能力。
1564	中国古代文学史 (三)	中国语言文学系	任选	3	《中国古代文学史》（一、二）	宋代文学的发展成就是多方面的，宋诗继唐诗之后另开一代诗风，词体到宋代发展到高峰，成为宋代文学对文学史最重要的贡献。另外文言小说、话本小说、戏曲在宋代也都有很大的发展。从时间来看，本段又分北宋文学与南宋文学两大部分。
1614	西方文学理论史	中国语言文学系	限选	2		主要讲述从古希腊到 20世纪晚期欧美文学理论的历史变迁，并在梳理逻辑脉络的基础上，对重要的理论家和理论流派予以介绍、阐释，使同学了解和掌握有关西方文学理论演变的基本知识，不断提高自身的理论素养和分析能力。
3325	公共基础日语（一）	外国语学院	全校任选	4		基础日语（一）的教材为北大出版社版《初级日语》，培养对象为零起点初学者。课本中的_x000D_ 词汇数量约为602个（不包括补充的单词），按照交际用语68句、句型75个、语法83项为标准讲授。_x000D_ 为了使学习者在学习日语知识的同时，较为全面了解日本社会与文化，在教学过程中，根据情景_x000D_ 适量拓展学生的词汇量，以融词于具体的情景，以达到学以致用的目的。在文体方面，基本以礼_x000D_ 貌体为主，目的是能够运用公共场合和待人接物最自然而优美的日语。无论对语法或者单词的理_x000D_ 解，都以渗透日本文化和语言习惯为基础，并以系统介绍和复习为手段。由于日语与汉语中都有_x000D_ 汉字，需要特别提示其写法、意义和用法上的区别，因此，在入门阶段要更加注重反复练习，不_x000D_ 断熟悉日语最自然的用法，以达到国际“日本与能力测试”的3、4级的水平。
1565	中国古代文学史 (四)	中国语言文学系	任选	3	《中国古代文学史》（一、二、三）	明代在诗文、戏曲、小说等领域都取得了很大的成就。在传统诗文方面，本期文学发展的特点一为复古思想突出，二为流派现象突出。教学内容中将对明代诗文的各流派作系统的介绍。
1586	比较文学原理	中国语言文学系	限选	2		比较文学是一门从国际的视角研究文学的开放学科，本课“比较文学原理”将介绍比较文学的学科理论，学科发展史，比较文学在中国的历史和现状。在此基础上介绍和分析比较文学的基本理论和主要研究方法。包括：影响—接受研究，中外文学关系研究，比较诗学、科际整合以及跨文化比较等。从而使学生了解比较学的一般知识和初步的研究方法。为深入学习和从事比较文学研究打下较好的基础。
1677	学年论文	中国语言文学系	任选	2		三年级本科生必须完成的论文。
1726	中国现代散文研究	中国语言文学系	任选	2	中国现代文学史	以专题的形式，通过不同的对象，讨论现代散文中一系列复杂的问题。涉及现代散文的缘起、散文的边缘性、文体的形成分化、与传统文章的关系、如何表达思想、报刊载体对写作方式的影响、语言的选择等方面，同时对周氏兄弟等重要文章家有专门的分析。
1832	中国历史文选(下)	历史学系	任选	4		本课程是历史系的《古代汉语》，是历史系本科学生必修的一门语言工具课。_x000D_ 教学目的，主要是为了培养和提高学生阅读古代历史文献的能力。教学内容，_x000D_ 分为文选、古汉语知识两部分，而以文选为主。文选以经、史、子、集、考_x000D_ 古五部文献为序，古汉语知识穿插文选之间。在教学中，贯彻理论联系实际_x000D_ 的原则，讲授文选，其内容文、史并重；讲授古汉语知识，是将学生在文选_x000D_ 中学到的字词、语法知识予以系统和深化。整个教学活动，抓好课堂讲授、_x000D_ 课下作业、段落总结三个环节：通过课堂讲授，向学生传授古汉语知识与历_x000D_ 史文化知识；通过课下作业与段落总结，巩固课堂教学效果，培养和提高学_x000D_ 生的实际语言能力。
1966	中国古代史	历史学系	限选	4		本课是为全校人文学科各院系（历史学系除外）开设的平台课程。以中国古代政治演变的大势为主要线索，兼顾各个历史时期在制度、经济、文化等方面的重大问题，目的在于使同学对中国古代历史发展的主要线索和基本知识有比较清晰的了解，同时接触中国历史研究的方法，知道中国古代史领域的重要学术论著、著名专家和较新学术动态，为所在人文学科的学习打好历史方面的基础。
2255	逻辑与论证	哲学系	专业必修	3		论证是理性思维的标志，是探求真理、澄清思想、确立主张和反驳谬误的重要工具和方法。论证的核心是对于逻辑的运用，逻辑提供论证的基本原理。本课介绍主要的论证方法及其背后的逻辑思想和技术。其特点是结合历史和当代哲学中的一些著名案例，展示哲学论证中丰富的手段和工具，观察其在不同哲学分支中的应用，分析不同的逻辑原理和方法如何在底层支持或不支持这些应用。本课的目的是让学生初步掌握主要的论证技术，经受适当的训练，为将来在不同学科（特别是哲学）中的学习和研究打下一个工具性的基础。。
3874	英语词汇的意义与用法	英语语言文学系	全校必修	2		“英语词汇意义与用法”（English words， sense and use）为B模块课程，是实用性很强的英语词汇学习课程。它主要介绍词汇意义、词汇意义关系以及词汇意义在语境中的作用。这部分知识着重探讨词汇意义在语篇中的作用、词汇衔接和语篇连贯之间的关系，包括三部分内容。_x000D_ _x000D_ 第一，词汇意义关系。这部分内容涉及词汇意义中的五大关系：一词多义关系、同形或同音异义关系、同义关系、反义关系、等及关系。一词多义关系指词汇刚出现的时候只是用作一定的事物、现象、性质或者行为的名称，因而是单义的，在语言发展过程中逐渐获得新义，便形成词汇的多义关系。一词多义是词义变化的结果。它可以分为原始意义和派生意义、中心意义和次要意义、词汇变化的方式。同形或同音异义关系指词汇形或音同而意义不同。同义关系指词与词因表达同一的逻辑概念而结合在一起的关系。同义词意义相同，但用法不同。英语同义…
4214	拳击课	体育教研部	全校必修	1		本大纲是根据我校普通生关于对体育课程培养目标和教育计划，在总结教学经验的基础上制定的。 _x000D_ 一、课程代码_x000D_ 二、课程名称 拳击教学_x000D_ 三、课程类别 选修_x000D_ 四、选用教材_x000D_ 《现代拳击运动教程》 王德新、樊庆敏 主编 北京：复旦大学_x000D_ 五、教学目标_x000D_ 通过本课程的学习，使学生熟悉和掌握拳击基础知识、基本动作和基本技法，并具有独立科学合理练习拳击技术的能力。_x000D_ 六、教学内容_x000D_ （一）理论部分_x000D_ 1．拳击运动概述：拳击的起源与发展；职业拳击与业余拳击的异同；拳击的意义及拳击应具备的身体素质。_x000D_ 2．拳击技术与战术：拳击基本姿势与基本步法；拳击基本拳法及防御技术；拳击的一般战术及运用。_x000D_ 3．拳击竞赛的场地、器材、规则和裁判：拳击比赛的场地、器材及体重级…
568	电动力学习题	物理学院			见《电动力学》	配合电动力学课上习题。
2162	科学哲学导论	哲学系	任选	2	西方哲学史	本课程围绕以下几个问题展开：（一）科学的本性。介绍现代西方科学哲学的基本_x000D_ 问题合理论，如科学划界、科学说明、科学理论的检验、科学理论的结构、科学动_x000D_ 态演变的规律等。（二）科学的历史。科学的起源和早期发展、古希腊的自然哲学_x000D_ 与科学、希腊化和罗马时期的科学、中世纪的神学与科学、近代科学的创立、科学_x000D_ 时代、大科学时代。中国的科学传统。（三）科学对人类的意义。科学与世界图景_x000D_ （介绍现代科学中的有关哲学问题，如相对论、量子力学、混沌理论、基因科学等_x000D_ ）、科学与人生观、科学的应用与伦理问题。
3851	美国文化概览	英语语言文学系	全校必修	2		本课程是为非英语专业学生基础阶段开设的文化专题课，课程类别为本科必修，由外教授课。本课程的目标在于：通过重点介绍美国的历史文化、风土人情、风俗习惯和语言发展等，帮助学生拓展有关这些英语国家文化历史发展的知识，提高阅读英文书刊和同英语国家人士交往的能力，从而激发他们的学习兴趣，为进一步学习打下基础；培养学生辨证唯物主义的历史观，增强学生的跨文化意识，从而进一步增强学生的跨文化交际能力。
260	音乐与数学	数学科学学院	通选课	2		本课程通过介绍音乐与数学之间密不可分、却又往往不为人知的关系，以期探讨音乐这门抽象的艺术与数学以及物理学、心理学等学科之间的联系，比较两者的思想方法之异同，打通文理界限，提高学生的艺术修养和分析能力，最终达到提高学生综合素质的目的。也正是出于这样的考虑，在课程设计方面并不要求听课的学生具有音乐或者数学方面的先修课程，而是随着教学的进程陆续介绍一些与课程内容有直接关联的音乐理论知识和数学知识。在音乐方面，会从零开始，首先介绍乐音体系、音名和唱名以及五线谱等最基本的乐理知识，循序渐进地讲授音程、音阶、调式、和弦、和声进行，直到现代音乐学的音类集合 (pitch-class set)理论、新黎曼理论（neo-Riemannian theory）等。在数学方面，只假定听众具有高中数学的知识水平。对于需要用到的几何、代数（群论）、组合计数等方面的内容都尽量做了比较详细、直观的介绍。如果你学过高等数…
523	光学讨论班	物理学院	专业必修	2	电磁学和光学	主要教学内容是光学大课所讲授的基础知识的扩宽、光学研究最新前沿以及在其他学科的新应用，加深同学们对基础知识的理解，提高独立解决问题的能力，掌握科研前沿动态、启发创新思维。授课方式以学生讨论为主，教师启发和引导讨论。
567	量子力学习题	物理学院			见《量子力学》	配合量子力学课上习题。
4204	汉字太极与养生课	体育教研部	全校必修	1		一、课程介绍_x000D_ 1.汉字太极是以太极为理念，根据人体硬件的升、降、开、合，软件气机的升降和意识的收放，以阴阳变换为总纲。达到人体身、心、灵、慧动态平衡，眼、耳、鼻、舌、身、意六根归一的和谐状态。汉字太极把文化、修身、音乐、创新融为一体，是度文化性、哲学性、艺术性的传统体育项目。_x000D_ 本课程是言传和身教，言传；每堂课前25分钟读经典著作，教材；大学、道德经、金刚经、心经等经典。诵读后学生针对每一章讨论5分钟，要求；学生在讨论的过程中要结合自己的学习和生活。教师提问5分钟，教师提出问题全班同学共同讨论。身教；教师教授躯体间架结构的同教师给每位同学捏架子。教授汉字太极的基本动作(手、眼、身、法、步，基本笔划，简单的汉字，汉字的基本笔划和手、眼、身、法、步的配合)。_x000D_ 通过汉字太极与养生课的学习；使学生了解言传和身教之间的关系，了解民族传统体育运动，使学生德、智…
606	近代物理实验 (II)	物理学院	专业必修	3	普通物理实验、原子物理学。_x000D_ 可与量子力学、固体物理、核物理与粒子物理导论同时修读。_x000D_	近代物理实验是为物理专业高年级学生开设的综合性实验课，分为近代物理实验I 和近代物理实验II两部分，分别在春季学期和秋季学期开课。内容涵盖原子与分子物理、核探测技术及应用、激光与近代光学、真空与薄膜制备，X射线电子衍射和结构分析、磁共振、微波、低温与超导、半导体物理、非线性物理等领域的独立型实验项目和开放研究型前沿物理大实验课题。很多实验是获诺贝尔奖在近代物理学发展中起里程碑作用的实验，在实验方法与技术上有代表性，同时吸收了我校教师科学研究的成果，近年来亦引入了科研级的大型仪器设备，增加了反映物理科学前沿的实验。在实验安排上既让学生接触到光谱、真空、核探测、低温、扫描探针、弱信号检测等近代物理实验中常用的技术，每个实验又有一定的物理内容，以提高学生理论联系实际，解决实际问题的能力。学生每学期做七个不同领域的独立型实验项目。在第二学期，允许第一学期成绩优秀的学生选做开放研究型前沿物理大实验…
483	广义相对论	物理学院	选修	4	数学物理方法，高等数学，理论力学，电动力学	随着现代宇宙学和空间物理的发展，广义相对论在科学和技术上都越来越重要。它是一门理论物理学家应该熟练掌握的课程，不再独立于其它物理课程之外。在本课程中，将介绍广义相对论的基本原理、理论基础以及应用。
507	人类生存发展与核科学	物理学院	通选课	2		通过本课程的学习，使大学生不仅能够获得当代核科学应用基本知识，揭开原子核的“神秘面纱”，对放射性有一个正确的了解，可以分析使用核技术的“利与弊”，克服盲目的“核恐惧”心理，有能力参与关于核技术问题的一般讨论；而且能够在较深层次上了解自然科学的研究方法，提高科学素质，增强科学研究和科学探索的能力。
602	固体物理学	物理学院	任选	4	普通物理、量子力学	本课程讲述固体物理的基本知识和基本理论，使学生了解和掌握固体物理的基本概念和处理问题的方法，为进一步的学习、研究和实际工作打下良好的基础。课程内容包括：固体的结构种类、晶体结构、晶格振动、晶体的热学性质、固体中的缺陷、相变、金属的自由电子论、能带理论、固体中电子在电场和磁场中的运动、固体的输运性质等。本课程还部分的涉及一些比较专门的、当前较重要及活跃的领域：如半导体物理、超导电性物理、表面物理、无序体系、低维体系和介观体系的物理等。
2143	西方哲学（上）	哲学系	专业必修	2		本课程系统讲授西方从泰勒士直到黑格尔的哲学的历史，分析各种哲学思想及概念的来源及意义，为学生将来从事进一步的哲学研究打下初步基础。
634	化学实验室安全技术	化学与分子工程学院	专业必修	1		实验室是科学研究和人才培养的重要基地，也是危机四伏、意外频发的场所。特别是化学实验室，因使用各种危险化学品和电气设备，还经常涉及高温、高压、真空、辐射、磁场、强光等危险因素，容易引发安全事故。因此，化学实验者应掌握扎实的实验室安全知识和技能，具备过硬的安全素质。_x000D_ 北京大学化学与分子工程学院历来高度重视实验室安全工作。为保障学生安全顺利地进行化学实验，于1993年率先在国内高校中开设化学专业必修课——化学实验室安全技术。2016年，本课程被列入化学专业核心课程。_x000D_ 化学实验室安全技术教学内容包括实验室安全设施、消防安全、压力容器安全、用电安全、危险化学品、化学实验基础安全操作、实验过程中人身防护、实验事故应急处理、实验室危险废物处理等部分，既涵盖理工科实验室安全通用知识，又具有化学实验室特色。课程将理论讲解与实践训练相结合，采取灵活多变的教学形式，注重实验室真实隐…
638	今日化学	化学与分子工程学院	专业必修	1	高中化学	今日化学是面向化学类大学一年级本科生开设的必修课。课程涉及无机化学、有机化学、物理化学、分析化学、化学生物学、应用化学、高分子化学、理论与计算化学等八个化学的二级学科，通过典型文献阅读、教师专题讲座和学生讨论，使学生了解化学各个二级学科的研究领域、研究方法、前沿发展等，对当今化学学科的全貌有初步的认识。同时引导学生养成主动学习的习惯，提升学生阅读文献的能力，并在一定程度上培养了学生通过自主查阅文献了解学科前沿的习惯。课堂上鼓励学生独立思考、勇于提问、积极参与讨论。_x000D_ 目前今日化学课程采用小班讲座和讨论的形式进行组织，即：由八位老师事先提供相关专业的典型文献（包括必读文献和选读文献），并就文献涉及的领域提出几个需要学生在课堂上进行讨论的问题，在开学之初将文献和讨论题编印成讲义发给学生。学生分为八个小组，每组20~23人，每组配有一名助教。每位老师讲课的内容相对固定，学生则按一定…
2322	中苏关系及其对中国社会发展的影响	国际关系学院	通选课	2		本课侧重讲述的不是一般的国家之间关系，而是以中苏两国关系为纵轴展现中苏两党超越国家利益的意识形态之争并对与此相关的重大理论问题进行分析与评判，揭示中苏两国在国家利益上的矛盾和两党在意识形态上争论是如何相互影响、相互促进的。另外，本书更注重如此复杂的中苏关系对中国社会发展所产生的影响，试图从中苏关系角度来说明中国建国后头30年曲折发展的重要原因，进而说明今天建设中国特色社会主义的前提和意义。
657	有机化学 (一)	化学与分子工程学院	专业必修	3	普通化学	本课程全面介绍有机化学，主要讲解烃类化合物、各类官能团化合物、一般杂环化合物等的反应和性质。介绍有机化合物的中英文命名、结构特征、物理性质、光谱性质、主要反应性能和应用，各类化合物的实验室和工业制备方法，系统地讲授有机化学中的各种基本概念和基本理论、主要有机反应及反应机理、有机合成思想、有机化合物的分析方法等知识内容和科学方法。通过本课程的学习，学生将系统掌握有机化学的核心知识内容，了解有机化学的发展历史和前沿领域的发展趋势及应用前景。
666	中级分析化学实验	化学与分子工程学院	任选	1	普通化学，普通化学实验，定量分析化学，定量分析实验	本课程为定量化学分析实验的后续课程，但单独设课，30学时，1学分。开课的前几周，学生根据教员提供的题目，选择自己感兴趣的实验内容。可以是一种测定对象，尝试多种分析方法并比较各种方法的优缺点；也可以选择多个题目。要求独立查阅资料，独立设计方案，独立进行实验。提倡同学之间相互交流，特别是做相同题目的同学，可以在课下、课上讨论，再各自设计并实施方案。设计实验报告必须独立撰写，报告格式按照《分析化学》等专业期刊上论文发表的格式。
688	有机化学实验 (Ⅰ)	化学与分子工程学院			普通化学实验	有机化学实验（I+II）是面向化学学院及元培学院本科生开设的必修基础课。有机化学实验课程的安排着力于培养学生具有严谨的科学态度和良好的实验室工作作风，能够熟练掌握有机实验的基本操作和技能、方法，成为能够适应未来发展需要的专业人才。培养学生养成质疑和思考的习惯、知难而上坚持始终的习惯、及时总结勤于交流的习惯，使学生具有良好的观察、分析、判断、表达和评价的能力。_x000D_ 有机化学实验课程的教学内容包括：学习基本操作；学习基本反应装置、投料方法、条件控制、反应后处理与产物纯化；基本操作与反应等基本实验技术的熟练掌握；灵活合理运用各种实验技术。
702	定量分析化学实验	生命科学学院	专业必修	2	普通化学，普通化学实验	定量分析化学实验的授课对象为化学专业的本科生，通过本课程的学习，他们可以掌握定量分析化学实验的基本知识、基本操作和基本技能，以及典型的分析方法和实验数据处理方法。
169	概率统计 （A）	信息科学技术学院	任选	3	微积分，线性代数
4576	信息科学技术概论	信息科学技术学院	专业必修	1		本课程属讲座课，主要由信息科学技术学院各主要研究方向的知名教授讲授信息科学技术各个学科方向的发展历史、发展现状、相关领域基础知识以及发展趋势等方面的内容。同学通过课程的学习能够对信息科学技术领域包含的各个学科、各个领域有一个整体的、全面的了解；使学生对计算机软件、计算机体系结构、计算机理论、纳米电子学、量子电子学、通讯技术、微电子学、智能科学等学科门类有一个比较明确的概念。
4578	计算概论A	信息科学技术学院	专业必修	3		作为北京大学覆盖面最广的理科课程之一，《计算概论》课程以北大的网络教学平台为基础，以北京大学国家级计算机实验教学示范中心为依托，辅以多个具有不同专业特点的课程网站，构建了一个多层次开放的网络教学与实验环境。北京大学的网络教学平台为所有老师提供了功能完善、运行稳定的网络教学与互动平台，为学生提供了丰富多彩的教学资源。学生们可以获得整个课程网络教学环境的资源，稳步扎实地完成课程内容的学习。
4579	计算概论A上机实习课	信息科学技术学院			大一新生课程，不需要先修课。	此实验课是《计算概论A》的上机实习课，是程序设计课程的必要环节,有助于理解算法掌握编程方法。主要的教学目标是通过在线编程网格平台，实战编程训练，在助教的辅导下，完成《计算概论A》课堂讲授的内容，
519	热学	工学院	任选	2	力学_x000D_ _x000D_ 高等数学	热学是一门使物理专业学生学会系统地研究和处理由大量微观粒子组成的体系(气、液、固态)的热物理性质的课程。本课程通过对一些基本物理现象的介绍和分析，说明遵循统计规律是大量粒子组成的系统的基本特征。课程系统全面地介绍有关基本概念和应用统计方法处理多粒子系统的微观方法，课程还介绍了通过实验观察总结归纳热力学基本定律和基本概念的宏观方法。热学课程的主要内容包括：平衡态和状态方程，热力学第零定律和温度，热力学第一定律，热力学第二定律及它与现代科学发展（如宇宙论）的关系，气体中的输运过程及主要规律，理想气体的微观模型，麦克斯韦的速度和速率分布律，微粒按高度的分布和玻耳兹曼分布，能量按自由度均分定理，热力学第二定律的统计解释和熵，气体输运性质的微观解释，汽液相变，一类和二类相变，分子力与非理想气体等。
520	电磁学	工学院	任选	3	高等数学、力学	电磁学是经典物理学的一部分。本课程阐述电磁相互作用的基本实验定律，并以此为基础逐步揭示电磁场这一特殊形式客观存在的特征、性质、内在联系和运动变化规律。由于电磁现象普遍存在，又有广泛的技术应用，电磁学已经成为物理学、其它自然科学以及技术科学的重要基础。电磁学的主要内容是：电荷相互作用的实验定律，静电场的性质，静电场中的导体和电介质，直流电路的基本规律及其应用，电流相互作用的实验规律，恒定磁场的性质，带电粒子在磁场中的运动，不同参考系之间电磁场的变换，电磁感应和暂态过程，磁介质，交流电路的基本规律及其应用，麦克斯韦电磁场理论和电磁波，电磁学单位制。
2304	美国文化与社会	国际关系学院	通选课	2		在中国现代化的道路上，美国因素具有全方位的影响。深入了解美国，成了一代代为中华崛起而奋斗之士无法回避的课题。而在世界近现代史上，美国的立国和发展又堪称独特。如何看美国发展的轨迹？什么是美国的特色？哪些是美国的难题？中国人如何看美国？美国人又如何看中国？观察别人是在给自己定位。本课程的基本目的就是使学生从政治、法律、经济、社会、历史、文化等多个角度观察和分析美国。本课程采取由来自北大历史系、哲学系、社会学系、法学院、艺术学院、经济中心、教育学院、外语学院、国际关系学院以及一些来自自然科学院系的相关教师共同授课的方式。
4647	信息论	信息科学技术学院	限选	2	概率论与数理统计_x000D_	信息论是关于数据表示、压缩以及传输的基础理论。本课程重点介绍信息论的基本概念与核心定理——熵、互信息、信源编码定理、信道编码定理，以及信息论在人工智能应用领域的一些应用——Kolmogorov复杂度、最小表示长度、最大熵原理。这些概念与原理为学生将来在机器学习、模式识别、信号处理等领域的进一步学习打下必备基础。
4669	程序设计实习	信息科学技术学院	专业必修	3	计算概论	程序设计实习课程在程序设计基础课程的基础上，培养学生的实际动手能力与良好的编成习惯。使学生掌握一门高级语言，能够写出规范的程序代码，为进一步学习其它专业课程奠定良好的基础。
4671	微电子与电路基础	信息科学技术学院	专业必修	2	高等数学，电磁学	作为一门信息科学技术的硬件基础类平台课，本课程主要讲授微电子技术及电路基础方面的概论性的知识，涉及到半导体元器件的工作原理、集成电路的设计和制造工艺、微电子行业的发展、常见电子系统的工作机理、较简单的模拟、数字电路的构造和分析方法。
4677	基础电路实验	信息科学技术学院	专业必修	1	微电子与电路基础，电磁学	《电路基础实验》是信息技术学院为提高本科生在电路方面的动手能力，熟悉常用仪器设备，打好电子线路学习和实验研究的基础，为以后各类与电子线路有关的课程和实验开设的基础实验课程，是对理论课程进行感性认识的第一次实验课。本课程将以电子线路的实验技能为主线，以7个具体实验为基础，由浅入深地介绍相关的知识可技能。本课程对象为本科二年级，时间为秋季，是信息科学技术学院学生必修的最基础课程。_x000D_ 要求对没有接触过电子学实验的学生和读者，通过实验可以掌握电路实验的基础知识和基本技能。为今后本领域的工作学习和研究打下基础。对于电子专业的学生和读者，这些实验可以是进入专业实验以前的一个基础知识和技能准备。_x000D_ _x000D_ 课程特色_x000D_ 1）注重基础：精心设计了7个由浅入深的实验，从基本的电路焊接训练开始，认识电子元器件和电路板图，学习使用基本测试仪器，到电路搭建、测试和实验数…
4689	现代电子与通信导论	信息科学技术学院	任选	1
4622	电子线路（A）	信息科学技术学院	专业必修	3	电路分析原理	“电子线路”是电子相关专业本科生的一门主干基础课，并被列为必修课。内容包括：常用半导体器件，基本放大电路，反馈放大电路，集成运算放大器及应用，波形发生和转换，功率放大电路和直流电源，电流模电路简介等。
4704	原子物理导论	信息科学技术学院	限选	2	高等数学	原子物理学，作为物理学的一个分支，主要研究物质结构的一个层次，这个层次，介于分子和原子核两层次之间；与其他层次一样，都要回答：这一层次是由什么组成的，这些组成物是怎么运动的，它们又是怎么相互作用的。_x000D_ 原子物理导论，作为初步介绍原子物理学实验与理论的课程，主要介绍20世纪原子物理领域经典的实验和物理学家，以及基本的量子理论，理解原子物理学“实验-理论-实验”的发展原则，学会处理简单的原子能级和组态等问题。_x000D_
4705	光学	信息科学技术学院	限选	3	高等数学、力学、电磁学	本课程覆盖波的运动、波的电磁理论、光的传播、几何光学、波的叠加、偏振、干涉、衍射、傅里叶光学、激光等内容
4715	数学物理方法	信息科学技术学院	专业必修	3	高等数学（数学分析）、线性代数（高等代数）、电磁学。	本课程为信息学院所开设，物理学院和元培的学生也可以选修。该课程包括了解析函数、常微分方程的级数解法和积分变换 法、格林函数和δ函数、二阶线性偏微分方程的基本解法，以及基本特殊函数的主要性质及其应用；针对信息学院学生的需要，适当加强对积分变换等的介绍和常用二阶线性偏微分方程基本解法的具体应用，因而涉及到先行课高等数学和普通物理的内容，又与后续课程密切相关。_x000D_ 要求学生通过本课程的学习，掌握复变函数论的基本知识，了解几种积分变换方法（主要是付里叶变换和拉普拉斯变换）及其在物理中的应用。着重掌握数学物理方程的建立和定解条件的确立，特别是学会应用分离变量法等基本方法求解双曲型方程、抛物型方程和椭圆型方程，同时熟悉若干常见的特殊函数，如勒让德多项式、贝塞尔函数和球贝塞尔函数等，了解它们的性质。_x000D_ 学生在学习之后，可以对基本的传输现象进行物理简化和建模，对一般的电、热、磁、力…
4716	电路分析原理	信息科学技术学院	任选	4	Prereq: Advanced Mathematics， Electromagnetism_x000D_	《电路分析原理》课程是高等学校理工科学生一门重要的电路基础理论课程，是北京市精品课程，在北京大学被列为本科生的主干基础课和学校大类平台课程，为学校试点建设的本科生“研讨型小班教学”课程，面向信息科学技术学院电子学方向本科二年级学生开设，每周5学时，含大班授课3学时和小班研讨2学时，学分4。_x000D_ 课程的主要内容包括：线性电路分析基础、时域分析、频域分析、网络分析基础、网络定理、双口网络分析、链式网络与传输线、非线性电路分析。 _x000D_ 《电路分析原理》是电子学科各专业的第一门专业基础课，它所描述和研究的基本概念和基本方法普遍使用在电子学科各专业领域。可以说，很多重大发明所遵循的基本规律也是在这门课中所描述的。因此，课程基础而重要。_x000D_
4717	电路分析原理研讨班	信息科学技术学院
5313	环境材料导论	环境科学与工程学院	通选课	2		材料是人类衣食住行的基础，材料的发展是人类文明的标志。在人们享受材料带来的种种便利的时候，材料的开发生产也给人类生存带来了潜在的威胁。本课程从新的角度出发，讲述和评价材料的生产、加工、使用和废弃整个生命过程对环境的影响，以及如何评价、设计和选择材料才能减少材料的环境负荷。具体内容包括可持续发展的基本概念，可持续发展对保护环境和材料开发的要求；材料应用和开发与当代全球环境问题的关系，当代环境热点问题的起因，控制对策和我国履行国际环境公约的行动；材料的环境负荷分析；环境管理通用工具“生命周期评价法”及其在材料评价中的应用实例；材料再生循环设计的基本思路和对减轻环境负荷的重要作用；具有最低环境负荷的材料评价和应用等。
4161	排球	体育教研部	全校必修	1		一、 课程介绍_x000D_ 1．排球运动是以手支配球为主的隔网集体对抗性项目。排球被称之为“空中飞球”。不同的人群在不同的场地上均能练习。在排球比赛中一个人不能连续击球，因此需要每个参与者从情感到行为都要溶入于集体之中。参加排球运动有助于培养个体的心理个体把握、控制的能力，提高个体的思维敏捷性、意志力，注意力、表象力、预判力、运动能力、人际交往能力、及自身的协调性、灵活性。_x000D_ 2．安全注意事项_x000D_ （1）、排球课必须穿运动服装便于运动的橡胶软底运动鞋。_x000D_ （2）、视力近视的同学上课尽量戴树脂较轻的眼镜，血糖比较低的女生最好带一点糖果上课。_x000D_ （3）、排球课禁止佩带有棱角镶石头的饰物。_x000D_ 二、课程任务_x000D_ _x000D_ 1、传授排球的基本理论知识，了解现代排球运动的产生、发展过程和现状、特点、发展动向及趋势。_x000…
4623	电子线路实验（A）	信息科学技术学院	限选	2	电路分析原理_x000D_ 电子线路	电子线路实验（A）的教学目的是培养学生的基本实验技能及兴趣，养成科学有序的工作习惯，同时了解电子线路的一些实际应用及现代电子技术的进展，培养软硬件相结合的实验技能，为将来从事科研工作奠定坚实的基础。_x000D_ 本课程实验内容分为电路实验和计算机仿真实验两部分。电路实验包括晶体管放大器、运算放大器、峰值检测器、二相振荡器、LC压控振荡器、互补对称式功率放大器、波形发生器、稳压电源和模拟锁相环等。计算机仿真实验包括反馈放大器、滤波器和文氏桥选频放大器等。
4625	信号与系统	信息科学技术学院	专业必修	3	高等数学、复变函数、线性代数	“信号与系统”是通信和信号处理类专业的核心基础课，它的很多概念和方法被广泛应用于通信、自动控制、信号与信息处理、电路与系统等多个领域。 近年来，随着信息技术的理论与应用的不断发展，导致了信号与系统的概念也在逐步拓广，除了传统专业外，这门课程正影响着越来越多的其它专业和领域。_x000D_ _x000D_ 为便于讲解和学习， 可将这门课程大致分为信号分析与系统分析两部分，对于每一部分，都可分别导出多种相应的分析方法来，它们包括时域分析、频域分析、以及复频域分析等多种类型的行之有效的分析方法。本课程的教学目的，是使学生了解各种经典的信号与系统分析方法， 并掌握其中一些常用的分析方法和手段；与此同时，还希望通过本课程的学习，让同学们进一步了解一些与之相关的新理论和新方法，为他们今后在信息技术领域中的进一步学习和发展打下坚实的基础。 _x000D_
4632	近代物理	信息科学技术学院	限选	3
4726	数字逻辑电路（小班课）	信息科学技术学院			微电子电路	该课程为“数字逻辑电路”的配套小班课。_x000D_ 分成普通班和实验班分别教学。小班制课堂研讨，在互动过程中引入课题研究、学生报告演讲、分组讨论等方式以加强同学的主动学习能力。同时按照“Learn By Doing”的教学理念，增加同学动手设计的学时数。实验班安排HDL学习实验4学时和12学时的Project实验。_x000D_ _x000D_
4727	数字逻辑电路	信息科学技术学院	专业必修	4	微电子电路	数字化是目前日新月异的信息技术和信息产业的发展趋势，在各类电子设计系统中如通信设备、数字娱乐、数码穿戴设备、数字医疗、智能手机、智能电视和物联网系统中具有重要的地位。《数字逻辑电路》课程是高等学校理工科学生一门重要的电路基础理论课程，目前是国家精品课程，在北京大学被列为本科生的主干基础课，为学校试点建设的本科生“研讨型小班教学”课程，面向信息科学技术学院电子学方向本科二年级学生开设，每周5学时，含大班授课3学时和小班研讨2学时，学分4。_x000D_ 在本课程中，同学深入学习数字逻辑电路和数字系统设计理论的基础上，熟练掌握数字逻辑电路的分析方法和设计方法，熟悉组成数字系统的各类器件包括SSI、MSI、MEMORY、ADC/DAC、CPLD和FPGA器件的功能和使用方法，学习硬件描述语言VHDL，初步掌握数字系统的设计方法。_x000D_ 本课程着重数字逻辑电路分析和设计的基本原理和方法，…
3841	美国华人移民的历史与文化	英语语言文学系	全校必修	2		通过阅读当代文学及其他作品和欣赏电影，探索美国华人移民的历史与文化问题。主要探讨的论题包括华人移民美国的历史、华人移民的文化和传统、以及中国文化在美国与其他文化的融合问题。_x000D_ 学生将发现在美国华人移民的历史和文化探讨中的一些主要问题，同时对当前教育和文化领域现存的一些问题有一定的了解。_x000D_ 本课程旨在通过阅读当代作品提高英语程度。通过阅读和讨论，学生提高语言能力， 而且能够在美国华人的历史和文化问题上拓宽视野。_x000D_
564	电动力学(B)	信息科学技术学院	专业必修	3	普通物理、电磁学、理论力学、数学物理方法	一、课程基本情况_x000D_ _x000D_ 1、课程类别： 物理及相关专业（如地空学院）专业必修课_x000D_ 2、学时：授课45学时， 习题课16学时；_x000D_ 3、学分： 3学分_x000D_ _x000D_ 二、课程的基本描述和基本目的_x000D_ _x000D_ 1、《电动力学》是在电磁学的基础上系统阐述电磁场的基本理论的一门重要理论基础课，也是进入后续专业课学习（例如《量子力学》和《量子电动力学》）的必备基础。本课程的研究对象是电磁场，电磁场的基本属性及运动规律，以及电磁场和电荷与电流的相互作用。该课程包含经典电磁理论和狭义相对论两大理论体系。_x000D_ _x000D_ 2、通过本课程的学习，使学生系统地掌握宏观电磁现象的基本电磁场理论,形成从场的角度整体思维的观念，以及求解实际问题的基本理论方法。加深对电磁场性质和新的时空观的理解,学会本课领域内分析处理一些…
4624	数字逻辑电路实验	信息科学技术学院	限选	2	1. 电子线路_x000D_ 2. 电子线路实验_x000D_ 3. 数字逻辑电路	《数字逻辑电路实验》是配合《数字逻辑电路》理论课的电路实验基础课程，被列为北京大学电子类专业的主干基础课程。生源主要为信息科学技术学院电子学和微电子学系本科生，另有部分元培班学生和其它理科院系本科生选学，年均教授80 -100名本科生。_x000D_ 本课程的主要目的是使学生掌握数字逻辑电路分析和设计的基本原理和基本方法；使学生能灵活运用所学原理和方法，自顶向下和/或自下向上地分析和设计数字逻辑系统；通过科学而系统的实验训练，培养学生逻辑思维能力，分析和解决问题的能力，培养学生知识自我更新和不断创新的能力。_x000D_ 本课程由基本门电路、小系统设计、可编程逻辑电路系统等实验部分组成。具体包括：逻辑门电路测试之一、逻辑门电路测试之二、单稳态电路与无稳态电路、晶体振荡器、组合逻辑电路的应用、计数器和脉宽测量、同步时序系统设计、单次异步时序系统设计、程序控制反馈移位寄存器、m序列、数字锁相…
4626	通信原理	信息科学技术学院	限选	3	信号与系统，通信电子线路，概率论与随机过程。	通过本课程学习，学生能够正确理解通信系统的基本理论和工作原理，进而能够了解现代通信技术及其应用。本课程的主要内容包括通信系统的基础知识、模拟线性调制、模拟角度调制、模拟信号数字化、数字基带传输系统、二进制数字调制系统、最佳接收机、多进制数字调制系统、锁相与同步基本原理等。_x000D_ 本课程的主要特色为：_x000D_ 1.重视基本概念、基本原理和基本分析方法的理解与掌握。_x000D_ 2.重视理论问题的物理含义和物理图像的理解与掌握。_x000D_ 3.重视理论结合实际的应用能力培养。_x000D_ 4.重视独立思考能力、科学思维方法和求知创新精神的培养。_x000D_ 5.强化理论基础和专业背景，拓展知识面的深度和广度。_x000D_
4635	固体物理	信息科学技术学院	专业必修	3	固体物理课程的某些知识点需要学生具备量子力学的基本概念和知识，所以如果先修量子力学对理解相关固体物理知识是有帮助的，但往年的教学中发现很多学生都没有先修过量子力学，所以本课程在讲课过程中增加了量子力学基本知识的讲授，以帮助学生理解相关知识。	固体物理课程主要讲授固体材料中微观粒子间相互作用、运动规律及其与固体结构、材料特性间的关系。_x000D_ _x000D_ 该课程的主要目的是_x000D_ 1.学习并掌握晶体结构、晶体结合、晶格振动、电子能带等固体物理基本概念和原理_x000D_ 2.学习并掌握描述固体中原子、电子等微观粒子间相互作用的物理模型、理论方法和主要结果，深入理解固体宏观特性与微观粒子间相互作用和运动规律的关系_x000D_ 3.掌握扎实的固体物理知识，具备用固体物理知识和方法分析问题、解决问题的能力_x000D_ _x000D_ 该课程的主要特色是_x000D_ 1.重视深入理解和掌握基本概念、基本原理和基本方法。_x000D_ 2.重视培养学生的学习兴趣、独立思考能力、科学思维方法和求知创新精神。_x000D_ 3.鼓励学生将所学知识与自己兴趣相结合，鼓励学生积极思考、提出问题，并用固体物理知识和方法分析…
4175	少林棍术	体育教研部	全校必修	1		一、课程介绍_x000D_ 少林棍术是武术长器械的一种，它以劈、扫、戳、挑、撩、抡等攻防技击棍法为主，并配合步型、步法、身法、平衡、跳跃等动作构成的套路练习形式，具有勇猛、快速有力、棍打一大片的特点。是一种适合于青年人练习的能激发活力与斗志、注重内外兼修的民族传统体育项目。_x000D_ 本课程主要学习武术基本功、基本动作、擒拿格斗技术，少林初级棍术。通过本课程的学习使学生掌握一项运动技能并通过套路与搏击等运动形式达到增强体质、培养意志、增长劲力、激发斗志、抗击摔打、克敌制胜并丰富课余文化生活的目的。_x000D_ 课程要求：_x000D_ 1.原则上不允许同学蹭课。_x000D_ 2.上下课时师生要相互行抱拳礼。_x000D_ 3.上课前不得饮酒，暴饮暴食或空腹。上课期间，不允许抽烟，嚼口香糖或吃零食。_x000D_ 4.学生如有身体不适或既往病史者，应在课前向老师报告，根据具体情况酌…
4629	数字信号处理(含上机)	信息科学技术学院	限选	3	信号与系统	数字信号处理是信息与通信类学科的一门重要的专业基础课，它是以数字信号和数字系统为讲授对象，从信号与系统的角度对数字信号与数字系统进行分析和研究。主要内容包括：数字信号处理概念，离散傅里叶变换，快速傅里叶变换，数字滤波器结构，IIR数字滤波器设计，FIR数字滤波器设计，多速率数字信号处理，有限字长效应。_x000D_
4676	光纤通信系统	信息科学技术学院	限选	2	高等数学，电磁学	介绍光通信基本原理与理论，使学生初步具有分析和设计光纤通信系统的能力。讲授内容主要包括：光纤、光源、外调制、光接收机、波分复用概念与器件、光放大器、非线性效应、光网络、光通信新技术。
1848	中国古代政治与文化	历史学系	通选课	2		在中国古代史的纷繁事象之中，本课程选择若干专题，着重从政治与文化两个视角，对中国古代史上的一些重大问题进行阐述和分析。通过各种类型的问题，如位阶安排、诸子治道、士族阶层、民族统治、官僚选拔、重要帝王、都城地理、中外交流等方面，增加学生的历史知识，强化历史感，初步理解历史分析的基本方法和相关视角，把握中国古代史的基本线索与发展趋势。_x000D_ 课程安排如下：_x000D_ _x000D_ 第一讲 从爵本位到官本位_x000D_ 一、周代贵族政治_x000D_ 二、战国选贤任能_x000D_ 三、秦汉以吏治天下_x000D_ _x000D_ 第二讲 先秦诸子的政治理论_x000D_ 一、儒家：仁政与民本_x000D_ 二、法家：法制与专制_x000D_ 三、道家：无为而治_x000D_ 四、墨家、阴阳家、农家、兵家_x000D_ _x000D_ _x000D_ 第三讲 此起彼伏：战国秦汉…
1360	英语新闻阅读	新闻与传播学院	专业必修	2	没有先修课程要求。热爱英语、喜欢新闻、愿意阅读英文报纸、收看收听英语节目的本科生都可以选修。贵在坚持读英语报纸。《中国日报》的英语新闻是个参考。选课前同学可以先在线阅读《中国日报》，基本能够看懂，再到课堂上来接触《中国日报》和美国的其他主流大报及世界各国的主流英语大报就会有信心了。通过这门课的学习：_x000D_ 1. 旨在帮助学生熟悉和提高对美国主流大报的阅读，使学生对西方媒体的报道和我国的英语新闻的报道有比较全面的了解。_x000D_ 2. 系统介绍英语新闻媒体中经常使用的词汇和表达法，尤其是新闻媒体中有其特定含义的词汇。_x000D_	以英语讲解为主，讨论课中英文双语进行。使用自编PowerPoint讲义，配合网络资源上的当天的英语新闻，如China Daily, CGTN, The New York Times, Washington Post, Los Angeles Times, CNN, South China Morning Post, etc.了解国内外大事，熟悉英语新闻中的分类词汇和基本文体。
701	定量分析化学	生命科学学院	专业必修	2	普通化学	定量分析化学是化学类专业学生的主干基础课之一，与仪器分析课程和中级分析化学课程一起组成了完整的分析化学系列课程。其理论和方法不仅是分析化学专业的基础，也是其他一切与化学有关的课程以及专业的基础。在教给学生基本的分析化学原理和方法的同时，使学生建立起严格的“量”的概念，培养从事理论研究和实际工作的能力以及严谨的科学作风。_x000D_ 课程学习对象主要为化学专业大学一年级的学生，同时提供中文授课和英文授课，学生可以根据需要和兴趣选择授课语言的班级。课程的内容包括绪论、数据统计与分析方法、容量滴定方法、重量分析法，分子光谱分析方法（包括紫外-可见分光光度法、分子荧光光谱法、红外光谱法、以及拉曼光谱法简介）、分析化学中的分离方法，以及解决实际分析化学问题的思路与分析方法评价。_x000D_
658	有机化学 (二)	化学与分子工程学院	专业必修	2	有机化学（一）	本课程全面介绍有机化学，主要讲解烃类化合物、各类官能团化合物、一般杂环化合物等的反应和性质。介绍有机化合物的中英文命名、结构特征、物理性质、光谱性质、主要反应性能和应用，各类化合物的实验室和工业制备方法，系统地讲授有机化学中的各种基本概念和基本理论、主要有机反应及反应机理、有机合成思想、有机化合物的分析方法等知识内容和科学方法。通过本课程的学习，学生将系统掌握有机化学的核心知识内容，了解有机化学的发展历史和前沿领域的发展趋势及应用前景。
659	有机化学习题课	化学与分子工程学院			普通化学	本课程为化学专业本科生开设的基础课。本课程要求学生较好地掌握有机化学的基本概念、基本理论和基本知识。并且了解研究有机化学的基本方法，培养学生科学思维方法和分析问题的能力。理论教学内容与实验课程相结合使学生全面掌握有机化学的基本内容，激发学生的潜力及创新精神，为进一步的学习打下坚实的基础。
667	中级有机化学	化学与分子工程学院	任选	2	有机化学（一）、有机化学（二）	有机化学的重要研究对象包括有机反应机理，有机合成方法学及天然产物的全合成。有机反应机理是有机化学理论的重要组成部分，它通过对有机分子在其反应过程中的具体变化来研究有机反应的内在本质，从而对有机反应进行有效的掌控，提高反应的效率，深入学习和灵活掌握反应机理可使学生深化和进一步提高有机学科的理论知识水平。有机合成是有机化学的精髓部分，尤其是天然产物的全合成不仅需要学生拥有一定广度和一定深度的有机基础知识，而且需要学生具有严谨的科学推理方法的能力和灵活运用知识的技巧，因此讲述这方面的知识并对学生进行相关的训练是十分重要的。随着现代有机化学学科的迅速发展，本课程将不断更新讲授的知识内容以进一步提高学生在有机反应机理和有机合成方面的整体知识水平。_x000D_ 本课程的先修课程是有机化学，开设中级有机化学课程是为了增加在有机反应机理，有机合成方面的授课时间，提高学生在这二方面的知识水平，并进一步培…
689	有机化学实验 (Ⅰ+Ⅱ)	化学与分子工程学院	专业必修	3.5	普通化学实验	有机化学实验（I+II）是面向化学学院及元培学院本科生开设的必修基础课。有机化学实验课程的安排着力于培养学生具有严谨的科学态度和良好的实验室工作作风，能够熟练掌握有机实验的基本操作和技能、方法，成为能够适应未来发展需要的专业人才。培养学生养成质疑和思考的习惯、知难而上坚持始终的习惯、及时总结勤于交流的习惯，使学生具有良好的观察、分析、判断、表达和评价的能力。_x000D_ 有机化学实验课程的教学内容包括：学习基本操作技术；学习基本反应装置、投料方法、条件控制、反应后处理与产物纯化等合成方法。_x000D_
691	中级有机化学实验	化学与分子工程学院	任选	1.5	有机化学实验I+II	中级有机化学实验是有机化学实验（I+II）的后续课程，是化学学院及元培学院学生的选修课。_x000D_ 中级有机化学实验中，要求学生运用学习过的理论知识、实验技术，针对具体题目，发现和设法解决遇到的问题；加强对有机化学较新研究领域的了解、相关基本知识的学习，培养重现文献方法的能力，注重考察实验中反映出的研究潜质。进一步培养良好的实验及研究习惯，包括文献资料的查阅整理、数据的记录收集、结果的分析评价、报告的完整规范等。选择的实验项目以多步合成为主，实验在主题上具有一定意义，操作上具有一定难度，方法上具有一定特点，训练上具有一定的综合性。_x000D_
697	无机化学	化学与分子工程学院	限选	4	普通化学，普通化学实验	无机化学是一门古老而又崭新的学科，内容十分丰富，涉及周期表中所有元素与化合物，既包含基础理论，又在能源、材料、环境、生命等领域有着广泛的应用。_x000D_ 本课程为化学类专业的主干基础课，开设在二年级上学期，是在一年级修过普通化学和普通化学实验的基础上开设的。在普通化学与实验课程中，学生学习了化学的基本概念和原理，包括化学平衡与化学热力学、化学动力学、化学键与分子和晶体结构，对化学的基本原理和规律有一定的认识和了解，掌握了部分元素性质的基本知识。因此，本课程将以元素周期表为对象，围绕“结构-成键-反应-应用”主线，采用“选取典型元素，强调基础知识，关注材料应用，融合前沿发展”的方式展开。课程将介绍元素及其基本化合物的性质、结构、反应等，在总结元素及其化合物经典性质的基础上，结合无机化学最新的学术研究和应用领域，探讨重要的科学问题。通过本课程的学习，要求学生能比较系统掌握元素及其化合物的…
633	结构化学	化学与分子工程学院	专业必修	4	普通化学，有机化学，普通物理	结构化学是化学院本科生的一门主干基础课。它以电子构型和几何构型为两条主线，系统讲授三种理论和三类结构：量子力学理论和原子结构﹑化学键理论和分子结构﹑点阵理论和晶体结构。为本科生打下三方面基础：量子化学基础﹑对称性基础和结晶化学基础。这些基础对于学生建立微观结构概念和原理、掌握现代表征方法具有不可替代的作用。_x000D_ 本课授课对象为本科二年级（下）学生，除化学院本科生外，元培学院、物理学院、工学院也有学生选修本课程，每年约150人。按大班讲授﹑小班讨论及模型实习（搭制分子和晶体结构模型）等环节组织教学。_x000D_
645	无机化学实验	化学与分子工程学院	限选	2	普通化学、分析化学、结构化学、物理化学、仪器分析化学、有机化学，及相应的实验课程	一、 设课原因_x000D_ 本课程的前身是已向大一本科生开设多年的无机化学实验课，课程的定位是基础无机化学，因此课程主要内容是元素性质和简单无机物的合成。在97年前的课程体系中，没有面向全院的后续无机化学实验课程，只有面向无机化学专业学生的专门化实验课。这造成了两个主要问题：其一，使大部分学生误以为“无机化学就是元素化学，就是试管、烧杯；沉淀，溶解；显色，变色等等”，而对现代无机化学几无了解，导致学生不喜欢学习无机化学。其二，在基础实验课教学中，无机化学科研中所使用的实验技术和方法基本上不涉及，缩小了学生的知识面和相关技能训练，在基础实验课技能训练和一线科研需求间形成较大的差距——通过（基础）无机化学实验课的学习的学生基本上不具备进行无机化学相关领域研究的基本技能（这一点与基础有机化学实验形成了巨大的反差）。_x000D_ 97年教改时，根据“淡化专业，加强基础”的教改方针，化学院决定…
660	仪器分析	化学与分子工程学院	限选	2	普通化学、定量分析、普通物理学、	仪器分析这门课贯穿各种仪器方法学的理论和仪器技术的应用。这门课是让学生学习有关电分析化学、波谱分析和分离方法的原理和理论基础，包括学习相关的仪器和应用。电化学方法包括电位分析法、库仑分析法、电解分析法和伏安法；波谱法包括原子吸收光谱法、原子放射光谱法、质谱分析法和核磁共振波谱法；色谱分析法包括气相色谱和高效液相色谱。学生在完成这门课的学习后，应该对现代仪器分析方法有一定的理解,另外对仪器构成和各种方法的应用也有一定的认识。
661	仪器分析实验	化学与分子工程学院	限选	2	普通化学理论课和实验，普通物理理论课和实验，定量分析理论课和实验	仪器分析实验是化学专业学生的必修课。它是与仪器分析理论课配套开设的实验课程，目的是使学生掌握各种分析仪器的基本原理、基本仪器组成和基本应用。这门实验课将帮助学生整合对各种仪器物理原理的基本理解，包括原子，分子光谱法和质谱分析、核磁共振波谱、色谱法和其他分离方法，以及电分析方法。这门课的设计也是帮助学生学会如何操作各种各样分析仪器。
673	应用化学基础	化学与分子工程学院	任选	2	普通化学	应用化学是化学学科的重要组成部分，也是化学在应用领域不断取得持续发展的不竭动力。应用化学的研究对象主要不是化学学科本身的基本原理和规律，而是化学实际应用的基础，属于应用基础研究的范畴。本课程主要介绍表面活性剂、食品添加剂、染料与颜料、化妆品、标记化合物、放射性药物等基本知识，使学生能够在化学机理上对精细化学品组成与性质的关系有较为清晰的认识，同时培养学生将放射性同位素技术应用于化学、生物、医学等科学研究中的能力。本课程注重应用性和对学生能力的培养；课程内容紧密联系生产、生活与环境的实际，启发性、趣味性强；为学生进一步学习和应用化学知识打下基础。
700	结构化学讨论班	化学与分子工程学院
2901	电子资源的检索与利用	信息管理系	通选课	2		电子资源概述；参考数据库⑴—世界著名综合检索工具（英文）；参考数据库⑵—专业检索工具（英文）；参考数据库⑶—中文检索工具；全文数据库及全文服务的利用；电子期刊；电子图书和报纸；事实数据库。
663	高分子化学	化学与分子工程学院	任选	2	化学原理、有机化学	本课程是化学学院本科生必修课程。高分子材料是现代社会和人们日常生活所必不可少的材料，《高分子化学》是合成这些材料的基础，与选修课《高分子物理》和《高分子材料》一起构成高分子科学的基本教学内容。有机化学是合成高分子的基础，学生需先完成《有机化学》课程的学习。_x000D_ 本课程将主要讲授高分子的基本概念，高分子科学和工业的发展历史。在此基础上重点讲授合成高分子的两种基本方法：逐步聚合和链式聚合。逐步聚合包括传统缩聚反应以及聚加成反应，主要讲授由小分子通过逐步聚合反应机理合成高分子的基本原理、控制高分子分子量和结构的主要方法；重要工业化应用的高分子的合成方法（聚酯、聚酰胺、聚碳酸酯、聚砜、聚酰亚胺以及酚醛树脂、环氧树脂、不饱和树脂、硅树脂等）。链式聚合主要包括烯类单体和环状单体的聚合，包括自由基聚合、自由基共聚合、离子聚合、配位聚合、开环聚合等，讲授内容包括聚合动力学、控制高分子组成、立体…
665	生命化学基础	化学与分子工程学院	任选	3	有机化学	本课程主要介绍生物化学的基本内容，围绕糖、脂、蛋白质和核酸四种重要的生物大分子进行系统性讲解，同时介绍一些生命科学中的最新发展，力求使学生了解生物化学的基本概念、基础知识和基本理论。为使化学系的学生在进入生命科学领域从事研究时具有一定的知识储存，本课程的讲授注意结合学生的化学学科背景，偏重于讲解生物大分子结构与功能的关系，使学生易学习易理解，同时通过学习能从分子和分子集合体水平上了解和认识生命中的化学运动，并对生命现象的化学本质有一个基本认识。_x000D_ 本课程将着重介绍四种生物大分子的分子结构、理化性质、生物功能和代谢过程，重点对蛋白质与核酸进行比较全面的讲授，糖和脂的分子结构和性质已在有机化学课程中学习，本课程不再赘述，而将其重点放在它们的功能和代谢上。鉴于学生具有较强的化学背景，本课程注意对涉及到的蛋白质或核酸的抑制剂和药物作用机制进行重点介绍，这样，一方面可以提高学生的学习兴…
671	中级分析化学	化学与分子工程学院	任选	2	定量分析化学和基础仪器分析	中级分析化学是化学学院的基础课程之一，其主要目的是讲授在定量分析化学和基础仪器分析化学中没有涉及到的内容，但在科研和实际工作中经常用到的分析化学技能、技术和方法，使本院的毕业生能够尽快适应今后的工作需要而设置的。_x000D_ 主要介绍分析测试过程的质量保证；分析样品的取样、处理和制备；常用分离与富集方法；各种联用技术、各种新技术和新方法在工农业生产中的应用；以及一些case study。让学生能及时了解国际上最新的分析化学的新技术、新方法及新的应用。由于分析化学的新技术和新方法不断涌现，所以本课程的授课内容应该是不断更新和完善的。_x000D_
685	计算机在化学化工中的应用	化学与分子工程学院	任选	2	有机、无机、物化、化工	该课程是化学专业本科生任选课之一。该课程适合一切与化学有关专业的本科生。该课程将教给学生如何利用先进的计算机技术解决化学与化工领域中的实际问题，进而提高其以后从事科研与工作的效率，同时也培养学生从事科研和实际工作的能力以及严谨的科研作风。_x000D_ 本课程的特点是简明、实用；将理论课与上机实践课紧密配合、相辅相承；在阐明常用化学化工软件基本知识及使用方法的同时，注意向学生介绍计算机在化学化工中应用的新进展、新成果，以拓宽学生眼界、启发学生思路、提高学生的学习兴趣，同时鼓励学生利用计算机技术来帮助解决本科生科研或实验中的实际问题。_x000D_
693	物理化学实验	化学与分子工程学院	专业必修	3.5	普通化学、分析化学(含仪器分析)、有机化学等基础理论和实验课程，物理化学(含结构化学)理论课程	物理化学实验是培养化学专门人才的必修基础课之一，通过本课可以给予学生最基本的实验方法传授、技能训练和初步的研究能力培养。其教学目标是：通过典型的实验加深学生对物理化学原理的理解，提高灵活运用物理化学原理的能力并掌握物理化学实验的基本方法和技能；培养正确记录实验数据和现象、正确处理实验数据和分析实验结果的能力；强化“实验误差”与“有效数字”的观念，为毕业论文及以后的科研工作养成良好的习惯，打好基础。基于物理化学实验多借助物理测量仪器和常依赖间接测量方法等特点，在实验内容的编排上，坚持以保留经典的实验方法和测量技术为主，引导学生了解现代测量技术发展的脉络为辅；在数据处理环节，以手工作图法处理实验数据的训练为基础，指导学生逐步掌握计算机作图与数据处理方法。在实验教学过程中，通过剖析经典实验的设计思想、变量转换和数据处理技巧，举一反三，以点带面，对学生进行物理化学研究方法一般性原理的熏陶；同时严…
699	无机化学讨论班	化学与分子工程学院
704	物理化学（二）	化学与分子工程学院	任选	3	高等数学 普通物理 普通化学原理 结构化学	本课程的任务是介绍化学热力学、化学动力学、电化学和表面及胶体化学的基本原理、方法及应用。通过课堂讲授、自习、讨论课、演算习题、考试等教学环节达到本课程的目的。
705	质谱分析	化学与分子工程学院	任选	1	有机化学、定量分析、仪器分析	质谱法作为最重要的经典分析化学手段之一，已广泛应用于药物代谢、临床、毒物学、农药测定、环境保护、石油化学等领域。在基础研究领域，近年来高分辨高灵敏度质谱技术的发展以及与各种高效分离方法的联用，将传统质谱分析方法从小分子带入到大分子（如蛋白质）的研究中。因此针对化学学院高年级本科生开设质谱分析相关课程，传授质谱技术发展和应用的最新前沿成果，将有助于拓宽学生眼界、启发学生思路、激发学生从事科学研究的兴趣。
706	核磁共振分析	化学与分子工程学院	任选	1	普通化学、有机化学、仪器分析	核磁共振技术是物理、化学、生命科学、以及材料科学等领域的重要实验方法，有着广泛的应用。在化学各学科研究中，核磁共振都是不可或缺的重要分析手段。本课程主要面对化学专业高年级本科生参加实验室研究的需要，以仪器分析课程中的核磁共振解析方法为基础，讲授一维到多维核磁共振的基本理论知识、构建方法、以及在有机分子和生物大分子结构分析中的应用。_x000D_ 本课程将以基本理论的讲解为基础，结合具体实例，重点讲解多维核磁谱图的表征内容、分析技巧和局限性，力求使学生初步掌握多维核磁共振实验方法的设计理念、数据分析方法和适用范围，并在未来使用核磁共振研究的过程时不但知其然，而且知其所以然，进而更好地利用核磁共振技术解决科研中遇到的实际问题。本课程将在教给学生理论知识和分析方法的同时，也将介绍核磁共振领域的前沿和最新成果，注重开阔学生眼界、启发学生思路、提高学生学习兴趣；课程将把理论与实际有机结合，加强素质…
2709	中国企业经营与管理	光华管理学院	任选	1		通过高质量、多领域、多维度的行业讲座，使学生能够全面深入了解当今中国企业管理实践的前沿信息，开拓学生视野，培养学生理论运用实践的能力。结合校友多元化的行业背景，着重于分享企业管理过程中的实际案例。
630	群论与化学	化学与分子工程学院	任选	2	普通化学或无机化学	“群论与化学”课程的内容以分子所属的对称性点群为基础，讨论由于分子具有对称性而必然具有的一些性质和如何用对称性解决分子电子结构、分子光谱解析中遇到的一些问题。现申请将本课程向本科生开放选修，主要基于以下三点原因。_x000D_ (1) 适应无机化学选修课建设的需求_x000D_ 《群论与化学》于1981年由黎乐民教授面向北京大学化学院第一届研究生开课，目的是增强研究生的理论基础。1994年，高松教授开始教授本课程。2007-2008年，王炳武副教授担任该课程助教。2009年开始独立讲授《群论与化学》课程。在课程开设初期，《群论与化学》曾做为本科生的必修课授课（没查到具体年份）。后因本科生课程内容较多，重新只针对研究生授课。从课程发展上，《群论与化学》是无机化学的基本理论课程之一，已经有33年的开课历史。作为北京大学化学院的学生，扎实的理论基础知识和动手能力一直是被称道之处。将本课程面向本…
676	波谱分析	化学与分子工程学院	任选	2	有机化学	现代波谱分析是测定分子结构的重要手段，它极大地促进了化学学科的全面发展（质谱与核磁共振技术获得了2002年化学诺贝尔奖）。本课程讲授现代波谱分析的基本原理和先进的分析方法和技术；常见有机化合物的质谱、红外光谱、紫外光谱、核磁共振氢谱、碳谱及二维核磁共振谱的特征；讲授使用四大谱综合解析中等复杂有机化合物结构的方法，讲授质谱分析、核磁共振的新发展、新技术及其在有机化合物结构鉴定中的应用。使学生系统掌握四大波谱的基本理论，新方法、新技术。
677	界面化学	化学与分子工程学院	任选	2	物理化学	本课程的任务是系统介绍各种相界面和表面活性剂的特性，界面上的各种物理化学作用，使学生掌握其中的原理和理论，了解实验及理论的研究方法，并介绍在科研、生产和生活中的一些重要应用，获得初步的表面活性剂实际运用经验。_x000D_
694	中级物理化学实验	化学与分子工程学院	任选	1.5	物理化学实验	中级物理化学实验为选修课，欲取得本院研究生推荐免试资格的同学必须选修。本课程是物理化学实验的提高课程，与物理化学实验一起构成物化实验的完整课程体系。目的是训练同学综合运用所学知识，对某一具体的问题进行充分的认识和分析，拟定出自己的实验解决方案并实验验证。借此促进同学们适应从验证型实验向研究型实验的转变，培养创新能力。为今后从事科学研究活动养成良好的习惯，打好基础。_x000D_ 目前中级物理化学实验课程总计划课时为45学时，1.5学分，以设计实验方式进行，学生单人独立或2，3人小组合作完成，设计实验题目由指导教师给定或学生在实验室现有条件基础上自主选题。学生在充分领悟指导教师出题意图的基础上，撰写设计实验方案，并集体讨论修订和完善。然后利用五周左右的时间，做实验验证自己的设想。最后提交一份实验报告，要求按照研究论文格式书写实验报告，同时还安排一次口头报告展示自己的研究成果。_x000D_
1862	美国史通论	历史学系	通选课	2		本课为美国通史课，勾画18-20世纪美国历史发展的脉络，讲述美国经济、政治、法律、社会秩序的形成与演变，分析美国历史演进的动因、动力和机制，讨论美国与世界的关系。课程讨论的主题：北美殖民地的起源；殖民地时代的政治文化；独立战争与美国立宪；早期的市场革命、民主化与改革运动；奴隶制与废奴主义运动；内战与重建；工业化的进程及其代价；美国外交政策的演变；大萧条与美国式福利国家；民权运动与六十年代；冷战与美国利益的世界化。本课的目的是帮助学生了解美国和美利坚民族成长的历程，认识美国历史的复杂性和美国思想的历史含义，学会使用史学方法来观察和分析美国及其历史。本课以课堂讲授为主，鼓励学生参与课堂讨论。课程考核的内容包括：读书报告、期末考试、出勤与其他作业。
641	催化化学	化学与分子工程学院	任选	2	普通化学、物理化学与结构化学	在本科普通化学、物理化学与结构化学等基础知识的基础上，本课程覆盖固体表面吸附和催化反应动力学，主要的催化剂体系包括均相配合物催化剂、固体酸催化剂、金属催化剂、金属氧化物催化剂及其催化作用，催化剂的主要制备和表征方法，催化化学的新进展和前沿等，旨在培养学生解决实际催化化学问题的能力。
646	物理有机化学	化学与分子工程学院	任选	2	基础有机化学，基础有机化学实验	物理有机化学涉及有机化合物结构和性能的关系，以及有机化学反应机理的相关理论和研究方法，是有_x000D_ 机化学学科的核心内容之一。物理有机化学为反应机理的阐明提供基本的理论和方法，也是有机合成化学的_x000D_ 重要基础。近年来物理有机化学的基本原理和方法也被广泛应用于超分子化学、生命科学以及材料科学等新_x000D_ 兴前沿领域。对于从事有机化学以及相关领域研究的科研工作者，掌握一定程度的物理有机化学知识对于各_x000D_ 自领域的科研工作是十分有益的。_x000D_ 物理有机化学的内容十分丰富，而作为一门32学时专业课，本课程旨在尽可能简明扼要地介绍物理有机_x000D_ 化学的核心内容。本课程的特点是深度合适，叙述简明扼要，强调对基本原理和方法建立过程的理解，使学_x000D_ 生从中理解物理有机化学研究的基本思路。_x000D_ 本课程为五章，内容包括：物理有机化学概述、有…
662	化工基础	化学与分子工程学院	限选	2	物理化学	作为理科化学专业和应用化学专业本科学生应具备的知识结构中不可或缺的内容，几乎所有院校理科化学专业和应用化学专业都把《化工基础》列为本科学生必修的基础课或主干基础课。_x000D_ 基本目的：_x000D_ 1.提高学生在科研中的产业化意识，树立技术经济的观点；学习工程技术中主要的方法，以避免思维模式的单一化；2.了解科研成果产业化过程中可能遇到的问题和解决方法；在科研或开发工作中，引进先进的技术手段；_x000D_ 内容提要：_x000D_ 1.定量地分析各种反应器（包括各种实验室反应器）的性能，优化选择反应器；_x000D_ 2.定量分析各种分离方法（包括实验室分离方法），介绍先进的分离技术和设备；_x000D_ 3.传热控制、能量的充分利用以及流体体系的控制、输送与测量。_x000D_ 本课程以化工过程开发为向导，介绍流体动力过程，传热过程，传质分离过程等各类单元操作和化学反应工程学…
2640	会计学	光华管理学院	全校任选	3		会计学是一门基础性课程，是工商管理课程中的核心课程之一。投资人在进行投资时，多会运用各种分析工具与技术进行辅助，以减少决策的不确定性，而财务报表正是其中的重要信息来源。设计本课程的目的是希望提供一个有效学习财务报表知识的教学与讨论环境。课程的主要内容包括：现代企业财务会计的基本会计原则及其应用、基本经济业务及事项的会计处理方法、三张主要会计报表（即资产负债表、利润表及现金流量表）编制原理等。学完本课程，学生将熟悉所有常规的会计程序和方法，掌握会计报表的编制及其会计信息披露，形成一定的职业判断能力以及解决会计实务问题的能力，为学习有关后续课程（如公司财务、中级财务会计、财务报表分析等）打基础。
2668	公司财务管理讨论班	光华管理学院			财务会计	本门课程属于配合《公司财务管理》必修课的小班授课。小班授课的定位为：加深理解，定位兴趣，提高能力。课程隔周授课，每次两课时。_x000D_ 在每次课程中，教员将与同学们一起就《公司财务管理》大班授课所讲授内容中的若干内容进行更深入的讨论。小班讨论将针对学生的问题和感兴趣的方向，教授在搜集同学们听完大课之后进行设计，以确保小班讨论促进学生的理解和提升。_x000D_
3837	学术英语写作	英语语言文学系	全校必修	2	大学英语教研室开设的B类课程	英语作为一门国际语言，在各级教育中一直备受重视。本课程是针对北京大学非英语专业本科生开设的学术英语写作课程。根据《大学英语教学指南》在写作方面对非英语专业本科生的要求，本课程的教学目标是希望大学本科生能够在熟练掌握英语学术词汇和语法体系的基础上，通过教师指导学生阅读不同类型的英语学术文章，了解学术写作的基本知识和要求，逐渐培养学生使用英语进行综合分析、逻辑思考的能力。通过系统学习英语写作的方法与技巧，实现灵活运用、实现功能性输出，使学生在大学毕业前能够写作语法正确、表意清楚、语言流畅的英语应用文，并在此基础上培养用英语书写其它体裁文章的感觉与兴趣。此外，从学术写作规范的层面，本课程还要求学生学会正确地引用学术文献和他人的观点，提出并组织恰当、有力的论据，避免产生破坏学术规范、违背学术道德的行为。_x000D_ 本课程可以帮助学生提高学生的英语运用和表达水平，锻炼学生的逻辑思维能力，激活学…
590	自然科学中的混沌和分形	物理学院	通选课	2	高等数学（初步知识）	创立于20世纪70年代的混沌动力学、分形理论和突变理论，其共同的目的在于揭示自然界复杂现象中的规律性，这些理论通称非线形科学。自创立至今，非线形理论的研究取得了令人瞩目的进展，已经成为21世纪的科学前沿。非线性动力学对解决物理学、化学、生物学、天文和地球科学中的各种复杂现象和问题有重大的意义。_x000D_ _x000D_ 本课程力图从同学熟悉问题入手，着重物理概念和几何图像，由浅入深对非线形理论中的混沌、分形、分岔和突变等重要概念及应用作较详尽的介绍，以期开阔同学的视野、掌握基本的概念和方法，达到学以致用的目的。_x000D_ _x000D_ 课程中从理论上解答了下列有趣的科学问题：1、南美洲巴西的一只蝴蝶翅膀一拍，会在美国德州引起风暴吗？ 2、中国的海岸线长度是18000公里的提法对吗？3、杂乱无章的序列，如DNA序列、蛋白质序列等，它们有结构吗？_x000D_ _x000D_ 通过…
640	高分子物理	化学与分子工程学院	任选	2	有机化学、物理化学、高分子化学	“高分子物理”主要是针对本科三、四年级学生开设。课程着重介绍高分子物理的基本概念和物理图像。课程内容如下：（1）高分子的单链构象、高分子的溶液性质；（2）高分子凝聚态，包括高分子玻璃态、结晶态、液晶态、高分子混合物、嵌段共聚物的微相分离；（3）高分子的粘弹性与分子运动；（4）高分子的力学性质与电学性质。在课程中我们也将介绍在高分子物理研究中所用的一些重要的实验手段。
664	材料化学	化学与分子工程学院	限选	3	普通化学，结构化学、普通物理、物理化学、中级无机化学	该课程是材料化学专业本科生的专业基础课，同时也是化学学院各专业研究生的选修课。通过该课程的学习希望学生掌握材料化学的基本知识和基本原理，了解材料化学的发展状况，为学生从事材料化学方面的科研工作奠定基础。课程的特点：知识传授与科研思想培养相结合；基础知识传授与研究前沿介绍相结合。_x000D_ 课程内容分为三大部分：_x000D_ 1． 实验部分：讲授无机材料的制备方法和材料的基本表征方法；_x000D_ 2． 基本原理：包括无机材料的晶体结构和电子结构，材料中的缺陷、缺陷平衡以及对材料性能的影响，材料的相变和相平衡，材料的物理性质与材料结构对称性的关系等。_x000D_ 3． 主要功能材料简介：介绍介电材料、导电材料、磁性材料、荧光材料、孔道材料以及玻璃材料和纳米材料的基本知识和发展状况。_x000D_
680	多晶X射线衍射	化学与分子工程学院	任选	2	结构化学	简要介绍晶体学基本原理、X射线的性质与衍射实验方法的基本原理；重点介绍多晶X射线衍射的特点和方法及其在科学研究中的应用，围绕物相分析与鉴定、粉末衍射图的指标化、晶胞参数的修正、晶粒度的测定、物相定量分析等问题，从原理、实验方法、数据分析展开讨论。进一步介绍目前利用粉末衍射数据分析晶体结构的Rietveld法原理，通过实例讨论其在结构分析中的应用。简要介绍一些常用软件，如Fullprof, PowderX, Powdercell等的特点与使用方法。
703	物理化学（一）	化学与分子工程学院	任选	3	高等数学 普通物理 普通化学原理 结构化学	本课程的任务是介绍化学热力学、化学动力学、电化学和表面及胶体化学的基本原理、方法及应用。通过课堂讲授、自习、讨论课、演算习题、考试等教学环节达到本课程的目的。
3860	英美短篇小说赏析	英语语言文学系	全校必修	2		修完大学英语四级的本科生通过基础课的学习，已经阅读了很多体裁各异的英语文章，涉及说明文、论说文和小说等。由于基础课的选文受到篇幅限制，学生不可能大量阅读英文小说，即使能读到几篇，也往往止于肤浅的理解。本课程的开设旨在满足爱好文学的学生对小说作品的阅读需要，系统了解短篇小说的构成要素和写作技巧，提高其阅读理解能力和文学鉴赏能力。本课程精选英国和美国著名的短篇小说14篇，每篇小说约1500-3000字，按照小说的基本要素分为7部分，依次为：情节、人物、背景、视点、主题、象征、风格。教师在讲解每个要素时，选用两篇小说作为范例，第一篇为教师主讲，引导学生深入理解小说的主题和写作特点; 第二篇由学生自己讲解，以小组的形式进行Presentation。本课程要求学生课前预习选读小说，积极参加课堂讨论。
555	固体物理讨论班	物理学院	任选	2	见固体物理	配合固体物理的小班讨论课。人数限制在15人以内。专注于特殊的专题。学生有更多与老师讨论和彼此讨论的机会。
631	量子化学	化学与分子工程学院	任选	3	《结构化学》_x000D_ 《中级物理化学》或《量子力学》	本课程面向高年级本科生和物化、无机化学专业研究生，系统介绍针对分子体系的从头算电子结构理论。课程假定学生已具备一定的量子力学基础。内容涵盖现代电子结构理论的基本内容，包括Hartree-Fock方法，各种post-HF电子相关方法和密度泛函理论。课程包含大约12课时的上机实习部分，目的是使学生熟悉常用量子化学计算软件，了解其主要功能，掌握基本的使用技巧，并结合简单体系的实际计算，加深对课堂内容的理解。
711	通用高分子材料——结构、性能与应用	化学与分子工程学院	任选	2	普通化学、有机化学、物理化学。	通用高分子是现代社会生活不可或缺的材料。本课程从介绍通用高分子的应用入手，引导学生认识通用高分子的化学结构、聚集态结构与材料的性能，特别是力学性能的关系。最后将结合近期的新材料研发的进展，介绍通用高分子的高性能化。
3160	日本经济	政府管理学院	通选课	2		在现实世界中，日本经济是世界第二大经济体而且和我国经济有着重要的联系。日本经济以及日中经济关系对亚太和世界经济格局的变化有着重要影响。在理论研究中，日本经济研究与经济学，国际政治经济学，管理学，社会学，历史学等学科的理论前沿密切相关。但是，不可否认的是，日本经济仍然是主要经济体中最经常被误解的一个。_x000D_ 本课的教学将运用经济学的基本思路和分析方法，但对学生的专业背景不做要求。每节课从有代表性的案例或事件入手，在引出日本经济中一个重要问题后介绍对这一问题的理论分析。本课以讲授为主，辅以讨论。本课计划邀请外部专家就日本企业成长、日本金融体系的演变、ODA等问题进行专题讲座。本课的某些部分将使用纪录片作为辅助教材。_x000D_
768	生物学概念与途径	生命科学学院	专业必修	2		从生物学的基本概念入手，介绍一些经典的实验和文章，介绍相关领域的发展。让刚进学校的新生体会到生物学的博、大、精、深、美；调动起他们学习、研究生命 科学的浓厚兴趣。 通过一些著名的研究实例，给同学们讲述如何在观察一些现象的基础提出问题和假设，通过实验来验证这些假设，最后发展成被人广为接受的理论；具体内容包括对生物界的各类生物的内在联系的认识；群落、群体、个体、器官、组织、基因组、基因、非编码RNA等不同层次及其与环境相互作用的研究是对生命科学内涵极大 的丰富；计算机科学、数学、物理学等学科的方法在生命科学中的应用极大地推动了生命科学的发展。
683	分析化学实验(B)	医学部教学办	专业必修	2	普通化学、普通化学实验	分析化学实验（B）的授课对象为非化学专业的本科生，通过本课程的学习，他们可以掌握定量化学分析实验的基本知识、基本操作和基本技能，以及典型的分析方法和实验数据处理方法。
748	生理学	生命科学学院	专业必修	3		以人和哺乳动物官器生理学为主要内容， 并介绍不同生活环境中某些动物生理机能之差异。 具体内容有： 细胞膜的结构与转运机能； 神经的兴奋与传导； 肌肉的兴奋与收缩； 消化与吸收； 血液的机能； 血液循环； 呼吸； 能量代谢与体温调节； 渗透调节与排泄； 内分泌—激素调节； 神经系统的感觉机能； 神经系统的运动机能； 神经系统的高级机能。
844	生理学实验	生命科学学院	专业必修	1.5		配合“生理学”课程设计相关的实验内容，观察记录生理学现象，验证经典和基本的生理学规律，巩固生理学理论知识。同时，培养学生的生理手术操作技能及设计实验的基本能力，锻炼学生分析问题及解决问题的能力。
643	有机化学 (B)	生命科学学院	专业必修	3	化学原理	本课程为生命科学学院本科生的必修基础课，每周3学时。通过本课程的学习，学生将在以下几方面得到系统的训练。（1）比较系统地掌握有机化合物的命名规则、有机化合物的结构特征及描述方式、有机化合物的性质以及结构-性质之间的相互关系，较深入地学习、了解各类有机化合物的重要反应及部分反应机制，掌握立体化学的基本概念；（2）了解并掌握官能团间的相互转化，能够完成简单的有机合成设计和相关的合成反应；（3）通过学习各类有机化合物的基本性质，了解鉴定各类有机化合物的化学方法，初步掌握分离、提纯有机混合物的一般方法；（4）通过核磁共振氢谱和红外光谱的学习，初步了解谱学在有机化合物的结构解析、反应机理研究以及有机合成化学等方面的应用；（5）了解并部分掌握生命科学领域涉及到的各种生物（大）分子的结构、性质及部分相关的有机化学反应。在授课过程中将突出有机化学在生命、医学等领域的应用特点，适当介绍一些与生物（大）分子…
644	有机化学实验 (B)	医学部教学办	专业必修	2	普通化学实验	面向医学部本科生的有机化学实验课B，每年约390名学生必修。 采用"基本操作--综合基本操作--有机合成"的三段渐进模式教学，使学生得到较全面的有机化学实验技能训练。实验涵盖蒸馏、回流、萃取、重结晶、柱色谱、薄层色谱等基本操作；用多组分混合物分离强化基本操作；用正溴丁烷训练液体化合物的制备；设计从苯甲醛开始到乙内酰脲的多步药物合成，训练固体化合物的制备。_x000D_ 因选课学生人数多、实验室资源有限，我们每次课8学时、每周2天，用两个轮次完成教学。_x000D_
775	生物化学	生命科学学院	专业必修	6
776	生物化学讨论课	生命科学学院
849	生物化学实验	生命科学学院	专业必修	2	生物化学	生物化学实验属于主干基础课，是与生物化学理论课配套的基础实验课程，该课程面向生命科学学院全体本科生，元培学院、化学与分子工程学院及其他学院部分本科生，双学位或辅修本科生，每学年学生约100余人。课程内容包括生物大分子的分离纯化、定量测定及性质鉴定，涉及的实验技术有生物大分子的制备技术、光谱分析技术、层析分离分析技术、电泳技术以及超速离心技术等。学生学习使用的生化仪器有离心机、可调式移液器、蛋白质电泳装置、蛋白质半干转印仪、蛋白-核酸检测仪及记录仪、分光光度计、酶标仪等。随着生物化学理论和实验技术的不断发展，教学内容也不断更新，增加新技术，增开新实验，教学内容以每学期教学大纲为准。
1350	世界电影史	新闻与传播学院	通选课	2		本课程努力提供一个世界电影史的概观或者说对电影史作一种新的理解的努力。课程主要探讨三方面的主要内容：电影媒介是如何被运用，即电影语言是如何逐步产生、发展、成熟并规范化的。2、电影工业的环境－电影的制作、发行与放映的状况如何影响电影媒介的发展。3、电影艺术的世界性潮流与电影市场的国家化趋势是如何出现的？
642	物理化学 (B)	生命科学学院	任选	3	高等数学、基础化学	物理化学是从研究化学现象和物理现象之间的相互联系入手来探求物质变化的基本规律的一门学科，也是研究所有化学体系行为的原理、规律和方法的学科，它是化学的理论基础。生命科学的研究需应用物理化学的基本原理，物理化学的实验方法对生命科学的发展也起着十分重要的作用。本课程为面向生命科学类本科生开设的基础物理化学课程，历时一学期。重点讲述物理化学的基本原理和方法，授课内容主要包括化学热力学、电化学、化学动力学以及胶体与界面化学。通过本课程的学习，可为今后在生命科学及相关领域中应用物理化学原理和方法去分析和解决问题奠定基础。
735	基础分子生物学	生命科学学院	任选	3	生物化学	分子生物学是研究核酸、蛋白质等所有生物大分子的形态、结构特征及其重要性、规律性和相互关系的科学。它是人类从分子水平上真正揭开生物世界的奥秘，由被动地适应自然界转向主动地改造和重组自然界的基础科学。_x000D_ 分子生物学是当代生物学研究的主题之一，是发展最迅速，最具活力和生气的领域，特别是近年来随着分子生物学研究技术的发展，分子生物学的研究更是得到了迅猛发展。而且，它与遗传学、生物化学等其它学科互相渗透，互相推动。掌握分子生物学的基本原理和技术对于学习遗传学、生物化学、细胞生物学、神经生物学、发育生物学等其它学科是非常重要的。因此，分子生物学是生物科学和生物技术专业本科生三年级的重要专业基础课。_x000D_ 该课程主要讲解遗传信息的分子传递及表达，分别对染色体结构、DNA的复制形式与特点、DNA的转座、遗传密码的破译、蛋白质的合成和运转、基因表达调控的原理、癌症与癌基因活化、免疫缺损…
762	植物生物学	生命科学学院	专业必修	3		植物生物学是一门综合性的植物学课程，其内容包括了传统的植物形态学、生理学、发育生物学、分类学、生态学、生物地理学和进化生物学的一些基础知识，以动态的视角介绍植物的生长与发育、结构与功能，以及植物个体发育和系统发育的过程和结果。从细胞、组织、器官、个体、群体到物种系统地介绍不同植物类群在形态结构、生长发育、繁殖、多样性、分类与分布、系统与进化等方面的变异式样和规律，以期更好的理解和阐释植物的形态结构、功能、演化适应与多样性之间的相互关系。_x000D_ 课程采用课堂讲授、分组讨论及小专题研讨等多种教学方式，旨在使学生获得植物生物学的基础理论、基本知识和基本专业技能的培养和训练，掌握植物生物学中一些重要理论和重大发现的历史及发展动态。课程注重学生的创新思维能力，独立观察、分析和解决问题能力的培养，同时也为“培养高质量、适应现代社会要求的植物学专业人才”服务。
832	基础分子生物学实验	生命科学学院	任选	1	分子生物学理论课，学习实验课相关原理。_x000D_ 微生物学理论课，学习微生物操作的原理和方法。	本课程旨在培训学生分子生物学基本的实验方法和技术。在实验过程中使学生掌握基础分子生物学实验的基本原理和结果分析方法，并得到相应的实验技能和操作训练。课程包括以下几个部分：_x000D_ 1. 质粒DNA的分离纯化。了解质粒载体的基本结构特性，掌握提取纯化质粒DNA的技术，学会离心设备的使用，学会细菌的培养。（6学时）_x000D_ 2. 质粒DNA的限制性内切酶酶切。了解限制性内切酶及酶切的条件，学会分析质粒DNA的酶切图谱。（6学时）_x000D_ 3. DNA琼脂糖凝胶电泳。系统掌握琼脂糖凝胶电泳的基本技术，学会分析电泳图谱。（6学时）_x000D_ 4. 大肠杆菌感受态细胞制备及质粒DNA分子导入原核细胞。了解细胞转化的概念及其在分子生物学研究中的意义，学习氯化钙法制备E.coli DH5α感受态细胞和外源质粒DNA转入受体菌细胞并筛选转化体的方法。（8学时）_x000D_ 5. …
3025	社会性别研究	社会学系	通选课	2
4328	影视音乐	艺术学院	全校任选	2		基本目的：_x000D_ 诞生于19世纪末的电影和诞生于本世纪20年代的电视，已成为当今世界上影响最大、观众数量最多、最普及和最为大众化的视听艺术，影响中的音乐是影视艺术中最活跃、最富有艺术感染力的不可缺少的组成部分，本课以史为经，以中外著名影视音乐精品为纬，深入浅出地介绍一批著名遐迩的中外影视音乐的名片、名著、名作的音乐片段以及各种形式和片种中成功的音乐作品，并结合作品，介绍影视音乐的发展、表现手法、功能、作用、意义等，从审美的高度去感受影视音乐作品，充分利用多媒体，将理论与视、听结合起来，使同学们充分领略和鉴赏影视音乐的艺术美。_x000D_ 内容提要：_x000D_ 电影音乐概论、电影画面与音乐的结合、不同电影片种的音乐、故事片音乐、电影音乐概述、电视剧音乐、电视文艺节目音乐、电视片音乐、电视广告音乐等。_x000D_ 教学方式：课堂讲授为主，采用多媒体、音响等_x000D_ 学生…
5365	心血管病急症的救治	医学部教学办	全校任选	1		数据显示，我国每年死于心脏性猝死的人数近55万。有效的心脏救治十分关键：在心脏骤停4分钟内，立即进行高质量的心脏按压和及时电除颤很可能挽救一条鲜活的生命；发生急性心肌梗死获得第一时间救治，能最大程度避免心肌坏死，降低病死率；突发心悸、黑矇、短暂意识丧失发生时正确处理，都能为后续医治奠定基础。怎奈常由于患者未及时诊治、目击者未能及时、有效施救，或其他种种因素所限，时间与生命常常失之交臂，医者扼腕而叹，如果能再多给些时间，临床的结果会是不一样的，可是医学的遗憾就是没有那么多的如果。_x000D_ 心血管急症的救治是分秒必争的，为此北京大学人民医院心脏中心主任陈红教授特开设“心血管急症救治”暑期课程，授课内容包括四个单元：猝死急救、急性胸痛诊断与救治、心律失常识别与救治、短暂意识丧失的处置等。授课形式为：理论授课+实习或见习。_x000D_ 希望通过“心血管急症救治”暑期课程的学习，同学们心脏…
740	细胞生物学	生命科学学院	任选	3	先修课程：物理学，无机化学，有机化学，生物化学_x000D_	基本按教材内容与章节的顺序讲授。 共分十七章五十四节。 主要内_x000D_ _x000D_ 容以细胞的膜体系，骨架体系和基因表达体系和基因表达为框架，从细胞生物学的角度来介绍细胞的结_x000D_ _x000D_ 构及其功能。 同时还讲授有关细胞增殖，分化，衰老以及细胞的起源与进化等有关细胞生_x000D_ _x000D_ 物学的基本知识。
742	细胞生物学实验	生命科学学院	限选	1	先修 “细胞生物学“ 课程对理解实验中涉及到的细胞生命现象有帮助。	"细胞生物学实验"是面向本科生的实验基础课，课程的宗旨是通过几个代表性的实验，帮助学生掌握细胞生物学实验的基本原理和操作方法，直观观察多样的细胞及细胞生命活动，学会记录实验结果并分析。其中最核心的实验技术是显微成像技术，核心的生物学概念是"细胞结构与功能的多样性"及"细胞结构与功能相适应"。
745	遗传学	生命科学学院	专业必修	3	生物化学	遗传学是一门逻辑性很强的学科，遗传分析的思想贯穿整个遗传学的发展历史，并始终指导着生命科学前沿领域的研究，发挥着不可替代的作用。本课程从孟德尔定律出发，以遗传物质的结构、功能及其遗传与变异的规律为主线，系统介绍经典遗传学与现代遗传学的基本原理，兼顾遗传学的发展前沿与热点，并始终贯穿遗传分析的思想。在授课过程中强调遗传学的核心思想与方法，着重培养学生分析问题、解决问题的能力，使学生不仅了解遗传学的发展历史，掌握遗传学的基本概念和理论体系，正确理解遗传学与其它学科的关系，更重要的是能够掌握遗传分析的方法与思维方式。本课程在授课内容上紧紧围绕遗传物质稳定传递和决定性状这两大核心使命，从基因到基因组，在分子、细胞、个体、群体等多个层面，介绍病毒、细菌、真菌、植物、动物、人类等多种生物模式的遗传与变异规律，力求全方位、多层次构建遗传学的思想体系与知识结构。本课程的具体内容包括：孟德尔式遗传分析；遗…
750	生物统计学	生命科学学院	专业必修	3	高等数学	生物统计通过应用概率论和数理统计方法，对生物科学相关的实验资料从事调查、搜集、整理、分析，借以对生物科学问题进行判断和分析，揭示其规律性。生物统计还可以为生物科学的实验设计、生产、实践提供依据。_x000D_ _x000D_ 生物统计课程主要介绍概率论基础知识、统计推断、方差分析、回归分析、非参数统计等内容。通过学习同学能初步掌握生物科学实验设计、数据收集、分析、推断的方法，并培养同学实际应用统计方法的能力。_x000D_
773	遗传学讨论	生命科学学院	专业必修	2	本课程需与《遗传学》理论课同时选课。	本课为专业必修课《遗传学》一课的配套讨论班。
825	高级神经生物学	生命科学学院	任选	4	普通生物学	分子细胞神经生物学课程是为本科生开设的选修课程，选修的对象为对神经科学感兴趣或需要进一步在神经科学相关领域深造的大学生。该课程的主要内容通过学习，选修者不仅可以理解和掌握神经生物学的基本知识，而且可以了解神经生物学的科学研究方法和思维方法。课程内容主要涵盖神经系统的基本结构，细胞内神经信号的产生与传导，细胞间的神经信息传递，神经系统发育，听觉和视觉信息处理的神经机制，脑的高级复杂功能, 脑的发育与可塑性等。主要介绍神经生物学的基本概念、基本研究方法以及神经生物学的最新研究进展。课程设有讨论课，以促进学生的主动积极学习和与授课教师的交流。
829	药理学基础	生命科学学院	任选	2	生物化学,生理学,细胞生物学	药理学是研究药物与机体相互作用的一门生命科学，是医学科学各专业学生的一门必修课。药理学科学为阐明生命活动的本质，揭示疾病的治疗原理，促进生物科学发展提供了重要的研究和分析手段。药理学主要内容是讲述药物在体内过程与作用，阐明其作用机制，阐述药物的不良反应，为基础研究和临床合理用药提供理论根据。_x000D_ 由于综合性大学生命科学专业的本科生及相关专业本科生没有系统学习药理学，所以在基础研究工作中常常因为缺少这方面的理论知识而出现问题。通过本课程药理学基础的课程学习，使综合性大学生命科学专业的本科生及相关专业本科生，了解药物的体内过程，作用、作用机制、药物的不良反应及基础研究与合理用药等知识，使学生能够胜任未来的基础研究工作。_x000D_
4180	围棋（初级班）	体育教研部	全校任选	1		一、 课程介绍_x000D_ 1．围棋是传统的棋类项目，起源于我国，有两千多年的历史，古人“琴棋书画”中的棋，指的就是围棋。黑白两色的圆形棋子和画有网格线的方形棋盘就是棋具，对局时双方各执一色棋子，轮流在棋盘上落子，最终以棋盘上棋子的多少一决定胜负，围棋虽然简单，但变化很复杂。通过对弈，可以开发智力、陶冶性情，提高抗挫折的能力和综合素质。是优秀的智力体育项目。_x000D_ 本课程主要教授围棋的规则、基本技战术和围棋的理论体系等内容。_x000D_ 2．安全注意事项:_x000D_ （1）对局时不要太在意胜负。_x000D_ （2）对局超过半小时要起来活动几分钟后再继续对局。_x000D_ _x000D_ _x000D_ _x000D_
1100	现当代建筑赏析	城市与环境学院	通选课	2	现代艺术	本课程将重点集中在梳理西方现代建筑的发生、发展的脉络上，结合同时期西方其他艺术的发展线索，对第一代四位主要现代大师的建筑思想进行分别探讨，并考察他们的思想在西方当代建筑的主要影响与不同表现，最终落实到对中国现当代建筑的现状与西方同时期建筑的差距与差异的反思，从而提出中国当代建筑的地域性问题与国际化问题。_x000D_ 通过将中国现当代建筑问题置于更加广阔的国际视野当中，希望不但能够拓展非建筑学的学生们关于建筑的一般视野，并期望他们能结合自己的专业重新评价与审视中国现当代建筑与城市问题。_x000D_
2251	尼采《查拉图斯特拉如是说》	哲学系	通选课	2	西方哲学史	本课是西方哲学-文学名著《查拉图斯特拉如是说》的阅读课。全书90章要通读一遍，，有重点地精读一些主要章节。尼采著作在中国有很大影响，特别是这本代表作，自鲁迅开始已有十多个译本。本课使用最新译本进行解读。
5370	疾病侦探学	医学部教学办	全校任选	2		在以人群为对象的疾病与健康的研究中，流行病学已成为不可或缺的方法学科。本课程采用讲故事的方式，对古今中外的疾病流行病学研究的经典实例进行解读和分析，旨在介绍流行病学研究思路和方法，尤其在发现和探索疾病发生的原因，预防、控制和治疗疾病中所发挥的作用。流行病学方法是一门重要的方法学科，不仅适用于医学领域，也适用于其他自然科学领域。通过讲故事的方式，本课程将带领同学“侦查”疾病，深入浅出的帮助同学培养和提高科研思维能力。
1060	太阳系中的有趣科学	地球与空间科学学院	全校任选	2		人类的现代科学启蒙是从对太阳系的观测开始的：牛顿定律的提出，很大程度上正来自于人类对行星运动规律的总结。现代科学和技术的出现促进了人类对太阳系的进一步探索，而另一方面，这些探索本身也为各学科的发展做出了巨大的贡献。_x000D_ _x000D_ 本课程面向各学科背景的同学（包括文科生和理科生），有针对性的选择一部分太阳系研究中有趣的观测现象，在介绍这些有趣现象的同时，探寻其背后的科学原理。因此，开设本课程的目的绝不仅仅是展示多姿多彩的太阳系，更多的则是借助太阳系这个平台，展现现代科学研究的逻辑和批判性思维的力量：当遇到未解之谜的时候，我们应该如何去解决它？_x000D_ _x000D_ 为此，我们的课堂作业问题将更为开放，不设标准答案，而更多的鼓励原创性想法及对现有认知的批判性思维。我们强烈鼓励同学们踊跃提问，并积极地参与课堂讨论和分组讨论。在期末，每一名同学将自选课题（或在给定的课题中…
4361	中国民族器乐经典	艺术学院	全校任选	2	本课程无先修课程限制	本课程前身有三：其一，2009年，国际暑期学校课程，《中国民族音乐》；其二，2010年，全校公选课，《中国传统音乐研究》；其三，2012年，全校系列公选课，《中国音乐理论与实践》（1-7）。历次变化均基于探索，面对现实，调整教学内容与方法，2018年，综合以上三轮教学经验，再次更名为《中国民族器乐经典》，其初衷有三：其一，基于名作，强调聆听与欣赏，精解中国音乐神韵；其二，精简体系，突出重点，力求取精用弘，深入浅出；其三，邀请中国音乐界大学者进入课堂，讲解名作，邀请中国著名演奏家举办课堂音乐会，现场表演，分享心得，令学生在理性与感性相结合、表演与欣赏互不偏废的前提下，以中国器乐经典名作为入口，更为深入全面地认识中国文化。
862	科学研究基本技能	生命科学学院	任选	2		This course is intended to challenge highly motivated, gifted undergraduate life sciences majors to acquire the fundamental skills necessary to communicate research progress both orally and in written form._x000D_ _x000D_ The students will have direct experience with poster presentations, oral presentations, scientific ethics, abstract writing, literature review and the writing of a standard scie…
778	高级细胞生物学	生命科学学院	专业必修	3	数理化基本修完	为了提高教学质量，更好地帮助学生理解细胞生物学的基本知识和前沿领域的研究动态，我们计划在春季为生命科学学院二年级本科生中基础扎实、成绩优秀，且以后有可能继续从事与生命科学相关工作的学生专门开设细胞生物学（小班，15-30人）课程（48学时授课+24学时专题讨论）。该课程在注重基础知识教学的同时，紧跟前沿领域的发展，适当地涉及当前的新技术，新思路；培养学生严谨求实的科学态度和勇于创新的科学研究能力。并配套与现代细胞生物学基础和进展相应的实验课程（64学时），以加深对课程内容的理解。
4187	国际象棋（初级班）	体育教研部	全校任选	1		一、课程介绍_x000D_ 国际象棋是世界上最流行的智力竞技项目，不受地域、性别、年龄、场地、器材限制，兼有素质教育、文化交流、科研及娱乐功能，被誉为“智慧的体操”。学习国际象棋，能够促进观察、注意、记忆、思维、想象能力、独立操作能力和创造力的全面发展，对品德教育和培养坚定果敢、积极进取、公平竞争、机敏应变等良好心理素质也起到积极作用。_x000D_ 本课程主要教授国际象棋基本规则、基本技战术以及国际象棋竞赛、历史与文化方面的基础知识，通过教学练习和讲解，使学生初步掌握实际对局能力和国际象棋基础知识。_x000D_ _x000D_ 二、课程任务_x000D_ 1、培养学生对国际象棋的兴趣，利于身心健康全面发展。_x000D_ 2、使学生掌握国际象棋基础知识和技能，可熟练进行对弈。_x000D_ 3、让学生初步了解国际象棋文化，获得对于学习生活和未来发展的一些启示。_x000D_
823	高级遗传学实验	生命科学学院	限选	1.5	最好先修遗传学理论课、生命科学基础实验	遗传学实验一直是生命学院本科生的必修课。开设的时间是每年的春季学期。授课对象是二年级本科生，每年平均人数约120人。2015年秋季开始又增加了秋季学期的遗传学实验课程。_x000D_ 遗传学实验一直注重不断改进，在过去连续的3学期，我们在在4个班教学中采取了新的教学模式，引入了很多全新的课程内容和教学方式，学生们反馈很好。低年级（1年级）的学生接触到了没有学过和操作过的知识和实验，反映受益匪浅。高年级（2-3年级）的学生反馈更好，对原来不理解的许多知识和实验设计，通过我们的实验课程的训练，恍然大悟。但是，由于原来的实验课时只有1个学分，课程的内容和课时都远远超出，学生纷纷要求加学分。_x000D_ 因此，本课程是在基础遗传学实验课的基础上加以改进，同时配合现代生命科学基础实验而设计的一门课程。以研究基因功能为目的设计实验，采取开放课题研究结果、开放实验室等新的教学模式，让学生以完成小课题…
3850	澳大利亚研究	英语语言文学系	全校必修	2	达到大学英语四级	本课程由北京大学必和必拓澳大利亚研究讲席教授、澳大利亚人文学院院士、社会科学学院院士David Walker与北京大学国际关系学院陈长伟博士共同主讲，拟从历史、政治、经济和文化等方面对澳大利亚进行系统性的讲解和评析，涉及澳大利亚的土著文化、政治制度的建设、经济的发展、移民运动、生态、资源、环境、生活方式、价值观、电影与文学等内容。本课程亦将考察澳大利亚如何从“保持白人种族纯洁性”到发展“多元文化”的历史进程，以及一个和英国传统息息相关的国家如何适应和面对亚洲崛起这一现实。 _x000D_ 本课程旨在辅助学生全面而深刻地认识澳大利亚，包括其历史传统与在当今国际社会的地位与作用。随着近年来中国和澳大利亚双边关系的发展，两国在政治、经济、文化等方面的相互依存度不断加深。目前，中国不仅是澳大利亚最重要的贸易伙伴，也已经取代英国成为澳大利亚新移民的最主要来源国。因此，让中国学生了解南太平洋的重要国…
4206	壁球	体育教研部	全校必修	1		壁球是十九世纪由英国人发明的一项室内运动，真正意义上的壁球，是由著名的贵族学校——哈罗公学的学生发明的，因球在猛烈触及墙壁时发出类似英文“SQUASH”的声音而得名，即现今公认的壁球。1864年，第一块专用打壁球的场地在哈罗修建，这也成为该运动正式创立的标志。_x000D_ 壁球是一项适合于各阶层、各年龄段的人参加的新型运动项目，也被称为一项终身运动。作为一种锻炼身体增进健康的活动，壁球运动是一项长期性健康投资，能使人在生理和心理上获益，并增强其自信心及意志力。壁球运动趣味性较强，对身体基本素质的训练，尤其是对灵敏性、速度、耐力和协调性的提高，有着很大的作用。_x000D_ 壁球是一种高雅、带有娱乐性的运动，老少皆宜，可以不受季节和气候条件的限制，它具有短时间内有足够运动量的特点，每打一局约20分-30分钟，其运动量相当于网球2-3小时，对于工作繁忙的现代人，消除身体和精神疲劳和紧张、效…
1851	西方文明史导论	历史学系	通选课	2		西方文明史导论是一门世界史通选课程，为教育部评选的全国精品课程（2006）。旨在用中国人眼光来分析、透视西方文明的特点和发展过程。分专题讲授西方文明的特征、民族性格、国民性、思维方式、文化传统、优缺点，并从全球化角度探讨文明的整合问题。认为东西方文明的互相影响和整合将是世界文明发展的。
3170	博弈论	政府管理学院	全校任选	3	《微积分》：要求会求导数、求积分。_x000D_ 《概率论》：要求理解概率分布函数，掌握贝叶斯法则、数学期望的概念及计算方法。	博弈论是研究多人交互式决策问题的理论，它是社会科学中理性一脉的基石，甚至被称为社会科学的数学基础。_x000D_ 这门课紧紧围绕非合作博弈论，系统讲授博弈论的基本概念、思想和方法，包括完全信息静态博弈、完全信息动态博弈、不完全信息静态博弈和不完全信息动态博弈。_x000D_ 本课程结合政治、经济、社会实例来讲解博弈论，案例、实验、讨论贯穿整个课堂。_x000D_
739	免疫学	生命科学学院	限选	2	细胞生物学，生物化学，微生物学，遗传学	绪论：包括免疫学发展简史及展望（经验免疫学时期、科学免疫学时期、现代免疫学时期）；免疫学基本内容；免疫病理与免疫性疾病；免疫学应用等。 _x000D_ 免疫器官：中枢免疫器官、外周免疫器官_x000D_ 免疫细胞（一）：单核细胞和巨噬细胞、中性粒细胞、NK细胞、嗜酸性粒细胞、嗜碱性粒细胞与肥大细胞_x000D_ 免疫细胞（二）：T、B淋巴细胞以及抗原递呈细胞_x000D_ 免疫分子（一）：抗体分子基本结构、抗体分子类别及亚类的特性，抗体分子的Fc受体，抗体类别转换的分子机制，抗体基因重排及B细胞发育等 _x000D_ 免疫分子（二）：补体系统的组成、补体活化的替代途径、补体活化的MBP途径、补体活化的经典途径、补体受体及补体系统的其他功能等_x000D_ 免疫分子（三）：主要组织相容性复合体；人MHC基因的结构与多态性、MHC分子的抗原肽结合单位、蛋白质抗原的处理与递呈等 _x000D_…
828	神经生物学	生命科学学院	全校任选	2	具有生物学基础的本科生均可以选修。_x000D_ 本门课程是为本科生介绍神经生物学的基础知识，内容包括神经系统的基础知识，细胞分子神经生物学的基础知识，以及中枢神经系统的主要功能。讲课内容以细胞分子神经生物学基础知识为主，详细讲解神经细胞间信息传递过程的各个环节，为学生进一步学习神经科学打下基础。	本门课程是为本科生介绍神经生物学的基础知识，内容包括神经系统的基础知识，细胞和分子神经生物学的基础知识，以及中枢神经系统的主要功能。讲课内容以细胞分子神经生物学基础知识为主，详细讲解神经细胞间信息传递过程的各个环节，为学生进一步学习神经科学打下基础。_x000D_ 课程的目的是使本科生对神经生物学的基础知识有初步的了解,为他们进一步学习神经科学打下基础。由于神经科学内容非常丰富,本课程不可能讲解神经科学的全部知识,30多个学时介绍的是神经生物学的一些基础知识。
1965	现代希腊电影与历史	历史学系	全校任选	2		本课程旨在通过近五十年的当代希腊电影透视现代希腊的历史进程。_x000D_ 希腊电影近年颇受瞩目，希腊导演对现代希腊历史的重要事件，如1922年小亚细亚溃败、两战间政治大分裂、内战以及六七十年代的军事独裁，均有较为深入的考察和思考。另一些主题，包括二十世纪中期农村人口的外迁、城市化和移民、两性关系、女性特别是小城镇女性的生存状况、现代希腊的身份困惑及其与古希腊历史传承的关系等，也是本课程的讨论对象。_x000D_ 希腊电影导演在清醒认识社会问题、异化环境中人类生存状况方面尤其突出，并有时模糊现实、思乡和梦境，通过诗意和感人的方式进行表达。除此以外，本课程也将提到电影与历史、文学和艺术的关系。_x000D_ 本课程将探讨的希腊电影导演包括 Theo Angelopoulos, Michael Cacoyannis, Pantelis Voulgaris, Tassos Boulmetis …
609	简明量子力学	物理学院	全校任选	2	无。有高中数学和物理基础即可	量子力学诞生于二十世纪初，是科学史上最深刻的革命之一。它颠覆了经典物理中许多基本观念，为我们描绘了原子分子以及更小基本粒子的神奇行为，而且它带来的技术革命已经并正在深刻改变人类社会的方方面面。尽管它是如此的重要，但很长一段时间量子力学只被物理学家以及少数化学家和哲学家关心。最近随着量子信息技术的发展，量子力学越来越为大众所关注。_x000D_ _x000D_ 本课程试图向北大所有学生（包括文科生）严肃而又通俗地介绍量子力学。通俗即向尽可能多的人讲述和展示量子力学的美妙和神奇。严肃即意味着用数学来描述量子力学中最深刻的结果，而不只是文字叙述。不用数学是不可能准确理解任何科学的。北大学生都熟悉高中的数学知识。对于任何超越高中水平的数学，比如矩阵，线性空间等，我将按照需要多少讲解多少的方式介绍，适可而止不过分深入。因此这些超越高中水平的数学也不难，只要学生有耐心去做些简单的课后练习，就很快会熟…
830	现代生物技术导论	生命科学学院	任选	2		现代生物技术的研究已经迅速进入了分子水平，整个研究方法和检测手段都与传统生物技术有着巨大的差异，这些差异决定了本课程的重点就是讨论生物技术各个领域所发生的革命性变化，让学生充分理解传统与现代生物技术的异同。另外，现代生物技术是在分子生物学、生物化学、微生物学、遗传学等学科的基础上发展起来的一个技术性很强的学科，所以本课程将侧重以各种应用实例为素材，介绍现代生物技术应用与发展过程中所共有的一些规律以及一些特殊情况下的原理和方法，使学生能够学到一些解决问题的方法，而不仅仅是了解新技术和新进展；并且从中学到科学的思维方式，从而提高独立思考、独立判断的能力，这种能力是从事现代生物技术研究所应具备的基本素质。
5566	医学发展概论	医学部教学办	通选课	2		《医学发展概论》汇北京大学医学部院士、知名教授之优势，集医学相关学科前沿领域之精华，着重医学领域热门话题，采用深入浅出的方式，将在短短的数十小时内使学生概括了解当今医学发展的趋势及热点，对医学发展有一个初步的认识，增加对医学的兴趣，丰富医学知识。_x000D_ 《医学发展概论》采用医学科普教育的方式，由相关专业的知名专家、教授授课，使学生能够了解目前的基础医学、临床医学、口腔医学、药学和预防医学的研究与发展趋势。该课程内容涵盖：人类疾病的基因组成及研究、干细胞生物工程在临床中的应用、血液病与骨髓移植、器官移植、辅助生育技术的研究、心血管疾患治疗现状与未来、精神疾患与心理健康以及外科学、骨科学、口腔科学、现代药物研究的发展趋势和我国公共卫生发展的现状及未来等问题。_x000D_
763	动物生物学实验	生命科学学院	任选	1.5		动物生物学是生物学的基础课程之一。动物生物学实验则通过对真实动物的形态观察和内部结构的解剖来加深学生对动物生物学理论的理解，更全面地认识各个门类动物的形态、生理功能，深入了解结构与功能相适应的生命基本规律，以及动物由简单到复杂的演化过程。同时通过动手解剖的训练来提高学生基本实验技能，并通过野外观察任务来提高学生发现和观察野生动物的能力，为后续生物科学实验研究奠定基础。以教师讲授、学生实际操作为主要教学方式，辅助以多媒体互动、个别辅导和野外实践。
766	动物生物学	生命科学学院	专业必修	3		动物生物学是生物学的基础课程之一。利用课堂讲授、分组讨论等形式帮助学生掌握动物演化过程中涉及到的主要门类的基本特征、形态结构及功能的相互关系、动物生命活动的基本规律、生物进化理论及重要阶段、动物的地理分布及与环境的关系等，为后续课程的学习奠定坚实基础。_x000D_ 主要授课内容：动物的基本特征；动物组织、器官和系统的概念；动物基本组织在动物体内的分布、形态结构及其功能；动物在生物分界中的位置及动物分类的基本知识；动物的早期胚胎发育，包括胚层分化、体腔类型以及动物体、分节等概念；具有重大演化意义的关键动物门类的进步性特征、适应性特征、特化特征、系统演化过程及其在动物演化中的意义；各主要门类动物重要类群、代表种的分类地位。运用比较解剖的方法，从动物的保护支撑和运动、排泄和水盐平衡、呼吸、消化、循环、淋巴及免疫、神经、内分泌与调节以及生殖等方面讲授动物器官系统的结构和功能在演化中的变化过程和…
764	植物生物学实验	生命科学学院	任选	1.5	植物生物学	植物生物学实验课是配合植物生物学理论课开设的一门实验课程，是生命科学学院本科生必修的主干基础课程。实验课内容包括植物生物学各分支学科，如植物细胞学、植物形态解剖学、植物分类学、植物生理学等的基本实验，目的是加深学生对植物生物学的基本理论和实验基本原理的理解、掌握植物生物学实验的基本技能的同时，激发学生学习植物生物学的兴趣，并进一步培养学生在实践中发现问题、思考问题、解决问题的科学思维能力。
4179	运动、营养与减肥	体育教研部	全校任选	1	无需先修课程，凡身体健康的北大本科生均可选课。	社会生产力的提高推动社会文明的进程，同时也带来了营养过剩和运动不足。运动、营养与减肥是教授学生以运动人体科学为理论指导，以科学的运动方法为主要手段，以合理营养为辅助方法，对超出正常体重之外的脂肪进行耗减，以此来获得或保持理想的体重与身体成分比例的一门应用性课程。_x000D_ 课程教学内容主要由三部分构成，用一个单词概括为“NEW”。“N”指“Nutrition：营养”，讲授营养学的基础知识；“E”指“Eexercise：运动”，讲述运动的科学内核；“W”指“Weigh losing：减肥”，讲授减脂的实际操作。前两部分是第三部分的基础和前提。第三部分是前两部分的综合和应用。_x000D_ 课堂的授课形式可用另外一个字母“PEPPER”表示，它同时也体现了课程的要求。“P”指的是Presentation, 包括教师理论讲授和学生讨论陈述；也指Practice:, 营养课平衡膳食实践；“E…
757	生物学野外实习	生命科学学院	任选	1
5457	植物知道生命的答案	现代农学院	全校任选	2		走进你不知道的植物世界，思考生命真实的存在！_x000D_ 捕蝇草是怎样知道闭拢叶子的时机的？它真的能感觉到昆虫微小、细长的腿吗？樱花树又是怎样知道何时应该开花的？它们真的能记住天气吗？_x000D_ 几个世纪以来，我们不断惊异于植物的多样性和形态。著名生物学家丹尼尔查莫维茨现在将在《植物知道生命的答案》课程中，对植物如何体验世界给以严谨而引人入胜的讲解，包括它们所看到的颜色还是它们所遵守的时刻表。_x000D_ 通过着重介绍遗传学等领域的最新研究成果，丹尼尔查莫维茨将带领我们走进植物的内在世界，把它们的感觉和人类感觉做对比，揭示出如下事实我们和向日葵及栎树的共同之处，比你知道的更多。丹尼尔查莫维茨将在课程中展示植物如何分辨上和下，如何知道邻近的同类已经遭到了一群饥饿甲虫的侵害，是否能够欣赏你一直放给它们听的齐柏林飞艇乐队的音乐，或者是否更偏好于巴赫那旋律优美的连复段。通过对植物触觉、听…
800	植物形态建成	生命科学学院	任选	2	植物学	植物是地球上三类多细胞真核生物之一。大家从感官上可以了解植物与动物和真菌的不同，但为什么会出现这些不同，本课程将分析这个问题。首先，我们将介绍植物细胞的特征及其起源，然后，我们将介绍多细胞生物得以形成的基本框架——有性生殖周期。正是在这个框架上，植物与动物和真菌因各自的获能方式不同而发展出了不同的形态建成策略。在此基础上，我们将分析细胞如何组装成更加复杂的结构。与其他介绍植物的视角不同，我们将从形态学边界、遗传一致性和生活周期完成等三个方面来分析植物的形态，帮助大家了解，植株并不是大家通常认为的“个体”，而是一个类似珊瑚的、由很多可以相对独立地完成生活周期的“发育单位”所构成的聚合体。我们还会介绍植物如何与动物一样，从一个单细胞合子开始，在光合自养的驱动下，如何不断增加光合面积，从而形成大家看到的样子，又因为光合面积增加而面临内外胁迫增加，从而被逼回在单细胞层面上发生的有性生殖周期。更为…
840	动物组织与胚胎学及实验	生命科学学院	任选	2	动物生物学、细胞学	组织学与胚胎学是一门研究动物机体显微结构以及形态发生的生命科学专业课程，是动物生物学的继续和深入，是生理学、细胞生物学、发育生物学等分支领域的必要准备，也是医学研究领域的重要基础课程。_x000D_ 本课程以多种脊椎动物（鱼、蛙、鸡、小鼠、兔、马、猫、狗等）的组织石蜡切片观察为基本实验方法，详细学习动物四大基本组织：上皮组织、结缔组织、肌肉组织、神经组织。在学习了基本组织，我们以人体结构为例，学习动物的十大器官系统：神经、内分泌、循环、免疫、呼吸、消化、泌尿、生殖、皮肤、感官。重点是各个器官的细胞构成和特化、组织构成的形态和规律，以及如何实现与生理功能的统一。之后在组织学的理论框架下,深入了解动物从受精、卵裂、胚层形成到器官发生的早期发育过程。_x000D_ 本课程同时开设与理论课配套的实验，注重理论与实践的统一。通过光学显微镜下观察切片，进一步加强对细胞、组织和器官结构的直观理解。并且…
798	植物多样性及其演化	生命科学学院	任选	2	植物生物学，普通生物学或相关课程	植物世界丰富多彩。人类的生活离不开植物，地球上其它生命形式的生存和发展也直接或间接地依赖于植物。地球上现存植物30多万种，其应对不同环境的方式迥异、繁殖策略和方式也不尽相同，从而形成了形态结构多样、生物学特征各不相同的植物世界。那么，植物如此丰富的多样性是如何产生的？它们之间存在什么样的演化关系？人类赖以生存的主要经济植物——作物是如何驯化而来？所有这些问题都可通过本课程的学习获得解释。同时，通过对各大类植物形态结构特点、生活史特征以及物种分布特征的了解，以期对植物界（广义）有一个整体的认识，也为同学们进一步掌握植物生长、发育和遗传的生物学机制奠定基础。_x000D_ 本课程将以植物的系统发生为主线，利用演化生物学理论，遵从古老到现代、简单到复杂、水生到陆生的演化顺序来介绍植物的多样性及其演化，同时还将结合最新的研究结果尤其是分子生物学、发育生物学以及植物基因组层面的研究结果，探讨植物各…
853	事业与人生	生命科学学院	任选	2		本课程面向生命科学学院的本科生，围绕生命科学学院学生面临的问题，深入学习自我认知和决策的理论与技术，引导学生增强规划意识，形成正确的事业观和人生观，准确定位，培养自信、自强的心态，并对学生在校期间的学业规划、情感规划与事业规划提供有益帮扶。
1090	地理信息系统概论	地球与空间科学学院	限选	2	地理学相关知识，算法与数据结构(B)，计算概论(B)	本课程主要针对非GIS专业本科生设置，因此侧重GIS应用，使得同学能够了解GIS 可以解决哪些问题，并且能够在工作和研究中掌握利用GIS软件进行数据分析的基本技能。
1728	民俗研究	中国语言文学系	限选	2		通过认识和学习民俗研究的主要理论、流派及其研究方法，增长见识，活跃思维，开拓思路。注重理论与实践相结合，希望增强学生的理论应用和分析能力。
2016	动物与人类社会：考古学的视野	考古文博学院	全校任选	2		本课程将通过世界主要地区丰富的考古发现与研究，结合民族学、人类学、动物地理等多领域的知识，讲授从人类起源之时至文明社会出现这一漫长历史过程中，动物与人类的关系，使同学们认识不同时期，动物在人类社会发展过程中的角色与意义，并透过这个视角认识人类自身的历史与文化。这门课程也旨在促使大家透过过去，思考现在与未来人类与动物、与自然的关系。
2437	公共经济学	经济学院	通选课	2	具有微观经济学原理基础将有助于本课程的学习。_x000D_ 本课程也会随课程进度介绍相关的经济学的基本概念和分析方法。_x000D_	公共经济学往往是从市场失灵说起，得出公共部门有必要介入的结论，本课程不停留于简单列举市场失灵的主要表现，而是拟进一步探究市场失灵是否存在的私人解决方法，以及私人解决方法的局限性。进而又通过揭示公共决策规则的困境和公共决策过程中可能存在的扭曲，说明“政府失灵”的种种可能。借由从市场失灵到政府失灵的对比分析，本课程希望能够有助于学生更好地把握市场与政府的边界、加深学生对于重要的和常见的公共经济问题的理解与洞察。_x000D_ _x000D_ 本课程共分三部分：首先从市场失灵出发讨论公共部门的必要性，依次探究公共品、外部性、公地悲剧等市场失灵主要方面的私人解的可能性和局限性。其次讨论公共经济目标，不仅阐述对效率目标和公平目标的多种理解，而且讨论自由作为公共经济目标的合理性和政策含义。第三，分析公共决策的规则和过程：在规则方面，讨论全体一致同意原则和多数表决制的含义、特点和困境；在过程方面，阐述…
4174	攀岩	体育教研部	全校必修	1		一、课程介绍_x000D_ 1.攀岩是从登山运动中派生出来的一种时尚的运动项目。攀岩是在悬崖峭壁或人工岩壁上依靠双手双脚抓蹬岩壁上突出的支点和裂缝比赛攀登本领的运动。攀岩运动要求学生具有勇往直前的气魄在各种高度及不同角度的岩壁上，连续完成转身、引体向上、蹿跃、腾挪甚至跳跃等精湛的攀登技巧，集力量、耐力、协调、柔韧和平衡能力于一身，集健身、娱乐、竞技于一身，是一项刺激而不失优美的极限运动，被全球的攀岩迷们称为“岩壁上的艺术体操”、“峭壁上的芭蕾”。_x000D_ 2．安全注意事项:_x000D_ 攀岩是一项具有一定挑战的户外运动项目，它具有探险或模拟探险的性质，因此在实施项目的过程中需要专业的保护技术，专业的保护装备，这些都需要学生和教师具有高度的注意力。在课程上一定要铭记，攀岩技术差点没关系，保护意识和技术差点会很严重。_x000D_ 二、课程任务_x000D_ 1．培养学生锻炼身体的习…
1103	地史中的生命	地球与空间科学学院	通选课	2	本课程无特殊的先修课程要求。	“地史中的生命”是一门面向全校文理科学生，以启迪学生理性思维和激发培养学生对未知世界探索精神为目的的通选课程。课程共分12讲，由地球与空间科学学院史前生命与环境科学研究所5-6位老师共同讲授。前两讲涉及古生物学、地质学、生物分类和进化的基本概念、原理和方法。后十讲以一些重要生物化石类群的发现和重要演化环节为切入点，以陆生高等植物和脊椎动物的演化发展为主线，从分类学入手，结合古生物学领域的最新发现和进展，以及授课老师自己的研究成果为实例，从研究者的视角阐述生物进化的奥秘。此外，课程还安排有1次参观学校地质博物馆和1次京郊野外化石采集的实习活动。
1190	社会心理学	心理与认知科学学院	通选课	2	普通心理学	社会心理学研究个体、群体的社会心理与社会行为及其发展规律。本课程将涵盖主流社会心理学中的重要概念和理论，主要内容包括：个人如何看待自己和他人，如何看待和思考社会现象，人类的侵犯与助人行为，态度的形成与改变，社会影响及其表现，人际关系的基础与亲密关系，团体心理与行为，文化如何影响人，影响人类健康的社会心理因素，以及最新的积极心理学和网络心理学。本课程关注社会心理学知识在社会生活中的应用，人际关系的形成与维持，人际沟通的原理与冲突化解以及从事通畅的团队合作等，还关注当代学者对于不同文化背景下人类心理与行为的研究。通过这门课程的学习,学生应该掌握社会心理学的基本概念、基本理论以及常用的研究方法，并能用这些知识去解释发生在我们说中的社会心理现象。
784	野生灵长类的行为生态学与保护实习	生命科学学院	任选	2		灵长类，万物之长，是哺乳动物中较为特殊的一类，行为多样、群居且高度社会化，研究灵长类的行为有助于我们了解动物、人类社会和行为的起源与演化。“野生灵长类的行为生态学与保护实习”课程，将带领大家亲临野生灵长类（如叶猴、猕猴、金丝猴、长臂猿等）生活的地方，通过学习动物行为生态学研究方法，直接观察研究野生灵长类的社会结构、个体之间和社会单元之间的关系、种群状况、生存环境及其社会行为，包括繁殖行为、取食行为、友好行为、杀婴行为、育幼行为、攻击行为等等。希望通过这些观察和学习，窥探我们人类祖先的影子，思考动物和人类社会与行为的演化机制。如果你热爱自然、热爱野生动物，就来参加我们的课程吧！_x000D_ 通过本课程的学习，学生能够掌握并实践动物行为生态学的野外调查和研究方法，在野外观察的基础上，了解世界和中国灵长类的分布、种类、社会结构和行为特征等基本知识，了解灵长类栖息地中其他动物，如鸟类、兽类、昆…
796	保护生物地理学	生命科学学院	全校任选	2		地球上的生命正面临来自人类的严峻挑战，主因之一就是由发展引起的地表空间利用格局的改变，要制订环境友好的土地利用规划，或将有限的保护资源在生物类群和地理上做最合理的投入，需要对生物地理学的原理，概念和技能有必要的了解。保护生物地理学是一门新学科，2011年才由英国牛津大学的几位教授用6年的时间写出了第一本教科书，它使用生物地理学的原理，理论和分析解决生物多样性保护中涉及生物的分布和动态方面的问题，包括生物多样性重要区域划定、保护区设计、动态保护规划、生物廊道，入侵物种及生物群落同质化等。这些都是中国，乃至全球生物多样性保护行动中迫切需要的知识。这门课程适合保护生物学，生态学，环境生物学，生物地理学，或相关方向的研究生和本科生。
4215	射箭	体育教研部	全校必修	1	无。不会射箭学生也可选课。	射箭，即箭术（Archery），助弓的弹力将箭射出，在一定的距离内比赛准确性的体育运动项目，为射箭运动。远在1万年前的中石器时代，人类就发明了弓箭来狩猎捕鱼，之后弓箭又是用于战争的武器之一，现弓箭作为人们喜欢的体育运动项目存在下来。_x000D_ 射箭课是面向北京大学全校本科生开设的体育课程。具体内容包括：介绍射箭运动发展史；射箭的基础知识与技能；射箭瞄准技能等。_x000D_ 本课程采取理论与练习相结合的方法。在介绍项目的起源和发展、学期基本理论、基本技术和基本战术的过程中，使同学们熟悉并了解这门有悠久历史单现在并不普及的运动，而后由浅入深地进行训练，达到较熟练地掌握射箭运动的基本技能，并了解竞赛规则进而参加比赛的水平。本课程旨在让学生多学习一种运动技能、知识和方法，培养学生健康的体魄和健全的人格，了解传统中华文化，并促使其成为终身体育课选择的一种手段
170	古今数学思想	数学科学学院	通选课	2	一个学期的“高等数学”课程	解读数学经典知识，理解数学知识背后的数学思想、思维方式和价值观，提升数学高阶素养。计划的内容有：数学中一些重要的价值观。数学中四个基本思维方式。数学存在的本质。古埃及和古美索不达米亚数学。古希腊数学。古代中国数学。 古代印度数学和中世纪阿拉伯数学。Newton-Leibniz 之前的欧洲数学。一元三次方程的根式解，方程背后的对称原理 。 （前面这些涉及到的数学知识点绝大多数是中学数学， 极少数是高等数学。） 如果还有课时，选择介绍一些Newton-Leibniz及之后的数学思想。（这部分涉及到的数学知识点主要是高等数学， 和少数最重要的现代数学理念。）可以根据课堂具体情况，调整教学进度和选择的内容。
4299	影视鉴赏	艺术学院	通选课	2		基本目的：_x000D_ 本课程面向全校同学，在精读赏析中外电影经典作品和讲解现代影视艺术基础知识、基本原理的基础上，将电影艺术置于广阔的艺术维度和宏大的文化背景中作多方面的深入探析。本课程的讲授注重形象化的教学手段的运用，注重对学生开放性、综合性的现代思维方式的培养。本课程力图使学生经过学习，不仅学到电影艺术和电影史的知识，还能提高艺术修养，加强人文素质，培养起健康良好而又多元开放的审美情趣，并且开阔思路，培养起综合性、创造性的现代思维能力。每周2学时2学分。_x000D_ 内容提要：_x000D_ 1、 第一讲 电影艺术总论： "追求永恒"与"第七艺术"的诞生、 "语言的自觉"、电影艺术走向独立艺术之途。_x000D_ 2、 第二讲 "综合性"（电影艺术与其它艺术）：电影与戏剧、电影与文学、电影与造型艺术、关于"综合性"的辨析。_x000D_ 3、 第三讲 电影：从文化的角度看： 电…
4615	网络实用技术	信息科学技术学院	全校任选	2		本课程包括理论与实验两个部分。_x000D_ 第一部分以理论讲解为主。介绍计算机网络中最基础的知识，主要内容包括：计算机网络概述、网络通信基础、计算机局域网与广域网、网络互联与Internet基础、网络安全及故障诊断与维护等方面的内容。_x000D_ 第二部分以上机实验为主。在虚拟机环境下，基于Windows 网络操作系统完成局域网的组建、配置和维护等实验。主要内容包括：虚拟机软件的基本使用、网络操作系统的管理与配置、组建对等网、组建与配置客户／服务器网络、组网实际操作管理与应用等。_x000D_
1361	视频编辑	新闻与传播学院	任选	2		了解视音频编辑的基本概念、基本流程、剪辑方法、特效合成和输出，熟悉Avid Media Composer非线性编辑软件的基本操作流程，以及前期拍摄设备的使用。培养学生掌握视频素材采集与管理、视频剪辑、声音剪辑、运动特效及专场、字幕特效、色彩校正、视频输出等实践操作的技能。
5512	朋辈心理辅导	心理与认知科学学院	全校任选	2		生活中，人们通常会告诉他们的朋友，同辈或家里人他们的烦恼，先于寻求职业心理辅导人士的帮助。朋辈辅导就是这样一种特殊的心理咨询形式，它是由受训或督导过的非专业人员提供具有心理辅导功能的帮助的过程。在这个过程中，朋辈辅导助理通过运用积极倾听、问题解决等技巧，同时结合关于人的发展和精神健康的知识来辅导他人，为同辈提供心理和情绪的支持。_x000D_ 本课程将介绍朋辈心理辅导的基本概念、技巧、伦理以及辅导中面临的一些具体问题，如文化种族、性倾向的影响、恋爱问题处理等。
1298	动漫欣赏与实践	软件与微电子学院	全校任选	2		全数字化教学方式，讲授当今流行艺术及发展趋势。在讲授动漫艺术原理及应用的同时，结合分析当下流行的影视特效技术，讲授数字艺术技术及运用和发展前景。通过综合的艺术实践训练，讲授二维绘画、三维绘画、概念艺术设计、角色设计、游戏设计、交互设计等。_x000D_ 原理知识讲授＋绘画创作实践＋名家专题讲座_x000D_ 可使动漫艺术、数字艺术零基础的学生，通过1-2个学期的学习实践了解掌握动漫艺术知识和数字艺术技术，并可独立或团队形式创作动漫、数字艺术作品。_x000D_ 关键词：动漫、数字艺术技术、概念设计、角色设计、交互设计、游戏设计。_x000D_
4306	艺术与审美	艺术学院	通选课	2		《艺术与审美》教学包括绪论人生境界与加强审美教育，第一章什么是艺术，第二章，绘画，第三章，雕塑，第四章，建筑，第五章，设计，第六章，书法，第七章，音乐，第八章，舞蹈，第九章，戏剧，第十章，电影，第十一章，摄影，第十二章，艺术与宗教，第十三章，美育与人生，第十四章，中华美学精神。_x000D_ 中西方艺术观念，阐释艺术定义问题，认识艺术与艺术品的特性，并了解艺术在文化中的地位和作用。面对不同的艺术品，人们有观念的差异，即使面对同样的艺术品，也引申出不同的看法。从中国传统的“艺术即感兴”的角度来看待艺术和艺术品，来认识它的层面、构造，来了解艺术在文化中的地位和作用。_x000D_ 人类绘画艺术之纷繁复杂，使得东西方绘画的比较似乎难以成立，但我们若撷取东西方绘画艺术高峰时期的成果结晶予以观照，则有比较的可行性。因为此时绘画所连带的地域文明特征随之朗显，使观者能够通过绘画形式而深刻感受到东西方文…
4678	初等数论及其应用	信息科学技术学院	任选	3
2427	经济学原理	经济学院	全校任选	3	微积分、线性代数	经济学包括微观经济学和宏观经济学。本课程主要讲授微观经济学的有关内容。其研究对象是单个家庭、单个企业、单个市场。主要研究消费者行为，生产者行为，市场均衡以及垄断等问题，它还试图说明现代经济中市场机制的政府的作用。
3836	英语阅读	英语语言文学系	全校必修	2		本课程针对进校时英语阅读薄弱的学生，旨在提高学生的英语阅读能力和阅读速度，介绍有效的阅读方法和策略， 提高理解能力，激发学生广泛阅读的兴趣，培养英语阅读的习惯。_x000D_ 课程使用的教材是精选的语言学、哲学、经济、考古、心理学等多个领域的合集，通过课前学生对词汇的自学，对课文的预习，课堂上教师对经典篇章的分析、学生的分组讨论，增强学生的跨学科意识与思辩能力，培养学生总结、转述文献能力，英文翻译中文的能力，为提高学术英语能力打下扎实的基础。经过课程的熏陶，学生会更为轻松应对四六级考试的阅读部分。_x000D_ 课程同时使用全球化的个性化阅读网络平台作为课程辅助工具，方便学生自主学习。该网络平台每周为学生推送符合自身阅读能力的报刊咨询类文章。要求学生课后每周花1至2小时完成网上阅读内容，通过科学地训练扩大词汇量，使用总结归纳、预测等阅读策略，提高阅读能力。_x000D_ 学期中教师会提供…
4580	数据结构与算法 (A)	信息科学技术学院	专业必修	3	计算概论、离散数学	培养学生掌握数据结构和算法的设计分析技术，提高程序设计的质量，根据所求解问题的性质选择合理的数据结构并对时间空间复杂性进行必要的控制。使得学生在将来的学习、研究和工作中，具备设计和实现高效的数据结构和算法的能力。_x000D_ 本课程方案的基本设计原则可以概括为以下三个方面：_x000D_ （1）强调基础数据结构与算法的训练，从问题求解的角度，培养学生运用数据结构和算法基本理论来分析和解决问题的能力。_x000D_ （2）注重实践能力和工程能力的培养，使得学生遵从软件开发的规范性，并建立起数据结构与算法设计和问题求解的知识体系。_x000D_ 主要的关注点，是数据知识与算法知识体系以及问题求解的计算思维能力。课程的重点：从广度和深度上把握数据结构与算法的知识体系，了解基本数据结构和经典算法，掌握理论、抽象和设计方法。课程的难点：问题抽象、算法抽象、数据结构抽象等数学抽象能力的培养；树和图…
4581	集合论与图论	信息科学技术学院	专业必修	3	高等代数或线性代数	本课程介绍朴素集合论的主要内容：集合的基本概念、二元关系、函数、自然数和基数等；介绍图论的主要内容：图的基本概念、欧拉图与哈密尔顿图、树、图的矩阵表示、平面图、图的着色、支配集、覆盖集、独立集与匹配、带权图及其应用等。_x000D_ _x000D_ 本课程与其他两门离散数学课程（代数结构与组合数学、数理逻辑）一起，为学生学习其他的计算机专业课程打下基础，培养学生掌握分析问题和解决问题的手段和方法，培养学生的抽象思维和严谨证明及推理能力。_x000D_
4648	智能科学技术导论	信息科学技术学院	专业必修	1
4654	脑与认知科学	信息科学技术学院	专业必修	2		本课程主要讲授脑与认知科学的基本概念、研究思路与方法、以及代表性的研究学说；并介绍认知科学的一些重要发现在机器智能研究领域中的应用。采用的主要教材是美国卡耐基梅隆大学，John R. Anderson教授的著作“认知心理学及其启示”。
3839	英语听说	英语语言文学系	全校必修	2		本课程旨在提高学生的基本听说能力。在教学方面，以北大版《大学英语视听说教程 1-2》为主要教材，采取课堂为引导，学生课下大量自主学习相结合的模式进行，有针对性地逐步提高学生的英语听说能力。
4181	散打	体育教研部	全校必修	1		武术散打属中国武术之技击性项目。它既可以健身，更可以防身自卫，同时又具有趣味性和娱乐性；能够培养学生刚直、勇敢、向上的品德。它为中华民族的传统体育项目，国际武术联合会有近九十个国家为会员。世锦赛、世界杯、亚运会、全运会等大型比赛都设有散打项目，并被列为2008奥运会表演比赛项目。
3826	文艺复兴艺术作品与圣经故事	英语语言文学系	全校必修	2		本课程以文艺复兴时期的圣经题材艺术作品为契机，讲授常用的圣经典故及其在文学作品、新闻、演讲等中的使用实例以提高同学的文化背景、阅读和写作能力。《圣经》中的典故、箴言不论是在交谈还是写作中都经常引用，相沿成习，不了解一些常用典故原义及引申意义就不能充分理解和欣赏文学作品。文艺复兴是欧洲绘画史的一个顶峰，作品倡导人性反对神权但是作品内容多取自圣经故事，如乔托的《逃往埃及》、达芬奇的《最后的晚餐》、马萨乔的《手提歌利亚头颅的大卫》等。本课程以这些艺术作品为窗口，以直观生动的图画引入圣经故事，使同学在欣赏艺术作品的同时了解圣经典故并在课后写作中使用。
4593	数据结构与算法实习	信息科学技术学院	限选	2	数据结构与算法	1. 配合“数据结构与算法”理论课程的学习，介绍一些程序风格、设计、测试和排错等软件工程的基本知识和方法；通过一些趣味例题，系统地介绍“数据结构与算法”理论课程涉及到的穷举法、回溯法、贪心法、分治法、动态规划等算法基本思想；介绍图和问题建模、数据结构与算法的应用和实践。_x000D_ 2. 培养学生独立地实现常用基本数据结构的ADT以及相应的STL数据结构，解决一些实际问题，独立编写中小型应用程序。灵活应用基本数据结构，并结合排序、检索、文件、索引等技术，合作编写比较综合的大型应用程，提高学生的实际动手能力。通过本课程的学习，为后续的专业基础课和专业课程打下坚实的基础。_x000D_
4736	计算机系统导论	信息科学技术学院	专业必修	5	计算概论、C语言程序设计	《计算机系统导论》课程是信息学院2012年与美国卡内基梅隆大学合作建设的一门专业基础课。该课程围绕计算机系统概貌，为计算机科学技术专业和智能科学技术专业的本科生从硬件到软件、从汇编语言到C语言程序设计、从底层操作系统到网络接口与I/O接口进行了全面介绍，为学生后续的课程奠定了良好的专业基础。该课程既有理论知识介绍又有动手能力训练；既有大班教学内容的设计又有小班课细节内容的深入探讨，是一门综合性的专业基础课。该课程为后续专业课的先修课，该课程的设计使学生在后续的主干基础课如计算机系统结构、编译技术、操作系统、计算机网络等能更快上手，也促进了后续课程的进一步改革创新。
4122	毛泽东思想和中国特色社会主义理论体系概论	马克思主义学院	全校必修	3		本课程是以中国化的马克思主义为主题，以马克思主义中国化历史进程为主线，以中国特色社会主义为重点，从理论与实践、历史与逻辑的统一上揭示中国共产党将马克思主义基本原理与中国实际相结合的历史进程，准确阐述马克思主义中国化的理论成果，即毛泽东思想和中国特色社会主义理论体系等相关内容，使学生正确认识马克思主义中国化的理论成果在指导中国革命、建设和改革中的重要历史地位和作用，掌握马克思主义中国化的基本理论和精神实质，树立正确的信仰和建设中国特色社会主义的共同理想，增强执行党的基本路线和基本纲领的自觉性和坚定性，从而使当代大学生深刻认识坚持马克思主义指导地位对的重要性，坚定大学生在党的领导下走中国特色社会主义道路的理想信念，为全面建成小康社会和实现中华民族伟大复兴做出自己应有的贡献。_x000D_
4611	数字图像处理	信息科学技术学院	任选	3	可以零基础选课，但推荐以下先修课程：_x000D_ _x000D_ 数据结构_x000D_ 计算概论_x000D_ 程序设计基础_x000D_	数字图像处理是现代人工智能、计算机视觉、虚拟现实和大数据应用的核心技术。本课程介绍数字图像处理的基本概念、基础理论、应用背景以及各种算法，使学生了解与各种处理技术相关的应用领域，掌握基本的图像处理思想方法和技术，为今后从事数字图象处理的理论研究与技术开发工作奠定必要的基础。_x000D_ 课程主要对象为信科专业的三年级本科生，同时鼓励二年级学生和非信科院系学生选课。_x000D_ _x000D_ _x000D_
4714	算法设计与分析（研讨型小班）	信息科学技术学院			计算概论，程序设计实习，数据结构与算法，数学分析（或高等数学），高等代数（或线性代数）_x000D_	本课程从算法设计出发，系统的介绍了算法设计的一般方法和常用模式，并围绕算法的正确性、算法的复杂度和问题的复杂度等问题，介绍了算法证明的基本方法，算法分析的数学基础和常用技巧，问题复杂度分析的基础理论等知识。主要内容包括：算法证明、渐进分析和递归式求解等算法分析基础，递归、分治、贪心、动态规划和回溯等常用算法设计方法，NP完全性和多项式规约等计算复杂度理论，近似算法、随机算法、局部搜索、并行算法以及在线算法等高级算法设计方法及相关分析方法等。
4737	算法设计与分析	信息科学技术学院	专业必修	5	计算概论、数据结构与算法	《算法设计与分析》是一门重要的计算机专业理论基础课程。该课程以系统的讲解算法设计的基本模式，算法分析的基本方法，问题的半形式化描述和算法证明，为初入计算机专业的学生建立起完整且系统的分析求解问题的方法体系。
4805	人工智能引论	信息科学技术学院	限选	3	本课程主要面向大一第2学期信科本科专业学生(或相关专业)开设，无特别先修课程要求。如具备高等数学、线性代数、概率统计、计算机科学概论等相关课程的初步知识，则更好。	本课程系统介绍人工智能的基本概念、思想和方法，以及人工智能所涉及各个研究方向的最新前沿进展；结合具体的机器人研究平台及实验环境，设计相应的人工智能课题题目，也鼓励结合课程内容的自选题目，以小组团队的形式开展课题研究；以深刻理解相关内容为目标，注重实践动手能力的培养和科研素养的训练。_x000D_ _x000D_ 课程主要包括以下内容： 人工智能的基本概念及重要进展、问题求解与知识推理简述、智能体环境感知与运动控制、智能体基本硬件体系结构、智能体软件平台、搜索、规划、学习、逻辑与推理、博弈论、人工智能伦理等。_x000D_
4806	人工智能引论实践课	信息科学技术学院			本课程主要面向大一第2学期信科本科专业学生(或相关专业)开设，无特别先修课程要求。_x000D_ 如具备高等数学、线性代数、概率统计、计算机科学概论等相关课程的初步知识，则更好。_x000D_	《人工智能引论》课程介绍人工智能的基本概念、思想和方法，以及人工智能所涉及各个研究方向的最新前沿进展；结合具体的机器人研究平台及实验环境，设计相应的人工智能课题题目，也鼓励结合课程内容的自选题目，以小组团队的形式开展课题研究；以深刻理解相关内容为目标，注重实践动手能力的培养和科研素养的训练。课程主要包括以下内容： 人工智能的基本概念及重要进展、问题求解与知识推理简述、智能体环境感知与运动控制、智能体基本硬件体系结构、智能体软件平台、搜索、规划、学习、逻辑与推理、博弈论、人工智能伦理等。_x000D_ _x000D_ 本课程《人工智能引论实践课》为《人工智能引论》课程的配套实践课，包括《AI博弈》、《计算机视觉》、《言语与听觉》、《自然语言处理》、《数据智能》、《智能机器人》等系列实践课程。_x000D_ _x000D_
518	力学	工学院	限选	3	高等数学	本课程主要介绍牛顿力学的基本知识。内容包括：_x000D_ 运动学（含平面极坐标系运动分解）；牛顿定律（质点、质点组动力学，牛顿定律,惯性力、二体约化质量）；冲量,动量；功,能和力矩,角动量诸定理（含天体运动）；质心与质心系；刚体定轴转动和平面平行运动（不含定点转动）；流体静力学、理想流体伯努利方程和粘滞流体性质；振动和波（简谐振动、阻尼振动和受迫振动以及波的运动力学和动力内容，不包括多自由度系统）。同时，作为化学学院本科生入学后的第一门物理课程，将帮助学生们完成从中学学习方式到大学学习方式的转变，培养正确的学习方法。_x000D_
4686	力学B类习题补充	信息科学技术学院
3870	语调与听说语法	英语语言文学系	全校必修	2		本课程全面系统地讲解美国英语语流中轻重相间的节奏，升降起伏的旋律、连续柔滑的气息等方面的方法与技巧，从听说两个角度正确熟练地掌握语调在信息内容表达、信息态度表达、信息结构表达和信息情感表达等方面的口语语法现象，帮助大学生改善英语语流表达，为大学生可持续性提高英语听说交际能力打下坚实的听说语法基础。
2840	刑法学	法学院	通选课	3		《刑法学》是根据北京大学建设世界一流大学的整体安排，由法学院王世洲教授主持开设的一门课程。本课程的教学对象是北京大学非法学专业的本科学生，没有专业限制，目的是培养北京大学本科生对刑法学基本概念、基本理论与基本功能的认识与兴趣，使学习过本课程的同学将来能够成为“刑法之友”，能够为将来中国的法治发展尤其是刑法学的发展提供专业性的支持。_x000D_ _x000D_ _x000D_
4702	计算机系统导论讨论班	信息科学技术学院
4184	地板球	体育教研部	全校必修	1		地板球（FLOORBALL），于20世纪70年代起源于瑞典。它首先在学校开始，得到学生的广泛喜爱，目前，这项新兴的运动已经在全世界30多个国家开展，100多万人参与，注册运动员达到30多万。1994年，首届地板球（FLOORBALL）世界锦标赛在瑞士举行，至今已经举行了5届。正式地板球比赛是在室内进行的团队运动项目，比赛场地可用木板、硬塑橡胶等材料，标准场地为长40米、宽20米的场地，四周需设置挡板。地板球与冰球和曲棍球相似，比赛中用脚跑动，类似于篮球；其中每队6名队员，可以男女混合组队，其中包括一名守门员。地板球器材简便，易于操作。通过地板球（FLOORBALL）锻炼，可以培养速度、耐力、力量、灵敏、协调等综合能力，全面提升身体素质；能够提高有氧代谢能力，改善心肺机能；培养挑战自我、战胜自我、勇往直前的优秀品质；培养团队精神，促进身心素质的全面发展。地板球（FLOORBALL）课主要教…
4586	微机实验	信息科学技术学院	限选	2	电子线路、数字电路、微机原理	本课程是计算机、通信、电子微电子、信息工程、自动化以及相关专业的一门重要的基础课。其目的是通过学习，使学生掌握微型计算机的内部结构和工作原理，具备用汇编语言进行程序设计的能力，同时能对基本的微机硬件接口电路进行分析与设计。这门课程在我校计算机系、电子系、微电子系、智能科学系、元培、以及物理学院都经过了长期建设，各院系在课程体系、实验设备、教学方法与手段、师资队伍、教材建设等各方面都积累了较为丰富的经验。
4612	JAVA程序设计	信息科学技术学院	任选	2	本课程的先修课程：计算概论，_x000D_ 要求学过一门程序设计语言（如C、C++、C#、Python等任何一门语言）。	本课程是在已有的程序设计基础上让学习者能够以Java语言编写具有一定规模、综合性的应用程序。对后面的操作系统、编译原理、数据库等课程来说，该课程是一个承上启下的课程。_x000D_ 从课程内容而言，主要有三部分：_x000D_ 第一部分是Java语言部分，包括Java概述，简单的Java程序，变量、语句、数组，类、包、接口，深入理解Java语言，异常处理等。这部分内容的目的是掌握Java语言的语法，能够较为深入理解Java语言机制，掌握Java语言面向对象的特点。？_x000D_ 第二部分是Java的类库及应用，包括工具类及常用算法、多线程、流、文件及基于文本的应用、图形用户界面、网络、多媒体和数据库编程等，这部分的目标是掌握JavaSE中基本的API，掌握在集合、线程、输入输出、图形用户界面、网络等方面的应用。_x000D_ 第三部分是关于如何写出出高质量的代码，包括集成开发环境的使用…
4719	计算机组成	信息科学技术学院	限选	3	计算机系统导论	本课程讲授了计算机的基本工作过程、指令系统体系结构、微处理器的内部结构和对外接口、存储结构、总线互连以及常用的输入输出接口，主要目标是使学生从理论和实践上掌握计算机的基本组成、工作原理及常用接口技术，建立计算机的整体概念，具备计算机核心部件的硬件设计和配套软件开发的基本能力。_x000D_
4680	生物特征识别	信息科学技术学院	全校任选	2		信息化时代的一大特征就是个人身份的数字化和隐性化。如何准确鉴定一个人的身份，确保安全是当今信息化时代必须解决的一个关键性社会问题。目前， 我国乃至世界的各种身份管理大部分使用证件、磁卡、IC卡和密码，这些手段无法避免伪造或遗失，密码也很容易被窃取或遗忘。这些都给管理者和使用者带来很大不方便。基于生物特征识别的身份验证可以避免这些麻烦。因此，有越来越多的研究者投身于这个领域，工业界也有了越来越多的产品。2003年5月，香港特区政府签发了第一张存储指纹特征的智能身份证，2003年11月，英国内政部也开始实施一项为期6个月的电子生物特征身份识别技术的试点，以便为将来在全国范围内推出新型身份证系统做准备。美国政府也自2004年初开始对所有出入境的外国公民采集双手食指指纹，用以防范恐怖袭击增强国土安全。显而易见，生物特征识别技术将在法律，安全，金融，商业，军队以及各种涉及身份认证的场合大有作为，正…
1864	日本及日本人论	历史学系	通选课	2		日本是我国的近邻，目前中日两国经贸关系越来越密切，2003年双边贸易额达到1300亿美元。日本是我国的最大贸易伙伴，我国是日本的第二大贸易伙伴，另外日本企业在中国的投资也越来越多。每年两国的人员往来也达到300多万，尽管如此，两国的政治关系及国民相互之间的感情却有趋于冷淡的迹象。其原因除经贸往来本身以及历史问题、领土问题引发的摩擦外，相互之间缺乏理解、甚至误解也是重要因素之一，遂造成两国情绪化的言行屡有发生。在世界经济日益走向一体化的今天，中国和日本作为东亚地区的大国，相互之间保持合作的态势是推动地区一体化形成的前提条件。因此，均有必要客观、理智地分析对方。正是从这一问题意识出发，本课程准备从地理环境、历史发展、政治体制、经济增长、文化特征、国民性格、社会结构、对外关系、安保政策等方面对日本进行系统性分析，以期加深中日两国相互之间理解的程度。
3823	英语词汇与英美文化	英语语言文学系	全校必修	2		本课程面向非英语专业本科生。这是一门集词汇学习和文化学习于一体的课程。重点介绍英语的发展，英美语言中词汇的构成和词义的发展，同义词，反义词，英语中的惯用法、成语、谚语，词语掌故，各种各样的英语，以及英语词汇测试等。 _x000D_ 课程以课堂讲授为主，辅之以多媒体手段，为同学提供形象、生动的语言材料。在了解英语词汇及其文化内涵的同时，通过学习经典材料、利用图书馆或网络资源完成课堂报告等形式，全面提高综合运用英语的能力。
4591	操作系统A	信息科学技术学院	专业必修	3	计算概论、数据结构与算法、微机原理
4596	操作系统实习	信息科学技术学院	限选	2	操作系统，体系结构，汇编语言
4603	计算机网络概论	信息科学技术学院	专业必修	3	计算机概论；	计算机网络和通信技术是近年来发展最快的学科领域之一，新技术不断涌现，新产品日新月异。为使学生能在纷繁的网络技术世界中具有一定的判断和驾驭能力，本课程将紧紧围绕网络科学技术的精髓（如连接的建立和管理、差错控制、流量控制、拥塞控制、路由选择以及服务质量机制等），讲授网络概念和技术原理，选择典型网络协议和流行的网络产品作为案例进行剖析，使同学不仅获得必要的网络知识，而且对网络中遇到的问题有一定的分析和解决能力。_x000D_ 本课程在描述计算机网络体系结构及流行Internet协议集的基础上，着重讨论数据链路层的差错控制、流量控制和介质访问技术，网络层的路由技术和拥塞控制、传输层的连接管理和网络编程接口，以及面向实时流媒体传输技术与服务质量机制等。使学生通过这门课程的学习，不仅了解计算机网络的全貌，而且掌握基本的网络原理和网络应用开发技术，为进一步深入学习相关网络课程及开发基于网络的分布式应用…
4604	计算机网络实习	信息科学技术学院	专业必修	2	《程序实习》、《操作系统》、《计算机网络概论》	计算机网络和通信技术是近年来发展最快的学科领域之一，新技术不断涌现，新产品日新月异。为使学生在学习完计算机网络概论的基本知识后，把所学的理论知识运用于实践，特此开设此实验课程。通过课程中的一系列网络实验，帮助学生掌握网络编程的基本技巧，掌握C/S和B/S服务模式，学习面向移动互联网的应用开发技术。从而达到培养学生工程实践能力的目的。_x000D_ 本课程除一些必要的网络编程基本训练外，还结合学生本人兴趣，给予学生自主选择实验系统的自由。学生可以选择传统的C/S或者B/S系统、面向移动互联网的游戏、即时通信、安全工具等网络相关主题作为实习的项目目标。
4692	互联网数据挖掘	信息科学技术学院	任选	2	数据结构与算法_x000D_ 程序设计语言_x000D_	随着互联网内容（包括文本、网页、图像等）的爆炸性增长，用户通过搜索引擎能够获取大量检索结果，但却难以获取到有用的信息和知识。采用数据挖掘、自然语言处理技术对互联网海量异构数据进行多维分析与语义挖掘，能够提取高层次的语义知识，进而实现基于知识的搜索。本课程将介绍互联网数据挖掘的基础技术与几个前沿技术专题，主要内容包括(每年会进行调整)：互联网数据挖掘基础、搜索引擎基础、链接分析与网页排序、查询分析与扩展、信息过滤与推荐、互联网信息抽取、智能问答、文档自动摘要、机器翻译、情感分析与检索、对象级别的互联网垂直搜索、互联网图像搜索、移动搜索、社会网络分析，等等。
4755	博弈论	信息科学技术学院	任选	3		博弈论是现代应用数学的一个分支，其目的是分析有对立、相似或简单差异利益的各方之间的冲突问题。根据其重要特征，博弈可分为若干类，主要有完全信息静态博弈、完全信息动态博弈、不完全信息静态博弈、不完全信息动态博弈、合作博弈、贝叶斯博弈、重复博弈等。
4584	数字逻辑设计	信息科学技术学院	专业必修	3		理解数字逻辑电路的基础原理和理论，可以分析和设计数字电路，可以采用逻辑门和存储器件设计电路
4585	数字逻辑设计实验	信息科学技术学院	限选	2	同修课程：数字逻辑设计_x000D_ 先修课程：同“数字逻辑设计”	【基本目的】 _x000D_ 《数字逻辑设计》课程是计算机专业基础课，是数字系统的设计基础。《数字逻辑设计实验》课可以帮助学生理解《数字逻辑设计》课程中的知识，同时给学生创造一个实践的环节，提高学生的学习兴趣，理论联系实际。 _x000D_ _x000D_ 【选修专业】 _x000D_ 计算机科学与技术专业、智能科学与技术专业、元培学院 _x000D_ _x000D_ 【内容提要】 _x000D_ 该课程共9次实验课，每次3学时 _x000D_ _x000D_ 实验一、仪器使用与门电路测试 _x000D_ 实验二、半加器、全加器、加法器 _x000D_ 实验三、数值比较器 _x000D_ 实验四、译码器、选择器及其应用 _x000D_ 实验五、存储器及其应用 _x000D_ 实验六、触发器与移位寄存器 _x000D_ 实验七、计数器、并行加减运算_x000D_ 实验八、有限状态自动机_x…
4587	计算机组织与体系结构	信息科学技术学院	专业必修	3	要求具备计算机编程和计算机系统的基本知识，重点包括“计算概论”和“计算机系统导论”所讲授的内容，“数字逻辑”相关课程的内容对学习本课程也很有帮助	本课程的重点在于计算机内部的主要部件以及各部件之间的联系，主要内容包括：冯·诺依曼计算机结构的要点，计算机执行指令的工作过程，当前流行的指令系统的分析对比，高级语言、汇编语言和机器语言之间的关系，计算机采用的主要算术和逻辑运算方法及其实现，微处理器、存储系统和输入输出系统的基本原理和关键技术等。本课程强调计算机软件和硬件的衔接互动，注重基于真实系统分析基本概念，是计算机及相关专业本科生了解和掌握计算机组成和体系结构的基础性课程。
4600	数据库概论	信息科学技术学院	专业必修	3	数据结构	本课程是关于数据库技术的基础课程，全面介绍数据库系统的基本概念、原理和方法，并随时概述数据库技术的新进展，为进一步学习数据库其他高级课程奠定基础。_x000D_ 本课程强调“学以致用，水中习水”的教学原则。鉴于数据库技术的实用性，本课程在讲授基础理论知识的同时，着重培养学生掌握实用的数据库系统应用开发技能。_x000D_ 针对实践环节的每个知识点，本课程都设计了大量实用而新颖的实习题目，并配有丰富的案例供学生参照学习。_x000D_
4747	JavaScript语言Web程序设计	信息科学技术学院	任选	2	对选课者的基本要求：_x000D_ (1) 曾经学习过一种计算机语言; _x000D_ (2) 对互联网的技术原理有基本的了解。_x000D_	在1995年刚刚发布时，没有人能够想象JavaScript语言能够发展到今天：从一种寄宿于浏览器且不被重视的蹩脚语言，逐渐成为一种跨浏览器和服务器的全栈式程序设计语言，为web程序的设计提供了一种概念简洁的语言方案。JavaScript中包含了很多广受诟病的语言特性。但是，瑕不掩瑜，JavaScript强大的生命力与其自身具有的优雅特性/机制紧密相关，其中两个最重要的特性/机制是：“原型链”和“异步I/O机制”。原型链提供了一种有别于传统面向对象语言中基于类的继承机制的崭新程序复用机制；异步I/O机制更是与传统通过多线程提高软件系统运行效率的观点背道而驰。这两种特性/机制集中体现了JavaScript语言及其运行支撑环境具有的创新性。_x000D_ _x000D_ 本课程主要介绍基于JavaScript语言的web程序设计方法。具体而言，本课程包含三个主要部分：JavaScript语言基…
4588	计算机组成与系统结构实习	信息科学技术学院	专业必修	2		作为计算机组成与系统结构的配套实习课，本课程的教学目标是将基本原理与科研实践相结合，为学生提供搭建完整计算机系统模型的机会。并结合当前云计算、大数据等热点应用，通过实践阐明结构设计对于计算性能的重要影响。_x000D_ 本课程由刘先华、孙广宇、刘锋、易江芳4位老师共同主持，4位老师在系统结构方面具备坚实的理论基础和丰富的实战经验。_x000D_ 本课程的主要内容是：_x000D_ 1） 通过对当前热点应用程序的分析，学习计算机性能的评价准则，掌握评测程序的选择标准。_x000D_ 2） 基于开放式指令系统RISC-V ，学习并实现指令级模拟器、存储系统模拟、转移预测模拟等，并在实践中加深对计算机系统结构基本概念和基础理论的认识和掌握。_x000D_ 3） 通过对主流技术、前沿热点的分析和介绍，引发学生对于计算机体系结构、微结构的探索兴趣，并就其对系统性能的影响有定性的认识。_x000D_
4695	并行与分布式计算导论	信息科学技术学院	限选	3	计算概论	本课程介绍并行计算与分布式计算（以下简称并行计算）的基础，授课对象是具备串行编程基础并打算了解并行计算的高年级本科生。课程将介绍并行计算的背景、基本概念、编程模型、以及设计并行程序要考虑问题。
4583	数理逻辑	信息科学技术学院	任选	3
4589	计算机组织与体系结构实习	信息科学技术学院	专业必修	2	计算机系统导论、_x000D_ 计算机组织与体系结构（也可以同时选择）	作为计算机组成与体系结构的配套实习课，本课程的教学目标是将基本原理与科研实践相结合，为学生提供搭建完整计算机系统模型的机会。并结合当前云计算、大数据等热点应用，通过实践阐明结构设计对于计算性能的重要影响。_x000D_ 本课程由刘先华、孙广宇、刘锋、易江芳4位老师共同主持，4位老师在系统结构方面具备坚实的理论基础和丰富的实战经验。_x000D_ 本课程的主要内容是：_x000D_ 1） 通过对当前热点应用程序的分析，学习计算机性能的评价准则，掌握评测程序的选择标准。_x000D_ 2） 基于开放式指令系统RISC-V ，学习并实现指令级模拟器、存储系统模拟、转移预测模拟等，并在实践中加深对计算机系统结构基本概念和基础理论的认识和掌握。_x000D_ 3） 通过对主流技术、前沿热点的分析和介绍，引发学生对于计算机体系结构、微结构的探索兴趣，并就其对系统性能的影响有定性的认识。_x000D_
4610	人机交互	信息科学技术学院	任选	2	计算引论，数据结构，程序设计	人机交互是计算机与应用专业的专业选修课，它的重要性体现在人们越来越强烈地需要和谐的人机交互环境。用户界面是一个软件的重要组成部分，其好坏直接影响计算机的可用性和效率。设置本课程的目的是使软硬件开发人员了解和掌握必要的用户界面设计的方法、理论和工具, 掌握有关人机交互的概念和主要设计方法，掌握多通道用户界面的主要特点和整合方法, 并对人机交互技术的现有进展和发展趋势有所了解，有一定实践体会和相关的编程能力。_x000D_
4653	图像处理	信息科学技术学院	限选	3
4679	现代信息检索导论	信息科学技术学院	任选	2	计算概论，程序设计导论 和/或 C语言程序设计基础，数据结构与算法	本课程讲授和学习现代信息检索领域的基本思想、主要概念、理论模型以及关键技术的实现方法。课程的目的之一在于：使学生了解互联网时代信息获取与分析处理的基本原理，对当前的学术研究和技术应用现状有一个基本的了解，为相关课程的学习和未来的工作提供一个基础知识背景。课程的另一个目的在于：培养和训练学生的动手实践能力，在信息检索基本模型的应用、关键算法和数据结构的设计、程序实现的技能等方面获得良好的教育。
4829	软件工程学术前沿课	信息科学技术学院	全校任选	1	计算概论，数据结构与算法，集合论与图论，概率统计，编译器，操作系统	《软件工程学术前沿》是一门面向高年级（三四年级）本科生及研究生的学术前沿课程。本课程计划以软件工程的重要问题为例介绍学术研究的方法（包括问题分析、方法设计和验证），同时了解软件工程重要领域的研究进展。课程将采用课堂讲授、论文阅读、学术讨论等方式展开。通过本课程的学习，同学将了解软件工程学术研究的主要问题，并掌握基本的学术研究方法。_x000D_
4830	智能计算系统	信息科学技术学院	限选	2	人工智能概论、计算机组成原理	智能计算系统是智能的核心物质载体，每年全球要制造数以十亿计的智能计算系统（包括智能手机、智能服务器、智能可穿戴设备等），需要大量的智能计算系统的设计者和开发者。智能计算系统人才的培养直接关系到我国智能产业的核心竞争力。因此，对智能计算系统的认识和理解是智能时代计算机类专业学生培养方案中不可或缺的重要组成部分，是计算机类专业学生的核心竞争力。本课程采用“应用驱动，全栈贯通”的思想，以一个图像迁移风格的驱动范例带动，重点围绕智能计算系统的设计理论、方法、关键技术等展开讨论，从基本概念开始，由浅入深帮助学生建立智能计算系统设计及应用的知识体系，培养智能时代急需的芯片设计、软件开发、算法研发等各个层次的人才。
3322	公共日语 (二)	外国语学院	全校任选	3	公共日语（一）	掌握和巩固日语的语音、语调、基本语法和句型。_x000D_ 通过本课程的教学，使学生掌握并巩固日语的语音、语调、基本语法和句型，具备听、说、读、写的基本能力，为进一步学习日语打下基础。_x000D_
4582	代数结构与组合数学	信息科学技术学院	专业必修	3	高等数学（数学分析）、线性代数（高等代数）、集合论与图论	本课程是国家级精品课（离散数学）的第二部分，旨在介绍离散结构建模与分析中经常使用的代数方法与组合方法、相关的理论、表示方法和分析技术；进一步培养和训练学生抽象思维和严密逻辑推理的能力，为提高学生的素质和创新能力打下必要的数学基础；使学生了解相关的数学工具在计算机科学与技术中的应用。_x000D_ _x000D_ 课程内容包括：代数系统的构成；同态与同构、同余关系与商代数；半群与独异点；群；环与域；格与布尔代数；组合存在性定理；基本组合计数公式；递推方程与生成函数；容斥原理；Polya定理。
2045	中国古代物质文化史	考古文博学院	通选课	2	中国古代史	从中国文化的角度考察中国古代物质文化发生、发展的基本历程，揭示中国古代物质文化产品即古代文物的基本特征及其产生和发展演变的规律及阶段性。阐述中国物质文化的典型产品，诸如玉器、青铜器、丝帛、陶瓷器、印章、碑刻和农业、手工业生产工具、车马器、建筑用具、服饰、文具、饮食器及其酒具、茶具等的文化意义、社会功能、基本类别及形制，并介绍中国古代文物研究和鉴定的基本原理和方法。
2371	伊斯兰与世界政治	国际关系学院	通选课	2		20世纪70年代以来，伊斯兰复兴运动的勃兴，把看似远离现实的宗教推向世界政治舞台的前沿，伊斯兰及伊斯兰教与世界政治的密切互动，成为政界、学界和社会大众争论不休的话题。_x000D_ 一系列亟待回答的重大理论和现实问题，摆在世人面前：如何理解伊斯兰教？如何评价当代伊斯兰复兴思潮和复兴运动？如何认识伊斯兰与社会现代化进程的互动？如何认识当今世界格局下，伊斯兰与西方世界的关系？是伊斯兰力量的崛起威胁了西方世界的安全，因而西方国家要展开积极的干预，还是西方的霸权、强权政治妄图主导伊斯兰世界的政治和社会变革，从而引发反美、反西方的伊斯兰力量的复兴？诸如此类的重大问题，使得对伊斯兰与世界政治关系的研究，成为当前国际政治学科的一个前沿性课题。_x000D_ 本课即是为了全面、系统地梳理这些问题而进行的一项尝试，通过对伊斯兰、伊斯兰教的发展和传播，选择典型国家和地区的代表性案例进行分析和讨论，穿插运用图…
4169	保健3	体育教研部	全校必修	1	篮球、排球、足球、羽毛球、游泳、太极拳、滑冰、台球等	保健课课程针对体弱病残学生，需要由学校医院开据上保健课证明。在课程项目设置，运动量等方面都要尽可能照顾到，在课中既可以锻炼身体、恢复身体，还要考虑尽可能对某些并预防和治疗的作用，在课程中，既要考虑愉悦身心，又要事宜多数学生的运动项目和运动量。使得这些学生像正常学生一样完成学校所规定的学业。一般指派有经验的老教师或保健专业教师承担该课，本教学阶段根据所任老师的特长和学校所具备的条件，保健课选择的运动项目以台球为主，另有太极拳、八段锦等项目在适当的时机教学。
4170	保健4	体育教研部	全校必修	1	篮球、排球、足球、羽毛球、游泳、太极拳、滑冰、台球等	保健课课程针对体弱病残学生，需要由学校医院开据上保健课证明。在课程项目设置，运动量等方面都要尽可能照顾到，在课中既可以锻炼身体、恢复身体，还要考虑尽可能对某些并预防和治疗的作用，在课程中，既要考虑愉悦身心，又要事宜多数学生的运动项目和运动量。使得这些学生像正常学生一样完成学校所规定的学业。一般指派有经验的老教师或保健专业教师承担该课，本教学阶段根据所任老师的特长和学校所具备的条件，保健课选择的运动项目以台球为主，另有太极拳、八段锦等项目在适当的时机教学。
4590	编译技术	信息科学技术学院	限选	3	计算概论、数据结构、汇编语言	计算机专业必修课，介绍编译技术的基本理论和方法，其中包括有限状态自动机理论、形式语言分类，以及词法分析、语法分析、语义分析、中间代码生成、中间代码优化和目标代码生成的作用和方法，还介绍了属性文法的基本概念和半形式化的中间代码生成方法。要求学生掌握编译程序构造的基本方法及编译程序设计所涉及的基本理论，为后续课程《编译实习》做好准备。要求学生通过本课程的学习，培养在计算机软件设计、开发中分析问题和解决问题的能力。_x000D_
3887	语言、技术与社会	英语语言文学系	全校必修	2		本课程探索语言、技术与社会之间的相互关系。讨论自文字—第一项专门为语言而设计的技术—到数码时代的语言系统之各种与语言相关的创新。本课程由三部分组成：作为语言技术的文字，其他语言技术—印刷机、电报、机器翻译、自然语言处理，语言与互联网。同时，关注技术发展产生的社会影响，讨论读写能力对认知和科学发展的影响、印刷技术的影响、机器翻译的使用和局限性、人工智能的突破以及未来前景、网络和社交媒体对语言产生的影响等话题。
4607	程序设计语言概论	信息科学技术学院	任选	2	编译原理_x000D_ 一种高级程序设计语言	基本目的：_x000D_ 1．了解高级程序设计语言发展历史及现状 _x000D_ 2．了解高级程序设计语言的基本概念和原理_x000D_ 3．了解高级程序设计语言实现技术及原理_x000D_ 4．了解若干主要的高级程序设计语言_x000D_ 内容提要: _x000D_ 1．高级程序设计语言研究：为什么要学习程序设计语言原理、语言简史、好语言的标准、对语言的影响因素。_x000D_ 2．程序设计语言设计及实现：计算机结构及虚拟计算机结构、程序设计语言语法、语言的翻译、形式化翻译模型。_x000D_ 3．程序设计语言的主要构成元素及语言特性：数据类型、抽象及信息隐蔽、顺序控制结构、子程序控制结构、继承和多态。_x000D_ 4．程序设计语言高级话题：并行程序设计、语言的形式化性质、语言的语义。_x000D_ 5．主流的程序设计语言：过程型语言、面向对象语言、函数式语言、逻辑式语言。_x000…
4614	信息安全引论	信息科学技术学院	任选	2
4682	C#程序设计及其应用	信息科学技术学院	全校任选	2	至少学习过一门程序设计语言（如C/C++/Python/Java/VB/Javascript等），或在《计算概论》中学过程序设计。	课程相关信息可以参考 http://cf.pku.edu.cn/tds/csharp 及 http://www.icourse163.org/course/PKU-1001663016_x000D_ _x000D_ C#是一种优秀的面向对象语言，它继承了C++和Java等语言的优点，并与现代软件工程相适应。C#语言利用.NET作为运行平台，使得它在Windows图形用户界面、Web应用、数据库等方面有强大的功能。C#在企业信息化的软件开发中已广泛应用，成为主流的程序设计语言。_x000D_ _x000D_ 本课程在介绍C#语言及面向对象的程序设计基本原理的基础上，使用Visual Studio作为程序设计工具，介绍各种常见的信息的处理方法，包括文本处理、图形绘制、图像处理、多媒体、搜索引擎、数据库应用、信息安全、企业信息化、电子商务、地理信息系统(GIS)、软件工程等。应用程序的例子紧密…
5310	人类生存发展与环境保护	环境科学与工程学院	通选课	2
3326	公共基础日语（二）	外国语学院	全校任选	4	公共基础日语（一）	"本课程根据情景适量拓展学生的词汇量，以融词于具体的情景，以达到学以致用的目的。在_x000D_ 文体方面，基本以礼貌体为主，目的是能够运用公共场合和待人接物最自然而优美的日语。无论_x000D_ 对语法或者单词的理解，都以渗透日本文化和语言习惯为基础，并以系统介绍和复习为手段。在_x000D_ 入门阶段要更加注重反复练习，不断熟悉日语最自然的用法，以达到国际“日本与能力测试”的3、_x000D_ 4级的水平。"_x000D_
4724	创新工程实践	信息科学技术学院	全校任选	3		本课程的主要内容是通过来自不同多学科的老师的讲述、和不同学科学生组成团队的参与来启发学生突破专业局限找到有价值的原始创新思路；通过一定的训练和企业考察与学习来了解和实践团队合作与创新与实际应用的关系和创新的价值；通过学生团队的自主创新来实践一个原始创意到创新想法以及形成一个初步创新作品原型的过程，从而认识和掌握科技创新为生产生活服务的研究方法和实现途径。_x000D_ 课程的特色与创新体现在如下几个方面：_x000D_ 一、多学科交叉、拓宽创新思路 _x000D_ 二、强调实用性、训练动手能力 _x000D_ 三、注重多元化、寓科技于娱乐 _x000D_ 四、走出象牙塔、增进企业合作 _x000D_ 五、展示社会化、促进社会参与 _x000D_
4605	人工智能概论	信息科学技术学院	专业必修	3	1. 高等数学、线性代数、集合论与图论、概率统计等课程_x000D_ _x000D_ 2. 信息论、数据结构、算法分析与设计、计算方法等课程的初步内容	本课程系统介绍人工智能的基本概念、思想和方法，以及人工智能所涉及各个研究方向的最新前沿进展；结合具体的机器人研究平台及实验环境，设计相应的人工智能课题题目，也鼓励结合课程内容的自选题目，以小组团队的形式开展课题研究；以深刻理解相关内容为目标，注重实践动手能力的培养和科研素养的训练。主要包括(但不限于)如下内容：_x000D_ 1. 人工智能的基本概念及重要进展_x000D_ 2. 问题求解与知识推理简述_x000D_ 3. 智能体环境感知与运动控制_x000D_ 4. 智能体基本硬件体系结构（PKU-HR6仿人机器人，Baxter双臂协作机器人等）_x000D_ 5. 智能体软件平台（机器人操作系统ROS，仿真平台webots, gazebo等）_x000D_ 6. 涉身智能的观点_x000D_ 7. 认知发展机器人学的主要思想_x000D_ 8. 智能体自主学习（强化学习和深度学习，机…
4577	科技交流与写作	信息科学技术学院	任选	2	计算概论	本课程主要讲授科技学术活动中的书面和口头交流技能。课程以计算机学术活动为目标，讲授其中的文献阅读、口头报告和论文写作的基本技能，并通过平时作业、小论文和课堂报告的形式为同学们提供练习的机会。
4646	随机过程引论	信息科学技术学院	任选	2	高等数学、线性代数、集合论与图论、概率统计	随机过程主要考虑服从概率规律的时间序列，它广泛应用于物理学、工程学、生物学、医学、心理学和其它学科，以及数学的其它分支。课程的目的是为随机过程的许多专题提供一个介绍性引论：1）提出随机过程几个主要领域的系统性引导；2）使学生对随机过程的多种应用产生兴趣；3）使学生认识到随机过程的数学理论的重要性。_x000D_ _x000D_ 课程着重于具有数学趣味的或者在若干学科中都有重要意义的随机模型，利用来源于生物学和工程学的例子，讨论和阐述许多著名的概念和问题。
4655	生物信息处理	信息科学技术学院	限选	2
4749	创新思维与表达艺术	信息科学技术学院	全校任选	2	创新工程实践（04832850），优先选修过此课的同学选课。	大学生创新创业与社会企业不同，前者因缺乏专业的传播策略和宣发团队，往往使优秀项目得不到社会的瞩目，更难赶上创业的“风口”、浪潮，导致“酒香也怕巷子深”。在以往的创新创业大赛中，我们发现很多大学生团队不是没有想法，而是不会表达；不是没有推广方案，而是不谙大众媒体之道；不是项目本身不具发展空间，而是缺乏和市场投资的“直通渠道”。可见，如何让学生的创新想法有效地表达，并能在社会中实现最大化传播，已成为限制大学生创新创业发展的短板。_x000D_ 鉴于此类问题普遍存在于大学生创业活动中，特申请此教学创新项目，旨在通过科学、系统的方式，让创业团队“讲好创业故事”，让创意人才“学会形象包装”，切实提高大学生在创新创业活动中的创新思维、口语表达和媒介素养。该项目不仅包含课堂教授，还希望搭建“高校——媒体”、“学生团队——商业投资”的项目对接渠道，助力校园创新、创业活动，让好项目能够“说好话”、“办好事…
3854	高级英语阅读	英语语言文学系	全校必修	2		本课程旨在培养学生的英语阅读能力，重点培养学生的英语思维能力及自主学习能力。本课程使用大量的阅读材料，以翻转课堂的形式让学生尽快掌握各种复杂的英语表达法，在学习英语语言的同时掌握英语思维方式，了解英语文化，让学生同时掌握英语语言、思想与文化，把英语作为一个有机整体来学习。本课程将利用校园教学网提供教学材料，设立论坛，方便课下师生互动。每周提供一份小测试卷，小测的内容涉及词汇、句子和课文理解单个部分，从批判性思维的角度出发引导学生把握英语文章的推理过程，让学生初步了解学术写作的基本要求和方法。前一周的小测，后一周课上讲解。课前要求预习课文，每周上4-6课。给学生提供课后阅读书目，引导学生课后扩展阅读。考试分期中、期末两次，期中占总成绩30%，期末占70%。期中闭卷，期末开卷考。
4652	模式识别导论	信息科学技术学院	限选	3	概率统计、线性代数与矩阵分析、最优化理论和方法_x000D_	1。 导论（2学时）知识点：模式识别基本概念和方法，模式识别系统及应用_x000D_ 2。 贝叶斯决策理论（4-2学时）知识点：后验概率，最小风险，正态分布_x000D_ 3。 概率密度估计（4-2学时）知识点：参数估计，非参数估计_x000D_ 4。 近邻识别方法（2学时）知识点：最近邻方法，k—近邻方法，相似性和距离_x000D_ 5。 线性判别方法（6-4学时）知识点：感知机，Fisher线性判别分析，最小平方误差准则，线性支持向量机，多类算法_x000D_ 6。 神经网络简介（2学时）知识点：多层感知机，反向传播算法_x000D_ 7。 正则化网络（2学时）知识点：正则化理论，正则化网络_x000D_ 8。 统计学习理论简介（2学时）知识点：VC维，结构风险最小化_x000D_ 9。 非线性支持向量机（4-2学时）知识点：非线性支持向量机，序贯最小优化算法_x000D_ 10。核…
4166	体适能	体育教研部	全校必修	1		一、课程介绍_x000D_ 1．体适能是人从事需要速度、耐力、力量和柔韧性等身体活动的能力。体适能课程主要教授与健康体适能有关的知识和方法，体育活动对改善有氧体适能、肌肉力量和耐力、柔韧性、身体成分作用的知识和方法。教学内容主要包括健康体适能锻炼方法、轻器械健身方法手段及力量练习方法手段。_x000D_ 2．课程要求：_x000D_ （1）着合体轻便的运动服装，在学习期间要掌握课堂器械使用的安全知识，在选修课程的同时，应不断增强身体运动能力。（2）如患有慢性代谢疾病、哮喘病、高血压、心脏病等不适宜大强度身体活动的疾病的学生，需慎重选修本课程。_x000D_ 二、课程任务_x000D_ 1.教授身体健康适能的锻炼方法、轻器械健身方法手段及力量练习方法手段。_x000D_ 2.培养学生锻炼身体的习惯，顽强的意志品质，及“健康第一”的思想意识。了解有助于形成体力充沛、健康生活方式的知识、技能、…
4668	机器学习概论	信息科学技术学院	限选	3	1、数学分析或高等数学_x000D_ 2、高等代数或线性代数_x000D_ 3、计算概论A或计算概论B	机器学习概论是一门讲授机器学习基本概念、基础理论和方法、主要模型和算法的课程。课程的一个特点是理论方法讲解和工程实践并重。另外，一个特点是该课程涉及多学科交叉。因此，课程按照从实际问题出发，运用各类数学理论方法对问题建模，采样不同的算法进行问题求解的思路，对机器学习中的典型任务进行讲解，在教学的过程中激发学生的好奇心和兴趣，培养学生解决实际问题和综合创新的能力。
4748	程序设计思维	信息科学技术学院	全校任选	3	无。建议已熟练使用计算。	程序设计是大学生必备技能，无论是文科生还是理工科学生。本课程面向全校学生，不要求已有程序设计基础。课程以数据科学基础为内容，以Python Web编程为工具。教学内容涉及Python程序设计基础、Web程序设计基础、正则表达式、数据库基础、数据处理及数据可视化等。_x000D_ 通过本课程学习，引导学生利用程序设计解决实际问题。更加深入理解程序设计、计算机网络尤其是互联网，初步了解数据科学。课程案例以数据处理为主，提供实际业务数据。_x000D_ 本课程在设计过程中参考哈佛大学CS50并进行大量优化以更加符合实际需求。
4672	自然语言处理导论	信息科学技术学院	任选	2	计算概论	自然语言是我们平时每天交流所使用的语言，比如英语，汉语等等。不同于编程语言，自然语言更难进行分析和处理。同时，基于自然语言处理的技术正在得到广泛的应用。比如智能问答，机器翻译等等。_x000D_ 《自然语言处理导论》是一门面向本科生开设的任选课程。本课程属文理交叉性质，由北大计算机系和中文系联合开设，两方教师联合讲授。重视自然语言处理的基本思想、概念和常见算法的讲解，鼓励学生深入思考，在讨论、比较中获得对相关问题的理解。在程序设计课程的基础上，本门课程旨在向同学们介绍：自然语言处理的概率统计基础，自然语言处理的语言学基础以及自然语言处理的基础应用知识。同时，希望就一些热点课题，比如，机器翻译以及深度学习等进行入门介绍。本门课程除了对理论的介绍，还安排了实践任务。通过理论结合实践的教学方式，我们希望可以培养学生的创新精神和实践能力，促进学生的知识、能力、素质的综合提高。_x000D_
3833	美国重要历史文献选读	英语语言文学系	全校必修	2		当（作为外语的）英语学习进行到较高阶段，在进一步掌握语言知识和技能之外，学生还需要更深入地了解目的语国家的文化历史背景。本课程的设置即针对这些学生的要求。本课程摘选美国历史上最为重要的一些文献，按时间先后顺序依次予以介绍，以期学生对美国在其历史发展中形成的一些重要思想和理念有一个比较系统的、框架式的初步了解。同时，因为是英语课（将英语作为外语来学习），本课程也有针对语言难点的讲解和练习。本课程适合那些有一定英语基础并希望通过英语文献原文阅读加深对美国历史文化了解的学生。
1352	跨文化交流学	新闻与传播学院	通选课	2		当今在“地球村”中，人们生活在跨文化交流日益频繁的社会环境里。跨文化的知识和能力是21世纪大学教育，特别是素质教育的内容之一。_x000D_ 本课的目的是：使选课者掌握“跨文化交流学”(Intercultural Communication)这一传播学分支的基本概念和基本理论，增加中外跨文化交流知识，提高跨文化交流技能，建立跨文化交流意识，培养分析和解决跨文化交流问题能力。_x000D_
4606	理论计算机科学基础	信息科学技术学院	任选	3	计算概论A、集合论与图论、代数结构与组合数学、数理逻辑	通过对形式语言与自动机理论的学习，将为学生提供学习和理解编译原理、软件形式化等课程的知识基础。_x000D_ 通过可计算性理论的学习，学生将理解什么是可计算的，什么是不可计算的，能回答“什么是计算”这样的问题，建立算法的概念。_x000D_ 通过对计算复杂性理论的学习，学生将理解什么是容易计算的，什么是难以计算的，能回答“什么是有效计算”这样的问题，建立有效算法的概念。_x000D_ 通过对计算理论中高级专题的接触，将使学生了解目前的发展方向，激发学生进一步深入学习的兴趣。_x000D_
4667	计算机网络与WEB技术	信息科学技术学院	任选	3
1061	太阳系中的科学	地球与空间科学学院	全校任选	2		人类的现代科学启蒙很大程度上是从对太阳系的观测开始的。在牛顿运动方程及万有引力定律的提出过程中，开普勒的行星运动定律无疑起到了最为重要的启发作用。现代科学和技术的出现大大促进了人类对太阳系的进一步探索，解开了一个又一个的谜题。而另一方面，这些探索本身也为各学科的发展做出了巨大的贡献。_x000D_ _x000D_ 本课程面向各学科背景的同学（包括文科生和理科生），有针对性的选择一部分太阳系研究中引人入胜的观测现象。在介绍这些有趣现象的同时，本课程将引领同学们从逻辑出发，通过一系列追问，探寻其背后的科学原理。因此，本课程的目的绝不仅仅是展示多姿多彩的太阳系，更多的则是借助太阳系这个平台，展现现代科学研究的逻辑和批判性思维的力量：当遇到未解之谜的时候，我们应该如何去解决它？_x000D_ _x000D_ 为了达到这一目标，本课程将避免传统的教学方法（即对太阳系各大星球逐一进行“观光式”详细介…
1234	大学生心理健康	心理与认知科学学院	全校任选	2		由心理现象和心理过程引入心理健康教育的概念等，对大学生进行心理健康教育目的是让大学生学会学习，学会生活。结合大学生活在人生中的重要地位，讲述如何提高适应性做一个出色的大学生，以及如何成为创造性的人才。
5362	绿色未来的技术理念	环境科学与工程学院	全校任选	2		人类生存与发展的刚性需求使得对资源和环境的压力持续加大，全球性环境问题日益突出，可持续发展是世界经济发展的必由之路。本课程力图从节能技术、新能源、和地球工程学三个方面出发，将环境科学、环境工程的基础知识与科技、人文、社会科学的理念结合起来，引领学生了解世界能源格局、能源问题，探讨各种未来社会发展解决方案的可行性。本课程希望能开拓学生的全球化视野，培养学生绿色的、着眼未来的可持续发展观。_x000D_ _x000D_ 课程包括课堂讲授和实地考察两个部分，将组织学生前往京郊的风力发电、太阳能发电、蓄能电厂参观，亲身体验绿色技术。
5371	医学美学与大众生活	医学部教学办	全校任选	2		整形是运用医疗技术对人体各部位形态进行修复和再塑,从而达到增强美感和改善容貌目的。整形既是一门医疗学科,也是一门艺术。该课程目的就是通过介绍医学美学与人体艺术，让医学生更多了解人体美学、医学美学史、整形美容造型艺术等，通过本课程的学习，使医学生产生对人体美学与人体艺术更多的兴趣。_x000D_ 有助于更好的适应社会生活。_x000D_
165	高等数学C (一)	医学部教学办	专业必修	4		说明：对照高等数学A，B，D等课程简介，可能更精准定位高等数学C的地位。_x000D_ _x000D_ 一． 课程定位： 高等数学C（以下简称高数C）是面向对数学有一定要求的生、化、医、农、以及某些理工、经管、社科等专业的同学开设的一门重要的基础课。 这里的“有一定要求”，是指在课程的理念、方法、计算和应用等方面有一定的需求（见后面的比较）。 这里的“重要的基础课” 是指本专业后续的专业课中有可能依赖于本课程的某些内容和方法。 _x000D_ 二． 高数C在同类课（微积分类课程）难度链中的位置（由难到易）：_x000D_ 数学分析> 高数A > 高数B > 高数C > 高数D > 高数（D类基础） _x000D_ 三． 高数C 的特点、与相关课程的比较、教学目的和要求： 高数C 旨在对微积分体系有一个框架性了解， 培养学生具有一定的抽象思维能力、逻辑推理能力、基本的空间想象能力、一定的分…
1138	自然地理概论	城市与环境学院	专业必修	3		《自然地理概论》是北京大学地理学本科生的专业基础课。本课程提出“一个系统，两条主线，三个阶段”的教学体系，从能量传输和物质循环两条主线展开，将地球表层系统的大气圈、水圈、岩石圈、土壤圈、生物圈、人类圈加以贯通。在内容编排上，采用“整体→部分→总体”三个阶段的讲述顺序，首先，讲述自然地理学的学科体系、系统方法和地球表层系统的基本性质（总体）；然后，分别讲述地球表层系统的能量传输与物质循环过程（部分）；最后，讲述地球表层系统的整体特征（总体），包括地球表层系统的结构、功能和概念模型。
166	高等数学C (二)	医学部教学办	专业必修	4	高等数学C（一）	说明：对照高等数学A，B，D等课程简介，可能更精准定位高等数学C的地位。_x000D_ _x000D_ 一． 课程定位： 高等数学C（以下简称高数C）是面向对数学有一定要求的生、化、医、农、以及某些理工、经管、社科等专业的同学开设的一门重要的基础课。 这里的“有一定要求”，是指在课程的理念、方法、计算和应用等方面有一定的需求（见后面的比较）。 这里的“重要的基础课” 是指本专业后续的专业课中有可能依赖于本课程的某些内容和方法。 _x000D_ 二． 高数C在同类课（微积分类课程）难度链中的位置（由难到易）：_x000D_ 数学分析> 高数A > 高数B > 高数C > 高数D > 高数（D类基础） _x000D_ 三． 高数C 的特点、与相关课程的比较、教学目的和要求： 高数C 旨在对微积分体系有一个框架性了解， 培养学生具有一定的抽象思维能力、逻辑推理能力、基本的空间想象能力、一定的分…
1114	地貌学	城市与环境学院	专业必修	3		地貌学是研究地表形态的特征、成因、发展、结构和分布规律的科学。课堂教学以地貌营力系统为纲讲授，以外营力为主形成的地貌有坡地地貌，河流地貌，岩溶地貌，冰川地貌，冻土地貌，荒漠地貌、黄土地貌和海岸地貌；以内营力作用为主形成的地貌如大地构造地貌，褶皱地貌，断层地貌和火山地貌。暑期课程《地貌学野外实习》是本课程的重要补充内容，在大同盆地和秦皇岛海岸进行两周野外教学实习。
1166	地貌实习	城市与环境学院	任选	2	地貌学	实习地区主要包括山西大同盆地、河北秦皇岛地区。大同盆地是我国地貌类型丰富（包括山地、平原、河流、火山、冲积扇、各种黄土地貌和新构造活动形迹及地貌，丰富的新生代沉积类型和良好的露头剖面）、丰富的历史人文景观，同时是我国重要的能源化工基地而又地处我国的生态脆弱地带，具有长期的地貌学研究历史和良好的研究基础，因而是我国最理想的地貌学教学实习地区。秦皇岛地区拥有十分齐全和典型的海岸地貌组合以及典型的滨海平原和具有特色的基岩山地地貌，而且是我国十分重要的港口城市和最重要的海滨旅游城市。两个地区包括了属于地貌学研究对象的大部分地貌类型和地貌过程。通过本次实习课程的学习，学生在教师指导下，系统学习和掌握地貌学野外研究的基本方法。包括如何围绕研究目的，收集和相关文献，制定野外考察和研究方案；针对各种宏观和微观的地貌现象，如何观察、测量、分析、研究、描述和记录；资料整理、分析研究、图表绘制、研究报告撰写等…
636	有机化学 (B)	医学部教学办	专业必修	4	普通化学	本课程为城市与环境、环境科学与工程学院、医学部相关专业本科生的必修基础课。共分为13章，每周4学时，4学分。目前采用蒋硕健、丁有骏、李明谦等教授编写的《有机化学》（第三版）、贾欣茹等编写的《有机化学习题解析》为主要参考教材。随着近年来有机化学及生物学的高速发展，学科间的相互渗透越来越多，环境科学工作者对有机化学知识的要求也越加精深。因此，本课程要求学生能较好地掌握有机化学的基本概念、基本理论、基本知识；掌握研究有机化学的基本方法。但由于学时有限，在内容上必须有所侧重。_x000D_ 本课程的主要目的和要求：（1）通过学习有机化学课程使学生能系统地掌握有机化合物的命名，结构，性质以及结构与性质的相互关系，较深入地了解并掌握各类有机化合物的重要反应及反应机制，学好立体化学，建立立体概念。（2）了解并掌握官能团间的相互转化，能够完成简单的有机合成。（3）通过学习各类有机化合物的基本性质，学会鉴…
1099	世界文化地理	城市与环境学院	通选课	2		《世界文化地理》是为全校文、理本科生开设的通选课，旨在介绍世界文化地理的格局及其形成、发展过程。培养学生用地理学的眼光去观察和分析世界上文化现象的发生、发展与空间分布的特点。具体内容包括：世界文化地理的基本研究方法，世界文化区的划分，世界人口分布与人口迁移，农业的起源、传播与区域差异，城市的起源与扩散，城市形态的区域差异与特点，世界主要语言、宗教、人种的空间分布及其相互关系，地理大发现与世界殖民体系的形成，世界地缘政治与世界地理系统的空间结构特点，全球经济一体化、城市化现象及其伴随的政治、经济、社会问题，等等。
1144	水文学与水资源	城市与环境学院	专业必修	3	地球科学概论	首先简要介绍水文学的研究对象、发展历程、分支以及地球上的水的基本状况；随后阐述水循环和水量平衡的原理及其意义、水循环的主要基本环节(降水、蒸发、下渗、径流)的过程或机制；再次讨论陆地表面主要水体或其特殊部分(河流、湖泊、沼泽、河口)以及地下水的主要水文特征；最后论及水资源的基本情况。
1362	基础采访写作	新闻与传播学院	专业必修	2
1146	土壤学与土壤地理	城市与环境学院	任选	2		重点关注土壤学与土壤地理研究的主要内容，本课程分四部分：第一部分系统阐述土壤的理化性质及其养分_x000D_ 循环过程；第二部分重点介绍土壤的形成与发育、土壤分类系统；第三部分，着重讲述我国主要的土壤类型_x000D_ 及其空间分布特征，以及土壤调查与区划的主要原则、方法；第四部分，从土壤资源的视角论述土壤质量退_x000D_ 化及其影响因素与管理对策。
1358	电视节目制作与策划	新闻与传播学院	全校任选	2	建议选课之前，先多了解单反相机及家用摄像机的基本使用方法，多欣赏、阅读影视作品及其内容分析。	本课程面向全校各专业，对影视策划与制作的本科生（尤其是非影视传播专业的同学）讲授有关电视节目策划与制作的基础内容。使学生能了解熟悉电视节目策划与制作的流程、思维方式、制作方法等内容；掌握基本的拍摄、后期编辑技术；拥有一定的电视节目制作技巧；同时，对影视作品有更深入地理解；到达独立完成或与他人合作，完成一部电视节目作品的能力。
1872	基础意大利语（1）	历史学系	全校任选	5		意大利文明是西方文明的重要源头之一，为人类文明进步做出了不朽贡献，成为研究西方文明学者的基本学识修养。_x000D_ 《基础意大利语》是"意大利语计划"的组成部分，属于北京大学的本科生全校公选课程。通过本课程的学习，学生能够掌握意大利语的基础知识和技能，了解意大利人的文明成就和社会生活，为期望深入从事意大利文明相关研究的学生，提供基本的语言支持；同时拓宽语言视野，为深入研究欧洲学和了解西方文明提供条件。本课程由意大利罗马大学寒梅老师讲授，采用意大利教材。授课期间将组织意大利文化活动，学生可以参与意大利使馆文化处的有关活动，利用意大利使馆文化处图书馆的各种资源。本课程为期1年，每周6学时。_x000D_
5203	大气环境导论	城市与环境学院	专业必修	2	高等数学	本课程着重介绍大气环境科学的基本概念、体系组成及其相互关系，主要包括大气污染过程、气候变化、生态健康效应和环境政策等方面，内容涉及城市灰霾天气、南极臭氧洞、光化学烟雾、酸雨、流行病学调查、以及解决大气污染问题的政策手段等。_x000D_ _x000D_ 本课程定位为本科生了解大气环境科学研究的入门级课程。学生应具有基本的高等数学的学习背景、并希望初步了解和掌握大气环境领域相关的一系列基本研究技术手段和科学知识。课程将重点培养学生对大气环境科学的研究兴趣以及运用数学和物理方法综合分析解决实际问题的能力。_x000D_
1333	新闻名篇选读	新闻与传播学院	任选	2		本课系为新闻专业本科生开设的专业必修课，是与新闻采访与写作类专业课程密切关连的业务和知识性拓展课程。本课期望通过对中外50-60篇经典新闻名著文本的研读和分析，引导同学对优秀新闻作品的选题、结构、内容组织、语言运用、思想或价值观体现等方面的成功经验有更全面认识和更深刻体会，从而提高自己的新闻采写能力与水平。
1351	汉语语言修养	新闻与传播学院	专业必修	2		本课程讲授内容主要分为汉字修养、汉语词修养与汉语表达修养三大版块。希冀同学基于对古今汉语言发展概况、特点及其他基本知识的学习，并与世界其他语言（尤其是字母文字）进行比较分析，深入了解汉语言在世界语言文字体系中的唯一性和特殊性，增强对民族语言及相关文化的认同感和自豪感。在此基础之上，进一步掌握汉语字词的基本特点和汉语表达方面的基本规律，对汉语言使用的范例和可能出现的多种问题有较全面的认识和理解，以便在未来的学习和新闻传播工作实践中，更加规范和有效使用汉语，取得良好的语言表达和传播效果。
1359	媒介经营管理	新闻与传播学院	限选	2		传媒业已经成为社会发展中的一支重要力量，在经济发展、文化传播中表现出持续攀升的影响力。随着资本流动、媒介跨文化传播活动频繁、国际市场竞争的加剧，媒介产业的发展在众多国家中都有着重要的地位。随着媒介政策的改革、技术的发展以及全球化的加速，中国的媒介产业正经历着巨大的变化。_x000D_ 课程主要探讨以下三个方面：（1）媒介市场、产品、客户、以及商业模式等基本理论知识；（2）传媒机构企业中战略、人力资源、市场、技术和财务管理等要素分析；（3）媒介市场与媒介企业的新发展与问题探讨。_x000D_ 本课程的教学方法为教师讲授与学生参与相结合，包括拓展阅读、课程讨论、小组报告、案例分析等内容。_x000D_
1377	传媒伦理与法律法规	新闻与传播学院	专业必修	2	法律概论	本课程是新闻与传播学院本科生的必修课，旨在系统介绍我国传播伦理与传播法律、法规的基本规范，使学生在修完本课之后，能够获得该领域整体的知识，培养传播伦理与法律的健康、良好的职业素养和观念。本课程教学特别强调：_x000D_ 1．我国传播伦理与法律、法规形成的历史条件、社会条件与制度条件；_x000D_ 2．我国传播伦理与法律、法规的基本规范；_x000D_ 3．我国传播伦理与法律、法规实施现状；_x000D_ 4．完善我国传播伦理与法律、法规的一些思考。_x000D_
1385	传播学研究方法	新闻与传播学院	专业必修	3		课程旨在训练学生发现、观察和分析人类传播活动的方法。课程包括三大部分，即传播学研究的方法论基础与方法体系；资料观察与搜集的方法；资料分析与处理技术。
2151	中国哲学（上）	哲学系	专业必修	3		本课程将选取中国古代最具代表性的哲学家，通过讲授其哲学思想，建构起不同思想间的对话关系，以此向学生介绍中国古代哲学的基本问题、基本思想及其大致的演变历程，呈现传统内部多元的理论体系及其解决问题的不同思路。
2311	世界政治中的民族问题	国际关系学院	通选课	2		本课从民族的概念和理论上的争论入手，着重讲授世界主要国家和地区的民族、民族关系和民族问题。通过有代表性的个案选择，对不同国家和地区的民族政策展开比较研究。课程还将涉及与民族问题有关的民族文化多样性与全球化等话题。在此基础上，进一步认识、了解中国的民族、民族关系和民族政策。
3859	西方文化选读	英语语言文学系	全校必修	2		这是一门以英文开设的西方思想文化课程。本课程将引导学生阅读一些西方文化经典文献，以期对西方文化的若干重要方面有基本了解，并加以思考。阅读内容涉及圣经、希腊罗马神话、莎士比亚及其他作家的文学作品、西方思想经典、科学和宗教等等。_x000D_ 学生将阅读相关的文章和书籍，分小组做课堂报告。阅读经典文选是达到本课程教学目标的根本保证。学生每周的阅读量将在3000字左右。_x000D_ 课程的进行方式:每周两课时，其中第一课时就上周布置的阅读文章和书籍进行课堂讲授、提问和课堂讨论；第二课时将为下周的阅读主题提供历史与文化背景知识。除课堂讨论外，学生也将以小组课堂报告的形式参与课程。期末将有开卷考试，包括西方文化基础知识部分和essay question部分。课堂讨论、课堂报告和期末考试在期末评定中分别占30%，30%和40%。_x000D_
1332	新闻理论	新闻与传播学院	专业必修	2		通过对涉及新闻业运行的各种问题和各种理论的基础性解析，帮助学生建立对新闻媒体的基本认知，从机构、伦理、受众、历史等多个角度分析现代新闻业的运行。与此同时，为学生搭建理解新闻媒体的基本知识框架，如必要的政治、经济、文化知识等
1346	信息检索与利用	新闻与传播学院	专业必修	2
1355	纪录片简史	新闻与传播学院	任选	2
1357	品牌研究	新闻与传播学院	专业必修	2	广告学概论、社会调查、广告心理学	该课程的主要内容有以下几个方面：品牌的相关的概念、产生和发展过程，品牌识别系统相关基本概念和基本理论，品牌战略的基本内容，品牌扩张的策略及其优劣，塑造品牌资产的方法和传播品牌的策略。
3045	西方社会思想史	社会学系	任选	3	社会学概论、国外社会学学说（上）、（下）	本课程试图通过对西方历史上各主要思想家社会思想的学习和讨论，使学生对现代社会学诞生以前西方各种社会思想的产生和发展状况有一个基本的了解；开拓学生的理论视野，使学生初步具备一种在更广阔的理论和历史背景下进行社会学思考的能力。在内容上主要讲授自古希腊至现代社会学产生之前各主要思想家们的社会思想，包括古希腊罗马时期的各种社会思想、中世纪时期的各种社会思想以及近代时期的各种社会思想。_x000D_ _x000D_
4296	中国书法理论与技法	艺术学院	全校任选	2		本课程以讲授中国书法创作理论与实践为主，讲解中国书法艺术理论中的美学思想，与书法创作的审美要求及表现技法，并针对学生的实际书法水平，有重点地选用中国书法艺术相关教材以及参考书作为教学范本。通过大量的临习与实践，培养学生逐步掌握中国书法艺术的表现技法。
4373	伟大的《红楼梦》	艺术学院	全校任选	2		这门课程邀请两岸三地的知名红学学者共同讲授《红楼梦》的艺术和美学。从整体上介绍《红楼梦》的文化价值和艺术价值以及在中国文学史上的地位。通过人物、情节、文本的示范性分析，引领学生提高对《红楼梦》这部中国文学经典的艺术鉴赏能力，并增强学生对中国传统文化的感性认识。通过对《红楼梦》的阅读和分析，提升大学生对人生的感悟，追求一种更有意义、更有价值和更有情趣的人生。
1334	网络传播	新闻与传播学院	任选	2	传播学概论	本课程旨在帮助学生了解和掌握有关新媒体与网络传播的基础知识及其对传统媒体及传播学理论的冲击；理解新媒体和网络的发展对个人、企业以及社会的影响；学习运用网络和新媒体手段进行公关、广告、市场营销的研究和创新。
1365	广播电视新闻	新闻与传播学院	专业必修	2	新闻学原理_x000D_ 西方新闻史_x000D_ 中国新闻史_x000D_ 新闻与中国当代改革	使学生掌握海内外电视新闻的起源、演进、内在规律，把握电视广播和新闻的特殊关系，为其日后进行深入的理论研究和一线实践同时提供训练。
1383	视觉传达	新闻与传播学院	任选	2		本课程内容包括设计基础、平面构成、色彩构成、视觉图形设计、字体设计、标志艺术设计、版面编排设计、综合包装设计等，既相互独立又连为一体。要求学生把一些复杂而独特的精神内容赋予视觉语言，体现于物质形式中，形成丰富多彩而风格鲜明的设计作品。
1409	广告策划与创意	新闻与传播学院	专业必修	3	中外广告史	《广告策划与创意》是广告学本科生的专业基础课程。教师将结合每学年开课听课对象的专业特点及课时进行编排设计，约7-8次左右的大课讲授理论内容，课后布置练习题，其余课时安排分小组练习并由教师指导讲评。课程采用多媒体形式讲授，引导学生结合中国当代广告创意所面临的独特语境，对创意在广告策划中的地位和意义、广告业与创意产业的关系、创意思维及其表达等具体问题进行研究型的思考。_x000D_ 具体内容包括：1. “创意”是可以教、可以训练的吗？（将带学生了解国内外设计院校“创意”课程是怎样教的，让学生自己来思考这个问题）2.广告策划与创意在当代广告策略中的位置（中国平面设计和中国广告发展状况为何？“创意”的应用和研究，在平面设计和广告学中各有何不同？介绍相关理论并思考讨论）3.本土创意资源的选择与应用（结合中外当代广告的创意实践，思考“中国元素”的创意表现问题，并以几种本土资源为例，介绍对创意的本土化…
2286	西方国际关系理论	国际关系学院	任选	3		_x000D_ _x000D_ _x000D_ _x000D_ _x000D_
4162	形体 (女生)	体育教研部	全校必修	1		一、课程介绍_x000D_ 1.形体是通过徒手肢体练习，塑造匀称体形和优美体态的一项运动。是以有氧练习为基础，以增强体质，矫正姿态，培养自信为主要目的的运动形式。本课程主要学习形体所含的基本动作组合和正确的练习方法，包括把杆练习和身体素质练习。在音乐伴奏下，通过肢体动作展现自我，培养优雅的举止和仪态。_x000D_ 2.安全注意事项：_x000D_ （1）本课程要求练习者具有较好的音乐素养和音乐韵律感，在训练时为了安全以及专项特点，要穿有弹性的紧身服装或者健美裤和运动T恤上衣，体操鞋或舞蹈鞋，同时，还要注意在训练中和训练后补充适当的水和注意饮食营养的合理搭配。_x000D_ （2）上课时要注意自身和同学的安全，如有胸闷、心慌、头晕等身体处于疲劳状态、请向老师提出，由老师根据情况安排。_x000D_ _x000D_ 二、课程任务_x000D_ 1. 培养学生锻炼身体的习惯和顽强的意志品质以…
1254	生活中的心理学	心理与认知科学学院	全校任选	2		内容与学生的生活息息相关、形式与学生的需求紧紧贴近_x000D_ 一个主题：认识自我、完善自我_x000D_ 十个专题：适应问题、学习问题、人际关系、沟通、自信、恋爱、危机应对、职业生涯规划、性与同性恋、自杀与生命意义。_x000D_ 前面四讲“认识自我”将由教师讲解，后面的十个主题将把学生分成若干小组。_x000D_ 课堂RPG：学生根据兴趣爱好自主地选择主题小组，现场RPG。主动参与，自我表达。_x000D_ 分享与讨论：放松心情，大家共同share 感悟。_x000D_
1339	市场调查	新闻与传播学院	限选	2	社会调查研究方法
1348	视听语言	新闻与传播学院	专业必修	3		在归纳、总结前人关于视听语言研究的理论基础上，勾勒出具有中国特色的视听语言特征，从单个镜头、镜头组接和影视作品的整体形式三个方面研究影视作品的特殊表现力。培养从事广播电视新闻专业的本科生视觉思维能力，也让传播学专业的研究生从视听语言研究入手，更透彻地了解影视文化的特征，为影视文化的研究、传播提供更专业的知识背景。
1378	世界新闻史	新闻与传播学院	专业必修	2	不要求先修课程，但选课同学需阅读并熟悉世界近现代历史。	本课程是新闻学专业的必修课，也是新闻传播学院的主干基础课程。它将以广阔的视野，帮助学生掌握外国新闻传播事业发展演变的历史进程和基本规律，了解外国新闻传播事业史中著名的事件、人物、思潮，及当前国际新闻传播领域存在的主要问题。
1391	中外广告史	新闻与传播学院	全校任选	2		中外广告史课程是广告专业必修课。其中，中国部分课程分古代、现代、当代三个板块，系统讲授中国自古至今广告发展演变的历史。课程重点内容为广告活动及广告思想在中国的古今之变，晚清以来西方广告理念的传入与现代广告代理制的建立，早期中国广告的图像变迁，广告与改革开放后中国社会文化的演进等。本课程对中国古代广告部分仅作概要性讲述，而将重点放在民国广告与改革开放以来的广告这两个重要的时间段，从而强化历史研究与当下广告产业发展的现实关联。外国部分课程分世界古代广告、美国现代广告、欧洲现代广告、日本现代广告三个板块，系统讲授全世界范围内自古至今广告发展演变的历史。课程重点内容为广告活动及广告思想的古今之变，现代广告理念的诞生与广告代理制的建立，早期世界广告的图像变迁，广告与社会变迁和文化演进等。本课程对古代广告部分仅作概要性讲述，而将重点放在启蒙运动以来世界各国现代广告的发展与各国广告业比较这两个重要的时…
1403	传播学理论	新闻与传播学院	专业必修	3		本课程的主要讲授和阅读内容采用中英文相结合的方式，结合阅读材料、影视材料、其他视听材料，以将复杂的理论命题融入日常生活的传播与媒介现象当中，启发性引导学生思考人类沟通行为、媒介信息科技与社会政治、经济、文化之间的互构关系。
2265	国际政治经济学	国际关系学院	任选	3	政治学原理、经济学原理、国际关系理论、国际关系史	本课程系统介绍国际政治经济学的主要内容，包括国际政治经济学五大理论，国际贸易的政治学、跨国投资的政治学，国际金融的政治学，发展和转型的政治经济学，地区主义的政治经济学。
4352	中国画理论与技法	艺术学院	全校任选	2		本课程以讲授中国画山水艺术技法为主，讲解中国画艺术各种表现形式，及其艺术审美要求与表现技法。针对学生的实际绘画水平，有重点地选用中国画相关教材及参考书作为教学范本。通过大量的临习，来指导学生的中国画艺术实践，培养学生逐步掌握中国画艺术表现的技法。
4370	敦煌的艺术	艺术学院	全校任选	2		本课程《敦煌的艺术》是向全校本科生开放的公选课，旨在帮助学生们了解和理解敦煌这一重要世界艺术宝库。课程将从灿烂佛宫——丝绸之路和敦煌莫高窟、敦煌飞天艺术、敦煌人物画艺术、敦煌山水画艺术、敦煌经变画艺术、敦煌彩塑艺术、敦煌图案艺术、敦煌壁画与敦煌舞、敦煌与音乐艺术、敦煌文物与古代服饰、敦煌文化与艺术的保护和传承弘扬等11个面向展开，力图全面完整地呈现敦煌的艺术。在为学生们讲解其历史沿革、发展演变的同时，以有代表性的艺术品为例，点面结合、深入浅出地讲解敦煌艺术的博大精深，鼓励和激发他们对于敦煌艺术的进一步兴趣和思考。
1338	广告媒体研究	新闻与传播学院	专业必修	2		系统介绍广告媒体的基础知识和策略规划方法，同时联系产业实际，介绍广告媒体行业的发展状况和运作模式。使同学们能够对广告媒体发展进行独立观察和分析，能够模拟进行广告媒体的策略规划。
1354	毕业实习	新闻与传播学院	实习	4		1． 毕业实习是本科教学计划中的必修环节。_x000D_ 2． 实习单位以学生自己联系和学院安排相结合。自己无法联系实习单位的学生服从学院安排，在指定单位和指定时间内实习。学生开始实习后，原则上实习单位不再变化，若擅自改变实习单位，则不给予实习成绩。由于个人原因，被实习单位退回的学生将取消实习成绩。_x000D_ 3． 学院安排学生于第七学期实习，实习时间必须为连续的4个月。学生可于第六学期暑假开始实习，实习时间不得晚于第七学期开学后的第二教学周。_x000D_ 4． 实习生须留下所去单位（或部门）负责人的联系方式，以便实习指导小组了解学生的实习情况。_x000D_ 5． 实习期间严格遵守所在单位的纪律。_x000D_ 6． 实习期间严格遵守学校的纪律。注意安全。_x000D_ 7． 实习结束后要提交实习总结（字数不少于5000字）和实习鉴定（鉴定须有实习单位公章）。提交日期截止到期末考…
1398	媒介与社会变迁	新闻与传播学院	专业必修	2		进一步让学生了解传媒与社会变迁之间的关系，更好地应用传播学和新闻学的有关知识。一直以来，关注传媒与社会转型和社会变迁之间的关系，并已在相关课程和有关研究中有所体现。目前也给研究生开设此门课程，有大量的实践和理论准备。要求学生必须具备社会学、传播学、政治学以及新闻学等的相关基础知识。
1410	节目创意与策划	新闻与传播学院	限选	2		本课程以理论梳理、案例研讨、实践交流和模拟实战的方式，给予学生基本的节目创意与策划能力的培养。与传统的电视节目理论研究不同，本课程重在使学生了解节目制作的业界生态，获得节目创意与制作方面的基本知识与基本方法。相比纯粹的广播电视节目创意与策划的实务课程，本课程对来自业界的知识有所升华和总结，将具体的方法通过概括、总结的方法提升到方法论的高度。本课程对于第一次接触节目制作的本科生而言既能起到启蒙的作用，又能避免学生过度沉迷具体的技术而管中窥豹。本课程的考核方式包括案例分析和策划方案两种形式，前者重在考察学生的研究能力与分析能力，后者重在考察学生的动手能力、理解能力与执行能力。对于优秀的案例分析论文，课程授课教师将与核心期刊联系发表；对于优秀的策划方案，授课教师将与节目制作单位联系推进具体实践。
4217	导引与养生	体育教研部	全校必修	1		导引是中华民族优秀传统体育项目, 也是古代修养身心的方法 。它是通过肢体运动、呼吸配合与意识调整，三者有机结合，以达到疏通气血、调节情志、促进身心健康的目的。中国古代的八段锦、五禽戏、易筋经、内养功等都属于古代导引的范畴。 _x000D_ 本课程通过五禽戏、八段锦、易筋经、五势桩、太极拳、站桩等相关内容的学习和体验，可以增强学生自我身心调控能力，改善学生神经、循环、呼吸、消化、肌肉等系统功能， 并有助于中华民族优秀传统文化的传承，以及增强文化认同和文化自信的形成。
1349	专题片及纪录片创作	新闻与传播学院	任选	2		作为广播电视新闻学的核心专业课程，本课程的内容和任务主要是让学生了解纪录片的历史发展和主要流派，认识专题片与纪录片的关系，从创作者的角度学习纪录片的创作理念和实现手法，在作品赏析与讨论中了解纪录片的创意、拍摄和剪辑的基本策略。_x000D_ 同时，本课程重视实践性，要求三个学生一个小组在学期末共同完成一部纪录片，时间长度不低于30分钟。由于课堂计划训练时数有限，该纪录片主要由学生课后利用业余时间创作。实验主要训练学生对专题片和纪录片创作思维的认知、选题与策划技巧、拍摄与制作技能等内容。_x000D_
1367	市场营销原理	新闻与传播学院	限选	2
1375	创意传播管理	新闻与传播学院	全校任选	2	广告学概论	本课程是新开课，主要内容是介绍和讨论互联网营销传播的新的理论方法和应用，并通过案例讨论等方法，让学生立足前沿，熟悉应用，加强操作能力的训练。
1379	当代新闻发展前沿	新闻与传播学院	任选	2	新闻类基础专业课，如新闻传播史、新闻写作、新闻编辑等	在当今的信息化和全球化时代，全球的新闻信息报道和传播无论在媒介、技术、方法、内容、宗旨等方面都发生着快速而且巨大的变化。传统的新闻报道方式虽然仍然是所有新闻传播的基础，但必须及时了解和掌握当代新闻发展的这些新变化，才能更好地适应和满足当代新闻传播的实际需求，并取得更好的传播效果。本课即是为此目的开设，主要内容涉及报刊新闻、电视新闻、网络新闻、视觉新闻、数据新闻、融合新闻、公民新闻及其他当代实践中的新问题，并探讨应对及解决方法。课程由新闻系组织，校内教师和业界资深工作者共同承担教学任务。
1384	公共传播	新闻与传播学院	任选	2		新媒介赋权下私人利益与公共利益在公共空间中的博弈，影响着广告、公关业的发展，这需要从公共表达、公共叙事以及公众舆论等方面了解传播的意义与机制，也需要深入到我们的日常生活中，对权力关系以及情感表达所能形成的力量进行深入探讨。
1390	营销传播经典导读	新闻与传播学院	限选	2	建议修完《广告学概论》之后选修。_x000D_ 如果有修过高等数学与统计类课程之后再选修会更好。	本课程主要是介绍并组织学生阅读和研讨中外有关商业与商业传播的经典文献（包括研究论文、专著、传记等），兼及新近出版但是在学界或业界具有比较广泛影响或启发性的有关著述（包括理论研究与产业分析、报告等），课程主要目的是通过阅读和研讨加强学生的专业文献基础，并在这一过程中培养学生的探求真理与正见的精神、独立思考的习惯与文笔表达思想的能力。
1399	互联网认知	新闻与传播学院	任选	2	仅要求学生有计算机、互联网和移动设备的使用体验。	世界正面临前所未有的挑战。我们如何才能找到全球性问题的解决方法？技术在这些解决方法中将扮演怎样的角色？关键在于创新。_x000D_ _x000D_ 而创新的关键又在于互联网。在世界各地，人们都可以利用互联网来提高他们的生活质量，因为标准、技术、商业惯例和政府政策互相作用、彼此激荡，共同维持一个开放和普及的平台，促进创新、创造和经济机会。_x000D_ _x000D_ 互联网本身就是一个创新。很难想象一个比互联网更复杂的人造系统。互联网所造就的前所未有的水平化和解中介化，对人类社会的几乎所有层面都形成巨大的影响。_x000D_ _x000D_ 仅用单一的维度，例如技术或者经济，都不足以解释作为一种创新现象的互联网。需要借助多学科的帮助——例如哲学、社会学、政治学、心理学、管理学、人类学、传播学、历史学乃至法学等——才能获得更好的有关互联网如何运转、以及人们在互联网中如何行为的认知。_x00…
5224	普通地质学	城市与环境学院	限选	3		为地理、环境、城市、生态等专业本科生开设的地球科学基础知识课程。主要内容包括地壳的物质组成-矿物和岩石学基础，掌握矿物概念、特征和常见矿物识别，岩石分类及主要岩石类型特征；2.地壳运动和地质构造，介绍有关地质构造和大地构造的基本知识，重点学习褶皱构造、断层构造，和板块构造学说；3.地壳演化简史,包括地壳的形成演化，各主要地质历史时期的构造运动、海陆变迁、气候变迁、生物演化、矿产资源特征。
1112	经济地理学	城市与环境学院	专业必修	3		经济活动为什么会集中在少数地区？企业应该选择在什么进行地方投资？一个城市或区域应该发展什么产业？为什么一些城市增长快，另外一些增长慢？什么城市可能发展成为世界城市？为什么两个区域会发生商品贸易？为什么农民工从中西部地区流入东部沿海地区？中国为什么能够成为世界工厂？为什么跨国公司涌入中国市场？这些经济问题有一个共同点，就是都涉及到空间。经济地理学能够回答这些问题，经济地理学从空间视角关注经济活动，强调空间或者区位对于经济活动的影响以及经济空间布局对空间的重构。_x000D_ 本课程是经济地理学的入门课，旨在向学生介绍经济地理学的研究对象、研究内容、研究方法以及理论体系。课程内容的安排按照经济地理学的研究对象从微观到宏观包括有要素、企业、产业、城市与区域，以这些研究对象的区位选择、空间分布、空间结构及空间相互作用规律为主线，介绍相关的理论模型、分析方法和研究成果。通过本课程的学习，学生可以掌…
1116	气象气候学	城市与环境学院	专业必修	3	大学物理、高等数学	是地理学和生态学以及城市与环境学院各个专业的基础课程之一，全面系统介绍气象学的基础知识，包括大气科学的相关进展，也是进一步学习的入门课程，其涉及的思想方法也是地理类学科学生理科思维的基础。内容涉及大气物理、天气学、气候学等，介绍大气的基本规律和要素、天气系统和天气预报、气候形成的物理过程、气候地理分布、气候变化的基础知识，使学生初步掌握气象学的基本知识和研究方法。课程讲授中结合气象观测、天气预报、气候分析实习，使得知识的接受更加容易，也能锻炼实践能力，为科研工作打下基础。
5241	美术:素描与色彩	城市与环境学院	任选	2		《美术：素描与色彩》是城市规划专业的必修课程，注重学生的基本素质培养和基本技能训练。课程目的一方面是为了提高学生对于空间形态的观察分析能力，提高艺术素养；另一方面是为了培养空间表现的技能，掌握准确表达空间形态的图示语言。_x000D_ 课程主要内容是素描练习，这是一切造型艺术的基础。练习分三部分：一是室内石膏几何体写生，作为基础素描训练，这部分旨在探讨基本的绘画技巧和风格，包括轮廓线、结构、明暗调子和阴影，学习一点透视两点透视和三点透视。为期5周；二是静物素描，真实表现形状、质感、量感、光感等，为期5周；三是建筑、风景与城市空间写生，准确描绘大体量对象的结构和透视，为期3周。最后一部分做色彩基础讲授和设计色彩的练习，为期2周。_x000D_
2431	经济学原理 (Ⅰ)	经济学院	专业必修	3		本课程是经济系本科生一年级学生的经济学理论入门课程，主要讲授_x000D_ 基本的经济学理论和分析方法。本科程的目的是通过对微观经济学基_x000D_ 本理论与方法的介绍，使学生能够掌握经济学分析问题的基本框架，_x000D_ 并运用所学理论分析案例，从而对实际经济现象和经济政策予以简单_x000D_ 的解释和分析。本课程为进一步深入学习微观经济学理论打下了基础。
2432	经济学原理(Ⅰ)讨论课	经济学院				本课程是与“经济学原理”配合的一门小课程。每星期与“经济学原理”讲授的一章内容相结合，老师与学生们一起读有关文献、进行讨论、展开习题训练，培养学生的经济学思维。课程目的在于培养本科生的经济学感觉，是一门经济学的入门课程。_x000D_ 课程内容如下：_x000D_ 1. 现代经济与现代经济学。讨论内容为：经济学是研究什么的？为什么要学习经济学？你以前的学习内容中那些东西属于经济学的内容？经济学需要什么分析工具？你要学好经济学应该具备什么样的知识结构？_x000D_ 2. 需求与供给。 讨论内容为：需求是如何形成的？供给是如何决定的？让学生举出日常生活中的各种市场例子。_x000D_ 3. 弹性。讨论内容为：价格是如何影响需求的？价格如何影响供给的？收入变化是如何影响市场供求的？_x000D_ 4. 生产与企业。讨论内容为：生产活动的组织方式有哪些？决定生产的基本要素是什么？什么叫生产效率…
2435	政治经济学 (上)	经济学院	专业必修	3		政治经济学是经济学院各专业的基础课程和核心课程。它以生产关系为研究对象，分析资本主义经济的发展过程。开设本课程的目的是为了让学生学习和了解马克思主义基本原理以及马克思主义经济学的基本方法和理论。
3869	英文文体风格鉴赏	英语语言文学系	全校必修	2		本课程能够弥补以往大学英语教学中文体知识欠缺的空白。拟以不同文体风格的“英文名篇”和“英美名著节选”为阅读文本，配有“视听材料”作为课上快捷训练和课下复习的多媒体工具。其授课总目的是强化学员的文本解读能力，提升他们运用所学知识进行口头及书面的表达能力；坚持夯实基本功和逐级提高言语技能的授课方法，为打造既有高文化素养又有实用技能的人才而积极努力。如下详细介绍会使本课程的特点和功用更加凸现：_x000D_ （1）文体风格作为授课亮点：文体风格本质上是指一些典型语言特征的总和，包括体裁的、语体的、时代的和作者个人方面的特征。文体风格学知识在英语的教与学中具有重要的指导意义；如何理解和运用文体知识来赏析文本、评价文本，这将会直接影响一个语言学习者的综合实用技能。_x000D_ （2）英文名篇作为授课重点：这些名篇涉及到人生哲理、社会文化、励志奋斗、言语交际心理等与时俱进的散文。其中有新闻体佳文、…
1149	植物学 (下)	城市与环境学院	任选	2		植物分类和植物地理是生态学、地理科学、城乡规划等专业必备的基础知识和专业技能。本课程包括植物系统演化与分类、植物生态类型、植物区系、植被地理四个方面内容的课堂讲授以及校园植物和植物园实习。通过理论和实践的结合，使相关专业的学生建立一个较为完整的“宏观植物学”的知识体系，具备识别常见植物、运用植物学知识的能力，为学习普通生态学、野外生态学和城市生态学等课程以及毕业后从事相关专业科学研究和城市规划等应用工作打下基础。
2433	经济学原理 (Ⅱ)	经济学院	专业必修	3		本课程是经济系本科生一年级学生的经济学理论入门课程，主要讲授_x000D_ 基本的经济学理论和分析方法。本科程的目的是通过对微观经济学基_x000D_ 本理论与方法的介绍，使学生能够掌握经济学分析问题的基本框架，_x000D_ 并运用所学理论分析案例，从而对实际经济现象和经济政策予以简单_x000D_ 的解释和分析。本课程为进一步深入学习微观经济学理论打下了基础。
2434	经济学原理(Ⅱ)讨论课	经济学院				本课程是与“经济学原理(Ⅱ)”配合的一门小课程。每星期与“经济学原理”讲授的一章内容相结合，老师与学生们一起读有关文献、进行讨论、展开习题训练，培养学生的经济学思维。课程目的在于培养本科生的经济学感觉，是一门经济学的入门课程。
4893	财务报表分析	国家发展研究院	限选	3	财务会计	财务报表分析对于企业外部投资者和内部管理者了解企业财务状况与经营成果，制定投资、经营决策具有重要意义，本课程介绍目前通用的财务报表分析分析框架，重点解读报表中的主要项目，讲解常用的分析方法与财务比率，旨在提高财务报表的分析与判断能力。
4898	博弈与社会小班习题课	国家发展研究院				《博弈与社会》小班分组习题课。
2400	统计学	经济学院	任选	3	微积分	本课程是针对大二和大三学生所开设的统计学初级课程，借助Excel/R/Stata软件，培养学生对数据和统计定理的直观与感性认识，并掌握统计数据分析的方法与技巧，从而具备一定的数据分析和实际操作能力，进行规范的经济学问题研究。_x000D_ 通过本课程的教学，学生将了解统计学的基本原理和方法，对概率模型、抽样分布、参数估计与假设检验等数理统计学的基本知识具有较强的感性认识；能够根据具体任务和条件完成社会经济问题的调查研究和规范的定量分析；提升建立在统计学思维基础上的批判性思维能力与学术研究能力。本课程的学习将为学生今后学习概率论和数理统计、计量经济学、保险精算、财政学等课程奠定基础。
2401	微观经济学	经济学院	专业必修	3	经济学原理 微积分_x000D_ _x000D_	微观经济学通过对个体经济单位的经济行为的分析，说明现代西方经济社会市场机制的运行和作用，以及改善这种运行的途径。_x000D_ 其主要内容包括： (1) 微观经济学的前提及概述； (2) 均衡价格的决定；(3) 消费者行为； (4) 生产者行为； (5) 完全竞争市场；(6) 不完全竞争市场； (7) 生产要素价格的决定；(8) 一般均衡和福利经济学； (9) 市场失灵和微观经济政策。_x000D_ _x000D_ 暑期课程：_x000D_ 《微观经济学》是我国教育部高等教育面向21世纪教学内容和课程体系改革计划的必修课程之一，它不仅被列为高等学校经济类8门核心课程之中，而且是工商管理类各专业９门核心课程之一。对于那些想学好经济学理论及相关知识体系的学生来说， 能否学好《微观经济学》直接影响学生对其他经济学课程的理解和掌握。_x000D_ 作为经济学基础课程，它是在学生前期研修完《经济学…
2402	微观经济学“习题课”	经济学院			经济学原理、高等数学B	微观经济学课程习题课
2450	公司金融	经济学院	任选	3		本课程是微观金融理论的重要基础课程之一。通过本门课程的学习，使学生系统掌握公司筹资，投资，分派股利以及短期财务管理的基本原理和方法。在理解公司金融的基本概念，掌握公司金融管理基本方法的基础上，介绍公司投资和融资的基本方式和方法，使得学生能够识别公司金融管理所面临的风险，并能加以分析，以提出初步的解决办法；同时能够进行相关的金融决策分析，培养学生具有微观金融知识，能够为微观主体提供金融服务并具有一定的管理金融资产的能力。
2454	农村金融学	经济学院	任选	2	经济学概论	“三农”问题是关系我国经济发展的重要问题，而农村金融是影响农村经济发展的重要环节。《农村金融学》课程旨在介绍农村金融的基本理论，系统探讨农村合作金融、农村政策性金融和农村民间金融的运作机制和经济绩效，科学考察农村金融领域资金的运行规律，并结合我国农村金融改革的具体案例，深入剖析农村的结构变革与体制转型对农村经济发展的作用。_x000D_ _x000D_ 本课程主要介绍农村金融市场体系、制度安排以及农村金融的运作方法，有利于学生对合作金融、民间金融、小额信贷、新型农村金融等的理解。
2463	国际贸易实务	经济学院	限选	2	学生如能学过《微观经济学》和《国际商法》，有助于经济学与法学相结合，更好地理解教学内容。_x000D_ 同时，《国际贸易实务》涉及到制度分析，学生如果能具备《法和经济学》、《公共选择》等领域的知识，对课程学习有益。_x000D_	本课程将较为全面地讲授有关国际贸易实务、国际贸易政策、制度与组织、国际贸易基础理论等内容，通过本课程的学习，要求学生通晓有关的国际贸易惯例及其贸易政策，并能够进行一定的理论分析。_x000D_ 具体内容包括：_x000D_ 贸易规则 第一章 导论_x000D_ 第二章 贸易术语与商品作价_x000D_ 第三章 物流运作及风险分担_x000D_ 第四章 资金流运作及风险防范_x000D_ 第五章 检验、索赔、不可抗力和仲裁_x000D_ 小结1：贸易流程与贸易方式_x000D_ 贸易环境 第六章 WTO与区域合作_x000D_ 第七章 进口保护与出口鼓励_x000D_ 第八章 “不公平”贸易_x000D_ 小结2： 贸易保护与自由贸易的纷争_x000D_ 贸易谈判_x000D_ 第九章 博弈论与谈判_x000D_ 第十章 信息论与谈判_x000D_ 第十一章 商务文化与谈判_x000D_ …
2403	宏观经济学	经济学院	专业必修	3	经济学原理、微积分	_x000D_ 本课主要讲授西方经济学在关于宏观经济问题的基本理论及最新发展，包括以下几个重要部_x000D_ _x000D_ 分：_x000D_ ① 国民收入核算理论； ② 总需求分析： 以IS—LM模型为核心； ③ 总供给分析： 以菲_x000D_ _x000D_ 里浦期曲线及弗里德曼修正为基础推导短期和长期总供给曲线； ④ 总供求分析： 结合总_x000D_ _x000D_ 需求和总供给两方面的内容建立一个解释物价和就业变动的理论框架，并从中引伸出基本的_x000D_ _x000D_ 政策含义； ⑤ 经济增长理论： 以哈罗德—多马模型和新古典模型为主讨论均衡增长的条_x000D_ _x000D_ 件及其实现问题。_x000D_ _x000D_ _x000D_ 本课程涉及宏观经济学核心问题——增长和波动的主要理论。全部内容围绕上述两个问题展开，我们课程的总体框架分为四个部分：_x00…
2404	宏观经济学“习题课”	经济学院			经济学原理 微积分	宏观经济学课程习题课
2407	计量经济学	经济学院	任选	3	1.经济学（政治经济学，宏微观经济学）_x000D_ 2．数理统计学（概率分布，参数估计，假设检验，方差分析，回归分析）_x000D_ 3．线性代数（矩阵，向量空间，特征根）_x000D_	通过实验教学，使学生掌握计量经济学软件Eviews的基本功能，能够利用Eviews软件进行数据处理、单方程参数估计、模型诊断与检验、联立方程模型估计等，使学生掌握运用计算软件求解计量经济学相关问题的基本步骤与基本技能；_x000D_ 对课堂教学所提供的教学案例进行验证性实验，利用新数据和新案例进行拓展性分析与练习；_x000D_ 结合学生课外研究兴趣和论文比赛，开展课时外综合性实验和创新型实验，培养学生分析问题和实际解决问题的能力，为进一步学习打下基础。_x000D_
2436	政治经济学（下）	经济学院	专业必修	3	政治经济学（上）	《政治经济学（社会主义部分）》是为培养和提升学生对社会主义阶段的马克思主义经济理论的基础知识掌握和应用能力而设置的专业基础课程。本课程立足于中国社会主义初级阶段，以社会主义初级阶段经济资源配置及其运行规律为对象，力图从总体上分析社会主义基本经济制度和社会主义市场经济体制，阐明和揭示社会主义初级阶段的基本原理和客观经济规律。本课程的主要内容包括社会主义经济制度、经济体制、市场机制、市场体系、企业制度与公司治理结构、收入分配、居民消费、转变经济发展方式、政府经济职能与宏观经济调控、对外经济关系等方面，并结合新时代中国经济发展实践中涌现的新特征，阐述政治经济学在当代中国的发展完善，从而为学生提供与时俱进、扎根中国大地的政治经济学理论知识。
2467	货币银行学	经济学院	任选	3	宏观经济学、微观经济学、金融市场学	本课程主要内容包括：金融体系概览、利率及其决定、银行管理、货币供给过程、金融创新、货币政策等内容
2470	风险管理学	经济学院	专业必修	3	先修课程：经济学原理、概率统计、金融学、保险学 _x000D_	风险管理是研究如何应对未来不确定性的一门科学，本课程首先讲授风险原理，说明风险的本质、风险的成本以及风险管理的程序与目标，然后对企业面临的财产损毁风险、法律责任风险、人力资本风险和金融风险进行风险分析，在此基础上，介绍常用的风险决策模型，并详细解释保险和套期保值这两类重要风险管理措施的机制以及影响企业风险管理的其他因素。最后，讲解风险管理的一些实践应用。_x000D_ 通过本课程的学习，使学生对风险与风险管理的理论有一个系统理解，掌握全面的风险管理措施的切入点及选择原则，并具备一定的解决实际问题的能力。_x000D_
2496	保险学原理	经济学院	任选	3	经济学原理	“风险管理与保险学”是经济学领域的一个重要学科，而《保险学原理》则是该学科的专业入门课程，它介绍风险管理、保险与社会保障的基本原理。本课程的主要教学内容包括：风险与风险管理、保险制度、保险合同、保险市场、人身保险、财产保险、保险公司经营管理、社会保险等。开设本课程的目的是为了引导同学们系统掌握保险学的基本原理，理解保险产品、保险公司和保险市场的运作机制，熟悉社会保险的基本框架，并初步培养同学们对现实世界中保险现象的观察与分析能力，以便未来在“风险管理与保险学”领域继续探索。
2415	保险精算	经济学院	专业必修	3	保险学原理、微积分、概率统计、人寿与健康保险	本课程主要面向风险管理与保险专业本科生讲授精算学在生存模型和寿险产品里的应用，兼顾部分非寿险精算。本课程希望通过介绍几种典型的寿险险种以及一些寿险险种的保费和准备金的计算问题，使得同学们能够进一步掌握寿险保险公司的运营方式。本课程的非寿险部分着重在原理和介绍方面，令同学们对非寿险公司产生初步的了解。
2423	保险会计	经济学院	任选	3	保险学原理	保险会计作为金融学与保险学相关专业开设的选修课程，旨在帮助学生学习、了解与掌握保险公司会计核算与财务报告的基本技术。先修课程为保险学原理。_x000D_
2424	金融工程概论	经济学院	任选	3	本课程要求学生选修之前掌握金融学和高等数学、统计学的基本知识。	本课程将介绍衍生品定价和金融工程的基本理念和方法，帮助同学了解常见的衍生证券，理解衍生品市场的机制和定价方法，并且能够运用衍生品进行风险管理。此外，还将结合课程内容对相关的典型案例进行讨论，并对中国衍生品市场的历史、现状和未来发展做专题讲解。
2438	固定收益证券	经济学院	任选	3	《宏观经济学》，《微观经济学》，《金融市场概论》，《高等数学》，《概率论与数理统计》等	本课程探讨固定收益证券与固定收益证券市场。它着重讨论传统债券和期限结构理论，以及相应的衍生产品构造和定价问题。_x000D_
2458	金融风险管理	经济学院	任选	2	概率统计、金融学	金融风险的广泛存在是现代金融市场的重要特征，与金融活动有关的任何一类经济主体都面临着金融风险。20世纪70年代以来，由于放松管制与金融自由化、信息技术与金融创新等因素的影响，金融市场的波动性增强，金融体系的稳定性下降，金融机构、工商企业、居民甚至国家面临的金融风险日趋严重，金融风险管理日趋复杂；风险管理日益成为机构管理文化中不可缺少的部分。_x000D_ 本科将为学生讲授系统的金融风险管理的框架。通过本课程的学习，使学生掌握金融风险管理的基本理论与基本技能，并具备一定的分析实际问题的能力。_x000D_
2501	保险经济学导论	经济学院	专业必修	2	保险学原理；经济学原理；微观经济学	保险经济学是用一般经济理论来研究有关保险领域问题的一门学科。作为一门独立的学科，保险经济学在国外已经得到较大的发展，它所探讨的问题和分析方法在主流经济学和金融经济理论中也占有很重要的位置。可以说，没有保险经济学的发展，保险方面的理论和知识基本上是一种行业知识体系。《保险经济学导论》课程通过介绍保险经济学的基本概念以及国内外前沿研究成果，探讨保险理论与实践的重大问题，帮助学生加深对保险原理的理解，初步掌握用规范的经济学范式系统分析保险问题的方法，激发学生的研究兴趣。_x000D_ _x000D_ 此课主要讲授内容包括风险和效用、保险功能、保险需求与供给、道德风险和逆选择、保险定价、保险监管等，以课堂讲授为主，同时辅以课堂讨论、小组报告等，指导同学在消化课堂知识的基础上阅读文献，注重培养同学综合应用经济学工具解决保险问题的能力以及表达能力。_x000D_
2515	人寿与健康保险	经济学院	限选	2	保险学原理	引导学生系统掌握人身保险基本产品、消费者选择与运用、公司经营、政府监管等专题的内容；引导学生系统了解中国寿险业发展基本情况；培养对寿险市场基本现象的分析能力；熟悉人寿与健康保险专业英文资料，培养在专业领域进行国际交流的能力。
2414	社会保险	经济学院	任选	2	财政学，保险学概论、宏观经济学、微观经济学、微积分、概率论	《社会保险》是财政学专业和保险专业的主干课程之一，本课程主要介绍社会保险的产生与发展，社会保险的内涵和外延；人口预测方法以及人口老龄化对社会保险的影响；现收现付制和基金制解决人口老龄化问题的能力和对储蓄的影响；社会保险基金的筹资与投资；并专题介绍了养老保险、医疗保险、失业保险、工伤保险、生育保险等保险项目。通过学习该课程，学生能准确掌握和运用社会保险的基本理论和知识，熟悉典型国家社会保险制度的发展历程及其改革等内容，掌握社会保险领域的经典模型和文献，并能运用所学的理论和政策解释和分析我国社会保险和社会保障领域的热点和难点问题。
2488	企业风险管理	经济学院	任选	2	概率统计	企业风险管理主要讲授基于《ISO 31000：风险管理 原则与实施指南》及ISO Guide 73的全面的企业风险管理思维与方法。本课程首先介绍了风险管理国际标准的背景与内容，然后讲授了风险识别方法，包括事件数、事故树、安全检查表、预先危险性分析等；风险评估方法，包括一些统计分析过程、风险指数矩阵、层次分析法、模糊综合评价法等；以及整合风险管理措施的选择。最后，讲解风险管理的一些实践应用。_x000D_ 通过本课程的学习，使学生了解企业风险管理的实务发展，掌握企业风险管理过程中的常用方法，理解这些方法的特点，并具备一定的解决实际问题的能力。_x000D_
2518	金融会计	经济学院	专业必修	3	会计学原理	本课程适用于经济学、管理学相关专业，旨在让本科学生学习掌握金融企业会计方面的专业知识，培养学生在金融企业会计核算、会计报表编制以及财务报告分析方面的实际操作能力。其先修课程是《会计学原理》。
2514	财产与责任保险	经济学院	限选	2		本课程讲授财产与责任保险原理、险种、经营与监管的知识，培养学生分析与解决财产与责任保险领域的理论与实践问题。本课程也包括再保险产品和经营管理的有关内容。课程适合于希望今后加入保险行业，或者从事与保险相关的证券、咨询、投资、监管、社会保险管理、学术研究等方面工作的同学。课程用中文讲授，无期末考试，部分课程资料为英文。
2519	保险资产管理	经济学院	专业必修	2	经济学原理_x000D_ 微观经济学_x000D_ 宏观经济学_x000D_ 保险学原理_x000D_ 金融会计	《保险资产管理》课程是将一般经济学理论、金融学理论、保险学理论和常用法律法规知识综合起来，探讨保险资产管理理论与实践操作的课程。本课程主要是希望通过介绍保险资产管理的基本理论、监管及法律环境、国内外实践等内容，帮助学生理解保险资产管理的特殊性，较为深入地了解中国保险资产管理实践，激发学生的研究兴趣，也为学生打开实践之窗。
4205	拓展训练	体育教研部	全校必修	1		课程介绍_x000D_ 1．拓展训练是将户外游戏活动加入有针对性的项目理念，按照体验式学习模式进行的一种团队教育活动。在特定的求生环境与冒险条件下，以身体活动为载体，以团队学习为模式，以互动游戏为内容，全面提高学生的身体、心理和社会适应能力。它通高空项目、中空项目、低空项目、地面项目、心智项目、理论项目、户外项目等一系列活动，培养同学们积极的自我挑战能力和良好的团队协作能力。拓展训练课可以培养学生的动手操作能力，身心的控制能力，受挫力，沟通能力，自我的再认识、自我激励和自我超越的能力，领导力，承担责任、诚信、团队合作等。_x000D_ 2．安全注意事项:_x000D_ （1）拓展训练注重全方位安全，包括身体、心理、行为、环境、器材等的安全。_x000D_ （2）身体健康并谨遵医嘱，不适合冒险或者强刺激的同学按照“挑战基于选择”原则参加活动。_x000D_ （3）着装适合运动的。_x000…
2480	财政学	经济学院	任选	3	经济学原理。	财政学是研究政府收支活动及其对资源配置与收入分配产生影响的经济学分支，主要包括：财政学的福利经济学基础；市场缺陷与财政职能；预算方案的公共选择；税收基本理论与税收制度；财政支出理论；公债理论；中央和地方财政关系的协调等内容。
1121	人文地理	城市与环境学院	专业必修	2		人文地理学是资源环境与城乡规划管理专业和城市规划专业的重要基础课程。_x000D_ 本课程力争对传统的人文地理学教学思路进行一定的改革，注重引发学生的兴趣点，强调理论与实践并重，通过剖析大量的科研案例尤其是城乡规划和地方发展战略研究案例，结合北京大学以理科思维开展城市规划的背景和特色，强调人文地理在国民经济建设尤其在城乡规划实践中的用途。作为专业基础课，上述教学思路正适全资源环境与城乡规划管理、城市规划专业一、二年级的本科生的特点，引发他们进一步学习专业的兴趣，明白人文地理学的具体用途和重要的思维特征，对理科背景下的城市规划专业的学生培养起到重要作用。_x000D_ 本课程的配套教材《人文地理：理论与应用》与教学过程相辅相成，尤其注重强调以下三个方面的特点：一，由单纯侧重“知识性”向强调“趣味性”转变；二，由单纯侧重“理论”向“理论与实践应用并重”转变；三，由侧重“学科介绍”向“建立学科…
1139	美术实习	城市与环境学院	任选	1	美术与制图（Drawing and Drafting）	美术实习是城市规划专业本科生必修环节，是《美术与制图》课程的延续和深化，目的在于培养城市规划专业学生认识和表现城市空间的能力，提高造型艺术修养，锻炼手绘技能。实习内容以城市建筑和风景园林写生为主，兼顾设计色彩的学习。_x000D_ 课程主要分三部分：一是建筑素描，为期五天。素描对象选取大学校园内的历史建筑、现代建筑、风景园林和建筑小品；二是城市与风景速写，写生对象更为多样化，选取历史遗址、现代广场建筑、城市历史街区等，为期四天；三是设计色彩练习，使用计算机辅助学习，为期一天。所有实习地点均在北京市城区和近郊。_x000D_
1119	文化地理学	城市与环境学院	任选	2		文化地理是地理学的重要学科，这门课程主要将文化产生的方式以及主要文化类型介绍给同学，扩带学生视野的同时，引导同学从空间的角度认识、探讨文化现象。
1122	人口地理	城市与环境学院	任选	2	人文地理、经济地理	介绍人口地理学的基本理论和基本方法，从空间的角度阐述世界和中国人口发展中的主要特征和主要问题。内容主要包括人口数量与人口增长、人口分布、人口移动与人口迁移、人口构成、人口发展规划与预测等。在授课过程中将世界和中国人口基本知识与人口地理理论方法相结合，穿插介绍，侧重以案例的形式介绍中国人口的空间特征及其发展演变过程与趋势。_x000D_ 通过教学，让学生掌握人口地理学的基本理论，了解中国和世界人口增长的主要空间特征和主要问题，了解中国人口的结构性特征及发展演变趋势，了解中国人口分布与再分布的动态过程与机制，掌握分析区域与城市人口发展问题的基本理论和方法。_x000D_
1123	中外城市建设史	城市与环境学院	任选	2		系统讲授中外城市规划与城市建设，以历史进程为轴对比中西，梳理城市规划思想与建设实践的脉络。在介绍史实之余，重点分析各历史时期社会背景、规划思潮与城市建设的互动关系，以期充实学生的城市历史知识，提高其对城市建设史的理论认识水平，为城市规划专业学习打好基础。
1129	城市地理学	城市与环境学院	专业必修	3	人文地理，经济地理	城市地理学从地理空间的角度研究城市发展的有关问题和发展规律，核心内容是从区域和城市两种地域系统中考察城市空间组织，即区域的城市空间组织和城市内部的空间组织。城市地理学课程的教学目的在于，通过课程教学，让学生掌握城市地理学的基本理论和方法论，包括城市形成发展条件、区域城镇化、区域城市体系和城市内部空间组织；了解中国城市分布和发展的基础知识、中国特色的城镇化道路；提高独立分析城市问题的能力；掌握区域城市体系规划的基本原则和方法。_x000D_ 要求学生阅读课外材料，联系区域和城市发展实践，积极思考，多提问题。反对死记硬背书上的条文。学生应具备一定的地理学基本知识基础，上课带一本中国分省地图册。鼓励教学互动，特别欢迎同学们在课堂上随时提出问题，会安排1-2次课堂讨论。_x000D_
5243	建筑设计(一)	城市与环境学院	专业必修	3		《建筑设计》是城市规划专业的必修课程，目的在于使学生掌握建筑学的基本知识，具备建筑设计理念和技能，为城市规划专业打好建筑认知与设计的基础。_x000D_ 建筑学设计和建造城市、乡镇、景园的各种人工环境和构筑物，建筑学是艺术和科学的结合，同时是技术、艺术和社会的产物，它需要很强的技术知识，也需要感性的艺术审美，还需要对于人文和社会的关注。_x000D_ 这门课程包括了建筑学的基础理论、原则和方法，介绍了历史和现代的建成环境，还包括建筑分析评价和审美的基础原则。建筑制图部分包括徒手和器械制图的工具应用、标注、尺寸、制图技法等方面，提升建筑绘图的表现技能。_x000D_ 课程内的方案作业训练形式与空间的构成手法，植根社会文化环境，促进建筑与人的尺度和谐。使学生认真地投入到基本设计原则、设计构成与表现技法的学习，进而寻求更广泛和更关键的设计方略。_x000D_
1130	城市经济学	城市与环境学院	任选	2	微观经济学和经济学原理（如果没有修过影响不大，老师会在课上详细解释相关背景知识）	城市是现代社会中高度集聚的社会经济实体，是社会财富的重要生产地。其内部的居住和各项经济社会活动的空间安排与组织是一个高度复杂的动态系统。在这个系统之中起主要作用的力量有两个，一个是市场的力量，一个是政府的力量。城市经济学研究在市场的作用下城市各项经济活动的空间安排和空间结构的形成。城市规划代表政府的力量，通过对城市土地用途的分配来对城市中的各项社会经济活动进行空间安排和引导。所以规划师应该懂得市场，知道如何通过规划去引导和调控市场。城市经济学就是一门可以帮助规划师认识城市当中市场力量的作用机制与规律的学科。_x000D_ 城市经济学的具体研究内容可以分为基础理论和城市问题分析两部分。基础理论包括宏观的城市化和城市经济增长理论、微观的城市内部空间结构理论和城市公共经济理论。其中城市内部空间结构理论是城市经济学的核心理论，以土地市场中的资源配置机制推导出了城市经济活动的空间分布规律，对大家熟…
1132	城市社会学	城市与环境学院	专业必修	2	城市地理学	介绍城市社会学的起源、发展与流派，系统讲授城市社会学研究方法论和方法，从城市生活时间、城市生活空间、城市居住空间、城市消费空间等方面，对城市社会学的基本理论、方法、变化趋势等进行科学解说，从中国城市转型与中国城市单位角度，对中国城市社会学研究与中国城市问题进行分析，为制订和谐社会政策、编制城市社会规划服务。
1193	社会心理学	心理学系	通选课	2		通过学习使学生了解社会心理学的基本理论、基本知识与社会心理学领域过去及最新的研究进展等，同时结合中国人的心理与行为，能用科学的方法进行社会与人际关系等问题的研究。通过这门课的学习，也使学生能够对自己、社会以及与日常生活有关的心理学问题有深入地理解，从而培养他们以科学的态度处理自身所面临的问题。并可以从事基本的社会心理学研究
5244	规划制图与机助技术	城市与环境学院	专业必修	2	美术：素描与色彩	“规划制图与机助技术”是我国城乡规划专业本科生重要的实践必修课，课程设置在讲授规划制图规范与计算机辅助设计软件应用方法及练习的基础上，让同学们根据教师提供的题目完成系列制图作业。
5245	城乡社区空间规划与设计	城市与环境学院	专业必修	3	建筑设计（1）	“城乡社区空间规划与设计”是我国城乡规划专业本科生重要的实践必修课，课程设置在讲授城乡社区规划理论的基础上，结合案例解读，现状分析讨论，让同学们根据教师提供的题目完成课程设计和调研报告。
5247	城市规划原理（1）	城市与环境学院	专业必修	3	先修课程：城市规划概论、中外城市发展史、城市地理学（或同步）	《城市规划原理1》是城市规划及相关专业必修的一门重要的专业基础课程，内容几乎涵盖了城市规划过程所涉及的全方位专业知识的基本原理。本课程以城市规划理论、原则和布局方法作为基础，以城市各组成要素的规划布局作为核心内容。本课程在阐述现代城市规划体系构成及国内外城市规划思想、理论方法和实践演进轨迹的基础上，着重讲授我国城市规划的编制方法和基本内容，阐述城市规划与区域规划的相互关系，分析影响城市建设的自然条件和环境因素；按编制城市总体规划的要求分别介绍城市的性质和发展规模，城市各组成要素：工业、仓储物流、对外交通、城市道路系统、居住社区、公共空间的规划布局；以及城市遗产保护和城市更新、防灾减灾、城市群规划和村镇规划的相关内容。最后课程通过对不同类型的城市规划实例作典型剖析及城市规划方案比较，培养学生依据城市规划原理的规划综合能力。_x000D_
1140	城乡地域空间认知实习	城市与环境学院	实习	1		城乡地域空间认知实习是五年制城市规划专业本科教学的必要环节，是专业评估考察的内容。_x000D_ 本实习选取京津冀都市圈作为基地。在启动阶段，以天津市区及滨海新区、北京市、唐山市为主要基地开始系统性的实习教学。在条件成熟时，逐步扩展至石家庄、承德、张家口等城市，形成以京津唐为核心的京津冀都市圈实习基地。_x000D_ （1）以京津冀都市圈为教学实习基地，能够充分体现“坚持以地理学为基础的、理工结合的规划教学科研体系”的城市规划专业办学特色，发挥我系在中国城市化、区域研究与规划、创新空间与创新群体、经济地理等城市规划领域的长项研究，通过连续的教学实习，可以达到教学相长的效果。_x000D_ （2）京津冀环渤海城市群是中国目前已形成三大城市群之一，天津滨海新区作为全国综合配套改革试验区，起着探索新的区域发展模式、为全国发展改革提供经验和示范的作用。以此区域作为实习基地，有利于学生了解我国城市…
990	矿产资源经济概论	地球与空间科学学院	通选课	2		矿产资源是一种基本的生产资源和劳动对象。到了信息社会和知识经济时代的今天，70%的农业生产资料仍然与矿产资源有关，80%以上的工业用原料来自矿产资源。二十世纪60年代之后，人类对矿产资源开发和利用的量急剧增长。 矿产资源在现代工业生产和国民经济发展起到越来越重要的作用。不仅如此，矿产资源的开发利用对国家安全的重要性也逐渐得到各国政府的认同，从而给矿产资源这个纯粹的商品赋予了一定政治色彩。随着经济全球化的发展，一国经济的生存和发展受国际政治经济的影响越来越大。主权国家对本国经济的运行和发展实施有效控制和保护的能力实际上在减弱，以往隶属于国家范畴的决策，日益改由一些国际原料协会和国际机构定夺。_x000D_ 矿产资源的开发利用与一个国家和民族的发展与强盛关系非常密切。矿产资源不仅是国民经济发展的基础，同时也一直是国际政治斗争的工具和重大战争的驱动力。所以，矿产资源经济学所面临的研究对象除了矿…
1115	遥感基础与图象解译原理	城市与环境学院	专业必修	3		遥感是地理、资源、环境、规划相关专业本科生应该掌握的基础知识和基本手段。《遥感基础与图像解译原理》课旨在向同学介绍遥感基本原理和现代遥感技术的基本方法。主要内容包括遥感介绍及发展现状、遥感物理基础及技术系统、航空遥感基础、航空像片解译、卫星遥感基础、卫星像片解译、遥感数字图像处理、遥感图像分析、微波遥感专题、植被遥感专题、大气遥感专题。_x000D_ 课程对于选课学生没有先修课程要求，但要求选课学生具有基本的计算机操作能力，以及对新技术与新方法的接受能力。_x000D_ 本课程注重遥感基本理论知识的同时，也非常重视学生的动手能力培养，因此共安排7-8次课堂实习。实习紧扣课堂内容，采用先进的遥感软件和新的数据资料，培养学生遥感图像解译及其数字处理的技术方法。_x000D_ 本课程的电子版参考书、课堂PPT讲义、应用软件、以及实习数据资料，都会于课前1-2天上载到城市与环境学院的FTP服务器…
1127	城市设计	城市与环境学院	专业必修	3	美术制图、建筑概论、园林绿地系统	本课是五年级城市规划专业（工科）本科生专业必修课程。课程目的是要让学生掌握城市设计的基本概念、理论、方法，掌握城市设计项目中调查、构思、设计、表达的手段和技术。学生需要对城市空间、景观、建筑、小品、设施的设计有一个全面的认识和综合的把握能力，从而适应未来城市规划和管理等实践工作的需要。课程前半学期将安排学生做数个空间认知与设计练习作业，包括考察记录、空间分析、小型假想设计等，训练城市空间要素认知、结构关系协调、行为流线组织的能力和技巧。后半学期将布置一个综合设计作业，训练综合考察城市空间现象、发现问题、解决问题的实际操作能力。在这个过程中，将贯穿课程讲解，对城市设计的理论、历史、方法、未来的潮流等进行基础知识的介绍。要求学生同时阅读一定量的城市设计文献，以具备一定程度的理论素养。
1128	城市道路交通规划	城市与环境学院	专业必修	3		本课程主要由四部分内容组成：综合道路交通、部门道路交通、区域道路交通和城市道路交通。_x000D_ 综合道路交通着重分析道路交通的宏观影响因素，包括自然因素（自然环境、自然资源）、社会经济因素（人口与城市、工业与经济）、技术政策因素（技术、政策）这三大因素六个因子，以及道路交通运输布局的总体原则，并阐述我国八纵八横主要运输通道的组成和经济地理意义_x000D_ 部门道路交通将逐一介绍铁路、公路、航空、航运、管道等主要的五种交通运输方式，在了解各自技术特征的同时，着重讲授不同运输方式的站场、港口如火车站、汽车站、机场以及相应运输线路与城市的关系以及在城市中的布局要求；这也是城市道路交通规划中对外交通的重要内容；_x000D_ 区域道路交通重点探讨区域交通与城市发展的相互关系，比如对城市性质、规模、布局、产业、兴衰的影响，尤其是铁路（如青藏铁路、京九铁路）、江河（长江）等道路线性经济带对区域…
1133	房地产估价	城市与环境学院	任选	3	建筑概论_x000D_	房地产价格评估是建立房地产交易秩序的重要中介活动，评估价格是土地产出让、房地产交易、房地产税收等涉及房地产价格的管理和活动的重要参考。我国实行房地产估价人员从业资格认证制度，考取房地产估价师、土地估价师职业资格证书的核心科目就是房地产估价。房地产估价是从事房地产研究、房地产评估、房地产中介，以及城市土地利用的人员的必修课程。_x000D_ 本课程从房地产概念、特性和影响价格的因素入手，系统讲授房地产估价的理论和各种估价方法，以及估价报告的撰写和要求等，重点讲授市场法、收益法、成本法三大房地产估价方法的原理、适用对象和适用条件、估价程序、资料收集、公式及计算、重点参数测算、估价难点和关键，并适当补充房地产估价相关的法律法规知识。_x000D_
1134	城市规划系统工程学	城市与环境学院	任选	2	城市规划理论与实践，系统思想，高等数学	城市规划系统工程学是将系统思想、系统思维方式、运筹学方法以及复杂网络理论等基于整体论的思想和方法运用于作为复杂系统的城市规划和设计研究的学科。这门课程主要包括四个组成部分：城市规划的系统理论、系统方法、运筹学原理和复杂性科学。系统理论包括系统思想、系统方法、信息熵测度等，系统分析方法主要是黑箱方法，包括回归分析和神经网络建模，运筹学方法包括线性规划、层次分析法和模糊综合评价，复杂性科学则着重讲述自组织网络理论，特别是无标度网络分析。如此时间允许，还会讲授基于非线性建模的预测分析和基于灰色系统如GM(1,1)模型的预测分析。
5248	城市规划原理（2）	城市与环境学院	专业必修	2	城市规划原理（1）。	本课程是城乡规划及相关专业必修的一门重要的专业基础课程。在先修课程《城市规划原理（1）》介绍的城乡规划理论与规划体系、各级各类城乡空间规划的内容、编制等课程内容的基础上，《城市规划原理（2）》将进一步讲授作为城乡规划学科研究核心的城乡土地利用，介绍土地利用规划、国土规划等其他空间规划的目标、内容等，介绍城市土地开发原理及实务知识。在课程讲授中，引导学生形成深入专业学习和扩展研究的兴趣，并掌握深入学习和研究的基本方法。本课程的目的旨在培养学生树立全面正确的城市发展观念，为学生未来进行城乡空间规划与城市土地开发的实际操作奠定科学的理论基础。
5268	历史地理学导论	城市与环境学院	任选	2		“历史地理学导论”是为城市与环境学院本科生开设的课程，旨在介绍中国地理格局的形成与发展过程，主要包括历史地理学的基本理论与研究方法、中国疆域的消长变化、政区的划分与管理、水陆交通道路的形成与发展、城市的兴衰、政治经济文化中心的转移、人口的增损与迁移、民族的交流与融合，以及中国历史上的自然环境变迁问题，如河流的改道、湖泊的消亡、森林的消失等等。授课内容兼及中国历史人文地理和历史自然地理两大方面，是地理学相关专业同学了解中国地理发展变化过程的入门课程。_x000D_ _x000D_ 本课以教师讲授为主，利用多媒体等教学工具，以图片、幻灯等形式生动直观地展示中国地理格局的变化过程。在教授知识的同时，注意指导同学做少量自己有兴趣的专题性研究，并在同学自己独立研究工作的基础上组织课堂讨论，鼓励同学积极参与课堂讨论，发现问题，解决问题，培养同学独立思考、独立判断、独立写作的能力，初步培养同学阅读历史…
1125	城市总体规划 (课程设计)	城市与环境学院	专业必修	3	城市规划原理_x000D_ 交通运输地理学与城市道路交通规划_x000D_ 居住区规划_x000D_ 建筑概论_x000D_ 园林绿地规划_x000D_ 城市地理学_x000D_ 城市规划机助技术	城市规划是一门应用性很强的学科，本课程属于城市总体规划的设计实践课程。在系统总结与城市总体规划相关的课程知识的基础上，通过对具体城市基础资料的分析研究，认识该城市的特点和问题；根据区域规划目标和城市性质定位，确定城市发展目标和规模，明确规划区内的开发建设要求；开展建设用地评价，选择和确定城市建设用地范围；调整城市布局结构，构建城市内外交通运输体系提出主要的城市功能、公共服务设施和基础设施的布局；确定绿地系统的发展目标及总体布局；确定历史文化保护及地方传统特色保护的内容和要求。最后形成符合城市总体规划要求的规划成果。
1141	人文地理学研究方法	城市与环境学院	限选	2	人文地理、经济地理	本课程旨在帮助学生了解当代经济地理学方法论发展的思潮变迁，理解不同思潮的代表性方法，及其理论前提、优点和局限。在此基础上，从讨论如何规划一个研究项目入手，系统介绍定量数据搜集方法及初步分析技术、定性数据搜集方法及分析策略，并结合空间分析技术及空间批判思想，组织学生针对具体的社会经济问题，展开对经济地理学方法论问题的进一步探讨。并结合课外研究实践，引导学生面向具体问题进行创造性实践。
1147	旅游地理学	城市与环境学院	限选	2	是本院2年级以上，对地理有一定的基础认知（或理解）后	本课是为环境学院本科高年级开设的选修课。建议二年级以上选修。_x000D_ 目的：通过本课的学习，使学生除对旅游地理基本概念和学术进展有了解外，强调有一定量的调研训练，使同学能够掌握一些基本研究方法。_x000D_ 讲授：课堂进行为主（如有条件，外请行业领导、旅行社方面做讲座）。_x000D_ 实习：包含文献查阅、作综述、表述等，游客调查、专题研究等。一般建议分组进行。_x000D_ 讨论：课上、课下同组、组与组间进行_x000D_ 作业：综述、文献查阅、游客调查与专题研究均计入作业范畴_x000D_ 考试：开卷（出份旅游地理的考卷及答案，目的督促学生复习）_x000D_
4129	习近平新时代中国特色社会主义重要思想概论	马克思主义学院	任选	2		《习近平新时代中国特色社会主义重要思想概论》由北京大学马克思主义学院开设，是2017-2018年度北京市教工委支持下“名家领读经典”系列思想政治理论创新课程的重要一环。_x000D_ 该课程包含8讲，围绕习近平重要思想，综合讲述近年来中国内政、外交、军事、文化等方面的理念和动态。_x000D_ 课程邀请理论名家，以讲座的形式开展教学，对引导大学生研读经典著作、思考重大理论和现实问题具有重要意义。_x000D_
5237	区域规划	城市与环境学院	专业必修	2	建议先修城市总体规划，城镇体系规划	本课程首先从区域的概念、地域性、层次性等特征入手，总体介绍区域科学的发展与任务，区域研究的特征和要求，区域发展的特点和动向，以及区域规划的内容和任务。_x000D_ 区域规划具有强烈的时代性和实践性。课程将分析知识化、信息化、全球化、气候变化等国际大背景以及我国关于建设小康社会、社会主义新农村、科学发展观、城乡统筹规划、构建和谐社会、建设低碳城市规划等政策对区域规划的影响和要求，特别是功能区规划的重要影响，探讨新形势下的区域空间观、区位观、市场观、资源观和发展观，以及由此引起的规划目标、规划理念、规划重点、规划效果、公众参与、规划实施等区域规划特征的变化和可持续、区域统筹等新的理念。_x000D_ 区域规划基础理论体系包括三大框架，第一，区域空间结构理论，研究区域土地利用类型的分布、区域城镇体系的结构、社会经济发展在空间布局的特征，是对客观的区域发展景观的分析，以区位论作为基础，比如古典…
5246	交通分析模拟与规划	城市与环境学院	任选	2		《交通分析模拟与规划》是城乡规划专业、资源管理与城乡规划专业的基础专业课之一。交通是城市和区域最重要的经济部门之一，是人类社会经济活动的外在体现，也是支撑城市与区域发展的关键基础设施之一。同时，交通问题，例如交通拥堵、能源消耗、环境污染、交通事故、交通社会公平等也给城市和区域可持续发展带来压力。交通分析模拟与规划类课程已经成为国际和国内高校开设城市规划专业的主要课程之一。_x000D_ _x000D_ 本课程讲授城市与区域交通问题的现象与机制，城市与区域交通流产生的基本原理，交通分析理论和方法，交通模拟宏观和微观模型及其应用，交通规划模型构建与规划编制，交通规划和管理这政策评价。具体涵盖了交通调查方法、交通发生与吸引、交通分布、交通方式分担、非集计模型、交通分配及其扩展模型、组合模型、动态交通分析、微观交通流模拟、交通规划方案及其评价、交通政策及其评价等内容。通过选修本课程，学生将了解城…
5266	综合社会实践实习	城市与环境学院	实习	1	本科三年级结束后的城市规划专业学生	城市规划是理论与实践紧密结合的学科，综合社会实践实习课，要求学生直接参与教师的具体研究或实践的课题工作，使学生在本专业相关实践中运用所学的理论知识，加深课堂知识的理解，初步掌握相关研究和实践的调研、资料查阅、数据分析、图件绘制等基本方法。_x000D_ 该课程由城市与区域规划系、城市与经济地理系全体教师共同承担，各位老师根据自己的科研项目，安排实习同学的实习内容。两系教师的研究方向涵盖了人文地理和城市规划的各相关领域。_x000D_
1126	城市基础设施规划	城市与环境学院	任选	3	城市规划原理	城市基础设施规划是城市规划的主要内容之一，也是城市规划评审报批必须呈交的成果之一。本课程与城市规划原理相结合，讲授城市基础设施规划的基本原理与方法，主要内容包括：城市基础设施概论、城市给排水工程规划、城市供电规划、城市用地竖向规划等。
5238	城市遗产保护与规划	城市与环境学院	任选	2	城市规划概论	城市遗产是指在城乡空间范围内的、反映城乡历史文化内涵的、具有文化经济（潜在）价值的、通过保护维修并能以不同形式延续利用的遗产，是文化遗产的重要组成部分。在中国，城市遗产涉及世界文化遗产、历史文化名城（镇、村）、历史街区、各级文物保护单位、近代优秀建筑等，涉及面广，对其的保护与再利用，是保证城乡社会可持续发展的一个重要方面。_x000D_ 本课程主要包括城市遗产的文献综述、史地分析、类项比较、价值评估、社会调研与保护规划6个主要章节，并附有参考文献、案例与索引。
5242	规划设计实习	城市与环境学院	实习	1		针对城市规划专业大四的学生，要求学生大四暑假到甲级规划设计院实习
5252	城市控制性详细规划	城市与环境学院	专业必修	3	城市规划原理，规划制图与机助技术	“详细规划”是我国城乡规划专业本科生的专业必修课，是一门理论与实践并重的课程。课程设置在讲授控制性详细规划理论的基础上，结合案例解读与分组讨论等方式，让同学们根据具体题目完成课程设计和调研报告。
1124	城市规划管理与法规	城市与环境学院	限选	2		城市规划管理是城市规划学科的重要组成部分。_x000D_ 我国实行城市规划人员从业资格认证制度，考取城市规划师的重要内容之一就是城市规划管理与法规。这门课是从事城市规划管理工作、城市规划设计等技术工作、房地产开发经营与管理等工作的人员的必修课程。_x000D_ 本课程分为三大部分：一是理论部分，涉及行政管理、行政法学的有关知识和城市规划管理的基本知识。第二是管理运作，按照城市规划管理系统的构成，涵盖城市规划编制和审批管理，建设项目选址管理，建设用地规划管理，建设工程规划管理，城市规划实施的监督检查等，分别介绍其概念、管理任务、管理对象和特点、管理内容和依据、管理程序和操作要求。历史文化遗产保护规划管理的要求。_x000D_ 在此基础上，根据我系办学特点，增加房地产管理法、土地管理法相关内容及其与城市规划管理的关系。_x000D_
1135	社会综合实践调查	城市与环境学院	任选	3	城市规划原理	_x000D_ 社会综合实践调查能力是城市规划专业学生必须掌握的基本专业技能，也是全国高等院校城市规划专业指导委员会提出的城市规划专业教学基本要求之一。“社会综合实践调查”是一门理论与实践并重的课程。课程需要同学们进行城市问题选题，并进行实地踏勘、问卷调查和相关访谈，最终完成社会调查报告，从中选拔优秀作业参加当年的全国城市规划专业竞赛。_x000D_ _x000D_ 通过课程的开设，使城市规划专业学生具备如下能力：通过观察、访谈及问卷等形式进行数据和资料收集的能力；运用定性、定量方法对各类数据和资料进行综合分析、预测和评价的能力；对规划及其相关问题进行研究并提出对策的基本能力。_x000D_
4914	货币银行学	国家发展研究院	限选	3	中微、中宏_x000D_	货 币发行与利率和价格之间存在什么样的关系？为什么长期债券的收益率一般高于短期债券的收益率？银行存款、股票市场和债券之间的差别主要是什么？投资决策是 由什么因素决定的？中央银行是如何制定和执行货币政策的？本课程的主要目的是通过学习基本理论，帮助学生了解货币、银行和金融的基本运作与实践，并由此学 会分析实际经济现象。
5249	城市公共空间规划与设计	城市与环境学院	专业必修	3		城市公共空间狭义的概念是指那些供城市居民日常生活和社会生活公共使用的室外空间。它包括街道、广场、居住区户外场地、公园、体育场地等。在西方城市建成环境研究领域，公共空间的概念于二十世纪60年代从社会学和政治哲学领域引入相关著作中。因其揭示出物质空间同抽象的社会、政治空间的内在联系而引起了建成环境研究领域学者的广泛讨论。城市公共空间为丰富的城市活动提供了场所，为不同人群的交往与融合提供了机会，其开放和包容保证着城市活力的产生，在多种层面上具有重要意义。_x000D_ 本课程旨在通过了解特定物质空间背后社会经济制度因素，解释现存公共空间的存在及其形成过程，并探索其现存问题的解决办法。在设计改造过程中，重点理解当代中国快速城镇化背景下影响公共空间生成的社会制度原因。再通过比较东西方公共空间受到社会、政治因素影响的异同，体会设计地块空间属性并基于特定价值标准对选定地块进行设计改造。_x000D_
5255	城市生态与环境规划	城市与环境学院	专业必修	2	生态学基础，综合自然地理，地球学概论等。	本课程为城市规划专业教学指导委员会确定的城市规划专业的骨干专业必修课程之一。教学内容围绕生态学基本知识和应用展开，要求学生：掌握生态学基础知识，城市环境学概论与城市化影响下的环境效应，城市生态系统的特点等内容；熟悉城市中人与环境关系，以及与城市研究和城市规划关系密切的重要生态学应用领域内容；了解生物多样性保护、生态系统管理、生态恢复、生态工程、生态规划、生态城市建设、产业生态学与循环经济等内容，并能够应用与城市环境规划实践。_x000D_ 教学计划以指导培养目标为城乡规划和景观设计学的学生为主，兼顾对生态学和生态学应用感兴趣的学生的需要。课程目标是使学生经过本课程的教学后，充分理解生态学的基本概念、法则，能够结合具体的案例将这些知识灵活应用到所遇到的土地利用、城乡规划和资源利用保护研究与实际应用中，在协调城市化实践中遇到的各种复杂关系过程中能够争取主动，高瞻远瞩。_x000D_
5259	城乡游憩与旅游规划	城市与环境学院	任选	3		本课程分为11次课堂教学，讲解旅游、游憩和城乡发展的关系，旅游产品的特征和分类，同时详细讲解不同类型旅游地与游憩空间规划设计中应掌握的理论知识和注意事项。_x000D_ 同时学生个人分别就文献综述、研究设计、论文撰写为三个单元的研究训练，研究训练需要结合课程所学内容，至少与城乡旅游与游憩有较紧密的关系的内容展开。_x000D_
5231	产业地理学	城市与环境学院	任选	3	经济地理学	产业地理学是经济地理学的分支学科，主要任务是通过描述和解释产业空间的变动，理解人类工业化过程对所生存的地理景观的影响，以及工业化在全球不平衡的发展对地方的影响。研究关注企业的区位选择和影响因素，以及宏观产业空间布局和区域发展政策演变，特别是技术创新对地区工业化发展的影响，地方环境如何影响产业技术创，并进而影响地区产业发展的持久优势。课程通过讲授工业地理总论和产业部门分论，帮助学生理解影响工业区位变迁的主要因素，与人类工业化密切相关的景观变迁和环境影响，并结合区域发展、城市规划管理等实践内容，培养学生就特定地区开展产业技术经济分析的能力。
5258	城市规划高级专题讲座	城市与环境学院	任选	2	城市规划原理，城市规划管理与法规	本课程是面向城乡规划及相关专业高年级本科生的系列专题讲座。专题将涉及：人口、土地等城乡发展要素，多规合一、乡村振兴、国家级新区建设等城乡发展战略，大数据、非正规空间、城市治理等城市研究新方向，土地财政、PPP等城市建设投融资议题。
3866	英语语境中的中国历史与文化	英语语言文学系	全校必修	2		“英语语境中的中国历史与文化” 一课，在历史的背景下考察若干中国文化现象， 其中包括远古神话，经典哲学，战略思想，古代发明，传统教育，女性与婚姻， 和当代中国青年等。本课不是对中国历史和文化的泛泛介绍，而是对中外文化交 流中的热门或困惑的话题进行深入的学习和探讨。本课将通过课堂讲授、视听、 讨论、主题发言等多种教学方式，加强学生对中华文明的起源和沿革的深层理 解。帮助学生从多元的视角来看待中国历史传统、中国文化特点、中国国民心理 以及中国与世界的关系。提高学生阅读英文著作、运用英文表达思想的能力，促 进学生中外文化交流的学术兴趣和使命感。把英语学习变成中国人走向世界、弘 扬中华文化的一个途径，以促进不同文化间的相互理解和对话。
4888	线性代数	国家发展研究院	限选	4		线性代数是数学的一个分支。线性代数首先要解决的问题是求解实际中大量出现的线性方程组，所用的工具是矩阵、向量与行列式。向量、矩阵不只是用于求解线性方程组，在自然科学、人文、经济、管理、工程技术众多领域有广泛的应用，因此有必要对它们作进一步深入的研究，于是引入了线性变换、向量内积、正交矩阵、矩阵的特征值与特征向量、二次型等内容的研究。近些年，随着计算机广泛应用，科学技术迅速发展，线性代数得到日益广泛的应用，使得线性代数成为一门重要的基础课。本课程讲授线性代数的基础理论与方法，并进行相应的基本训练。
4889	概率统计	国家发展研究院	专业必修	4	微积分、线性代数	概率论与数理统计是研究自然界、人类社会及技术过程中大量随机现象规律性的一门数学分支。概率论把随机现象抽象为随机变量去研究它一般的规律性，数理统计从收集、整理与分析实际问题中的随机数据出发，对问题去作出推断、预测与决策。在很大程度上说，概率论是数理统计的基础，数理统计是概率论的应用，又对概率论的研究有很大的推动。随着现代科学技术迅速发展，这门学科得到蓬勃发展，在自然科学、经济、人文、管理、工程技术等众多领域有越来越多的应用。概率论与数理统计是一门重要的基础课程，本课程着重介绍它的基本概念、理论与方法，进行必要的基础训练。
5311	全球环境问题	环境科学与工程学院	通选课	2		本课程主要介绍目前全球性环境问题中有关气候变化 、平流层臭氧损耗、生物多样性和持久性有机污染物的科学问题和国际履约。
2766	民事诉讼法	法学院	专业必修	4	宪法学_x000D_ 法理学_x000D_ 民法总则	民事诉讼法是法学院本科生的专业必修课程，主要介绍当事人和法院如何使用诉讼这种最正式的纠纷解决手段，去适用法律解决民事争议。通过本课程的学习，学生将从专业的角度思考民事诉讼中的法律问题和哲学问题，并为将来的法律职业做好准备。_x000D_ _x000D_ 民事诉讼的结构决定了实体问题的解决。在理论方面，本课程将引导学生从民事诉讼法的角度，探讨法学中的一些基础理论范畴之间的关系，例如实体与程序，法院与当事人，公权与私权，等等。同时，也将为学生介绍民事诉讼的基础理论，例如诉权、诉讼标的、既判力，等等。_x000D_ _x000D_ 在实务方面，课程将深入浅出地为学生展示我国民事诉讼的各种制度的要点，例如管辖制度，证据制度，保全制度，等等。同时，也将对各种诉讼程序和非讼程序的内容进行阐释，使学生能够运用这些程序，解决民事纠纷。总之，帮助学生学会民事诉讼的各种操作，为将来的法律实务奠定基础。
2768	宪法学	法学院	任选	3	大学一年级课程，没有先修课程要求。	宪法学是法律系本科生的必修课，也是法学基础性的课程。 主要讲授：宪法_x000D_ 的基本理论，我国宪法与历史经验，我国的国家性质和经济制度， 我国的国家_x000D_ 结构和政权组织形式，我国的国家行政机关，司法机关，检察机关, 我国公民_x000D_ 的基本权利和义务，我国的选举制度、国旗、国歌、国徽等。
2770	侵权法	法学院	限选	3	法学基础理论、宪法、民法总论、债权法	本课程以《侵权责任法》、《民法通则》等现行法律为依据，紧密结合最高人民法院有关司法解释，尤其是以大量法院判决为基础，吸收国内外最新研究成果，理论联系实际，系统阐述了侵权法的基本原理和规则。_x000D_ 本课程在介绍侵权法基础知识的基础上，着重讨论侵权法的基本范畴和思维模式、侵权之权的认定与侵权法的规范途径等传统教材未讨论或者未专门讨论的侵权法基本原理问题；专门讨论结果责任和侵权法归责原则的体系效应；在类型化侵权责任中，注重结合法院判决展开讨论。力求使学生掌握侵权法规则的同时，把握侵权法的基本原理；在获得知识的同时，提高分析问题和解决问题的能力。_x000D_
2771	民法总论	法学院	任选	3	法理学；宪法学	民法总论课程是法学院本科生最重要的专业课程之一，是培养法学院学生法律知识与法律思维的基础性课程之一，是法学院本科生专业骨干课程之一，也是很多相关课程的先修课程，包括物权法、债权法、亲属法、知识产权法、民事诉讼法、公司法、海商法、票据法、国际经济法、国际私法等。民法总论课程以法律关系、法律行为、民事权利等主要概念为基本线索，讲述民法的历史与沿革、民法的基本原则、民法的功能与理念、民法的渊源、民法与相关法律部门如商法、经济法、民事诉讼法等之间的关系、自然人制度、自然人的人格权与身份权、法人制度、非法人组织制度、法律行为的理论与制度、代理制度、诉讼时效制度等。
2782	刑法分论	法学院	任选	4		本课程介绍了刑法分论的基本理论问题。按照我国刑法分则的逻辑体系，结合具体案例，对各类犯罪逐类进行介绍、分析和研讨。
2764	中国法制史	法学院	任选	3		中国法制史是法学专业的基础课程，介绍中国法律起源、发展的历史时期，讲述不同时期法制的形式、内容、基本原则、特征及历史地位，探讨法律思想和社会变化与法制演进的关系，使学生了解中国法制建设的历史经验与民族特色。
2769	行政法与行政诉讼法	法学院	专业必修	4		本课程是教育部高等学校法学学科教学指导委员会确定的高校法学专业14门核心课程之一。该课程全面、系统、深入阐释行政法与行政诉讼法的基本理论和基本知识，研究的范围主要包括行政法的一般原理、原则；行政法主体的一般理论及行政主体的职责、职权、管理手段与行政相对人的权利、义务；行政行为的一般理论及行政行为的性质、特征、构成要件、合法要件与各种类别行政行为的运作程序；行政救济的一般理论及行政复议、行政诉讼的性质、功能、行政复议和行政诉讼的受案范围、管辖、程序与裁判标准；行政赔偿的一般理论及行政赔偿责任构成要件、归责原则、赔偿范围、方式、标准与程序等。本课程主要以我国行政法治实践和行政法学说为基本研究对象，同时吸收、借鉴国外行政法学研究的成果。本课程力求在继承、批判和扬弃国外行政法学的控权论、管理论、行政权力本位论、相对人权利本位论等各种学术流派的基础上，形成和建立有中国特色的行政法学理论体系。
2781	刑法总论	法学院	专业必修	4		本课程重点讲解刑法总论的知识，对刑法规范进行叙述和阐明。对我国刑法中的一些基本理论问题，特别是刑法理论研究的最新成果，进行全面系统的讲授，并适当介绍外国刑法的理论知识和最新的发展趋势。在讲课中注意穿插一些案例，探讨实际中存在的一些问题，加强理论与实际的联系。
2835	刑事诉讼法	法学院	专业必修	4	宪法、法理、刑法、民事诉讼法	刑事诉讼法学是一门以刑事诉讼立法、刑事诉讼实务和刑事诉讼理论为主要研究对象的一门法律学科，它是法学院开设的十四门基干课之一，也是国家司法考试的重点科目。
2839	债权法	法学院	任选	4	民法总论	债权法是法学院基干课程民法学的组成部分之一，债权法包括了合同法、侵权法、不当得利、无因管理等内容及其共通的规则与理论。在民法学诸领域中规则和理论最为复杂、实用性最强、适用面最广。
2777	民法案例研习	法学院	限选	3	民法总论、债权法、物权法	结合重点的民商法知识，每周提供一个民商法的典型案例，供学生分析讨论。案例的内容，主要涉及民法总则、物权法、合同法、侵权责任法等领域，必要时，可以少量分析讨论包括公司法、破产法在内的商法案例。
2816	劳动法与社会保障法	法学院	任选	3	法理学、民法、民事诉讼法等法学基础课程	《劳动法与社会保障法》是实践性较强的法学课程，全面系统研究社会主义市场经济下劳动关系的法律调整及社会保障的基础理论和主要法律保障。本课程的主要内容包括：（一）劳动法的基础理论：劳动法的调整对象，历史沿革，基本原则，法律地位及体系，劳动法律关系等；（二）劳动法的主要内容：劳动就业，劳动合同，集体合同，劳动工资，工时休假，职业安全与卫生，职工奖惩，工会等；（三）劳动争议解决法律机制；（四）劳动法的监督与检查；（五）社会保障法的基础理论及养老，失业，工伤，疾病，生育等社会保险以及社会救助、社会福利、社会优抚制度。
2820	国际公法	法学院	任选	4	法学院规定的前两个学年的必修课（包括宪法、行政法、民法、刑法、诉讼法等）	国际公法主要是指国际法主体间法律规范的总和，既包括和平时期的法律规范，也包括武装冲突（或战争）期间交战国之间以及交战国与中立国之间的法律规范。其特点主要表现以下几个方面：第一，国际法主体主要是主权国家。政府间国际组织在一定的条件下和一定的范围内可以成为国际法主体。第二，国际法规范主要来源于国际条约、国际习惯和一般法律原则。第三，国际法的强制实施主要依靠主权国家单独或集体行为。在特定的情况下，政府间国际组织也可以采取集体强制实施措施。第四，国际法的总体发展受制于国际政治、国际经济等要素的制约。因此，在学习这门课之前需要具备良好的国内法基础，以及国际政治、国际经济的基本知识和训练。
2821	司法精神病学	法学院	任选	2		本课程通过课堂讲授系统的介绍心理学、精神病学、司法鉴定学等相关学科的基本理论和方法，结合在司法实践中的案例理论联系实际进行分析研讨。使学生通过本课的学习，比较全面地了解司法精神病的基本知识，初步掌握司法精神病学的理论和方法以及司法鉴定的基本原则。
2824	票据法	法学院	任选	2	民法总论、物权法、债权法、合同法	本课程主要内容涉及票据与票据法的一般问题：票据法律关系；票据行为；票据权利；票据的伪造、变造与涂销；票据抗辩；票据的丧失与补救；汇票、本票、支票制度的主要内容等。_x000D_
2829	刑事执行法	法学院	限选	2	刑法学、刑事诉讼法学	《刑事执行法学》为法学院本科生限选课程，周学时2。该课程主要讲授的内容有刑事执行法学概述、刑事执行的历史发展、刑事执行立法、刑事执行机关、刑罚（生命刑、自由刑、财产刑、资格刑）执行、罪犯管理及矫正、罪犯劳动、出狱人社会保护等。本课程强调理论联系实际，通过课堂讲授、专题讨论及参观座谈，使学生掌握刑事执行法学的基本理论，了解刑事执行立法和行刑的基本实践，完善刑事法学知识结构。
2832	经济法学	法学院	任选	3		经济法是自20世纪以来发展最为迅速的新型的法律部门，是资本主义和产业发展达到新的阶段而产生的法律部门。它最早以制度经济学和宏观经济学为基础，进入80年代以来，受到了社会法学、法律经济学，以及诸多经济理论的影响，并且在实践中表现为以英美国家的公共职能私有化、市场化为代表的公共政策和相关法律制度变化。本课程侧重于介绍统治经济法的各个部门的核心理论，也将分析和探讨与中国相关的法律问题和实践。具体内容包括经济法的源流、理论框架、公私关系、实质正义和社会理论、规制理论、财产理论、合同理论、组织理论以及公共责任理论等，涉及到政府与市场的关系、国有企业和国有资产制度、公平竞争、关系型契约、企业间关系等。本课程的指导思想为：通过讲授和指导阅读、讨论等，引领选课学生掌握经济法总论的基本框架，理解经济法的历史及其发展趋势，面临的核心问题，以及框架性的体系。要求：掌握和理解现行经济法制度的框架，阅读相关的主要…
2838	物权法	法学院	专业必修	2	民法总论	物权法是法学院基干课程民法学的组成部分之一，涉及民法学中最为基础的部分之一，理论与规范复杂、实用性强、适用面广。本课程将涉及物权概述、物权变动、物权的保护、所有权、用益物权、担保物权、占有等。_x000D_ _x000D_ _x000D_
2844	国际私法	法学院	任选	2		本课程将集中讨论国际私法的若干重要领域,诸如法律适用的基本理论、基本原则、基本规范和基本制度,同时从国内外的有关理论与实践入手,着重研究涉外民商事主体、涉外物权、涉外知识产权、涉外债权、涉外婚姻家庭、涉外继承权等领域的法律冲突与法律适用。鉴于我国现已成为一个多法域国家(内地、香港及澳门),本课程还将单独阐述区际法律冲突问题。为使涉外民商事当事人的实体权益能够得到充分、切实的保障, 本课程亦将对国际民事诉讼和国际商事仲裁做深入细致的分析。
4182	中华毽	体育教研部	全校必修	1		踢毽运动是古代中国人发明的，根据历史文献记载它起源于汉代，距今已有2000多年的历史，是中华民族体育文化的骄傲。"中华毽"是民族体育的特殊代表。经过长期的实践和探索，发现这项运动有着其它运动所不能比拟的健身效果。运动医学角度分析，踢毽的技术动作需要四肢通力合作，是一项全身运动，它主要以下肢盘、磕、绷、拐、落等动作来完成，通过抬腿、跳跃、屈体、转身等动作使脚、腿、腰、颈、眼等各个部分得到锻炼。长期参加踢毽运动不仅可以促进血液循环和新陈代谢，增强心肺功能，提高身体的灵活性，还可以起到明显的减肥效果。踢毽子要求技术动作准确，使毽子在空中飞舞不能落地，而且每种动作需在瞬间完成，它使人的大脑高度集中，心神专一，从而排除了杂念，使习毽者感觉到身心舒畅，活力无限。
4910	发展经济学	国家发展研究院	限选	3	中级微观经济学_x000D_	本课程是为国家发展研究院双学位本科生开设的课程，讲授发展经济学的基本原理和分析工具。课程注重和中国现实的结合。本课程的先修课为中级微观经济学和中级宏观经济学。_x000D_ _x000D_
2794	知识产权法学	法学院	专业必修	3		本课程是为北京大学法学院本科生开设的法学基干课，旨在使学生：_x000D_ 1、掌握中国知识产权法律制度的基本构成和原理：主要包括《专利法》、《商标法》、《著作权法》；_x000D_ 2、了解中国知识产权立法、司法及执法现状；_x000D_ 3、了解国家知识产权战略及企业知识产权战略的主要思路；_x000D_
2808	企业法／公司法	法学院	限选	3	学时分配补充说明：原则上企业法部分占三分之一，公司法部分占三分之二，具体学时的细分由任课教师自主决定安排。_x000D_ 先修课程主要是法学基础理论、民法总论和民事诉讼法学。如果学生辅修过经济学专业的微观经济学课程以及市场学、厂商理论等方面的课程，理解会更好，效果也更佳。_x000D_ _x000D_ _x000D_ _x000D_ _x000D_ _x000D_ _x000D_ _x000D_ _x000D_ _x000D_ _x000D_ _x000D_ _x000D_ _x000D_ _x000D_ _x000D_ _x000D_ _x000D_ _x000D_ _x000D_ _x000D_ _x000D_ _x000D_ _x000D_ _x000D_ _x000D_	本课程紧密联系我国建立和完善现代企业制度和企业法制建设(含公司法律制度建设)的实践，运用比较和实证分析的方法主要围绕企业组织形式、企业设立审批和登记制度、企业目的、独资企业业主的权利与义务、合伙企业的类型及法律特征、外商投资企业与国有企业的特殊法律状态、投资者与企业的关系、投资者风险责任范围以及投资者利益保护、公司类型、注册资本制度、股票发行与交易、公司治理结构、公司财务制度、股权转让、关联交易、公司分立与合并、公司人格否认制度、公司收购、公司重整、企业解散与清算制度、企业破产制度等问题展开讲授。任课教师在上述内容中可进行适度繁简和增加、取舍调整，部分内容也可布置学生阅读教材及其他文献资料，从而丰富课堂教学。
2813	犯罪学	法学院	限选	2		犯罪学是利用多种学科的理论和实证研究的方法研究犯罪问题的综合科学。对法学院的学生来说，犯罪学和刑法学是两门相互映照、相辅相成的学科。刑法面对已然的犯罪考虑如何惩治罪犯，是一种“临床医学”。而面对可能的被害和危险，犯罪学考虑人们如何预防未然的犯罪，是一种“预防医学”。作为规范法学，刑法学更多地涉及演绎逻辑的运用，而作为事实学，犯罪学更多地涉及归纳逻辑的运用。刑法规范关注法官权力的限制和被告人权利的保障，是一种价值评价；而犯罪学着眼于刑事政策的决策基础，是一种描述和解释。从研究方法来看，刑法学偏重定性分析，而犯罪学重视定性与定量相结合的综合分析。刑法学的范畴体系自成一体，自给自足，是封闭型的学科，而犯罪学是多种学科的理论方法构成的综合科学，是开放性的学科。犯罪学是法学院学生完善知识结构的基础学科之一。
2814	破产法	法学院	任选	2	民法总论；债权法；物权法	在传统的民商法体系下，破产法与公司、票据、海商、保险等并列为最重要的商法制度。破产法不仅确立了企业的退出市场的机制，也规范了个人破产制度。与一般民商法有重要关联，是透彻理解民商法基础理论所必不可少的学科。2006年8月，经过长达20余年的反复，我国通过了第一部面向市场经济的破产法。这为破产法研究与教学奠定了坚实的现行法基础。本课程将有助于学生从企业制度层面以及民法制度延伸的层面掌握破产法律制度。_x000D_
2817	国际经济法	法学院	专业必修	3	国际私法、国际公法、民法概论、合同法、公司法、知识产权法、票据法、海商法、保险法、国际商事仲裁和国际民事诉讼_x000D_	一、概念_x000D_ 国际经济法是调整国际经济活动和国际经济关系的法律规范的总和。也就是调整国际经济交往中商品、技术、资本、服务的跨国交易流通中形成的法律关系的法律规范和法律制度的总和。国际经济法是一个涉及国际法与国内法、“公法”与“私法”、国际商法与各国涉外经济法等多种法律规范的边缘性综合体。这门新兴学科的边缘性和综合性，是国际经济法律关系本身极其错综复杂这一客观存在的忠实反映，也是科学地调整这种复杂关系的现实需要。它是调整超越一国国境的经济交往的法律规范。调整的对象，不仅限于国家政府之间、国际组织之间以及国家政府与国际组织之间的经济关系，而且包括大量的分属于不同国家的个人之间、法人之间、个人与法人之间以及他们与异国政府或国际组织之间的各种经济关系。_x000D_ 二、国际经济法的范围_x000D_ 1．有关国际贸易的法律规范与制度_x000D_ 是调整各国之间的贸易关系以及与贸易有…
2819	商法总论	法学院	专业必修	2	民法总论，物权法，民事诉讼法，债权法。	作为教育部确定的十四门法学基础课程之一，课程主要目的是向学生介绍商法的基本概念及商法在方法上的特点，1949年以后商法在中国发展及其与中国经济发展的关系，以及商法在其它国家的发展趋势，为他们毕业后从事商法方面的理论或实务工作打下基础。_x000D_ 本课程将侧重比较法方面的讲授，在介绍商法及其具体制度的共性的同时，突出中国商法的特点。在讲授中国的商法制度时，将着重训练学生查找并分析法条的能力，以及解决实际问题的能力。
4319	美学原理	艺术学院	专业必修	2
4895	互联网金融与大数据	国家发展研究院	限选	2		“如果银行不改变，我们就改变银行。”——马云_x000D_ 当网络巨头纷纷进军金融领域，当移动支付激战正酣，当P2P贷款野蛮生长，当小贷之战愈演愈烈，当比特币价格暴涨百倍，互联网与金融两个行业发生激烈碰撞，催生出新兴的互联网金融时，你是否想走进这个奇妙的世界，一探究竟？_x000D_ 到底什么是互联网金融？互联网金融的核心和发展趋势是什么？互联网金融是否会改变中国的金融业态体系？_x000D_ 目前有一种看法，认为互联网金融是基于互联网思想的金融，而不仅仅是科技与数据金融。从金融权利结构变迁的角度，互联网金融大致可以分为“交易技术”、“交易结构”、“权力契约”三个层次。_x000D_ 交易技术指用以降低金融交易成本，提高交易的效率、便捷性和安全性的技术，即包括交易渠道新技术（例如网上支付），也包括优化服务、控制风险所涉及的新技术（例如远程信评、数据审贷）等。它包含的内容十分广泛，例如：移…
2793	非营利组织法	法学院	限选	2	民法总论_x000D_ 物权法	本课程将讨论世界各国关于保护和规制非营利组织的相关法律制度。本课程将对发达国家、发展中国家以及转型国家的相关法律及其实践进行分析。本课程的重点是从事社会服务、救灾、难民、环保等领域的各国国内以及国际性非营利组织在实践中所遇到的法律问题。授课主要对象是硕士研究生，他们已经具有较为坚实的宪法、民法、公司法等领域的基础知识，可以较为顺利地理解掌握本课程的内容。要求学生较为全面地掌握世界各国有关非营利组织的法律制度的主要方面以及主要特征，初步形成进行法律比较和政策分析的基本能力，特别是能够形成讨论中国的相关法律问题时有益的知识基础和分析能力。_x000D_
2833	实习	法学院	限选	2		《实习》课程非理论授课，而是由学生在与“法律”相关的实务部门进行为期八周的实习。经学院实习鉴定小组审核合格后进行《实习》课程学分认定。_x000D_ 《实习》阶段从大三的暑假至大四下学期均可进行，学生可自行安排。_x000D_ 《实习》课有两次选课机会，一次为大四上，一次为大四下，学生可根据实际实习时间自行选择。_x000D_
3067	中国社会学史	社会学系	专业必修	2		中国现代社会学，发端于清末西学东渐和维新变法之时，也是中国开始在政治、经济、社会和文化等诸领域主动融入现代化进程之时。初如康有为、梁启超所持的“合群立会”的主张，后如严复“群学为纲”的思想，都为中国社会学的确立奠定了基础。民国时期，中国社会学的发育不仅学科配置健全，流派纷呈，亦扩展至社会科学诸学科，乃至人文历史领域，成为学术界理论和方法上的主导力量。各派学者提出了各种从民情到制度，从文化到政治的总体理念和方略，这是今天社会学者从事研究必须继承的重要传统。_x000D_ 本课程通过系统讲解配合文本阅读的教学方式，系统整理清末民国以来的中国社会学研究的思想脉络和学术传统，特别是晚清民初以康有为、梁启超、严复、王国维、柳诒徵、夏曾佑等所奠定的社会学和社会史的基本问题格局，以及1920年代以后中国社会学研究在各地区、各部门、各领域内的丰富展开，特别是燕京学派的社会学中国化的努力。
4918	投资学	国家发展研究院	限选	3	中级微观经济学、中级宏观经济学、计量经济学、概率与统计_x000D_	讲授投资学基本内容，包括投资标的、金融市场结构、资产定价理论，套利定价理论、有效市场假说、金融市场实证规律、行为金融、投资绩效评估，中国金融市场发展概况。_x000D_
4920	卫生经济学	国家发展研究院	任选	3	经济学原理	卫生经济学，全称是健康和医疗经济学（The Economics of Health and Healthcare）。卫生经济学研究的问题，仍然是经济学的根本问题——如何配置资源。然而，在健康和卫生领域，人们的效用函数、社会的效用函数、人的行为及其约束条件都有许多特殊性。所以，需要有专门的分析框架。_x000D_ _x000D_ 卫生经济学研究（1）健康的经济学：健康是如何“生产”出来的？健康又如何影响经济和社会发展？社会如何在健康领域和其他领域之间分配资源？（2）医疗服务的经济学：健康和医疗服务的供给和需求的规律，医疗保险、医院、医生和医药产业的行为特点；在医疗卫生领域如何配置资源，使得整个社会获得最优、最公平的健康？（3）医疗体制和医疗改革：医疗卫生体制和政治、经济、社会的关系，中国的医疗卫生改革。本课程是卫生经济学的入门课程，主要介绍卫生经济学的基本原理、方法和应用。_x000D_
2271	中华人民共和国对外关系	国际关系学院	任选	3		中华人民共和国对外关系指1949年10月中华人民共和国成立以来的中国对外关系。中华人民共和国对外关系是当代中国历史不可缺少的一个组成部分，而且随着中国在越来越多地领域与外部世界交往，越来越迅速和深入地融入世界， 中国对外关系必定会是影响越来越大、越来越重要的一个部分。中华人民共和国外交史必定会对中国当今和今后的对外政策产生巨大的影响。中国的对外政策是在各种有价值的参照体系中的形成和发展的，中华人民共和国对外关系史的经验之于中国对外政策的制定，也是任何理论知识都不能取代的参照体系。它在很大的程度上影响着对今天和今后可能发生的事态的判断。本课程通过讲授中华人民共和国对外关系，帮助同学比较全面系统的掌握这个领域的相关知识，为同学进一步学习和研究有关的理论和专业知识奠定比较扎实的基础。
2876	图书馆学概论	信息管理系	限选	2	图书馆学入门课程	本课是图书馆学专业的入门课程，讲授图书馆学的基本原理、发展历史、学术大家的贡献、内容体系、研究方法、未来走向等。通过本课程的教学，为学生打下坚实的理论基础，熟悉图书馆学发展历史与现状，掌握图书馆学的一般研究方法，提高学生图书馆学理论素养和认识能力，为进一步学好其他图书馆学专业课程打下良好基础，也为学生毕业后从事图书馆或其他信息工作奠定坚实的专业基础知识。
4925	公共财政学	国家发展研究院	限选	3	经济学原理_x000D_	全面介绍中国的税制、税种。特别是1994年实行新税制以来的中国税收概况。研讨税收、税制对于个人、企业、社团积极性的影响。研讨福利经济学在税收、债务政策和支出政策等方面的应用。_x000D_
151	线性代数 (C)	数学科学学院	专业必修	3	对大学本科学生的先休课程无要求	非数学类、非物理类学生学习线性代数的基本理论和基本技术。
1196	心理统计(1)	心理与认知科学学院	专业必修	2		统计是现代科学的强大工具。作为一门入门课程，心理统计I涉及有关概率理论和统计的基本知识点，同时给予心理学研究中的统计应用一定的聚焦。这门课是心理统计II（本科生课程）和高级心理统计（研究生课程）的先修课程。在这门课中，你将学会对分布的统计特征进行估值，对不同的心理学数据进行推理，以及对生活中的实际问题进行合乎情理的推理。
1224	普通心理学讨论班	心理与认知科学学院	专业必修	0		普通心理学讨论班为心理学系一年级本科生开设。课程的主要目标是通过课程讨论、口头报告以及亲自参与心理学实验等方式为学生们更加深入地介绍心理学的一些研究领域。涉及到的话题包括：心理学的研究方法，感觉，知觉，认知过程，智力，人的毕生发展，心理障碍极其治疗。
1252	普通心理学	心理与认知科学学院	专业必修	4		“心理学是研究人类行为及心智过程的科学”。如同大多数其它的介绍心理学的教科书一样，本课的主要教学参考书《心理学与生活》也在第一章的开始放上了这一行。这也许是对于心理学的一个公认的定义：人，行为，心智，科学。我们可以通过各种不同的途径来了解一个多世纪以来心理学家们在这条路上所进行的研究以及所得出的各种有趣但是严肃的结论，而在本课中，我将作为大家的导游，试图用自己的理解来带领你们进入这个神奇的旅程。大致的旅游线路如下：首先，我们将构造一个大脑，然后去研究这个大脑如何去感觉和解释信息，如何进行反应，如何获得意识，如何记住和遗忘，如何思考，如何去爱和悲伤，并且去了解它是怎样地随着时间而发展，如何具有自己的特性…，直到本课的最后，我们将会看到大脑如果生病了会造成多么可怕而悲惨的错误。在这期间，我们还会去了解这个大脑是如何与其它的大脑共同组成一个群体，它们之间如何进行交流等等。总之在我们整个旅程中，…
4718	社会科学中的计算思维方法	信息科学技术学院	通选课	3		课程以两个主要的理论——图论和博弈论为基础，推演在网络背景下人群的行为和互动机制。图论是研究网_x000D_ 络结构的理论，博弈论是个体行为的一种模型。把图论和博弈论结合起来，意在通过对个体行为及其与其他_x000D_ 个体行为之间的关系，图示化地探讨个体行为的社会经济后果，将曾经分散在许多不同传统学科领域知识_x000D_ ，通过个体的行为研究，整合为一门新的知识领域。课程的中心目标就是，循序渐进地通过个体行为的探讨_x000D_ ，让学生认识到整合知识、探索未知领域的创造过程，认识网络和策略行为背后的基本力量及力量均衡的机_x000D_ 制。
1198	SPSS统计软件包	心理学系	专业必修	2	心理统计	本课程主要讲解在科学研究中常用的统计方法及SPSS基础系统的核心内容。 课程介绍SPSS的界面与功能并教授通过用户友好的界面及语句编写执行各种统计分析的必要技巧。课程专题包括： SPSS系统总览、数据管理、图表的生产与编辑、各类t检验数据、单因素方差分析、多因素方差分析、相关、回归、以及部分高级统计方法如非参数统计分析、因素分析、信度分析等。该课程与“SPSS高级统计上机”同时配合开展。
1257	高级统计spss上机	心理与认知科学学院	专业必修	0	心理统计	本课程主要讲解在科学研究中常用的统计方法及SPSS基础系统的核心内容。 课程介绍SPSS的界面与功能并教授通过用户友好的界面及语句编写执行各种统计分析的必要技巧。课程专题包括： SPSS系统总览、数据管理、图表的生产与编辑、各类t检验数据、单因素方差分析、多因素方差分析、相关、回归、以及部分高级统计方法如非参数统计分析、因素分析、信度分析等。该课程与“SPSS统计软件包”同时配合开展。
1168	实验心理学实验	心理与认知科学学院	专业必修	3	普通心理学，实验心理学，心理统计	实验心理学是关于心理学的研究方法的一门课程，分理论课和实验课两部分。实验心理学实验课通过让学生操作多个具体的教学实验来帮助他们深入理解实验设计的基本原理，为其看懂心理学的科研论文以及将来自己从事心理学的科学研究打下基础。实验课除了可以帮助学生深刻理解经典的心理学实验方法，还可以让他们熟悉一些随学科发展涌现的新的研究方法和技术。实验心理学实验课包括近30个实验，内容涉及心理物理学、反应时、视听知觉、注意、记忆、思维、语言等多个领域的典型实验范式。在课程中学生要自己动手完成实验，并收集数据进行统计分析、撰写实验报告。该课程会让学生在实验设计及实施、数据处理、论文写作等多个方面得到综合性的训练；让他们学会客观评估实验的科学性和逻辑性，进而培养学生独立从事心理学实验研究的能力。实验课对于培养学生的专业兴趣是非常重要的。
1221	当代心理学	心理与认知科学学院	限选	2	普通心理学	本课程将由心理系各个学科领域的老师介绍各自实验室的工作和学科研究进展。
3863	英美报刊选读	英语语言文学系	全校必修	2		"英美报刊选读"课程的授课对象主要是北京大学非英语专业本科生：具有一定的阅读能力和背景知识；关心时事，渴望了解当代西方社会与文化；想要通过报刊阅读进一步提高英语阅读水平，积累一定的背景知识并扩宽视野，培养独立思考和判断能力。_x000D_ 教学材料分为学生阅读材料和教师理论基础材料两部分，均由教师以课件形式提供。_x000D_ 学生阅读材料选自最近出版的英美报刊、杂志时文，涵盖政治、经济、文化、科技、自然、生活、人物等多个方面，旨在为学生提供看待问题的多种视角，并引导和培养学生的独立思考和综合评判能力。_x000D_ 教师理论基础材料包括由周学艺和端木义万两位教授分别撰写和编辑的关于英美报刊阅读的教学理论书籍和论文，以及国外学界关于新闻传播及报刊写作方面的理论著作。这两种理论材料都将由教师先行研读，并在已经消化理解的基础上以理论和方法介绍的形式教授给学生。目的是使学生在实际阅读锻炼的同时…
4312	合唱 (中)	艺术学院	全校任选	0.5	合唱基础的理论与实践。艺术团合唱团同学必选课程，非合唱团同学需考核选课。	一、 课程总纲：_x000D_ 《合唱》课程分为初、中、高三个级别。主要的内容包括以下几方面：（1）介绍中外合唱艺术发展各个时期的概况、主要成就及重大事件；（2）分析中外不同时期、不同流派的合唱作品的主要表现特点；（3）学习演唱在合唱艺术领域作出卓越贡献的作曲家及其代表作品；（4）通过练习合唱经典作品，了解中外音乐理论的发展及音乐风格的演变；（5）随时关注和学习当今中外合唱的新作品，提高对合唱艺术的更深刻的理解；（6）定期举办合唱作品的演出会，加大第二艺术课堂的作用。_x000D_ 二、 开课承诺：_x000D_ 合唱艺术是音乐艺术重要的分支学科之一。它的产生、发展和变革对音乐艺术的发展起着重要的影响。《合唱》课程在综合大学的开设意义：首先使学生对音乐艺术的产生和发展有更加深入的了解，对音乐风格的形成与演变有更加清晰的认识。其次本课程理论与实践相结合，学生可以在课程中进入音乐的实践与创作…
4314	合唱 (高)	艺术学院	任选	0.5	合唱基础的理论与实践；合唱（中）。艺术团合唱团同学必选课程，非合唱团同学需考核选课。	一、 课程总纲：_x000D_ 《合唱》课程分为初、中、高三个级别。主要的内容包括以下几方面：（1）介绍中外合唱艺术发展各个时期的概况、主要成就及重大事件；（2）分析中外不同时期、不同流派的合唱作品的主要表现特点；（3）学习演唱在合唱艺术领域作出卓越贡献的作曲家及其代表作品；（4）通过练习合唱经典作品，了解中外音乐理论的发展及音乐风格的演变；（5）随时关注和学习当今中外合唱的新作品，提高对合唱艺术的更深刻的理解；（6）定期举办合唱作品的演出会，加大第二艺术课堂的作用。_x000D_ 二、 开课承诺：_x000D_ 合唱艺术是音乐艺术重要的分支学科之一。它的产生、发展和变革对音乐艺术的发展起着重要的影响。《合唱》课程在综合大学的开设意义：首先使学生对音乐艺术的产生和发展有更加深入的了解，对音乐风格的形成与演变有更加清晰的认识。其次本课程理论与实践相结合，学生可以在课程中进入音乐的实践与创作…
1387	出版经营管理	新闻与传播学院	专业必修	2		出版企业经营管理是一门专业性比较强的管理课程，它是适应我国出版行业环境复杂多变、市场竞争日趋激烈、出版企业经营难度加大的形势而形成的。作为管理科学的分支，它集中研究出版企业如何制定和实施科学管理，加强自身的经营能力，以保证自身的生存与持续发展。
3847	当代英美纪录片中的中国文化和社会	英语语言文学系	全校必修	2		本课是针对本科生开设的听说类专题课。授课内容为21世纪以来英美等国拍摄的以中国文化、艺术、经济发展等为题材的12部纪录片，具体内容包括当代中国的婚恋现状、青少年学习古典音乐的热潮、中国的饮食文化、现代城市生活、中国园林、中国古代艺术、中国制造等。本课程的目的是通过对这些纪录片的理解赏析，进一步提高学生的听说能力：能基本理解正常语速的英语纪录片，并就一些社会、文化、艺术方面的论题做深层次的口头表达。通过对纪录片中呈现的西方角度的分析考察，能在一定程度上提高学生的跨文化敏感度，同时加深对中国社会和文化的了解。
4346	艺术训练（三）	艺术学院	全校任选	1		课程限高水平艺术团选课。_x000D_ 培养理论与实践双重能力并行发展的新型人才，探索研究与技法双向互动之交叉学科的教育模式，系本课程立课之本。中国音乐，在当下全球化时代，其概念的内涵与外延，均较从前，取得从量到质的飞跃。区别于1840年前之情状，一切发生在中国及与中国文化相关的音乐生活，均可作为中国音乐的范畴予以接受和理解。课程通过音乐会表演、声部分排、乐队合排、室内乐训练、原典研读、中西音乐历史文化的比较、全球音乐名家的亲临指导与演出等不同形式的组合与设计，以分级层递的教学方式，消除以往音乐训练在理论与实践相结合方面的不足与局限，在充分发展学生音乐兴趣的基础上，结合全球同类课程开设之前沿经验，强调学科交叉互动，课堂内外贯通，循序渐进，初级、中级、高级，1-6分阶段展开，在集体教学与分组训练的前提下，以高水平的音乐会和较为扎实的理论学习研究，以期在规定时间内，实现北大在相关课程的中国引…
1356	名记者专题	新闻与传播学院	限选	2	Students who are interested in international journalismStudents who are good at speaking, reading, and writing English in an academic environment and are interested in doing bilingual programsOpen to undergraduate and graduate students _x000D_ *This course is designed for in-classroom students because the course may engage more discussion and Q-A with our guest speakers from media.	《英语媒体名记者专题》课程主要由何姝老师设计、主持、串讲和总结。一学期拟邀请多位来自权威的英语媒体的名记者给学生英语授课，带领学生熟悉世界上的主流英语媒体和中国的英语媒体，学习如何向英语受众传播中国的故事。学生们将从英语媒体名记者身上获得他们的宝贵经验，迅速提升业务水平，为将来服务于英语媒体或从事国际传播打下扎实的基础。_x000D_ 在何老师对嘉宾及其业务的介绍和组织的讨论中，结合嘉宾们的讲座，学生们将以小组为单位，完成1项英文或中英双语报道的期中短视频作业，形式根据选题来定。作品将在课堂、微信公号以及更大的平台上展示。期末为独立完成的英文报告。_x000D_ _x000D_
1380	新媒介社会学	新闻与传播学院	限选	2	社会学概论（社会学入门课程）	本课程主要给同学们讲授自网络和手机等新媒体扩散以来相关社会学研究发现。这就是说，本课程将以网络和手机等新媒介在社会所扮演的角色为焦点，系统的给同学们展示它们给他们呢的使用者们所带来的社会变革。这涉及“新媒介与全球化”，“新媒介与文化”，“新媒介与社区”，“新媒介与政治”，“新媒介与犯罪及越轨行为”，“新媒介与健康”，“新媒介与家庭”，“新媒介与族群及种族”，“新媒介与教育”，“新媒介与分层”，“新媒介与性别”，“新媒介与宗教”，“新媒介与创意产业”，“新媒介与时空”，“新媒介与大众传媒及传播”等等。
4347	艺术训练（四）	艺术学院	全校任选	1		课程限高水平艺术团选课。_x000D_ 培养理论与实践双重能力并行发展的新型人才，探索研究与技法双向互动之交叉学科的教育模式，系本课程立课之本。中国音乐，在当下全球化时代，其概念的内涵与外延，均较从前，取得从量到质的飞跃。区别于1840年前之情状，一切发生在中国及与中国文化相关的音乐生活，均可作为中国音乐的范畴予以接受和理解。课程通过音乐会表演、声部分排、乐队合排、室内乐训练、原典研读、中西音乐历史文化的比较、全球音乐名家的亲临指导与演出等不同形式的组合与设计，以分级层递的教学方式，消除以往音乐训练在理论与实践相结合方面的不足与局限，在充分发展学生音乐兴趣的基础上，结合全球同类课程开设之前沿经验，强调学科交叉互动，课堂内外贯通，循序渐进，初级、中级、高级，1-6分阶段展开，在集体教学与分组训练的前提下，以高水平的音乐会和较为扎实的理论学习研究，以期在规定时间内，实现北大在相关课程的中国引…
1389	影视文化与批评	新闻与传播学院	任选	2		本课程全面系统地教授影视文化与批评的理论及方法，结合中外电影史、电视史的案例，展现不同批评理论的脉络和实践方式，增强学生从影视理论的角度来研究影视文化现象，掌握影视批评的基本方法，学会写作影视批评文章。_x000D_ _x000D_
4265	中国艺术学原著导读	艺术学院	任选	2		本课程依据时间发展顺序，选择部分具有代表性的中国艺术学典籍，在文本解读的基础上，加以适当的理论阐述，并介绍学界对原著文本解读辨析的研究成果。目的是使学习者把握中国艺术学的基本问及发展沿革，建立中国艺术学研究的初步理论框架。
4348	艺术训练（五）	艺术学院	全校任选	1		课程限高水平艺术团选课。_x000D_ 培养理论与实践双重能力并行发展的新型人才，探索研究与技法双向互动之交叉学科的教育模式，系本课程立课之本。中国音乐，在当下全球化时代，其概念的内涵与外延，均较从前，取得从量到质的飞跃。区别于1840年前之情状，一切发生在中国及与中国文化相关的音乐生活，均可作为中国音乐的范畴予以接受和理解。课程通过音乐会表演、声部分排、乐队合排、室内乐训练、原典研读、中西音乐历史文化的比较、全球音乐名家的亲临指导与演出等不同形式的组合与设计，以分级层递的教学方式，消除以往音乐训练在理论与实践相结合方面的不足与局限，在充分发展学生音乐兴趣的基础上，结合全球同类课程开设之前沿经验，强调学科交叉互动，课堂内外贯通，循序渐进，初级、中级、高级，1-6分阶段展开，在集体教学与分组训练的前提下，以高水平的音乐会和较为扎实的理论学习研究，以期在规定时间内，实现北大在相关课程的中国引…
1372	公关策划与危机管理	新闻与传播学院	任选	2	传播学概论、公共关系	这是一门专业任选课，主要介绍公关策划和危机管理的理论和策略。具体来说，课程主要讲述：公共关系的历史和基本理论；公关策划的一般性原则和策略；危机管理的基本概念和原则；不同类型危机的公关策划与管理；新媒体环境下危机公关策划与管理的特殊性及管理模式等。
4311	合唱 (中)	艺术学院	全校任选	1	合唱基础的理论与实践。艺术团合唱团同学必选课程，非合唱团同学需考核选课。	合唱（中）课程大纲_x000D_ 一、 课程总纲：_x000D_ 《合唱》课程分为初、中、高三个级别。主要的内容包括以下几方面：（1）介绍中外合唱艺术发展各个时期的概况、主要成就及重大事件；（2）分析中外不同时期、不同流派的合唱作品的主要表现特点；（3）学习演唱在合唱艺术领域作出卓越贡献的作曲家及其代表作品；（4）通过练习合唱经典作品，了解中外音乐理论的发展及音乐风格的演变；（5）随时关注和学习当今中外合唱的新作品，提高对合唱艺术的更深刻的理解；（6）定期举办合唱作品的演出会，加大第二艺术课堂的作用。_x000D_ 二、 开课承诺：_x000D_ 合唱艺术是音乐艺术重要的分支学科之一。它的产生、发展和变革对音乐艺术的发展起着重要的影响。《合唱》课程在综合大学的开设意义：首先使学生对音乐艺术的产生和发展有更加深入的了解，对音乐风格的形成与演变有更加清晰的认识。其次本课程理论与实践相结合，学…
1374	新闻传播导论	新闻与传播学院	任选	2		本课程从人、讯息、媒介三方面分别介绍了新闻传播各基本分支领域，如内向传播、人际传播、小群体传播、语言和非语言传播及大众传播中的基本概念和理论，着重探讨了新闻传播的媒介技术特征、组织生产特征、传媒规范管理及效果研究，对相关研究方法也有初步的介绍。
2887	信息政策与法规	信息管理系	专业必修	2		课程主要涉及信息法律的基本问题及信息法学基本原理，并从政府、公益、商业、公民及网络信息主体角度介绍和讲授信息的收集、组织、加工、传播、服务与利用等方面涉及的信息权利与义务等相关问题。重点包括信息公开、信息保密、信息产权及信息安全等方面的问题。
2916	信息素养概论	信息管理系	限选	2		信息素养包括图书馆素养（library literacy）、媒体素养（media literacy）、计算机素养（computer literacy）、因特网素养（Internet literacy）、研究素养（research literacy）和批判性思考的能力（critical thinking skills）。信息素养教育已经得到各国各界人士的重视,美国、英国、澳大利亚等国家的教育部门和图书馆界均开展了不同程度的信息素养教育。目前我国的高校课程中除了信息检索课程外，信息素养方面的课程建设还很不完善。信息素养培养应该成为引导课程建设的重要指针。本课程将围绕四个基本点展开：信息需求、信息获取、信息评价和信息使用。其中信息需求是指明确需要何种类型的信息以及需求的数量；信息获取是指明确通过哪种途径可以找到需要的信息，在获取过程中相关的技巧及方法，需要对信息载体类型和内容有充分了解；信息评…
2154	中国哲学（下）	哲学系	限选	2	哲学导论、中国哲学（上）	旨在使学生掌握中国哲学的最重要最基础的知识，了解中国哲学的历史发展和理论特色。本课程的特点就是通过哲学史讲论哲学，具体地说就是通过宋明理学（从韩愈到戴震）的历史发展所展现出来的理论形态，梳理、分析和研究中国哲学的内容与形式，进而探讨其理论范式和恒久价值。
647	今日新材料	化学与分子工程学院	通选课	2		材料是现代社会的支柱。人类所使用的材料随时代不同而不同，所以材料也被称为人类文明的尺度。新材料是各国大力开发的高科技中的一个领域，受到高度重视。本课程将分两个阶段进行教学。第一个阶段介绍材料中的一些最基本的问题，如：介绍材料的种类及基本特征、新材料研究动态和发展方向、材料的晶体结构和微观组织、新材料的合成方法、材料的结构和性能表征方法等。第二个阶段将对重要的新型结构材料和功能材料进行重点介绍，如特种合金钢、精密陶瓷、非晶态物质、超导材料、磁性材料、光学材料、半导体材料、能源材料、纳米材料、生物材料等。
1381	传播学理论	新闻与传播学院	专业必修	2	新闻与传播导论	在现代性，全球化和数字化时代，媒介化传播处于人类生活的中心。在此方面的研究对于我们理解当代社会具有重要意义。本课程的主要目标是向新闻与传播专业的同学介绍关于媒介技术、媒介生产和媒介使用的相关理论，帮助同学理解媒介与社会如何相互影响和相互塑造。当代社会媒介环境的组成有四个重要元素：媒介技术、媒介组织、媒介内容（文本）和媒介使用者。这四个维度相互勾连，共同组成媒介化传播的完整循环。_x000D_ 本课程的内容由四个部分组成。第一部分媒介技术，将会介绍有关技术与社会关系的哲学与社会理论。我们会简要回溯现代媒介与传播技术的历史发展，选择重要的媒介进行重点讨论，比如印刷术、电视和互联网。从文明与社会发展的角度来理解媒介技术的重要性将是一个有趣的思想经历。第二部分“文本”，介绍了一系列分析文本的工具，如语义学、场面调度分析、叙事和类型片。学生们可以用它们来解读每天遇到的大量媒介文本。第三部分，“媒介…
1342	新闻摄影	新闻与传播学院	任选	2		新闻摄影是新闻学专业开设的必修课程，学生在新闻专业的学习过程中，对新闻摄影知识的掌握是其知识结构中不可缺少的一部分。新闻摄影主要是以瞬间形象来揭示新闻事实、传播新闻信息，是使用照相机对新闻事实作现场纪实的新闻报道形式。课程在牢固树立新闻摄影的真实性、形象性、及时性观念的基础上，培养学生实践能力，是一门实践性很强的课程。_x000D_ _x000D_ 新闻摄影课程分为理论课部分和实验课部分，在课堂上讲授新闻摄影的原理、方法及摄影相关技术和伦理，同时结合学生室外拍摄进行作品分析。以培养学生的新闻摄影职业素养、新闻摄影采访和新闻图片编辑技能为目的，使学生能够熟练掌握摄影技巧，独立拍摄构图适合、具有一定冲击力的新闻照片，培养新闻摄影的专业人才。
1396	数据新闻	新闻与传播学院	任选	2		欢迎选修《数据新闻》。我们生活在一个数字世界中，这个世界里几乎所有的事物都可以用数字来描述，我们所有的故事、历史、关系都可以用数字的形式来展现。在数字时代，数字新闻即在生产和发布新闻的过程中加剧使用数字信息的知识与技能。它反映了内容生产和其他领域如设计、计算机科学和统计日益增加的互动。_x000D_ 本课程从介绍数据新闻开始，包括经典案例和知名的新闻编辑室；之后讲解如何获取数据、如何鉴别数据、如何清理数据；并从数据的描述和数据的分析两个角度，与学生一起实践，学习基于数据制作图表、地理信息图、及社会网络图；最后，基于理解和分析数据，发掘与读者互动的功能，并学会基于数据讲故事、写新闻。_x000D_ 本课程通过研究案例的分析、学生小组动手实践，帮助学生使用数据生产深度的内容产品。在课程中安排一次与中山大学数据实验室的教师和学生互动交流。_x000D_
2906	信息资源管理基础	信息管理系	专业必修	2		本课是大类平台课，面向学部各系中低年级同学，介绍信息资源管理的基本概念、工作内容和方法。力图使同学树立情报信息意识，了解各类信息资源的属性特征，掌握必要的信息采集和分析工具，为将来在各自的学习、研究和工作领域充分发挥信息资源效能作准备。
3867	语音与听说词汇	英语语言文学系	全校必修	2		本课程全面讲解美国英语语音中元音、辅音、单词重音、滑读等方面的发音方法与技巧，帮助大学生改善英语语音面貌，从听说两个角度掌握《大学英语课程教学要求》所推荐单词的发音（大学英语参考词汇表中一般要求的词汇，共计4794个单词，以及部分较高和更高要求的词汇），并学会运用国际音标去学习陌生单词的发音，为大学生可持续性提高英语听说交际能力打下坚实的听说词汇基础。
4343	文化产业导论	艺术学院	专业必修	2		文化产业是二十一世纪的朝阳产业，是中国经济发展的增长点。发展文化产业需要培养复合型人才需要培养既熟悉文化产业基本内涵，又要熟练掌握文化产业各门类的运作规律，既懂文化又会管理的综合性人才。通过概论性的讲授和实际案例的剖析，让学生理解文化产业的基本理论，了解文化产业的基本内容，帮助学生从理论和实际的结合上认识文化产业，掌握从事文化产业 所必须具备的理论知识和实际工作能力。
4365	世界美术简史	艺术学院	专业必修	2		本课程《世界美术简史》是艺术学院大二学生核心必修课，旨在帮助学生们在选择进入到更专业的学习之前，概要了解世界美术发展史。由于该题目涵盖广泛而课程时间又相当有限，授课教师精心安排了授课内容。一方面，尽量选择最具代表性和影响最深远的地区和时段。另一方面，在立意摆脱当前一般美术史书写讨论中欧洲中心论的影响之下，课程试图兼及包括非洲、美洲及东南亚在内的地区的美术。在为学生们讲解重要雕塑、建筑、绘画和工艺美术品的同时，使他们对于一般美术语汇和美术史学科一般研究方法有所认知、激发他们对于美术的进一步兴趣和思考。
1341	广告策划	新闻与传播学院	任选	2	广告学概论、社会调查研究方法、高等数学、市场调查
1370	新闻评论	新闻与传播学院	任选	2
1382	创意文案	新闻与传播学院	专业必修	2		《创意文案》是广告学本科生的专业基础课程。教师将结合每学年开课听课对象的专业特点及课时进行编排设计，约7-8次左右的大课讲授理论内容，课后布置练习题，其余课时安排分小组练习并由教师指导讲评。课程采用多媒体形式讲授，引导学生结合中国当代广告创意所面临的独特语境，对创意及文案在广告中的地位和意义、广告业与创意产业的关系、创意思维及其表达等具体问题进行研究型的思考。_x000D_ 具体内容包括：1. “创意”是可以教、可以训练的吗？（将带学生了解国内外设计院校“创意”课程是怎样教的，让学生自己来思考这个问题）2.创意与文案在当代广告策略中的位置（中国平面设计和中国广告发展状况为何？“创意”的应用和研究，在平面设计和广告学中各有何不同？介绍相关理论并思考讨论）3.本土创意资源的选择与应用（结合中外当代广告的创意实践，思考“中国元素”的创意表现问题，并以几种本土资源为例，介绍对创意的本土化应用问题…
4254	创意写作	艺术学院	专业必修	2		本课程通过一系列的写作训练与实践，帮助学生了解写作的功能与模式，并通过种种具有想象力和创造性的形式，来表达自己的思想和情感。创意写作包括虚构写作与非虚构写作，涵盖小说、诗歌、随笔、戏曲戏剧剧本、电影电视脚本、纪实文学、口述史写作、文学批评、艺术批评等。
4259	艺术管理学	艺术学院	任选	2	完成第一年的必修课学习。	_x000D_ _x000D_ 一、 课程性质、目的和任务_x000D_ 本课程是为文化产业管理本科专业二年级学生开设的专业必修课程。_x000D_ 本课程的主要目的是：培养学生理解和把握在当今全球化语境下艺术管理活动的规律的能力。_x000D_ 本课程的主要任务是：以国内当下艺术发展尤其是艺术机构运作的现状为基点，以欧美国家艺术管理的研究成果为借鉴，通过系统的课堂教学，使学生能够自主地理解和掌握艺术管理学的基本理论和实践原则，培养学生理解和把握在当今全球化语境下艺术管理活动的规律的能力。_x000D_ _x000D_ 二、课程基本要求_x000D_ 本课程要求学生完成课堂学习之外，阅读指定的参考文献并完成读书报告，积极参与课堂讨论和陈述，完成实践考察并提交考察报告。通过该课程教学，使学生能够自主地理解和掌握艺术管理学的基本理论和实践原则，了解国内当下艺术发展尤其是艺术机构运作的现状，了…
4287	戏剧名作分析	艺术学院	任选	2		本课程选取中外戏剧名家名作，通过文本细读的方式，解释这些文本的产生背景与产生方式，阐发这些作品的幽微之处，并帮助学生了解戏剧的基本知识与阅读方式，从而了解戏剧，并丰富自己的人文素养。
4303	影视理论与批评	艺术学院	专业必修	2		影视理论与批评课程力图向学生全面介绍中外影视的批评理论及批评历史，为中国当下的影视批评实践提供重要的经验和教训。本课程建立在授课教师的专业研究基础上，要求学生具备一定的理论和实践资质。
4307	艺术品收藏与鉴定	艺术学院	任选	2	本课程为专业课程，首次开设。	本课程《艺术品收藏与鉴定》是艺术史论专业必修课。其目的是在学生们具有一定艺术史论知识的基础之上，进一步加强他们对于具体艺术品在问世之后流传过程的认知。这些艺术品主要包括书画、陶瓷、玉器、青铜器等。课程将以个案与一般规律相结合的方式，从收藏和鉴定两个面向展开：就收藏而言，课程主要涉及艺术品被私人、研究机构或者博物馆收购并保存的方式、手段和目的；就鉴定而言，主要涉及艺术品的创作者、年代、材质以及完成技法等方面的分析和判断。
1371	影像与社会	新闻与传播学院	任选	2	对社会科学基础理论有一定的认识和了解，先修社会学理论，对全球社会议题有了解	影像是一种传播方式，与文字、声音一起构成了我们社会的表意体系。随着媒介技术的发展，现代社会的重要特征之一就是影像充斥了人们生活的每一个角落，一方面扩大了人们的感知范围与生活经验，另一方面又补充或替代了许多传统的表达方式，比如文字和交谈。与其他各类表意方式相比，影像的诱惑是显而易见的，因为它带给我们直观、感性、轻松和奇观式的表意体验，成为许多社会传播所青睐的媒介，而广告、新闻、宣传、娱乐等活动对视觉符号的偏爱又进一步推动整个社会走向影像爆炸，影像已经超越现象成为一道独特的社会文化景观。_x000D_ _x000D_ 这门课为喜爱和关注影像文化以及影像的社会角色的学生设计。课程的重点在于介绍和讨论组成当代社会视觉文化的重要媒介—摄影、电影、电视和新媒体—以及这些媒介的社会性和文化性。本课程主要涵盖三个方面的内容：一是简单介绍上述几种媒介出现、发展和成为重要传播媒介的文化与社会史，重点在于这些…
1406	新闻采访写作	新闻与传播学院	专业必修	3	新闻名篇选读	课程中文简介：在新闻学的学科内容架构中，与新闻信息传播直接相关的新闻实务（包括采、写、编、评），历来被视为最基础也是最重要的专业领域。而在这一领域中，新闻的采访与写作，不仅涵盖新闻信息从采集到撰写的全过程，而且也是新闻编辑和新闻评论得以发挥功效的物质基础。作为新闻专业的必修课程，本课旨在通过课堂讲授与多种课外训练相结合的方式，使得同学们系统掌握新闻采访与写作的指导思想、基本原则、业务技巧、写作方法等，切实提高新闻信息采访与写作专业能力，为实现高质量的新闻信息传播打下扎实的专业基础。
4273	中国美术通史（下）	艺术学院	专业必修	2		《中国美术通史》从中国美术的源起到明清，依据历史发展顺序，利用大量精美图片资料，进行较为完整、全面的讲授，包括各个艺术门类、艺术流派、代表人物、经典作品等重要知识点。并注意吸收近三十年中国美术史界的研究成果，如新观点、新材料等，使学生对学术研究前沿的成果和动态有基本的了解。力求使学生通过学习，系统把握中国美术史发展脉络。本课程还注重对学生审美能力的拓展，提高艺术修养，增进人文素养。
4283	中国电影史	艺术学院	任选	3
4305	艺术法	艺术学院	限选	2		本课程介绍艺术法相关的法律原理、知识产权、商业合同、价值评估等理论与实务，并结合表演艺术、视觉艺术和影音艺术等领域的经典案例展开分析。本课程旨在培养艺术院系同学的法律思维以及在艺术领域中的法律应用能力。要求同学们了解艺术法的基本法律问题，通过对相关部门法的概括学习，了解艺术活动领域中涉及的法律规则，重点学习知识产权法的相关内容，使同学们对艺术与文化产业中涉及的专利权、商标权、著作权等有较为清楚的认识和一般应用能力。_x000D_ 本课程还要求同学们了解与艺术法有关的国际公约及惯例、国外法律制度。_x000D_ 本课程为新开课程，任课教师也会在教学中不断摸索完善课程方案。
4366	世界著名博物馆艺术经典	艺术学院	全校任选	2		本课程面向全校学生，对世界著名的11所博物馆做一简要的介绍。_x000D_ 博物馆是社会的记忆器官，是自然、人文、历史的基因库。引领大学生走进世界各国的著名博物馆，就是引领大学生学习一部浓缩的、生动的人类文明发展史。世界各国的著名博物馆集中了人类历史上的艺术经典，引领大学生欣赏世界著名博物馆的精品馆藏，是大学生获得丰富的艺术体验，了解世界艺术史的绝佳途径。_x000D_ 本课程的目标是：_x000D_ 1. 激发大学生走进博物馆的兴趣，使大学生系统了解世界著名博物馆的馆藏范围、特点和代表藏品，发现历史文明的踪迹。_x000D_ 2. 引领大学生热爱艺术经典，熟悉艺术经典，学习艺术经典，提高大学生的艺术素养。_x000D_ 3. 丰富大学生的精神世界，提升大学生的审美趣味和审美追求。_x000D_ 第一章 巴黎卢浮宫博物馆（上） 2学时_x000D_ 第二章 巴黎卢浮宫博物馆（下） 2学时…
1974	中国古代妇女史专题	历史学系	通选课	2		妇女是创造中华文明的重要力量，但在古代以男性为创作主力、以男性为书写对象的传统史书中，妇女是失语的、是被淹没于历史视野之外的。对此，现代的学者们通过抉微探幽，从历史的缝隙中，发掘出了许多中国古代妇女生活的点滴，时至今日，这些点滴已汇成不同方面的中国古代妇女历史著作，有政治的，有经济的，有文学的，有军事的，有医学的，……。本课将运用当今世界妇女史研究中的重要理论——社会性别理论和差异理论，以新颖的视角，展示阐释中国古代妇女生活的不同侧面，力求使学生看到鲜活的中国古代妇女形象。_x000D_ 本课将从政治、军事、法律、观念、经济、身体、文本、妇女史料等多个侧面，来探讨中国古代不同时期、不同阶层妇女的生活面貌，以及研究中国妇女史的材料及其对它们的解读方法。_x000D_ 本课除运用文字材料外，将辅之以图片、影像资料等，以使学生对中国古代妇女史有一个更加直观的了解。_x000D_
1345	中国文化史	新闻与传播学院	任选	2		本课是全院本科生的选修课。将按照文字与图书、宗教、哲学、文学、历史、典章制度、社会习俗、中外文化交流等类别，介绍中国古代的基本文化知识。
1376	节目创意与策划	新闻与传播学院	专业必修	3	广播电视研究	本课程以理论梳理、案例研讨、实践交流和模拟实战的方式，给予学生基本的节目创意与策划能力的培养。与传统的电视节目理论研究不同，本课程重在使学生了解节目制作的业界生态，获得节目创意与制作方面的基本知识与基本方法。相比纯粹的广播电视节目创意与策划的实务课程，本课程对来自业界的知识有所升华和总结，将具体的方法通过概括、总结的方法提升到方法论的高度。本课程对于第一次接触节目制作的本科生而言既能起到启蒙的作用，又能避免学生过度沉迷具体的技术而管中窥豹。本课程的考核方式包括案例分析和策划方案两种形式，前者重在考察学生的研究能力与分析能力，后者重在考察学生的动手能力、理解能力与执行能力。对于优秀的案例分析论文，课程授课教师将与核心期刊联系发表；对于优秀的策划方案，授课教师将与节目制作单位联系推进具体实践。
3243	公共乌尔都语 (一)	外国语学院	全校必修	3		乌尔都语是巴基斯坦的国语、官方语言，是南亚次大陆广泛应用的现代语言之一，是了解该地区历史文化，展开全方位合作的必备语言。该课程以《乌尔都语基础教程》为教材，是为零基础的学生开设的语言入门课程，要求学生掌握字母的读、写，以及单词拼写规则，达到会认、读、写，会使用工具书，掌握基本的动词时态，并会简单交流的教学目的。
1386	广播电视节目主持	新闻与传播学院	专业必修	2		节目主持人是广播电视媒体节目呈现的重要承担者，直接关系节目的传播效果；不仅与节目制作各个环节紧密关联，也对个体的职业素质要求非常特殊而全面。本课程立足于口语传播，重点梳理电子媒介节目主持发展的历史沿革与现状，介绍节目主持的传播特征与传播艺术，并以中外优秀节目为案例进行深入分析，将理论授课、案例观摩与主持训练紧密结合,以期本专业学生对节目主持行业有全面的理性认知和基本的实践能力，从而提高对各类型电视节目的创作、把控与评论能力，拓宽理论视野，增强综合素质。
1366	广播电视节目制作	新闻与传播学院	任选	2	在此课程前，对广播电视节目制作的流程已比较熟悉，掌握基本的广播电视节目制作技术和技巧，能熟练使用相关拍摄和后期制作的设备和软件。	此课程面向新闻传播学院广电专业学生。对新闻、深度报道、新闻评论及分析、纪录片、宣传片、剧情片（微电影)等类型广电节目作深入地欣赏、分析，通过分组分别完成不同类型电视节目的制作，进一步提高广电节目策划与制作的水平。
1369	新闻编辑	新闻与传播学院	专业必修	2		本课程主要分为新闻编辑的角色定位、新闻媒体的定位与产品设计、新闻报道的策划与组织、报纸版面设计、新闻文稿的选择与处理等章节，介绍当代新闻编辑工作的主要内容和内在逻辑，研究与之相关的各种新现象与新问题，希冀使同学在了解当代媒介形态变化与新闻编辑工作关系的基础之上，认识当代新闻编辑工作的基本特点和发展动向，掌握新闻编辑工作涉及的主要内容及工作流程，并通过理论知识的学习和实际操作的训练，具备从事新闻编辑工作的理论基础和初步的工作技能。
1394	中西新闻比较研究	新闻与传播学院	任选	2	大学英语过四级(College English Band IV) or equivalent level	本课程拟通过电影、博客、网络报纸、电视等媒介考察中外媒体的主题和介质的共同点和不同点。课程将选取有代表性的年度或重大案例进行比较研究，比如中外媒体对中国两会的报道，对美国电影奥斯卡、体育奥林匹克运动会、美国总统大选、以及各国重大节日文化的报道等等。课程将结合跨文化传播和修辞研究等理论，探讨政治、种族、阶级、宗教、以及环境等重大议题。该课程可以更好地帮助中外学生认识不同的媒体是如何报道人们的日常生活及各国的政治生活的。学生们通过网络媒体，不仅可以及时掌握时事资讯，尤其是发生在中国的时事和热点新闻，还能够用批判的眼光来分析看待世界各国的媒体报道。
3018	中国社会思想史	社会学系	任选	2		本门课介绍中国传统社会思想的基本内容，注重原典阅读和理解。同学们通过本课程的学习，应该掌握阅读中国古代典籍的基本方法和一些传统社会思想的主要概念。
4909	低碳经济与碳金融	国家发展研究院	限选	3		本课程旨在：_x000D_ （1）对于低碳经济与碳金融、碳交易以及与传统经济学的对比有一定深入的了解。_x000D_ （2）学习低碳经济环境，理解它与经济问题、经济决策的关系。_x000D_ （3）学习在经济背景下的决策以及写作交流方法。_x000D_ （4）与同学组成团队，一齐完成研究报告，在其中体会团队精神。_x000D_
1255	大学生心理素质拓展	心理与认知科学学院	全校任选	2		“成功之道”学分课程为大学校内通选学分课程，课程周期为一个学期（半年）。课程内容由国际教育专家针对中国大学生的特点及社会需要，结合多门领导力、职业能力培训教程编写而成，内容包括价值观和态度、领导力准则、关系和技巧，以及职业规划和发展。其中素材包含了来自美国约翰?麦克斯韦尔（John Maxwell）博士、蒂姆?埃尔默（Tim Elmore）博士等领导力培训系列的内容，以及全球知名的企业培训公司 Achieve Global Inc. 的专业培训教程。课程由专家团队教导，团队包括教育及培训专家，跨国企业主管及杰出人仕，介绍企业最新案例与实用技巧。
3161	政治学概论	政府管理学院	限选	4		本课程旨在帮助大学新生对当今政治学研究的概貌有较全面的了解，并希望为有兴趣的同学提供一个进一步钻研的简单路径图。在介绍了政治和政治学的基本概念之后，本课程将依次介绍政治学的几个主要领域: 国际政治、比较政治和政治哲学。学科概论部分还将介绍政治学的研究方法和理论视角。
3133	行政领导学	政府管理学院	限选	3		1. 理解领导科学在组织行为学学科中的位置，以及其相关的理论基础和学术发展前沿（宏观、中观、微观）_x000D_ 2. 理解领导科学以及其知识体系对于管理科学的附加值（例如其与社会学的紧密联系，对管理学组织理论的贡献等）_x000D_ 3. 理解领导作为一个杰出的个体，在与组织和整个社会生活中的定位，从组织理论视角理解“人定胜天”的可能与局限_x000D_ 4. 理解领导科学的哲学维度，认识论决定我们怎么理解这个世界，而本体论告诉我们这个世界是怎么样的，你看到的未必是真实的，本课程将让学生深思：你看到的世界，以及在这个时代下的个体、领导者、组织、社会的原本及其更加真实的样子_x000D_ 5. 理解领导科学对于行政管理的实践价值，从组织行为学维度，看不同的领导类型和实践方式对于组织产出效率和效力的影响_x000D_ 6. 理解领导科学对于北大学生，这个未来社会领导者群体的实践意义，帮助每…
3168	公共组织行为学	政府管理学院	限选	3		公共组织行为学是国际上公共管理、公共政策等专业学生的重要课程。本课程将立足国际前沿，系统讲授公共组织和非营利组织如何激励雇员、领导力的开发与培养、决策制定、组织结构设计、组织发展与变革等重要内容。课程采用案例教学的方式，注重理论与公共部门实践相结合。
3173	公共经济学	政府管理学院	专业必修	3		公共经济学研究有着深厚的传统，它最早源自亚当?斯密、约翰?穆勒和大卫?李嘉图等人的政治经济学分析_x000D_ ，在经历了以税收分析为重点的公共财政传统后逐渐发展为公共经济学，并随着新政治经济学的发展又回到_x000D_ 了其根源。作为经济学的一个重要分支，它为实际政策分析提供了基础。尽管公共经济学的研究领域和分析_x000D_ 方法随时间变化很大，为实际决策提供理论依据始终是其基本目的。本课程的内容就是试图运用这种理论_x000D_ ，为经济政策研究提供一个条理清晰且逻辑一致的分析框架。_x000D_ 根据最一般的定义，公共经济学是对经济效率、分配和政府经济政策的研究。这一学科包含的主题相当分散_x000D_ ，如应对外部性存在而导致的市场失灵、逃税的动机分析，以及对官僚决策的解释。因为涉及所有这些方面_x000D_ ，公共经济学已经从原先注重政府收税和支出，演变为现在关注政府与经济互…
3176	政治学原理（上）	政府管理学院	专业必修	3		本课程包括政治与政治学、利益与政治、政治权力、政治权利、政治统治、政治管理、国家、政党、政治社团、政治心理、政治思想、政治社会化、政治革命、政治改革、政治民主等十八个方面的内容，展开阐述了关于人类社会政治的本质和政治生活基本方面的理论和观点。本课程是政治学、行政管理学专业的主干理论基础课，通过本课程的学习，使学生掌握政治学的基本理论和分析方法，理解政治的本质和基本规律，形成政治分析的基本能力，并且为政治学和行政管理学其它课程的学习作理论准备。
3177	行政学原理	政府管理学院	专业必修	3		本课程既是政府管理学院通选的专业基础课程，也是法学院、社会学系等院、系的选修课程。本课程全面系 统地讲授政府（国家行政机关）管理国家事务、社会事务和自身事务等活动的知识，通过对这些活动的本质 与现象、主体与客体、观念与技术、内容与形式、制度与过程、历史与未来的学习与研究，使学生认识公共 行政管理的规律性，以及推动这些活动科学化、法制化、规范化、合理化、效率化和现代化进程的行政理论 与行政方法。在全面系统掌握行政管理学知识的基础上，本课程以理论联系实际的方式提升学生了解和把握 当前行政管理实践问题的能力，尤其是对当代中国公共行政问题的理解和分析能力，促使学生逐步形成观察 、思考、分析和解决有关行政管理领域问题的能力，同时也为学习公共管理其他课程创造良好的条件和奠定 扎实的专业理论基础。
3179	政治学前沿	政府管理学院	专业必修	3	为本科3-4年级学生开设，选课学生一般应当修完以下哲学社会科学的基础课程之一：政治学概论、法学概论、社会学概论、经济学概论或哲学概论等。	本课程将介绍政治学的最新进展，讲授国内外政治学研究的前沿问题、学术动态、代表性学派和重要学者。着重讲授关于政治、国家、政府、统治、治理、公民、权力、权威、权利、合法性等政治学基本问题，以及诸如自由、民主、平等、公正、法治、尊严、和平等人类基本政治价值方面的最新研究成果。此外，本课程还将简要介绍国内外政治学的重要争议性问题，如关于国家主权、普世价值、共同价值、中国模式、公民社会、公民权利、政治合法性的争论，以及国内外政治学的流行思潮，如新自由主义、新保守主义、新马克思主义、新权威主义、社会民主主义、社群主义、民族主义和民粹主义等。
3846	英语非虚构作品中的近当代中国社会与文化	英语语言文学系	全校必修	2		本课程是面向本科生开设的英语跨文化类专题课。中西交流离不开双方对彼此的认识，认识对方眼中的自己是认识对方的一个重要路径，而且因为与己相关，更能进一步帮助交流策略的调整，促成更好的交流效果。在这样的理念下，本课程通过对近现代以来英语作者关于中国的非虚构性著作如回忆录、写实性著作、新闻报道等的解读，从而提高学生的英语阅读与写作能力、逻辑分析能力、跨文化素养。
3144	人力资源开发与管理	政府管理学院	专业必修	3	行政学原理	课程通过理论和实践两个方面讲授帮助组织获得成功的人力资源开发与管理的基本理念、重要理论及相关技术方法。课程内容包括人力资源开发与管理的基本理论、职位分析与职位设计、人力资源规划与招募、人员甄选、培训管理、绩效管理、薪酬管理、劳动关系等。本课程应用性较强。讲授围绕案例展开，关注实践发展动态，同时邀请实务专家分享管理经验。
3164	应用统计学	政府管理学院	专业必修	3		课程从统计学的应用实例与学科概览开始，引导学生理解统计学的基础概念，介绍统计推断的逻辑和方法，进而逐步深入讲解常用的统计分析技术。在此基础上，通过实践操作和案例分析加深学生们对基础理论和方法的理解，为进一步熟练掌握统计学知识和技术，开拓实证研究思维奠定基础。_x000D_ 课程分为两大部分，第一大部分为基础理论篇，包括统计学的学科概况、统计推断的基础概念、统计推断的逻辑和方法；第二大部分为应用实践篇，包括描述统计、列联表分析、方差分析与相关分析、一般线性回归分析与稳健回归分析、logistic回归分析、因子分析、数据质量评估、定量研究的设计、定量研究报告的写作等。_x000D_ 课程以讲授为主，辅助以三次课后作业。作业内容涉及到所有讲授过的基本统计分析方法的应用训练，会使用到SPSS软件和STATA软件。_x000D_ 学时分配如下：_x000D_ 第一讲 应用统计学概览（3学时）_x0…
3167	房地产经济与管理	政府管理学院	限选	3		房地产经济与管理是政府管理学院城市管理专业同学的选修课程。_x000D_ 本课程开设的目的在于使学生初步掌握房地产经济与管理领域的相关理论、掌握房地产市场的运作规律、掌握地租、周期、泡沫等房地产经济与管理领域的核心问题。理解房地产市场经济行为与房地产宏观管理之间的关系，促进学生建立起对房地产经济与管理问题的多维思考体系。_x000D_ 课程采用教师讲授、课堂讨论、学生自学相结合的教学方式，努力形成教师和学生双向互动、对称平衡的教学模式。教学内容包括房地产经济相关理论的介绍、房地产宏观管理相关知识，注重相关知识的内在联系和外部影响。_x000D_ 课程要求学生开展独立及小组调研，学生应认真进行相关文献研读并形成对某一问题的读书报告。_x000D_ 针对房地产经济与管理的现实问题，学生应与教师协同，注重理论联系实际，突出课程的时效性和针对性。_x000D_
3178	政治学原理（下）	政府管理学院	任选	3	先修课程为《政治学原理》（上），课程号为03232570。	本课程包括政治与政治学、利益与政治、政治权力、政治权利、政治统治、政治管理、国家、政党、政治社团、政治心理、政治思想、政治社会化、政治革命、政治改革、政治民主等十八个方面的内容，展开阐述了关于人类社会政治的本质和政治生活基本方面的理论和观点。本课程是政治学、行政管理学专业的主干理论基础课，通过本课程的学习，使学生掌握政治学的基本理论和分析方法，理解政治的本质和基本规律，形成政治分析的基本能力，并且为政治学和行政管理学其它课程的学习作理论准备。
3181	宪法与行政法学	政府管理学院	专业必修	3		本课程立足中国,面向世界。率先提出并比较基督教西方文明、伊斯兰教文明和中华文明下的 宪法与行政法传统,总结人类的基本共识和中国的特殊问题,展示中国的问题与前景。课程主 要由五部分组成:观念与方法、历史传统、基本原理、基本制度和制度变迁。重点研究文明与 法治、世界地缘政治经济与宪政的关系、立宪与革命、基本人权、分权与制衡制度、法治政府 和司法审查。本课程注重在比较研究中提出中国问题,并将综合运用人文社会科学的知识资源, 在实证和规范研究方面试图展示宪法与行政法学的一系列新领域。
3131	组织与管理	政府管理学院	专业必修	3	管理学概论，行政管理学，管理思想史	本课程是行政管理专业和政治学等其他类学生的专业必修课之一。旨在研究组织中的一般管理规律，探讨组织产生、发展、运行和变革的基本理论知识，了解组织管理的主要分析工具。_x000D_ 主要内容包括: 组织的概念及其基础、组织理论的发展、组织目标与组织功能、组织结构与体制、组织心理与组织行为、组织关系、组织过程、组织变革与发展、组织文化等。_x000D_ 课程力图突出实用性，结合案例分析。
3151	管理运筹学	政府管理学院	专业必修	3	大学经济管理类高等数学、计算机应用基础	管理运筹学是运用高等数学、线性代数、统计学、矩阵论、随机过程、离散数学等数理知识，通过分析、建模、运算及计算机模拟，研究国家公共管理系统中人、物、财等资源的合理安排，为决策者提供有依据的优化方案，使得国家的公共管理、政府政策、社会治理，更加精准、科学、理性。主要内容包括：数学规划（又包含线性规划；非线性规划；对偶规划；整数规划；动态规划等）、图论、网络流、决策分析、排队论、库存论、对策论、预测理论、决策模拟、多目标评价等等。
3152	公共政策分析	政府管理学院	任选	3	行政学基本理论	公共政策研究对于推进国家治理体系与治理能力现代化的重要性不言而喻。面对随着工业化和后工业化转型所带来的大量社会问题和冲突，国家治理对政策的迫切需求对公共政策学科发展提出了非常现实的要求，检讨公共政策得失及解释背后的复杂机制成为政策科学家们的历史责任，进而帮助政府通过制定和实施高质量的公共政策来促进全社会的利益。本课程是公共政策专业方向的入门课程，侧重于从广度上讲解公共政策的基本概念、研究范围、研究方法等，而在深度上会有所控制，更多深入内容会在后续其他课程中讨论。本课程将结合现实案例讲授公共政策研究的主要理论和分析方法。在内容上，本课程将在传统政策过程框架和政策网络模型基础上，将讨论扩大到科学哲学、政治学、经济学、社会学、传播学等学科领域以及大数据分析、政策模拟等新的研究方法，训练学生能够用更加广阔的分析视角审视和研究公共政策问题。
3171	政府与法治	政府管理学院	任选	3		培养政府管理学院各专业本科生法律思维，明晰政府与法治的关系 （一）使学生掌握法的基本概念、基本特征、基本规则、基本分类、基本制度和基本方法，掌握法治的基本概念和基本特征。 （二）使学生充分了解法的起源的发展，理解法的价值和法的原则，理解自由和公平在法治中的重大意义以及程序正义在法治中的地位和作用。使学生充分理解政府 的形成、政府与法治的关系。使学生充分理解政府在法治中的重要地位和作用，同时使学生深刻理解政府依法行政，在法治框架内运作发展的机理。 （三）使学生能运用法的基本原理，掌握基本的法律方法，分析和研究和法律相关的社会现象，深刻认识我国的司法改革，剖析法律问题，比较全面地分析相关的法 律案件，解决实际的法律问题和社会问题。 （四）使学生能在对法的基本原理的学习过程中，通过对社会现象的分析和法律问题的阐释，发现问题并大胆提出问题，培养学生的法律思维方式，最终全面提高学 生的法学素养和法…
3141	比较公共管理	政府管理学院	任选	3	公共行政学概论_x000D_ _x000D_ 中国政府与政治	基本目的：通过本课程的学习，使学生理解“公共管理”研究的基本内涵以及学习比较公共管理的实质意义，提高同学们对学术传统和学术传承重要性的认识，进而增加同学们在行政学科的学术积累，得到关于公共管理基本命题等进行深入思考的学术训练，_x000D_ _x000D_ 内容简介：本课程在讲授公共管理研究发展过程的基础之上，深入探讨比较公共管理研究的目的、意义以及今后行政学科发展的基本课题。并通过阅读日本行政学家的专著、邀请国内外专家学者讲座以及课堂互动讨论的方式，比较分析日本行政学和行政活动所具有的“公共管理”研究的实质内涵，帮助同学们了解当下中国公共政策转型阶段的公共管理课题、变革的条件以及今后改革发展所面临的核心问题。_x000D_
3142	地方政府管理	政府管理学院	任选	3	政治学和行政学	地方政府管理是政治与行政学专业必修课程。本课程从比较的视角，系统考察和讲授英、美、德、法、日中等世界主要国家的地方政府制度，重点集中在各国地方政府制度的背景、发展历程、理念、宪政基础、结构、职能；同时关注地方政府财政、地方民主等方面。
3183	行政学研究方法	政府管理学院	专业必修	3	公共行政学；统计学方法或文科高等数学等相关课程	主要让学生了解什么是真正科学的研究，如何设计一个科学的研究，公共管理学使用的最重要的科学研究方法有哪些，如何 撰写和发表高质量研究论文，并指导学生进行高质量的实际研究设计、研究实施、论文撰写 、论文发表以及毕业论文设计、研究与撰写。
2751	财务会计B	国家发展研究院	限选	3		本课程是基础性课程，重点讲解企业的基本会计程序，围绕会计系统和企业组织的关系，在阐述会计要素、会计等式、会计原则和会计循环的基础上，强调会计控制的重要性，介绍了各项资产、负债和股东权益的业务处理和报告，以及三张主要会计报表（即资产负债表、利润表及现金流量表）的编制原理及相关的财务比率分析，以帮助同学充分了解财务报告的内涵和作用，从而为进一步学习后续课程奠定坚实的基础。
3132	国家公务员制度	政府管理学院	任选	2	公共行政学概论_x000D_ 中国政府与政治	基本目的：使学生理解中国公务员制度的设计原理，掌握现实生活中公务员制度的运行情况及改革发展方向，提升学生分析和解释公共部门人力资源管理现象的能力。_x000D_ _x000D_ 内容简介：本门课程在讲授中国公务员制度的理论基础、主要内容及基本方式的基础上，通过阅读教科书、专家讲座以及课堂讨论等方式，了解中国现代公务员制度的基本知识和我国建立该制度的背景、意义，进而分析和说明中国行政活动现象，加深对人事行政课题的理解。重点介绍和探讨中国公务员制度的理论和实践中的一些核心问题。总之，通过这门课的学习，使学生能较系统地了解中国公务员制度的基本知识、基本理论，能够较深入地总结和掌握公务员制度的发展和管理规律。
3156	美国政府与政治	政府管理学院	限选	3		作为当今世界上的唯一超级大国和最为发达的经济体，美国在不到300年的时间里取得了令人瞩目的成就。政治作为一切社会发展的背景和根基，是美国发展、强大的一个重要方面，也成为诸多后发展国家（包括我们中国）模仿、学习和赶超的对象。另一方面，美国的特殊性使得任何机械、僵化的照搬努力都很难成功。通过本课程，同学们应能基本了解美国政治的发展历程，基本制度和当今所面临的重大问题。同时，通过课堂上的讨论和对中国历史和国情的提示，教师也希望同学们能对中国政治本身的理解进一步加深。
3172	公共组织战略管理	政府管理学院	限选	3		_x000D_ 战略管理是公共管理领域的教学体系的重要部分，也是国际主流大学相关专业的必修课之一。近年来，我国国内的一些研究型大学也开始将这一课程引入教学。本课的主要目的是使政治学、行政学、公共管理、公共政策和区域经济专业的学生掌握战略管理的基础理论和主要分析工具。_x000D_ 具体而言，本课主要由以下三方面内容构成。第一，系统地介绍企业战略理论的主要流派、逻辑结构和分析方法；第二，讲授公共部门战略管理的主要特征和分析框架。由于企业战略理论是公共部门战略管理的主要理论来源之一，本课的第一部分将为第二部分的展开提供必要的基础。第三,以上述两部分内容为基础,分析后发展国家赶超过程中政府和企业、政府和社会组织的战略互动。_x000D_
2287	世界宗教与国际社会	国际关系学院	专业必修	3	1、《政治学概论》_x000D_ 2、《世界历史》或《国际关系史》_x000D_ 3、《国际政治概论》	本课程为国关学院本科学生选修课，双学位必修课，大类平台课。主要内容分为两部分：_x000D_ _x000D_ 第一部分系统和概要性地介绍宗教学的一般理论，世界主要宗教(犹太教、基督教、伊斯兰教、印度教和佛教，新兴宗教运动)的基本教义、历史和现状、流派等。帮助学生了解各大宗教的形成和演变历史，特别着重呈现社会历史变化对宗教的影响；_x000D_ _x000D_ 第二部分分析宗教在世界政治中的作用。包括对主权观念、民族国家体系、民族主义、民主化等重大政治现象的影响，重点在于呈现宗教因素如何参与政治生活，以及这种参与带来的影响。
2878	传播学原理	信息管理系	任选	2		课程主要讲授传播学的一般原理、传播符号、传播媒介和传播过程的基本内容，以及各类传播活动进行讲解，使学生了解和掌握人类传播活动产生和发展的一般规律，了解和学习传播学的基本概念、主要理论、传播模式和研究方法，了解传播学主要学术流派的理论观点，并了解和掌握传播过程中的传播者、传播内容、传播媒介、受众的传播效果等主要理论课题与研究方法。_x000D_
3196	人文社科经典阅读	政府管理学院	专业必修	2		本课程是政府管理学院本科生在本科阶段必修的一门课程。该课程邀集人文社科著名学者开设读书会，通过老师激情洋溢的讲解，引领学生走进中外经典书籍的殿堂，品味经典的思想意蕴、领略经典的文化内涵，建构起具有思想导向性的阅读路径，以激发阅读兴趣、丰富精神世界、培养人文情怀。
3197	社会调研与实践	政府管理学院	专业必修	2		在导师指导下，本科四年到国家机关、其他公共组织或国有企事业单位至少调研或实践四周，四周的调研时间可分段累计完成，并撰写调研或实践报告（六千字左右），调研或实践报告由导师按百分制予以成绩评定。
650	化学与社会	化学与分子工程学院	通选课	2		这是一门面向人文社科类本科生的理科课程。课程的重点放在化学（或科学）与人类社会紧密相关的领域，着重讲述化学与社会的互动关系。课程引入大量实例，使学生了解科学领域的进展以及这些进展与社会发展的交互促进。课程分为“化学与社会”、“化学与可持续发展”和“化学与生命”三个单元共9课，详细讨论和介绍科学与社会的深层次联系，使学生将人文、社会与科学有机地联系起来，从而使学生能更好地理解人类的知识宝库。
1561	古代汉语 (下)	中国语言文学系	专业必修	4	古代汉语（上）	本课是中文系各专业（包括中国学生和留学生）的必修课；其他系科学生的选修课。本课程是一门基础课，是语言方面的一门工具课。教学的基本目的是通过对古代语言的学习，培养和提高学生阅读古代文献的能力，为进一步学习和研究中国古代语言、文学、历史、哲学和其他各方面的知识、为更好地传承祖国的优秀文化打下必要的基础。
1650	中国古代文学史（一）	中国语言文学系	专业必修	4	古代汉语	本课为中文系主干课中国古代文学史的一段，全课程两学年，本段为先秦两汉文学史，共一学期。内容包括秦前文学史、两汉文学史两大部分。先秦时期是我国文学及思想学术发源并走向成熟的时期，百花齐放，百家争鸣，诗有《诗经》、楚辞，双峰并立，分别为我国现实与浪漫诗歌之典范，文有《左传》、《国策》及诸子百家之撰述，雄视百代，而《易》、《书》等故典不惟为千古大文，更光大为经学，模范千百年社会及人伦。本段讲授要点为：一、《诗三百》的成就与影响。二、楚辞的成就与影响。三、史传文的成就与影响。四、诸子文的成就与影响。两汉时期，乐府诗、古诗承诗骚之绪业，又臻新高峰、开新范式。赋作巍然崛起，被誉为“一代之文学”。马班之史风神各具，而并轹古切今。其余如诸子不乏风采，亦纯乎中国学矣。本段讲授要点是：乐府民歌和古诗十九首；大赋；《史记》等。
1665	唐宋诗词名篇精读(一)	中国语言文学系	任选	2		唐宋两代是中国古代诗词创作的黄金时期，大量诗词，不仅是精美的语言艺术作品，更是唐宋诗人词人的人格力量、审美精神、想象力和创造力的结晶。本课程在唐宋诗词范围选择重要诗人词人的代表作、历代公认传诵不衰的经典名篇和具有某方面特色的一般佳作，解释语词、典故，分析意象、意境；以知人论世和场景还原的方法对作品作精细解读和艺术赏析。解读作品体现的人生观、自然观、历史观、社会观、亲友观、爱情观等内容；讨论作品的精神人格力量和道德情操的意义；分析语言艺术和写作特点；重点探讨作品创造性、想象力的表现和意义。希望同学通过本课程的学习，了解解读古代诗词作品的一般路径，掌握大致的专业解读方法，体会古代诗人词人如何面对人生，面对社会，面对自然，面对亲友，面对艺术；进一步认识唐宋诗词作品体现的创造性和想象力的特点，了解古人对创造性和想象力的重视。_x000D_ 课程大致分为唐宋诗歌和唐宋词两个板块，一个版块讲授一个学…
1675	汉代文人与文学研究	中国语言文学系	限选	2	中国古代文学史（一）	在中国古代社会中，继秦之后，汉代在社会政治体制和思想文化方面发生了重大变化并逐步加以稳固。此期的文学成就或许比不上唐宋的灿烂耀眼，但就“文人”这一中国古代特殊的人物类型的发展与显化，文学写作的形态与观念的成型，文学表达手段及文体的丰富与成熟等方面而言，汉代可谓是一个十分重要的阶段，在中国文学传统奠定的过程中起了关键性的作用。_x000D_ 本课程大致分为两个部分。首先，教师分主题讲授汉代文人的演变脉络及特点、汉代诗赋的表达方式及观念等，并结合社会政治结构、思想意识形态的变化，考察文人通过文学的方式与社会政治所建构的关系；结合士人日常生活方式的变化，观察文人独特的审美趣味的建立，以及在文学中的表现。同时，通过几个个案的具体分析，呈现文人对文学的态度和观念价值，以及其中的矛盾性。在此基础上，综合性地讲述汉代文人在文学写作的不同方面所展现的面貌和所发生的变化，并揭示中国古代“文学”的性质、范围…
3884	经典英美诗歌翻译与鉴赏	英语语言文学系	全校必修	2		本课程精选英美诗坛最富盛名的诗人及其代表作品，结合当代中西方诗歌翻译理论与实践，运用当代中西方诗歌研究的最新方法论与成果，在对所选诗歌作品进行文本阐释，并以此为基础，比较分析不同时期、不同中译者的译本特色，从理论与实践两个角度为学生展示英语诗歌及其中译文的魅力，激发学生学习英语的热情、培养同学英语诗歌鉴赏的能力、并且掌握一定的翻译技巧。
1619	鲁迅研究	中国语言文学系	全校任选	2		鲁迅的思想和文学凝结着中国的“现代”原理----一种第三世界的现代性，本课着重于鲁迅思想和文学的交互关系，探讨其思想形成、文学发生与发展、以及发生转折的精神史过程，以“现代”如何“拿来”和“超克”为问题，看鲁迅的思想和文学重新解释的可能性，发掘其对于我们今天的世界的意义。
2166	宗教学导论	哲学系	任选	2		本学期的《宗教学导论》将主要分为三部分，考察中西文明中对待宗教的三种形态。第一部分集中于西方古代宗教，即城邦中政治性的宗教；第二部分集中于基督教以及西方现代宗教，即社会中的心灵宗教；第三部分集中于中国传统中的宗教，即伦常性的宗教；贯穿三部分的核心思想是神道设教。本课希望帮助学生初步了解宗教学的思想传统和一般研究方法，学会全面、客观、学术地看待宗教问题，更系统地掌握中西方文明的相关知识，逐渐找到通过阅读经典，化解自己种种生活问题的方法。_x000D_
1613	金庸小说研究	中国语言文学系	通选课	2		金庸的武侠小说是20世纪中国大众文学的主力代表。本课从严家炎先生所论述的“奇异”的阅读现象入手，介绍金庸的传奇生平和其15部武侠小说的主要内容，并从中国传统文化与当代文化的结合部剖析金庸小说潜在的巨大艺术价值和文明整合功能。
1623	中国文学理论批评史	中国语言文学系	任选	3	中国古代文学、文学理论	本课是为中文系高年级学生开设的专业必修课。以中国文论经典名篇为讲授对象，讲授中国文论的源流正变、“斯文”传统、理论特性及当代价值，梳理中国文论发展脉络、概念范畴，总结中国文论宝贵经验，以提高学习者的文学理论水平和鉴赏能力。
2013	中国古代陶瓷	考古文博学院	任选	2	中国考古学	本课程从考古和文物的角度，以陶瓷考古调查、发掘所获资料和传世瓷器为依_x000D_ 据，结合有关文献记载，系统地讲授中国古代陶瓷的基础知识和各时陶瓷器的_x000D_ 造型、胎、釉、花纹特征以及原料加工、成形、施釉、装饰技法烧成技术等制_x000D_ 瓷工艺的发展、变化，进而总结中国古代陶瓷手工业的特点和发展规律。_x000D_
4202	定向与徒步运动	体育教研部	全校必修	1		一、课程介绍_x000D_ 1、本课程是一门综合课程，它涵盖了当前我国最为流行的两种户外健身方式——定向运动和徒步运动。本课程充分利用北京大学校园广阔，地貌多样，一步一景的特点来开展阳光体育和全民健身课程。_x000D_ 定向运动是利用精确的地图、指南针、文字、照片等器材，按顺序到访地图上所指示的各个点标，以最短时间到达所有检查站者为胜者的体育项目。定向运动是一项集体力与智力、竞技与娱乐、探险与刺激于一体的运动。本课程介绍定向运动的类型，国内外发展概况，学习地物符号，地貌符号，识别地图等知识，掌握实地判定方位、标定地图以及确定站立点目标、确定前进方向，选择最佳路线和保持正确行进方向等定向运动技能，了解定向运动竞技规则和比赛组织程序等比赛常识。_x000D_ 徒步运动是指在运动环境优美的城市郊区、农村或者山野间进行的中长距离的行走锻炼，行走的速度介于散步和快速健步走之间，步频在90～120…
2032	博物馆学概论	考古文博学院	专业必修	2		博物馆是社会文化机构。本课程将讨论博物馆的发展规律及其性质、任务和特点，介绍博物馆实现其社会职能、参与社会发展和为社会服务的能力和方法，了解当代博物馆在服务社会发展和提高公众发展能力上发挥的重要作用。
2087	中国考古发现与探索	考古文博学院	专业必修	2		本课程为考古文博学院新开设的文科院系大类平台课，由本院十多位在各自专业领域卓有成就的教授、副教授组成强大的授课教师队伍，将以精美的图象、生动的语言、独到的见解，展现百年中国最具代表性的考古大发现、考古热点话题、考古前沿动态。
2036	考古学导论	考古文博学院	专业必修	2		本课程为考古文博学院考古学专业、博物馆专业、古代建筑专业和文物保护专业的专业基础课，课程讲授的主要内容包括什么是考古学、考古学发展的历程、考古学研究的资料、考古学的田野研究方法、考古学的室内研究方法、考古年代学研究、考古学文化研究、环境考古学研究、聚落形态研究、埋葬制度研究、技术与经济研究、人类体质研究和现代考古学的主要流派等。本科程分为十二讲（章），每周或每两周一讲。目的是使学生对考古学的研究对象、研究方法、基本理论、简单历史以及最新研究的重要趋势有一个概括性的认识，以便为后续的各项专业课程学习打下初步的基础。
2065	文化遗产学概论	考古文博学院	专业必修	2	文化遗产学是由哲学（包括价值学、文化学）、历史学或人类学（包括了考古学、民族学）、博物馆学、文物保护科学（包括化学、生物学、建筑学、规划学、地质学等）等学科构成的交叉科学。文化遗产的宏观保护理念和原则的研究属于哲学尤其是价值学的范畴，文化遗产价值的发掘及背景的阐释属于历史学或人类学的范畴，文化遗产的保存和延年益寿是文物保护科学的主要任务，文化遗产的展示和利用则与博物馆学密切相关。学习文化遗产学必须首先学好一门具体的基础学科	文化遗产概论是考古文博学院开设的一门本科生基础专业课。它主要是针对考古文博学院的考古学、文物保护、文物建筑、博物馆学及其他院系相关专业的本科生。选课学生通过这门课程能够对相对全面地了解和把握文化遗产学的基本方法和主要知识，从而能够综合和贯通所学专业知识，并将其运用到诸如古代遗址的现场保护、文物科技保护、文物建筑修缮、遗产展示利用等领域的学习、研究和实践中去。_x000D_ 本课程主要由遗产类型学、遗产价值学、遗产保护学和遗产管理学四个单元构成。主要内容包括：文化遗产的基本概念和特点、文化遗产的类型及其与保护的关系、特殊文化遗产类型的特点和性质、价值学的基本问题、文化遗产的价值构成、东西方文明对文化遗产价值认识的差异、文化遗产保护的基本原则和理念、文化遗产保护的法规建设、不同类型文化遗产保护方法的异同、文化遗产管理的特点、记录文化遗产的技术和要求、文化遗产监测的基本内容、文化遗产的安防与消…
2239	庄子哲学	教务部	任选	2		庄子是中国哲学史上最有特色的人物之一。其独特的关于人生和世界的思考，_x000D_ 以及生活方式的选择，在中国历史上留下了浓墨重彩的一笔。本课程以庄子内_x000D_ 七篇为主，将系统介绍庄子以生命为中心的哲学思考，其中包括对世界、权力_x000D_ 、财富、功名等的理解。在讲授的过程中，希望借助于庄子和儒家对比的方式_x000D_ ，展现两种不同的生命形象。
3068	人口资源环境社会学	社会学系	通选课	2		人口、资源与环境社会学是社会学的一个分支，也是一门新兴学科。人口、资源与环境社会学课程内容首先介绍这门课程的相关概念界定、研究对象、研究内容、研究方法、重点研究理论及未来发展展望。其次，课程结合国内外人口、资源与环境变化的现实阐述其学科产生的宏观社会背景，客观、全面地介绍当今国内外人口、资源与环境的大量案例，从中说明社会学对这一现实问题的独特分析视角；接下来课程将全面分析产生人口、资源与环境问题的主要社会原因以及对人类社会发展的中长期社会影响；最后课程从个体、社会组织和政府组织对人口、资源与环境问题的观念、态度及行为方式分析入手阐明如何从社会建构上来解决和缓解现阶段人口、资源与环境问题的消极影响。
2033	设计初步	考古文博学院	专业必修	2		本课程为博物馆陈列设计的基础课程。博物馆展示从广义上讲应该包含两部分---陈列和建筑，陈列是国家或地区博大精深历史文化的全面展示，建筑则是代表国家或地域的形象载体，两者都体现着对历史文脉的传承，从而构成了完整的博物馆文化。本课程通过对陈列设计的美术基础与陈列设计览平面布局的理论讲解和练习，为学生今后学习的博物馆陈列设计课程打好基础。
2034	博物馆陈列内容设计	考古文博学院	专业必修	2		本课程帮助学习者理解博物馆陈列的性质和特点，了解和学习博物馆陈列内容设计的主要步骤、技巧和工具，学习撰写博物馆展陈设计大纲和展览说明文字，评价陈列效果，对各种类型的陈列设计进行分析和批判。课程教学方法包括课堂讲授、专题研讨、展陈观摩、阅读资料和学习笔记。
2055	中国考古学（上二）	考古文博学院	专业必修	2	考古学导论 _x000D_ 中国考古学（上一） （旧石器时代考古）	中国新石器时代的下限抵第一个王朝夏的出现，上限超过距今1万年，一些考古资料显示，甚至可达1.6万年左右。_x000D_ 新石器时代的人类文化并没有今天行政区划的限制，因此，本课程的讲授重点虽然是中国，但也将会涉及若干周边地区，如东西伯利亚、远东地区、朝鲜半岛、日本以及东南亚地区。_x000D_ 长达1万年以上的新石器时代，按照目前的认识，可以再划分为四个大段落，依次为新石器时代早期、新石器时代中期、新石器时代晚期和新石器时代末期，最后的阶段又称龙山时代。 _x000D_ 新石器时代早期，人类相继做出几项划时代的发明，即农业、制陶和磨制石器技术，从此从被动依赖自然资源的狩猎采集经济过渡到生产经济，这是一切文明的起点。_x000D_ 9000年至7000年的新石器时代中期，在黄河和长江中下游地区，农业技术已经得到初步发展，形成了南方稻作农业经济文化区和北方旱作农业经济文化区，其中的人们普遍采…
2061	中国考古学（上一）	考古文博学院	专业必修	3		本课程分为概论、旧石器时代早期、中期与晚期四章讲授。概论部分首先介绍旧石器时代的概念、旧石器时代考古学的特点与旧石器时代考古简史。然后依次介绍中国旧石器文化发展的地质背景；古人类的起源与进化的整体格局与历史进程；旧石器时代文化的分期与分区以及旧石器的制作、使用与分类等基础知识。_x000D_ 旧石器时代早期包括中国最早人类与旧石器文化的发现，中更新世的南北方各地古人类与旧石器文化发展情况。旧石器时代中期主要介绍过渡阶段中国南北方各地的旧石器文化与古人类体质的承前启后特点。旧石器时代晚期重点讲授中国现代人及其文化的发展特点以及向新石器时代过渡的历史进程。_x000D_
2006	田野考古学概论	考古文博学院	专业必修	2	考古学导论_x000D_ 中国考古学_x000D_	本课程共分为五个部分：_x000D_ 第一章 绪论_x000D_ 田野考古是近代考古学的基础；田野考古简史；田野考古工作的主要内容和田野考古学。_x000D_ 第二章 考古调查_x000D_ 主要工作流程和方法_x000D_ 第三章 考古发掘_x000D_ 考古发掘依据的原理——考古地层学；考古发掘的工作流程；考古发掘中的发掘、资料采集和记录三个技术系统；几种主要遗迹的清理技术。_x000D_ 第四章 资料整理_x000D_ 发掘资料的整理内容，工作流程；考古资料的分类和考古类型学基本原理；考古资料的年代学整理；考古资料中所含历史信息的提取和相关性整理；资料信息库建设。_x000D_ 第五章 考古资料的刊布_x000D_ 考古报告的主要内容和编写；资料刊布的其他形式。
2008	动物考古学	考古文博学院	限选	2	考古学导论或中国考古学	考古遗址中发现的大多数动物遗骸是人类行为的结果，研究这些动物遗骸的文化特征以及人类如何利用这些资源的技术，考察人类社会的变化是动物考古学研究的主要领域。因而动物考古学研究的是当时人类的行为方式、生产活动和社会经济以及当时人类生活时期的古环境等考古学的有关问题，是考古学一个重要的分支学科。课程重点讲授考古遗址出土的动物遗骸的采集技术，动物骨骼的鉴定方法，资料的整理和分析，系统介绍我国动物考古学的研究成果以及该学科研究的前景。要求同学掌握鉴定动物骨骼的基本技能，对考古遗址出土的动物遗骸能做出正确的鉴定，进行整理和初步研究工作，为进一步的学习打下坚实的基础。
2029	田野考古技术专题	考古文博学院	专业必修	3	考古学导论	本课程包括四部分内容：《考古测量》、《考古绘图》、《考古摄影》和《计算机考古制图》。《考古测量》主要讲授田野考古测绘的基本原理和方法，全站仪和RTK测量的基本方法，考古遗址测绘的基本步骤和方法。《考古绘图》主要讲授田野考古绘图的基本原理、手工绘图的基本方法及其操作实践，包括遗迹绘图和遗物绘图两大块。《考古摄影》主要讲授摄影原理、照相机构造、田野考古绘图实践，包括遗址、遗迹和遗物摄影。《计算机考古制图》主要讲授计算机图形学和图像学原理、基于矢量图形的遗址和遗迹绘图、基于栅格图像的考古制图技术。_x000D_
2035	博物馆陈列形式设计	考古文博学院	限选	3	设计初步	本课程系统讲授博物馆陈列设计的理论与方法，课程分两部分，首先是陈列设计基础的练习，内容包括陈列设计的空间概念、手绘技法及电脑作图。第二部分是陈列设计的运用，将结合实体展览，对建筑、陈列空间分析与营造、平面综合设计、3D设计软件的应用以及施工组织等陈列设计过程中涉及的各项组成部分学习和实践。
2056	中国考古学（中一）	考古文博学院	专业必修	2	考古学导论_x000D_ 中国考古学（上）	本课程主要内容可参看上文授课提纲，大致包括以下五个部分：_x000D_ （一） 考古学文化谱系_x000D_ 重点讲授与夏商周考古相关的考古学文化的分期、年代、文化特征、主要发现等。重点讲授的考古学文化包括：新砦期遗存、二里头文化、下七垣文化、岳石文化、二里岗文化、殷墟文化、先周文化、西周文化，以及周代各封国文化等，简略讲授夏商周时期周边地区的青铜文化。_x000D_ （二） 重大学术问题研究简史_x000D_ 重点讲授夏商周时期重大学术问题的研究历程，如夏文化探索、先商文化探索、先周文化探索等。在讲授这些研究简史的过程中，重点讲授各种学术观点及其演变，所涉及的考古学理论方法的变化等。争取使同学们基本把握重大学术课题的研究前沿或现状。_x000D_ （三）城址及主要聚落的重大发现_x000D_ 在讲授夏商周时期主要城址或主要聚落重要考古发现的基础上，讲授与讨论聚落性质及相关重大学术问题等…
2057	中国考古学（中二）	考古文博学院	专业必修	2	中国考古学（中一）（商周考古）	秦汉上迄公元前三世纪后半叶、下至公元二世纪末，历经秦代、西汉、新莽、东汉几个王朝。秦汉时期，中国形成统一的、多民族的、地域辽阔的国家，其制度文明、物质文明、精神文明都达到一个新的高度。本课程系统介绍秦汉时期的考古发现及最新研究成果，并结合文献记载，就重要学术问题展开讨论。本课程教学辅以实地参观、实物考察以及大量幻灯片等，努力使教学形象化、生动化。
2085	博物馆藏品管理	考古文博学院	专业必修	2	《博物馆学概论》《文物保护法与行政法规》《考古学通论》	本课程介绍博物馆藏品的意义，讲授藏品的征集、鉴选、登录、分类、保存、借用、注销、统计等各环节的流程和方法，并讨论数字博物馆、博物馆数字化、博物馆建筑功能分区、库房管理、藏品管理规章、文物非法交易、防止非法贩运文物以及文物追索等方面问题。目的使学生不仅从实际工作的层面，也从理论、制度的层面关注博物馆藏品管理。_x000D_
805	植物与环境	生命科学学院	全校任选	2		经过漫长的演化历史，我们生存的家园地球拥有了丰富多样、千姿百态的植物，它们用自己的方式感知这个世界，适应甚至改变这个世界。植物通过光合作用捕获的太阳光为地球生态系统提供能量，为我们的生活提供衣食来源，而上个世纪以来人类活动造成地球环境的改变引发了全球性生态危机，更加需要我们关注植物与环境的和谐发展。《植物与环境》将为你呈现一个会看、会听、会触摸、充满活力的植物世界，深入浅出的介绍植物与生存环境的密切关系，连接古今博物学、植物生理和现代分子生物学的研究成果，解开植物所特有的生命密码，感受植物科学研究发展历史，把握现代科学技术前沿和未来发展方向。
3301	基础日语 (一)	外国语学院	专业必修	7		本课程主要讲授日语的发音，常用词汇，基础语法，从语用学、认知语言学的角度导入基础日语的语言知识，并指导其运用。 _x000D_ 采取讲解与练习相结合的授课方式，并有效地利用语言实验设备，进行基础语音和语调的训练。通过本课程的教学，使学生掌握日语的语音、语调，基本语法和句型以及2000~2500个左右常用词汇，具备听、说、读、写、译的基本能力，为进一步的日本语言、文化、文学的学习打下良好的基础。_x000D_
4261	戏曲与中国传统文化	艺术学院	全校任选	2		戏曲是中国传统文化的精粹之一，在现存的诸多戏曲文本及舞台表现中，不仅蕴藏着中国古代及近现代生活的方方面面，而且亦是中国人之情感、情趣与思想世界的完整呈现。本课程通过对戏曲文本的解读，对戏曲舞台影像的分析与展示，来揭示戏曲与中国传统文化的密切关系。
5454	农村儿童营养、健康和发展专题	现代农学院	全校任选	2		据估算，全球贫血人数约为20亿，其中尤以孕产妇和儿童贫血最为严重。据保守估计，约2亿0-5岁儿童由于贫困，营养健康状况差和缺乏照料导致认知发展潜能难以得到实现。我国农村地区6-12婴幼儿贫血高达50%以上，约40%存在智力或运动能力滞后；贫困农村学龄儿童贫血率也高达30%左右，贫血儿童学业表现较差。农村孕产妇营养不良、儿童寄生虫感染和近视等健康问题都还相当普遍。如何理解农村儿童营养、健康和发展存在的问题及其对实现脱贫攻坚任务、减少城乡人力资源质量和收入差距、以及跨越中等收入陷阱的影响？本课程将在梳理全球和我国农村儿童营养、健康和发展现状和面临的问题，相关的科学研究成果和一些可能的解决方案，目的是帮助学生更好理解农村儿童营养、健康和发展中存在问题的影响及政策含义，培养学生运用科学影响评估方法探索、分析和解决农村儿童营养、健康和发展问题的能力。
5578	健康的生活方式与健康传播	医学部教学办	通选课	2		随着我国经济和社会的快速发展，人民生活水平的不断提高，人们的生活方式发生了很大改变，与生活方式相关的多种慢性非传染病和某些传染病的发病率明显上升，对广大群众健康的危害日益严重。同时，由于生活水平的提高，越来越多的群众开始关注和追求健康，希望享受健康的人生。然而，由于文化、历史等多种原因，我国居民的健康素养水平很低，达到要求的人群比例仅为6.48%。慢病的比例不足5%。许多群众不懂得如何追求健康，一些人追求健康的美好愿望被误导，甚至被邪教和迷信利用。深刻的教训使我们认识到广泛开展健康教育、向群众和大学生提供科学指导，全面提高国民的健康素养十分重要和必要。在人民群众追寻健康的努力中，最应该关注、最经济有效、最简便易行的是改变不健康的行为习惯，采纳健康的生活方式。只要我们在日常生活中注意学习、培养和建立健康的生活方式，就能有效地减少罹患多种疾病的机会，提高国民的健康水平。_x000D_ 在“健…
2250	博物学导论	哲学系	全校任选	2		博物学也叫自然史（Natural History），指人类对于地质、气象、动物、植_x000D_ 物、天文等自然对象的一种宏观层面的观察、认识和亲身体验。解放前，此类_x000D_ 课程在许多高等学校、中等学校都开设过（包括北京大学），对于学生热爱大_x000D_ 自然、理解大自然起到了很好的作用。在强调素质教育的今天、在重建人与自_x000D_ 然关系的今天，有必要恢复这门课程。_x000D_ 本课程通过讲述博物学的历史，介绍中外若干重要的博物学家及其博物情_x000D_ 怀和博物精神等，辅之以大量的野外观察，旨在培养人与自然的一种新型关系。_x000D_ 本课程侧重于对北京常见植物了解，课程结束时希望学生能够准确认出100种_x000D_ 以上的本土植物。本课程也适当融入哲学、文学、科学史、环境伦理学、生态_x000D_ 学的内容。_x000D_
3302	基础日语 (二)	外国语学院	专业必修	6	基础日语（一）	本课程主要讲授日语的常用词汇，基础语法，从语用学、认知语言学的角度导入基础日语的语言知识，并指导其运用。 _x000D_ 采取讲解与练习相结合的授课方式，并有效地利用语言实验设备，继续进行基础语音和语调的训练。通过本课程的教学，使学生进一步掌握日语的语音、语调，并不断达到纯正。继续学习基本语法和句型以及2000~2500个左右常用词汇，提高听、说、读、写、译的综合运用日语的能力，为进一步的日本语言、文化、文学的学习打下良好的基础。_x000D_ _x000D_ _x000D_
3320	日语会话	外国语学院	限选	2	基础日语（一）	本课程主要教授和训练包括语音在内的日语基础会话。课程内容主要是以语言交际功能为主线的有关日本人各种场合的生活会话，并配以系统的语法知识。进行大量的语言实践练习，使学生巩固所学的基础语法知识和活用所学词汇，掌握初步的日语听、说能力。
3303	基础日语 (三)	外国语学院	专业必修	6	基础日语（一）~（二）	本课程主要讲授日语的常用词汇，基础语法，从语用学、认知语言学的角度导入基础日语的语言知识，并指导其运用。 _x000D_ 采取讲解与练习相结合的授课方式，并有效地利用语言实验设备，继续进行基础语音和语调的训练，同时继续学习基本语法和句型以及2000~2500个左右常用词汇，继续提高听、说、读、写、译的综合运用日语的能力，使学生逐渐达到中级水平。为进一步的日本语言、文化、文学的学习打下良好的基础。_x000D_ _x000D_ _x000D_ _x000D_
3306	日语视听说 (一)	外国语学院	限选	2	《基础日语》（一）（二）合计396学时_x000D_ 《日语会话》 36学时_x000D_	本课程为大学日语专业2年级学生开设，是日本语基础课程。_x000D_ 本课程主要以教授和训练视听说的基本技能为主，通过利用多媒体设备进行大量的语言实践练习，使学生巩固所学的基础语言和语法知识，不断提高学生的听解和会话能力。通过大量的实践练习和视听说基本技能的训练，培养学生的语言理解能力和实际运用能力；加深学生对日本社会、文化、风俗习惯的了解，为进一步的日本语言、文化、文学的学习打下良好的基础。_x000D_ _x000D_
3314	日本社会	外国语学院	限选	2		本课程面向学完一个学年基础日语的学习者，有重点而系统性地讲授现代日本社会的主要方面，包括政治、经济、社会组织、生活方式、精神文化等，使学生对日本社会有一个基本的、较全面的了解，为此后的深入学习打好必要的知识基础。为了兼顾学生的语言学习，本课程采用中日双语授课。本课程重视对学生进行研究能力的初步训练，要求学习者自主查找资料，撰写期末报告，并且在课堂上发表并展开讨论。
5388	虚拟舞台与真实人生	歌剧研究院	全校任选	2		戏剧在过去一直被忽视的最重要的一点是：对于人的性格塑造和综合能力培养的重要性，要知道历届美国总统无一不是戏剧社的骨干。另一点是：佛洛依德学派的心理暗示对于戏剧表现起到的革命性作用。后者使戏剧成为一门真正的学科，而不只是自然主义的重现；前者发挥出戏剧的社会功能，使其具有反作用于人类的作用。该课程试图弥补这一缺陷，一是通过生动地作品分析，使人体会到一部作品的多种潜在的可能性，从而对这门以创造性为本质的人类行为有更深认识；二是通过学生参与排演实践，切身体会到这种改变，并从而开始对自身性格的修正和改变，继而开始潜移默化地影响到他与外部世界的沟通能力。
3304	基础日语 (四)	外国语学院	专业必修	6	基础日语（一）~（三）	本课程主要讲授日语的常用词汇，基础语法，从语用学、认知语言学的角度导入基础日语的语言知识，并指导其运用。 _x000D_ 采取讲解与练习相结合的授课方式，并有效地利用语言实验设备，完善基础语音和语调，同时继续学习基本语法和句型以及2000~2500个左右常用词汇，继续提高听、说、读、写、译的综合运用日语的能力，使学生达到中级水平，并渐入高级水平。为进一步的日本语言、文化、文学的学习打下良好的基础。_x000D_
3305	日本历史	外国语学院	限选	2	《基础日语》（一）、《基础日语》（二）、《基础日语》（三）、《日语视听说》（一）	内容简介：_x000D_ (一)导论，主要讲授：_x000D_ （1）学习《日本历史》课程的目的和意义。_x000D_ （2）介绍日本国内关于日本历史的皇国史观和唯物史观等流派。_x000D_ （3）讲授关于日本历史的分期及其分期方法：以日本历史上的推古朝改革、镰仓幕府建立、职丰政权建立、明治维新和日本二战战败五大历史事件为标志，将日本历史分为原始、古代、中世、近世、近代和现代六个时代。_x000D_ （二）课文内容：_x000D_ 1、原始时代：（1）日本列岛的形成和旧石器时代的先土器文化；（2）绳纹时代及绳纹文化的发生和主要特征；（3）弥生时代农耕的出现及弥生文化特征；（3）邪马台国、卑弥呼及《魏志倭人传》；（4）大和朝廷与古坟文化的主要特征。_x000D_ 2、古代：（1）推古朝的政治与飞鸟文化以及与隋朝的外交；（2）律令国家的建立与“白凤文化”；（3）律令国家的发展与遣唐使；（4…
3307	日语视听说 (二)	外国语学院	限选	2	《基础日语》（一）（二）合计396学时_x000D_ 《日语会话》 36学时_x000D_ 《日语视听说》（一）72学时_x000D_	本课程为大学日语专业2年级学生开设，是日本语基础课程。_x000D_ 本课程主要以教授和训练视听说的基本技能为主，通过利用多媒体设备进行大量的语言实践练习，使学生巩固所学的基础语言和语法知识，不断提高学生的听解和会话能力。通过大量的实践练习和视听说基本技能的训练，培养和提高学生的语言理解能力和实际运用能力；加深学生对日本社会、文化、风俗习惯的了解，为进一步的日本语言、文化、文学的学习打下良好的基础。_x000D_ _x000D_
3308	日语写作	外国语学院	限选	2	基础日语（一）--（四）	本课程重点讲授自我介绍、说明、感想、报告书、信函等各类文章的写作方法和写作技巧，要求学生掌握各类文体的写作特点，并加以应用。教师对学生的作文从写作技巧与语言表达等方面进行批改，作批改报告。通过这个过程提高学生对日本人思维特点的认识，得体地运用日语，提高学生的日语写作能力。
3334	日语语法概论	外国语学院	限选	2	基础日语（一）－（四）	本课程对日语中一些常见句式的结构、用法、相互间的关联及其转化等进行分析、讲解，安排必要的练习， 并要求学习者完成一定量的作业。 本课程目的在于使学生对日语句法有较全面的了解，进一步提高日语语言实践能力、日语语言分析能力和研究能力。
3232	日本神话与祭祀	外国语学院	任选	2	要求学生修过公共日语（一）（二），或具有同等或以上学力。	神话与祭祀（主要指神道教的祭祀）可以追溯到原始时代，是日本传统文化的重要组成部分，同时也受到中国文化的影响。本课程在神话部分，讲授记纪神话中的四大神话群，分析神话情节中蕴含的宇宙论、自然观、神灵观和国家与政治等观念，并介绍近现代日本神话学界的主要研究流派及其成果。在祭祀部分，讲解神的降临与离去方式、供奉、祈祷等环节的文化特点，并介绍农业、建筑和祓除疫病等不同类别的祭祀，以及中国文化对于日本祭祀的影响。
3309	日语口译指导	外国语学院	限选	2	日语会话、日语视听说（一）（二）（三）（四）等。	了解并掌握日语口译的基本要求，掌握日语口译的基本方法。_x000D_ 讲授日语口译的基本方法、常用表达方式。通过各种口译内容的演练,模拟各种实际场面,提高学生的口译水平，使学生掌握较强的口头翻译能力，并为今后从事有关口译工作打下良好的基础。_x000D_ _x000D_
3310	日本文化概论	外国语学院	限选	2	日语系日本语言文化方向基础课程	本课程讲授日本文化的起源，日本文化诸要素的特质，日本思想文化的发展脉络，日本文化与现代化、中日文化之异同，日本文化与21世纪东方文化发展趋势的关系等内容。
3311	日本报刊选读	外国语学院	任选	2		通过大量阅读各种类型、文体日文报刊文章，扩充相关的词汇，增强对日本社会、文化的了解，提高学生阅读日文报刊文章的能力。_x000D_ 将大量选择阅读近期的报刊文章，重视文章内容的广泛性和实用性。
3312	日译汉	外国语学院	任选	2	无。但要求选课学生日语已达到中高级水平。	通过日本小说的翻译讲评和适当的翻译实践培养学生的日汉翻译能力，讲授小说翻译的基本理论与方法。教学过程中，文本细读与翻译互为手段，为学生以后从事日本文学翻译与研究打下基础。_x000D_ _x000D_
3315	日语概论	外国语学院	专业必修	2	基础日语（—）—（四）_x000D_ 学生已掌握日语的语音、语调、基本语法和句型以及4000左右常用词汇，具备一定的听、说、读、写、译综合运用能力_x000D_	系统讲授日语的音韵、词汇、语义、语法、文体表达、文字标记、语用等特征，概括介绍日语史及日语学史，使学生对其有一定的认识和了解。
3317	日语词汇概论	外国语学院	限选	2		本课程讲授内容包括了日语词汇的类别、系统、构成、语感、辞书使用等多个方面。词汇类别主要指日语词汇从词源角度分为和语词、外来词、汉语词及混合词4类，分别讲授它们的来源和语义差别。此外还可以从词义和语法角度以及语言变体角度进行分类。后者还可以具体分为社会变体、形式变体、时间变体和地域变体。系统是指词汇中的某些词汇形成一定的系统，如亲属词汇、象声词汇等，还包括在词义上形成系统的近义词和反义词以及分类词汇表。构成就是指构词法，讲授内容包括构词成分和结构类型以及包括转成、省略在内的构词法。本课程还运用对比语言学方法对汉日语同形词从词义词类等多个角度进行对比。语感差异是指日语中不少分属于不同类别的近义词在语感层面上的微妙差异，讲授内容包括语感的由来和分类。辞书部分主要讲授日语辞书的分类及辞书结构等方面内容。
3318	日本现代文学作品选读	外国语学院	限选	2	基础日语一二三四_x000D_	本课程是为日语专业三年级下学生必修《日本文学史》而开设的一门选修课。旨在让学生必修《日本文学史》时，实际阅读和赏析日本近现代著名作家的代表作品。
3329	高年级日语（一）	外国语学院	限选	2	基础日语（—）—（四）	主要讲解各种题材、体裁的文章，力求把语言知识的学习与文章内容相结合，达到既能提高学生的日语理解、表达能力，又能提高阅读、欣赏能力。_x000D_ _x000D_
3337	日本影视作品赏析	外国语学院	任选	2		通过对日本影视艺术史上经典作品的解读，使学生得以初步了解日本影视艺术，在对作品进行欣赏的同时，了解日本影视艺术的基本特征和发展概况，了解著名导演、演员的艺术个性以及其他相关知识，从而提高学生对日本影视艺术的修养和审美鉴赏能力。
3063	马列经典著作选读	社会学系	任选	2	社会学概论、国外社会学学说	通过本课程学习，了解马克思主义经典作家的社会学观点，学习马克思主义分析社会的方法论和方法。了解马克思主义经典作家的社会学思想对后来社会学发展的影响，及马克思主义系统社会学研究的新进展。
3299	日语文言语法	外国语学院	限选	2	《基础日语》（一）（二）（三）（四）合计756学时_x000D_ 《日语会话》 36学时_x000D_ 《日语视听说》（一）（二）144学时_x000D_ 《日本历史?社会》 36学时_x000D_	本课程为大学日语专业3年级学生开设，是日本语古文基础课程。_x000D_ 在1、2年级基础日语学习、对日本历史社会有一定了解的基础上，通过文言语法的学习，使学生了解文言语法与现代语法的异同，了解日语语法的变迁、发展，从而加深对现代日语的理解，进一步促进日语学习。_x000D_ 通过本课程的讲授，使学生掌握日本文言语法的基础知识，培养和提高学生阅读、理解古文、古典文学作品的能力。_x000D_
3313	日本文学史	外国语学院	专业必修	2	日本历史等。	本课程主要讲授日本古代、近代、现代文学的发展演变过程与特点。在讲授各个时期的主要文学现象、重要文学流派、文学特点的同时，注重对代表作家、重要作品进行介绍、分析。要求学习者能够较为全面地了解日本文学史，扩充相关的日本文学知识,并且能够适量阅读与日本文学史学习有关的文学作品，以加深对日本文学的理解。
3316	日语敬语概论	外国语学院	限选	2	《基础日语》（一）、《基础日语》（二）、《基础日语》（三）、《基础日语》(四)、《日语视听说》（一）、《日语视听说》（二）、《日本文化概论》、《日本概况》。	课程内容简介：_x000D_ （一）日本人的敬语与敬语观：（1）敬语在日语结构中的定位（“待遇表现”与敬语）；（2）日语敬语的生成演化轨迹和性质；（3）现代日本人的敬语观和应用意识特征（基于“权势”关系、内外亲疏关系、利益关系和公司场面关系的敬语意识）。_x000D_ （二）敬语的种类及其表现意义和构成形式：（1）现代敬语的分类、分类各说和方法及本课程所采用的分类法；（2）各类敬语的表现意义；（3）各类敬语的主要构成形式。_x000D_ （三）敬语的各种构词形式及其用法：（1）接头辞敬语构词形式及其用法；（2）敬语接尾辞构词形式及其用法；（3）复合型敬语动词构词形式及其用法；（4）敬语补助动词构词形式企及用法。_x000D_ （四）各种功能意念的敬语表达形式及用法：（1）称谓敬语；（2）表示判断的敬语；（3）表示存在的敬语；（4）表示衣食住行行为的敬语；（5）表示视、听、说、知、做等意义…
3330	高年级日语（二）	外国语学院	限选	2	高年级日语（一）	主要讲解各种题材、体裁的文章，力求把语言知识的学习与文章内容相结合，达到既能提高学生的日语理解、表达能力，又能提高阅读、欣赏能力。
3335	汉译日	外国语学院	任选	2	基础日语（—）—（四）_x000D_ 学生已掌握日语的语音、语调、基本语法和句型以及4000左右常用词汇，具备一定的听、说、读、写、译综合运用能力_x000D_	讲授翻译理论知识，通过词语、句式以及随笔、新闻报道、科技文章和文学作品等不同体裁的翻译练习，使学生掌握汉译日的一般规律和基本方法、技巧，提高汉译日的水平和能力。_x000D_ 重点与难点：了解汉语、日语语法的基本特点，语境与遣词造句的关系。将重点放在长句子的拆分、自他动词的运用、特定句式的翻译、敬语的运用等。_x000D_ _x000D_
3319	日本古典作品选读	外国语学院	限选	2	基础日语（一）-（四）；日语文言语法	本课程学习日本古典文学作品，授课对象为已修过《日语文言语法》或具备一定的日语古文阅读能力的本科三四年级学生。通过学习使学生初步接触日本古典文学作品，培养学生的感性和兴趣。同时和《日本文学史》课程相互配合，使学生能够基本了解日本古代文学史上的优秀作品和名篇名章，同时了解一些古代日本的社会历史等背景知识，提高理解、分析和鉴赏古典文学作品的能力。_x000D_ 具体说来，阅读范围较广，涵盖从上代到近世的有代表性的日本古典文学作品，包括《古事记》《古今和歌集》《竹取物语》《枕草子》《源氏物语》《今昔物语集》《徒然草》《奥州小道》《雨月物语》等；阅读方法较细，选取经典作品中的经典段落和章节进行精读，从作品在古代文学史上的地位及意义，到选读章节的内容、相关背景知识、古典语法现象的解释等都要求学生能够掌握；当然，鉴于学生的实际，本课程也注意将学习和欣赏相结合，选篇难度长度都注意贴合学生实际水平，在提高…
3331	高年级日语（三）	外国语学院	限选	2	高年级日语（一）（二）	主要从篇章结构、文化背景等角度讲授各种题材、体裁的文章，并回答学生提出的问题。要求学生课前做充分的预习，课堂上围绕文章的重点、难点进行讨论，以期深入理解作品的思想内涵、真正领会和掌握日语的表达特色。并进一步提高学生自身的日语表达能力。
3333	日汉语言对比	外国语学院	任选	2	基础日语（一）-（四）	基本要求：通过阅读有关文献和授课教师的讲授，要求学生全面了解汉语与日语在语音、音韵、文字、词汇、语法、语言运用上的差异以及二者的关联。_x000D_ 重点与难点：重点是汉语与日语在词汇、语法、语言运用上的差异以及汉语与日语接触的历史。难点是日语特有的语法范畴和日本人表达的暧昧性。_x000D_
3336	论文写作指导	外国语学院	限选	2		本门课主要讲授1）论文的基本构成、章节设计的注意事项、标点符号的使用、参考文献和注释等的书写规范；2）语言、文学、文化三个论文写作方向的概况及可行性选题的介绍。
3023	农村社会学	社会学系	任选	2	社会学概论、社会学理论	本课程选择中国农村若干重要领域，以专题的方式较深入地剖析中国农村的基本制度框架及实际运作方式。重点探讨近代以来中国农村社会的结构特征、变迁过程、面临的问题等。
3300	日本诗歌	外国语学院				“日本诗歌”这门课主要讲授日本诗歌的特点与性质。根据日本文学史的年代划分，依诗歌创作时间先后展开相关诗歌作品的学习。《万叶集》是日本现存最古老的诗歌总集，一般认为成书于760年前后，该作品是日本上代文学的主要作品之一。中古的文学作品中的韵文作品《古今和歌集》（905年）是继《万叶集》之后的又一本诗歌总集。它们与中世文学的韵文作品《新古今和歌集》（1210年）都是集体创作的结晶。这三部作品是我们课程首先学习的对象。之后的近世文学中，韵文创作的代表人物松尾芭蕉（1644-1694）及其作品是我们学习的重点，松尾芭蕉开创了俳谐这一艺术形式。这一时期的和歌的修辞特点、《小仓百人一首》及俳谐的修辞特点都是我们需要了解掌握的重要内容。进入明治时期以后，迎来近代诗歌的繁盛时期，知名诗歌流派及作者不断涌现。我们将学习其中的几位代表诗人及作品。如：北原白秋、高村光太郎、萩原朔太郎、宫泽贤治等。关于近代短歌…
3332	高年级日语（四）	外国语学院	限选	2	高年级日语（一）（二）（三）	主要从篇章结构、文化背景等角度讲授各种题材、体裁的文章，并回答学生提出的问题。要求学生课前做充分的预习，课堂上围绕文章的重点、难点进行讨论，以期深入理解作品的思想内涵、真正领会和掌握日语的表达特色。并进一步提高学生自身的日语表达能力。_x000D_ 重点与难点：日语的句法结构与日本人的思维方式的关系、同一命题内容与不同表达方式之间的认知联系、语言形式与作者的语用意图之间的内在联系。_x000D_
2635	商务英语（一）	光华管理学院	专业必修	2		这是一门两学期的英语课程，授课对象是大一新生。目的是提高学生的英文阅读和听说能力，可以帮助学生培养他们的沟通技巧，扩大学生的国际商业知识，在国际商业环境中更加流利自信的使用语言。
2636	商务英语（二）	光华管理学院	专业必修	2		这是一门两学期的英语课程，授课对象是大一新生。目的是提高学生的英文阅读和听说能力，可以帮助学生培养他们的沟通技巧，扩大学生的国际商业知识，在国际商业环境中更加流利自信的使用语言。
177	数学分析	数学科学学院	专业必修	5	高等数学（两学期）	本课程是数学类各专业最重要的基础课之一。基本内容包括极限论、定积分的可积性理论以及函数列的收敛与一致收敛。本课程是许多后继课程如微分方程、微分几何、复变函数、实变函数、概率论、基础物理、理论力学等学习的基础。数学分析同时也是大学数学的基本能力及思维方法的训练的重要课程，具有良好的数学分析的基础对于今后的学习和研究起着关键的作用。
178	高等代数	数学科学学院	专业必修	5	线性代数	本课程是学习和研究近代数学的重要基础，在自然科学、社会科学、经济领域都有重要应用。本课程使学生学习和了解多项式、线性空间和线性变换等基本知识。通过学习，培养学生具有数学的思维方式、创新精神，以及解决实际问题的初步能力。
1875	大国崛起	历史学系	通选课	2		近代以来有九个国家曾经是（或现在是）“世界大国”，本课程讲述这九个国家的兴衰史，从中寻找大国兴衰的规律性特征, 从而为中国现代化和中国的国际地位提供有意义的思考。_x000D_ 最早的“世界大国”是葡萄牙、西班牙，它们体现着资本主义的早期重商主义阶段。在欧洲，葡萄牙、西班牙最早走出封建状态、建立了以专制君主统治为中心的早期民族国家，然后又用国家的力量推动重商主义，进入早期资本主义的发展阶段。葡、西两国在“地理大发现”中进行大规模殖民扩张，并且第一次“瓜分”了世界。但葡、西两国社会结构中保留了太多的封建残余，17世纪两国开始衰落。_x000D_ 17世纪是荷兰的世纪，那时，它垄断海上交通线，控制了全球贸易，是最强大的海上强国。荷兰体现着商业资本主义的极盛时代，它将早期重商主义发展到极至，它在商业和金融方面的创造至今仍有深刻的影响。荷兰的独立是它强大的前提，民族国家的形成奠定了它异军突起的基…
2631	组织与管理讨论班	光华管理学院				本门课程属于配合《组织与管理》必修课的小班授课。小班授课的定位为：加深理解，定位兴趣，提高能力。课程共有七次，每次两课时。_x000D_ 在每次课程中，教员将与同学们一起就《组织与管理》大班授课所讲授内容中的若干内容进行更深入的讨论，试图解答同学们的相关问题。此外，教员会提出相关研讨话题，辅以角色扮演、案例分析等形式，帮助同学进一步理解《组织与管理》所讲授概念、理论、框架在现实中的应用。_x000D_
2736	组织与管理	光华管理学院	专业必修	4		本课程是一门关于组织与管理的基础课程。通过本课程，同学们将能够获得关于组织中的个体（人格、态度、动机、知觉等）、群体和团队、以及组织层面和组织与环境的关系的相关理论知识，为他们将来学习其他课程提供知识基础，同时为学生将来走向工作岗位提供必要的准备。
2737	沃土计划	光华管理学院	限选	1		本课程的基本内容是向学生系统讲解社会调研的基本知识，并且组织他们利用暑期赴各个社会实践基地挂职锻炼。“沃土计划”旨在让学生将实践调研知识和实地实践体验相结合，帮助其掌握学术研究的基本方法，积累社会调研的实践经验；同时，也旨在为光华管理学院的学生提供一个深入基层了解国情、社情、民情的机会，真正参与到基层群众自治组织及地方企业的管理运营中去，将课堂所学经济管理知识与地方实际相结合。学生在沃土计划的教学中收获知识的同时，更能收获不同情景下的多种体验，对其日后的发展方向具有很强的指导意义。
2734	信息技术与企业战略	光华管理学院	任选	2		若问：资本市场中，哪个板块成长最快？那一定是信息技术相关行业。若问：什么是可以使传统行业焕发青春活力的要素？也一定是信息技术为主导所带来的新商业模式。因此，“互联网+”已经成为我国的国家战略，各行各业正在试图利用信息技术，增加效率、扩大市场、加强服务、互联互通。可以说：信息技术从来没有像今天这样引起全社会的关注，并将深刻地改变经济运行方式、宏微观经济管理方式、生产生活方式、投融资决策方式，乃至国家安全战略等等。_x000D_ 作为管理学院的学生，将来要投身资本市场、企业经营管理、经济管理学术研究等领域，了解信息技术最新走向，掌握信息技术基本思想方法，已经变得十分必要。然而信息技术属于比较独特的工程技术领域，不仅内容庞杂，而是思路特别，是很难通过简单浏览和勤奋自学去登堂问奥的。_x000D_ 我们所开设的“信息技术与企业战略”，从企业发展战略的视角，以深入浅出、通俗易懂风格，全面讲解信息技…
2735	风险管理与保险	光华管理学院	任选	2		中国经济进入新常态，各类风险日益显现，如何有效管理风险，至关重要。本课程基本目的在于，通过本课程教学，培养同学“风险无处不在，无时不在”的意识，掌握如何正确评估所面对的风险水平、如何选择适当的方法管理风险的基本思路和常见方法。在此基础上，掌握保险的基本原理，主要领域和适用范围。
2623	中国经济	光华管理学院	任选	2
2705	财务案例分析	光华管理学院	任选	2		本课程是公司财务的案例分析课程，以现代公司企业为主要研究对象, 分析讨论公司财务金融管理活动。内容主要包括公司价值和资本预算、资本成本和资本结构、上市融资，兼并收购，基本衍生金融工具以及风险管理等方面的案例分析。本课程着重应用性，要求学生掌握公司财务中的基本理论在公司财务与投资实践中的运用。
3861	希腊罗马神话赏析	英语语言文学系	全校必修	2		希腊罗马神话是古希腊文学和艺术的源泉和宝藏，对整个西方文明、文化、文学、艺术、哲学及至意识形态等方面产生了非常深远的影响，并深深渗入丰富了英语语言：英语中的一些词汇短语都源于希腊罗马神话中的人物或典故故事。_x000D_ 该课程着重介绍古希腊罗马神话中的著名人物及故事，兼及介绍他们对西方国家、尤其是英语国家的语言、文学、和艺术等的影响，并尝试探讨和理解近年来一些好莱坞影片中希腊罗马神话的因素。_x000D_ 课堂教学以英文授课为主，将常规教学和多媒体展示相结合，并组织学生分小组小规模地进行戏剧表演。学生的课堂表现、出勤和表演将占学期总评的40％，期末考试采用闭卷形式。 _x000D_
2543	中国社会（下）	光华管理学院	任选	2	本课程无先修课程要求。但由于使用英语授课，且作业与讨论也使用英语，因此希望学生具有一定的英文基础。	本课程主要内容是帮助学生了解当代中国社会，包括中国社会的历史沿革、社会结构与制度，以及当今主要的社会议题。课程主要包括三个大的模块：当代中国社会的文化与历史背景，社会结构与社会分层，以及人口发展与多样性。在每个模块中，我们将设置具有内在联系的不同课程主题，指导学生从不同教育了解当代中国社会的经济、文化和政治等方方面面。在当代中国社会的文化与历史背景模块中，我们将主要介绍中国的思想体系、政治制度和近现代中国历史，让学生对于中国社会的历史和文化背景有着一定的了解。在社会结构与社会分层模块中，我们将具体介绍职业与社会流动、户口与移民、教育、收入与消费等主题，帮助学生理解中国社会的独特性。在人口发展与多样性模块中，我们将从人口学的角度讲授社会群体的多样性，通过针对人口与健康、家庭、性别等主题的介绍，使得学生对中国社会有从整体和宏观角度的掌握。
2683	财务报表分析	光华管理学院	任选	2	初级财务会计	本课程是会计信息分析与证券投资方面的高级课程，适合于准备从事证券投资、投资银行、风险投资、产业投资、或公司财务工作的同学选修。选修的同学应该上过，或相当于上过，初级财务会计方面的课程。
2671	中级财务会计	光华管理学院	专业必修	4	财务会计	该课程运用初级财务会计中揭示的概念、原则与方法，全面阐述一个企业在持续经营条件下，引起财务报表要素变动的主要交易、事项和情况的会计处理（涉及确认、计量、记录和报告所有程序，而以确认和计量为重点）；该企业整套财务报表和财务报告的编报；另外还探讨财务会计领域中的一些特殊问题，从而为进一步学习高级会计奠定坚实的基础。
2685	内部控制与内部审计	光华管理学院	任选	2		_x000D_ _x000D_ 由框架图可以看出，就控制重心和控制实施主体而言，企业内部控制系统由三个子系统组成：（1）公司治理机制层面的内部控制子系统；（2）企业运营层面的内部控制子系统；（3）企业管理层面的内部控制子系统。_x000D_ 动态地看，在内部控制系统实施中，对每个内部控制子系统和总系统，都需要持续地加以测试和优化。_x000D_
2658	高级管理会计	光华管理学院	限选	2		本课程旨在加深学生对企业内部管理控制和成本核算系统的设计与实施的理解。学生应了解各种控制和成本系统如何运作，它们的优缺点，以及系统设计的原则。本课程还将让你有机会深入了解成本分析和管理的一些当前主题，并开发出超越基本概念和工具的应用成本分析的知识基础。所涵盖的重要主题包括作业成本法、定价决策成本法、预算、绩效衡量系统和转移定价。我们将研究这些管理控制元素在分散的商业组织中的现行实践，以及与设计有效的管理决策和控制系统相关的概念问题。
2675	高级财务会计	光华管理学院	任选	2		本课程以基础和中级财务会计为基础，旨在让学生对财务会计的高级主题有更深入的了解。本课程将涵盖基础或中级会计课程中没有讨论过的会计问题。主要题目包括被动型投资的会计、投资的权益法会计、合并财务信息、公司间交易和其他财务会计的题目。
2684	审计学	光华管理学院	任选	3		审计学是一门专门研究审计理论和方法，探索审计发展规律，对经济活动进行有效监督的社会学科。审计学是在审计实践的基础上产生的，经过实践检验和证明了的，是客观事物本质及其规律的正确反映。审计理论必须用来指导审计实践，否则就成为脱离实际的理论。由于早期财务审计是以审查会计账目、报表为对象，故名之曰"听其会计"、"逆其会计"或"查账"。因而有人把审计纳入广义会计学的一个分支，即会计核算、会计分析和会计检查。因而认为审计对象就是会计，没有会计就没有审计，审计与会计是孪生兄弟。审计学发展至今已成为一门具有综合性的应用科学。它不仅具有很强的理论性，而且还具有实践性和技术性。其理论性主要表现为审计学探讨和研究了审计活动规律及其应用，对审计实践进行了高度概括和科学总结。其实践性主要表现为审计学可以应用于审计实践之中，指导审计工作，并有明显的经济和社会效果；其技术性主要表现为审计学吸纳了各种科学成果，为审计活…
2173	美国环境思想	哲学系	通选课	2		_x000D_ 美国是当代环境运动的主要发源地，美国人关于自然的性质，以及人与自然关系的思想既受欧洲思想的影响，又呈现出自己的独特性。本课程将围绕几位主要的美国环境思想家（梭罗、缪尔、利奥波德和卡逊等）的作品，介绍美国人对环境问题的认识，勾勒出美国环境思想的历史发展，及其对世界环境运动的贡献。_x000D_ 具体来说，本课程将涉及早期美国人对自然的态度、超验主义自然观、国家公园制度的建立、资源保护运动及其争论、生态学运动与新自然观、环境危机与现代环境运动的诞生、环境伦理学的发展等内容。_x000D_ 本课程的特点：（1）将使用多媒体教学，展现美国的自然风光和地理面貌，（2）注重阅读美国环境思想家的原著，在了解美国环境思想发展的同时，培养学生对自然和生命的欣赏，（3）旁及美国的哲学、历史和文化，增加课程的知识性和趣味性。_x000D_ 环境教育是大学生通识教育的重要内容之一，本课程欢迎对环…
2655	成本与管理会计	光华管理学院	任选	3		管理会计在企业战略规划和经营管理中发挥着重要的作用。本课程侧重于如何运用管理会计信息帮助管理者进行计划、控制和决策。本课程将介绍成本的概念和基本核算方法、作业成本法、JIT （Just-in-Time）、本量利分析和预算控制等现代管理工具。
2698	会计审计与财务管理专题	光华管理学院	任选	2		会计是一门实践特色突出的学科，多年的实践证明，只有走出书屋，打破陈旧的理论框架，广泛地与实践接轨，会计学科的学生才能真正掌握有效的知识。针对这个目标，会计系开设了《会计审计与财务管理专题》这门课程，课程安排注重学术性与实务性的有效结合，广泛邀请业界资深人士联合授课，把工商管理教育实践和先进的财务会计教育理念密切联系，将会计、审计、财务、内控、管理的多门知识有机的融合于一体，致力于培养学生具有全球视野，同时深入了解中国国情，开拓视野，共享资源，多方位提升会计与财务理念，帮助学生成长为具有持续竞争力的管理型财务会计专家。
2749	中国金融	光华管理学院	限选	2	公司财务	改革开放四十年，中国金融业取得了长足的发展，其发展路径，组织形式，运行方式，风险积聚与释放特征，正式与非正式规则，与实体经济的相互作用等方面，与其它经济体都多所异趣，具有明显的中国特色。现有金融学教材多以西方市场为背景，在解读波澜壮阔的中国金融格局及其曲折微妙的历史沿革方面存在明显不足。本课程将描述中国金融业的制度背景，梳理中国金融发展的历史脉络，在此基础上，以学术研究为基础，以问题为导向，反思金融业改革开放关键节点的历史选择，总结中国金融业发展的经验教训，具象化中国金融发展模式，为金融学理论与中国实践的深度结合贡献力量，对中国金融业未来的发展方向进行预判。希望学生学习本课程后，能把握中国金融体系变迁的历史过程，理解什么是“好的金融体制”，积极思考未来中国金融发展有哪些关键节点，以及我们应做出的正确选择。
3853	英汉名作名译研读	英语语言文学系	全校必修	2		《英汉名作名译研读》课程，选择近当代中外著名翻译家翻译的作品约十五篇，在帮助学生理解原作思想和风格的前提下，展开原文与译本的对比阅读，考察翻译家在翻译中采用的策略和指导思想。在详细比读中提高学生的英语理解、表达及翻译能力。所选原文和译本皆为经典之作。通过对这些名篇名译的详细而扎实的比读和分析，增强学生对西方文学和社科作品的鉴赏力，以著名翻译家为榜样，作中西文化交流的桥梁。掌握高级翻译技巧和初步的翻译思想，运用所学的翻译策略和翻译理论指导不同文本和不同目的的翻译实践。_x000D_
1392	中东政治与文化传播	新闻与传播学院	任选	2		中文课程简介（为了便于学生选课，2000字以内）_x000D_ 中东是一个充满传奇色彩的地区。那里是人类文明的重要发祥地，三大宗教的诞生地，石油资源的丰富蕴藏地，欧亚非三大洲的联结地。中东是一个充满政治动荡的地区。那里战争与冲突不断，恐怖活动猖獗，民族与宗教矛盾交织，政治博弈激烈。中东是一个充满发展潜力的地区。那里正经历重大的社会变革，经济全球化的浪潮带来了新的发展机遇，大国的争夺更加激烈，中东的政治稳定与经济发展面对新的挑战。中东问题复杂而敏感。本课程将以八个方面作为重点：_x000D_ 1.认识一个多元的中东。以地理、民族 、宗教、文化、战乱为主线，介绍中东重要的战略地位、生活在这一地区的阿拉伯民族和犹太民族悠久的历史和文明、犹太教、基督教和伊斯兰教的起源及其影响、阿以冲突及中东和平进程。_x000D_ 2. 中东问题的核心：巴勒斯坦问题。主要包括巴勒斯坦问题的由来，由这一问题引发的…
5498	新中国：哲学与政治	北京大学教务部	全校任选	2	No Pre-requisites._x000D_ _x000D_	_x000D_ 本课程为中文授课。
2310	亚太概论	国际关系学院	通选课	2		通过本课学习，使学员对亚太地区基本问题有较全面的了解，并提高学员对国际问题特别是对亚太问题的分析能力。_x000D_ _x000D_ 本课共分共十二讲（亚太概念、亚太特征、亚太地位、亚太世纪、亚太经济发展、亚太经济合作与组织、东亚经济合作、现代化进程与模式、东亚模式、印度模式、亚太安全形势、朝鲜半岛、领土争端），每讲2学时左右。
3224	公共韩国语（二）	外国语学院	全校任选	3		本课程为本系本科生最重要的基础课，主要讲授韩国语基础阶段必须了解的韩国语发音、基本词汇、基础语法，通过对各种特定主题课文与练习的讲解，提高学生的韩国语听、说、读、写、译能力，激发非韩语专业学生学习韩国语的兴趣。
4154	乒乓球提高班	体育教研部	全校必修	1		一、 课程介绍_x000D_ 1. 乒乓球是由两名或两对选手，在球网两端，用球拍轮流击球的一项球类运动。乒乓_x000D_ 球是隔网对抗型项目，没有身体的直接冲撞，相对来讲，较为安全，是一项老少皆宜的运动项目。参加这项运动，可以提高人的灵敏、协调、动作速率和上下肢活动能力，改善心肺功能，全面提高身体素质，并且对于学生注意力的培养有很大的帮助。_x000D_ 做为“国球”，乒乓球因为球体小、速度快、变化多、趣味性强，在中国有着很广泛的_x000D_ 群众基础。更因为场地要求相对不高，器材装备较为亲民，也是很容易推广和普及的项目。_x000D_ 我们的乒乓球课程主要讲授乒乓球的基本理论知识、技术、技能和竞赛规则，介绍乒乓球运动在国际和国内发展的最新动态与趋势。因为乒乓球是对练的项目，在课程的学习中你既能学习一门技术，又能加强与其他同学的交流和学习。相信参加我们的乒乓球课学习，你会获益匪浅！_…
2654	金融企业会计	光华管理学院	任选	2		1中国财政部颁发的《金融企业会计制度》遵循了国际会计准则协会关于“实质重于形式”和“充分审慎性_x000D_ ”的会计原则，对金融企业的资产和负债重新进行了定义，同时给予企业会计人员较多的职业判断权，更加_x000D_ 注重会计核算的全面谨慎性和会计信息的高质量性，对防范金融风险，提高金融企业会计披露的透明度，起_x000D_ 到了推动作用。我国当前金融企业会计的大部分规定和内容是同国际惯例相吻合的，它的颁布和实施，也标_x000D_ 志着我国银行业会计标准在会计要素定义、确认和计量、财务报告体系等重大方面基本实现了与国际会计惯_x000D_ 例的一致和协调，并对实现金融企业会计标准的国际化、提高我国银行业的会计信息在国际资本市场上的认_x000D_ 可程度迈出了一大步，为我国银行业与国外银行的横向对比奠定了坚实的会计基础。因此，这门课程的开设_x000D_ 对于培养新经济环境下的会计人…
2714	财务报表分析	光华管理学院	专业必修	2	本课程先修课程为《财务会计》或《会计学》，学生已经掌握了会计学基础知识，本课程在此基础上教授学生分析财务报表。	本课程的主要内容是分析企业资产负债表，损益表，现金流量表，并在此基础上开展企业主要业务的财务信息分析，杜邦分析，盈利能力分析，帮助学生掌握分析企业财务状况与经营状况的方法和体系。
5587	宏观经济学	光华管理学院	专业必修	3		宏观经济学从整体上研究市场经济的运行及规律。它运用总需求分析_x000D_ _x000D_ 、 总供给分析等方法研究国民收入、利率、 就业和物价水平等宏观经济经济总量的决定及_x000D_ _x000D_ 其变动。包括NIPA、乘数理论、IS-LM模型、劳动力市场供求分析、财政、货币和收入政策_x000D_ _x000D_ 、消费函数理论、投资需求理论、货币需求理论、货币供给理论、政府支出理论、通货膨胀_x000D_ _x000D_ 理论、菲力浦斯曲线、经济增长理论等内容。通过本课程的学习， 学生可以掌握进行宏观_x000D_ _x000D_ 经济分析的基本概念与方法，能够更加清楚地了解国家宏观经济政策的意图和作用方式，_x000D_ _x000D_ 并对此作出恰当的分析与评价
2653	商战模拟	光华管理学院	任选	2	管理学主要课程	《商战模拟》是在教师指导下，学生组成虚拟企业的高层管理团队，在计算机软件模拟的变化多端的市场竞争环境中，对企业经营进行实战演练。通过多期经营决策，评定企业的绩效。其目的是让学生无风险地体验管理决策的制定，在模拟的企业管理实践中学知识、用知识、长才干。_x000D_ 本课程有以下特点：_x000D_ （1）管理知识的综合运用；一般管理学课程基本是涉及某一管理领域的知识，而《商战模拟》中需要应用《生产运作》、《市场营销》、《财务管理》、《战略管理》、《人力资源管理》、《统计学》、《运筹学》等课程的知识。这种“应用”还需要学生根据竞争场景分析判断，自己选择应用学过的知识，能提高学生对多门管理课程知识融会贯通、综合运用的能力。_x000D_ （2）接近实际的企业经营演练。物理、化学等学院的学生在实验室做实验是学习的必要环节。管理学院的学生不可能直接到实际的企业高层管理岗位去“实践”。光华管理学院…
5591	概率统计	光华管理学院	专业必修	4	Calculus, Linear Algebra	本课程将介绍在概率论与数理统计的基本知识，包括概率，条件概率，随机变量的期望和方差，各种概率分布，抽样分布，点估计，置信区间，假设检验，线性回归，方差分析等.
1191	社会心理学	心理与认知科学学院	通选课	2	无。收旁听生。	社会心理学是心理学的基础课程之一，它主要研究个体在群体中的动机、情绪、认知和行为特点。社会心理学的研究成果被广泛地应用到管理学、消费行为学、和其它与群体研究相关的学科。本课程主要讲授社会心理学的基本概念和理论、经典的实验研究范式，并对其应用领域进行简单地介绍。本课程的主要内容包括社会认知、态度、偏见、从众、群体影响、助人行为、攻击性行为、人际吸引、自我和文化影响等。这门课的考核方式包括课堂参与、平时作业和期末考试。_x000D_ _x000D_ _x000D_ _x000D_
1916	文艺复兴经典名著选读	历史学系	通选课	2		文艺复兴是欧洲由衰及兴的转折点，通过阅读文艺复兴经典名著，对西方经典和历史发展有更加深刻的理解。主要阅读的名著有：但丁《神曲》、《新生》；彼特拉克《秘密》、《隐逸的生活》、《幸运与背运的救治》；薄伽丘《但丁传》、《十日谈》；布鲁尼《佛罗伦萨颂》；阿尔贝蒂《论家庭》；皮桑《妇女城》；圭恰迪尼《格言集》；马基雅维里《君主论》、《佛罗伦萨史》；托马斯?莫尔《乌托邦》、《塔中书》；伊拉斯谟《愚人颂》、《基督教君主的教育》；鲍斯曼《文艺复兴的衰弱》等。旨在提升本科生的科研能力、创新能力、写作能力和外语阅读能力。
2721	财务分析与量化投资	光华管理学院	任选	2	中级财务会计	行为金融学和经济学的最新研究表明，投资者永远有做出非理性决策的可能，无论是在平静还是动荡的市场环境中，错误定价都会因为人性的弱点而存在。要克服这些弱点，我们必须找到一种投资策略。这种投资策略是一种可以将主观因素从决策过程中剔除，完全理性的系统性的投资策略。_x000D_ 量化投资正是理想中的投资策略。量化投资以严谨的规则为基础，投资决策不依赖于投资者主观的判断。在权益量化投资领域，严谨的规则又被称为阿尔法因子，这些阿尔法因子基于坚实的金融、会计理论提炼而成。学术研究中的市场异象被量化投资者们转化成了一个个阿尔法因子，而这些阿尔法因子加权组合形成的多因子模型，正是权益量化投资的核心。_x000D_ 2008年金融危机后，多因子模型已成为量化投资领域的主流策略。2011年美国的量化投资和对冲基金的规模已经达到2万多亿美元。在全球很多大型的股票交易所中，接近50%的交易量来自各类量化投资方式。…
1222	电影与心理	心理与认知科学学院	全校任选	2		由于现代化的进程，人们生活脚步在加快，来自生活中各个方面的压力对人的身体健康会产生不良的影响，因此如何获得心理方面的帮助就成了我们必要的知识储备。本课程将以电影为媒介，让学生能够以生动的方式对心理咨询有比较深入的了解。在本次课程中将介绍心理咨询的一般概述，心理咨询的伦理，比如保密原则等等，如何建立咨询师和来访者之间的关系，以及发生在咨询中的阻抗，目前主要的咨询流派等。_x000D_ 本课程作为向全校本科生的普及课程，希望能够达到以下的目标：_x000D_ 通过学习，学生要能够对心理咨询有基本的了解_x000D_ 学生知道可以通过哪些渠道，寻求心理上的帮助_x000D_ 学生可以对心理咨询能有比较客观的期待，课程还可以帮助学生能够审视自己的心理健康，在某种程度上这门课程的知识能帮助学生更完善自己的心理。_x000D_
1216	组织管理心理学	心理与认知科学学院	任选	2	普通心理学，社会心理学	组织管理心理学的起源、历史、传统的理论，现代组织管理心理学 在管 理各方面的各种理论与流派，分个体篇、团体篇，分别介绍个体行为基础、知觉、价值观、 态度、动机对组织管理的影响及相应的方法，以及团体行为、沟通与决策、领导、冲突、组 织结构，组织变革与发展，课程还包括一定的个案讨论和实习，以培养学生研究问题解决问 题的理论应用能力。
3829	英美戏剧和电影	英语语言文学系	全校必修	2		《英美戏剧和电影》为那些对英美戏剧感兴趣，想进一步丰富文学知识、提高英语水平的非英语专业学生设置，是一门集英美经典戏剧阅读、由戏剧改编的电影欣赏以及英语视听于一体的综合课。 _x000D_ 本课旨在通过有效结合戏剧与电影这两种不同的艺术形式，使非英语专业的学生能在较短时间内对英美戏剧的代表作有一个大概的了解，激发他们阅读英文原著的兴趣，提高他们的语言水平和鉴赏能力。 _x000D_ 本课程将指导学生阅读六部英美戏剧代表作，结合这些作品向学生介绍英美戏剧的发展简况，有关作家的文学生涯、创作思想、艺术特色等，并欣赏根据这些作品拍摄的影片的精彩片段。
4258	当代艺术概论	艺术学院	任选	2		当代艺术的历史，流派，主题和主要理论。
4262	跨文化艺术传播学	艺术学院	任选	2		《跨文化艺术传播 》教学大纲_x000D_ _x000D_ 一、课程的性质、目的与任务_x000D_ 本课程是为文化产业管理本科专业二年级学生开设的专业必修课程。_x000D_ 本课程的主要目的是：培养学生理解和把握艺术跨文化传播活动规律的能力。_x000D_ 本课程的主要任务是：了解艺术跨文化传播活动的基本规律、基础理论和基本技能。通过系统的课堂教学、实践体验和实验性探索，使学生能够自主地理解和掌握艺术跨文化传播活动的基本规律、基础理论和基本技能。_x000D_ _x000D_ 二、课程基本要求_x000D_ 本课程要求学生完成课堂学习之外，阅读指定的参考文献并完成读书报告，积极参与课堂讨论和陈述，完成实践体验和实验性探索活动并提交报告。通过该课程教学，使学生能够自主地理解和掌握艺术跨文化传播活动的基本规律、基础理论和基本技能。_x000D_ _x000D_ 三、课程内容及学时分配_x…
4298	中国传统装饰艺术赏析	艺术学院	全校任选	2		使当代大学生和青年了解祖国文化传统中造物艺术及装饰工艺的发展历程，及其_x000D_ 审美思想。了解“前工业时代”之前华夏民族在生存、信仰、审美和创造过程中_x000D_ 的形式的中国历代装饰艺术之生成、发展、融汇与流变的璀璨历史。增进当代大_x000D_ 学生在普遍的美术史知识之外，对中国历史上物质、技术文明与精神文明创造相_x000D_ 整合的装饰艺术传统的系统而概要的认知。激发和启迪学生的艺术鉴赏能力及创_x000D_ 造性思维。同时增进学生对祖国文化艺术历史的自豪感和理解基础上的真挚热爱
3059	民族与社会	社会学系	通选课	2		“民族与社会”课程，是北大社会学系面向全校本科生开设的通选课。是一门带有通识教育性质的基础知识课程。_x000D_ 当前世界上绝大多数国家都是多族群国家，种族与族群关系、民族主义运动自近代以来始终是世界性的大问题，近年来各国的战争、内战、社会冲突或多或少都与族群问题密切相关。我国有55个少数民族，总人口已超过1亿，民族自治地约区占全国陆地面积的64%，在国外政治势力和极端宗教势力支持下，我国一些少数民族地区也存在民族分裂主义活动，巩固民族团结和国家统一也成为我国社会发展中的核心问题之一。在这样的国际国内形势下，需要中国的大学生多了解一些有关民族、族群问题的基础知识、研究方法和具有一定的分析和分辨能力。_x000D_ 本课程以马列主义民族理论为指导，同时系统介绍西方民族社会学的理论与研究方法，并结合现代化进程来讨论民族关系在今天世界上的演变。在基础理论的来源上，我们注意融会贯通几个方面的理…
4255	音乐概论	艺术学院	任选	2		音乐作为文化的重要载体，汇聚了相当丰富的原始艺术、生活习俗以及宗教文化方面的历史信息，其历史发展既有各自的特点和规律，又有相互联系、相互影响。本课程围绕中外音乐的五大类别，即：宫廷音乐、民间音乐、传统音乐、现代音乐、流行音乐而展开，讲授其体裁分类形式，音乐风格特征，以及代表人物，代表作品，风格流派等方面的内容和知识。通过该课学习，帮助学生认识音乐中的主要形式，熟悉音乐中的音乐语言，了解我音乐中传承的优秀曲目，以求全面的认识音乐在人类文化中的地位与价值。本课程以音乐与文化相互关系研究为总体教学前提，根据不同专题、不同视角设计课程，采取教师课堂专题讲授，学习者课后围绕专题阅读相关学术著作的方法，将众多前沿课题引入学习者视野，以期拓展学生在专业知识领域获得更进一步的提升。
2662	物流与供应链管理	光华管理学院	任选	2		随着全球化经济的形成，以及信息技术和电子商务的迅速发展，企业的生存和竞争环境也随之改变。以往，企业面对的是和同类对手之间的竞争。而在全球市场和数字经济时代，企业要依靠和上游以及下游企业的联盟与协作，才能在市场竞争中取得优势。这意味着现在的竞争变成了供应链和供应链之间的竞争。在这种背景下，供应链管理的理念在近二十年来引起了企业界和学术界的极大关注，并在理论和实践中得到了进一步发展。在今天的企业中也出现了供应链经理、供应链主管或是供应链VP这样的重要职位。因而对商学院的学生，无论是在企业界或是学术界发展，供应链管理都是一门重要的课程。
4256	西方艺术学原著导读	艺术学院	任选	2		本课目的在指导高年级本科生如何来阅读西方艺术学的一些原著，培养学生良好的思考和批判能力。同时，希望学生通过本课的学习，能够结合自身兴趣，运用已成型的西方艺术学理论和方法推进自己的研究。
4260	西游记与中国文化	艺术学院	全校任选	2		《西游记》可谓是影响中国文化至深的一个文本谱系。自唐宋以降，直至当代，分别有戏曲、民俗、小说、绘画、电影、电视等形式予以呈现，亦反映了每一时代的物质文化与精神气质。本课程以《西游记》为主题，探索这些不同文本之间的关联，并以此呈现中国文化的不同面相。
4280	舞蹈概论	艺术学院	全校任选	2		本课程通过舞蹈概论理论知识的讲授，使学生了解舞蹈学基础理论知识，认识不同舞种的历史起源、动作语言及审美特征。
2164	美学原理	哲学系	专业必修	2	中国哲学史、西方哲学史	概论美学学科特质、简介美学的历史及基本美学论题，引导学生初步了解美学学科，进入美学研究之门
2564	回归分析在管理研究中的应用	光华管理学院	选修	2	概率统计	本课程介绍管理学研究中的各种常用统计分析方法 (例如, 回归分析)。
2625	商业活动在中国：管理视角	光华管理学院	任选	3
2881	办公自动化	信息管理系	全校任选	3		管理和办公，不仅是指坐在办公室中工作，而是包含了事务处理、信息管理和决策过程诸方面的、覆盖广泛的领域。计算机进入管理、办公领域已是一种必然，因此，理解掌握相关的基础概念、基本方法和技能，不仅有利于理解现代社会管理与办公的新理念，即使对于在校学习，提高学习与工作效率，辅助其他专业课程学习，也具有一定的意义。_x000D_ 本课以办公系统与办公自动化系统的概要描述为基础，讨论OA系统的基本要素、功能和特点。课程中，以办公自动化系统中的两个重要领域：计算机应用与网络建设为重点，讲授其基本概念、工作原理及在办公活动中的应用。根据不同教学对象，课程分别侧重讲授文字处理、电子表格、数据库、电子文档、电子日程管理、电子邮政、电子排版、语音处理、图形图像处理、管理信息系统及决策支持系统等功能单元。通过具体的通用软件的应用，使同学们加深对其中重要概念和具体方法的了解，树立办公活动一体化处理的观念，掌握利用…
2884	办公自动化上机	信息管理系				本课程为本系办公自动化课程的实习课。_x000D_ 实习课以办公自动化课程授课为基础，通过实际操作，使学生掌握办公软件的一般功能与使用方法，具备一定的应用自动化系统解决办公活动中具体问题的思路与能力，并在应用中加深对办公自动化系统的发展背景、基本功能、系统功能的认识与理解。
2889	媒体与社会	信息管理系	限选	2		本课程以COMMUNICATION IN HISTORY: Technology, Culture, Society, 一书作为主要内容进行讲授。在以互联网为代表的信息技术越来越成为我们工作、学习和娱乐的重要工具，并给我们的社会和生活带来巨大变化的今天，新的传播媒介受到了人们极大的关注。为了能更好地认识和理解新的传播媒介的重要作用及其局限性和发展前景，有必要对媒介的产生、发展和给我们社会带来的影响进行历史性的回顾。本课程采用传播学、社会学、历史学、信息科学等多方面的相关学科对媒介的产生与发展、媒介与信息之间的关系以及媒介给我们社会的各个方面所带来的影响进行比较全面而又系统的介绍。本课程的主要章节:第一章/媒介及媒介理论研究。第二章/最初的传播媒介――语言。第三章/岩画与考古新发现。第四章/初期文明时期的媒介。第五章/没有文字的文明――印加族与绳结。第六章/文字的发明。第七章/印刷革命（一…
4344	艺术训练（一）	艺术学院	全校任选	1		课程限高水平艺术团选课。_x000D_ 本课程为交响乐团排练课，主要针对刚刚进入乐团学习的本科三年级学生。课程内容以乐团训练曲目为核心，由乐队指挥和指导老师组织排练和演出。
589	现代天文学	物理学院	全校任选	2	本课程没有先修课程要求	天文学是自然科学中一门最古老的学科，它的起源甚至可以上溯到远古时代。随着人们对自然界认识的发展和算术、几何知识的应用，天文学最终从原始的宗教、信仰中脱离出来。随着亚里士多德、哥白尼、牛顿、爱因斯坦、哈勃，一代代哲学、科学巨匠，一个个划时代理论的提出，今天的天文已经发展成为一门成熟的学科体系。_x000D_ _x000D_ 时至今日，随着技术的发展，天文的研究手段已经有了日新月异的变化，包括自适应光学、综合孔径等先进的观测技术，以及超级计算机等高效的计算能力。而天文学者所关注的核心问题其实仍然是宇宙的起源、我们星球的最终命运、地外文明的存在等命题，虽然还没有找到最终的答案，但是随着探测技术的更新，对于这些命题我们不断获得着新的认识。_x000D_ _x000D_ 本课程希望通过对天文基本概念的讲解，对天文主要研究领域以及研究前沿的介绍，包括天文的发展历史、太阳系与行星、恒星、星系、以及宇宙…
4345	艺术训练（二）	艺术学院	全校任选	1		课程限高水平艺术团选课。_x000D_ 本课程为交响乐团排练课，主要针对刚刚进入乐团学习的本科三年级学生。课程内容以乐团训练曲目为核心，由乐队指挥和指导老师组织排练和演出。
293	工程制图	工学院	限选	3	最好接受过工程设计和设计美学的基本训练，对机械工程设计的需求和设计思想转化有一定的了解和体验。具备这些基本技能后，学生才能充分理解工程制的图表述方式、标注规范、工艺要求，才能基本掌握独立绘制较为简单、符合设计规范、表达清晰的机械图样的能力。	《工程制图》讲授绘制和阅读工程图样的理论和方法，是一门面向工科非机械类专业开设的、实践性较强的专业基础理论核心课程。课程以平行投影理论为基础，讲授工程图形成的基本原理，介绍相关国家标准，介绍专业图样的绘制和阅读方法。
298	数学分析 (一)	工学院	专业必修	4		微积分是本专业的重要基础课程。它为众多后续课程的教学提供必要的基础，也为培养学生的独立工作能力提供必要的训练。学生掌握本课程的基本内容和方法，对达到专业的业务培养要求具有关键的作用。
303	微积分习题	工学院
304	线性代数与几何	工学院	任选	4		线性代数与几何是大学数学的两大入门课程之一，它的研究对象是行列式，线性方程组，向量代数，解析几何，二次型，线性空间，线性变换等。线性代数的概念、方法被广泛地应用于后续的课程中，它不仅是一门非常好的数学课程，也是一门非常好的工具学科，在很多领域都有广泛的用途，例如：线性方程组的解法是现代计算机技术最基本的算法，物理和人文科学的大多数模型都需要通过线性空间进行表达。
388	现代工学通论	工学院	专业必修	1		通过专题讲座的形式，介绍现代工学各领域历史、现状和发展趋势。使学生初步理解现代工学基本概念、基_x000D_ 础知识，了解现代工学各领域历史、现状和发展趋势。
299	数学分析 (二)	工学院	专业必修	4	数学分析（一）	微积分是工学院的重要基础课程。它为众多后续课程的教学提供必要的基础，也为培养学生的独立工作能力提供必要的训练。学生掌握本课程的基本内容和方法，对达到专业的业务培养要求具有关键的作用。
294	常微分方程	工学院	任选	3	微积分（一）、微积分（二）、线性代数与几何	常微分方程是工学院各专业的重要基础课程，基本内容包括初等解法，线性微分方程及方程组理论，常系数线性微分方程和方程组的求解方法，常微分方程基本理论，以及常微分方程定性理论和稳定性理论的基本概念和方法介绍。本课程的学习要求是掌握常微分方程基本概念、基本解法与基本理论，培养运用解析方法分析问题和求解问题的能力。
297	数学分析 (三)	工学院	限选	4	数学分析（一）、数学分析（二）
318	理论力学	元培学院	专业必修	4	微积分、线性代数与几何、常微分方程、普通物理学	理论力学的基本知识在工程实际有着广泛的应用，如静力分析、运动分析和动力分析等。理论力学是力学专业课程中的主要先修课，其基本概念、基本理论和基本方法是一系列后续专业课程的必备基础。
285	计算方法	工学院	限选	3	微积分、线性代数与几何、常微分方程	讲授用数值方法求解常见数学问题的理论和算法，包括插值与拟合、数值微分与数值积分、线性方程组的直接和迭代解法、非线性方程（组）求解、矩阵特征值和特征向量求解以及常微分方程初值问题数值解法等，培养编制科学计算程序的能力和技巧。
286	材料力学	工学院	专业必修	3	微积分（一）、微积分（二）、线性代数与几何、常微分方程、理论力学	材料力学课程作为一门基础的力学课程，具有固体力学引论的特性。通过材料力学的基本概念，拉伸和压缩，扭转与弯曲，复杂应力状态，压杆稳定性、弹性杆系能量法等内容，主要介绍弹性杆件和杆系结构在强度、刚度和稳定性方面的概念和计算方法等基础知识，为后续课程打下基础。
307	高等代数	工学院	限选	3	线性代数与几何	本课程作为《线性代数与几何》的后续课程，旨在加深学生对线性代数抽象描述的理解。主要内容包括：多项式理论，线性变换，欧氏空间与欧氏变换，若当标准形，λ-矩阵等。
315	数学物理方法(上)	工学院	专业必修	3	微积分（一）、微积分（二）、线性代数与几何、常微分方程	本课程是为北京大学工学院力学与工程科学系理论与应用力学专业本科生开的主干基础课，讲授力学、物理学和各种工程科学研究中用到的各种数学理论和方法，其中包括复变函数论，变分法和积分变换，偏微分方程等内容。本课程注重教会学生掌握上述数学理论和方法，以求解力学、物理学和工程科学中出现的各种数学物理问题。
339	计算方法上机	工学院
391	材料力学实验	工学院	专业必修	1	选课的同学，必须同时选修《材料力学》课程，或已经选修过该课程。	作为“材料力学”课程的辅助课程，“材料力学实验”包括金属材料拉伸、压缩、弯曲、扭转的力学性能测试以及压杆稳定性实验。通过课程实验教学，加深对材料力学基本知识的理解和掌握，训练力学实验的基本技能。
4349	艺术训练（六）	艺术学院	全校任选	1		课程限高水平艺术团选课。_x000D_ 培养理论与实践双重能力并行发展的新型人才，探索研究与技法双向互动之交叉学科的教育模式，系本课程立课之本。中国音乐，在当下全球化时代，其概念的内涵与外延，均较从前，取得从量到质的飞跃。区别于1840年前之情状，一切发生在中国及与中国文化相关的音乐生活，均可作为中国音乐的范畴予以接受和理解。课程通过音乐会表演、声部分排、乐队合排、室内乐训练、原典研读、中西音乐历史文化的比较、全球音乐名家的亲临指导与演出等不同形式的组合与设计，以分级层递的教学方式，消除以往音乐训练在理论与实践相结合方面的不足与局限，在充分发展学生音乐兴趣的基础上，结合全球同类课程开设之前沿经验，强调学科交叉互动，课堂内外贯通，循序渐进，初级、中级、高级，1-6分阶段展开，在集体教学与分组训练的前提下，以高水平的音乐会和较为扎实的理论学习研究，以期在规定时间内，实现北大在相关课程的中国引…
352	机器人入门：编程与实践	工学院	全校任选	3		这是一门让学生了解机器人学相关理论与实践的引导性课程。在课程项目中，学生将会搭建一个简单的机器人，并为之编程实现与环境交互和完成涉及运动、感知数据与决策方面的基本任务。课程内容分为以下三个方面：第一部分是对机器人学的简要介绍，涵盖其历史和当前发展。学生将利用内部团队研发的鱼形机器人和体感控制人形机器人开展相关实验。第二部分涉及机器人各种硬件的编程实践，如开关、LED灯、蜂鸣器、传感器和传动装置。最后一部分包含机器人的设计与搭建，以及创新应用的演示。学生将被要求搭建简单的机器人以解决一些实际问题。
296	工程CAD(1)	工学院	任选	3	C/C++ 语言程序设计	讲授AutoCAD基本操作及CAD图形开发技术。内容包括：CAD基础知识，AutoCAD 图形操作，基于文件的二次开发技术，Windows图形交互技术，ObjectARX 编程技术。课程的重点是基于C/C++的CAD图形开发技术。
308	概率与数理统计	工学院	限选	3	微积分（一）、微积分（二）	概率与数理统计是理论与实践并重的重要数学分支之一。本课程针对高年级本科生和研究生，讲授概率论的基本知识、随机变量及其概率分布、随机变量的数字特征、对随机变量的参数估计、假设检验，线性回归分析以及随机过程基础等。
316	数学物理方法(下)	工学院	专业必修	3	微积分（一）、微积分（二）、线性代数与几何、常微分方程、数学物理方法（上）	本课程主要讲解偏微分方程的基本理论，包括偏微分方程的基本概念和三种常见的基本解析解法（分离变量法、积分变换法和格林函数法）。
320	流体力学(上)	工学院	专业必修	3	微积分（一）、微积分（二）、常微分方程、数学物理方程、理论力学	物质按运动形态基本包括流体和固体两大类，流体是其中可产生流动，即可发生持续宏观变形的形态，又包括液体、气体、等离子体等，在自然界和工业技术领域广泛存在和涉及。例如，空气和水就是最常见的流体。与刚体不同，流体运动通常有无数个自由度，流动形态复杂得多，需要用场的概念加以定量刻画，控制方程是以时间和空间坐标为自变量的偏微分方程。流体力学主要研究在各种力的作用下，流体本身的静止状态和运动状态以及以及流体和固体界壁间有相对运动时的力学相互作用和流动规律。作为力学的重要分支学科，同力学本身一样，流体力学既是一门基础科学，又是一门有广泛应用的技术科学。其应用遍及航空、航天、天体物理、地球物理、大气、海洋、水利、机械、能源、动力、化工、轻工、矿业、冶金、土木、交通、自动化、信息、农业、生物、医学、环境、体育等领域。_x000D_ 本课程是北京大学理论与应用力学专业本科三年级的专业必修课。主要讲授流体力学…
324	固体力学实验	工学院	专业必修	3		本课程力求学生掌握固体力学中的基本实验方法， 并具备基本的实验技能和一定的实验理论。 为此本课程主要包含两部分内容， 一是固体力学实验中各种方法的基本原理； 另一是具体的实验方法与实验技术。其主要的内容是： 1.模型实验的理论基础； 2. 试验机和测量变形的仪
380	热力学与统计力学导论	工学院	任选	3		本课程面向工学院的高年级（3-4年级）本科学生。针对在现代力学研究中将会遇到的热力学以及统计力学问题，系统介绍统热力学、统计力学，尤其是现代热力学和统计力学的基本方法及应用。通过课程使学生理解热力学和统计力学的基本原理及相关的常用方法。
381	环境力学	工学院	任选	3	高等数学、流体力学	本课程面是向工学院本科生开设的选修课程，开课目的是使学生了解与环境有关的力学问题，主要内容包括大气及水域中污染物的输运和扩散规律、多孔介质（土体、岩层）中的渗流理论、常见环境灾害（洪水淹没、海啸、溃坝、滑坡）的基本力学特点、环境（灾害）力学的数值模拟方法。通过本课程的学习，要求学生了解环境、渗流与水动力学的基本方程，典型环境力学问题的分析方法、复杂环境灾害的数值模拟方法，为后续专业课程的学习和相关专业的研究打下基础。
4350	艺术训练（七）	艺术学院	全校任选	1		本课程通过讲授拉班舞谱的历史、拉班舞谱分析记录动作的方法及拉班舞谱阅读实践的体验，使学生初步掌握拉班舞谱分析描述人体动作语言的思维方式，并为运用动作本体语言分析不同类型的舞蹈奠定基础。课程从拉班“结构舞谱”的视角展开，通过认识人体动作的“结构基石”——空间符号，使学生了解拉班“结构舞谱”视角下人体动作构成的基本元素。并通过“结构舞谱”的分层讲解，使学生掌握人体动作的分析语法，初步形成分析舞蹈动作语言的能力。在“动作基石”和“动作结构”分析能力形成之后，课程将通过“力效舞谱”的讲授，使学生了解修饰人体动作的丰富元素，初步认识拉班“力效舞谱”分析舞蹈艺术不同风格的方法。最后课程将通过拉班“主题舞谱”的体验，让学生学会认识人体动作的动机、要旨或意图，学会分析动作的突出特征。课程限高水平艺术团选课。
292	振动理论	工学院	任选	3	材料力学、弹性力学、数学物理方程、微积分、代数	本课程主要内容为有限自由度系统和连续体的线性振动理论，包含有限自由度系统的固有振动和动力响应，杆、梁、板等结构的固有振动和动力响应，近似计算法。简单讲述非线性振动系统的特点和性质。
325	流体力学实验	工学院	专业必修	3	流体力学 _x000D_	流体力学实验对于力学专业学生，尤其是流体力学专业的学生是不可或缺的，通过该课程可以提高学生分析问题及解决问题的能力，使学生对典型流体物理现象能深刻理解。课程讲授经典流体实验方法和技术，并指导学生进行自主实验。
327	连续介质力学基础	工学院	任选	3	微积分，线性代数，理论力学，热学或热力学 _x000D_	本课程是流体力学、弹性力学、塑性力学等一系列相关课程的共同基础。计划讲授张量运算、连续介质运动学、应变应力状态、基本守恒定律，建立理想流体、黏性流体和弹性体模型，并分析一些简单的连续介质运动实例。
376	飞行器设计与动力	工学院	专业必修	3		本课程主要讲述喷气推进技术的主要原理，航空发动机的基本结构和主要设计方法。课程将帮助学生理解目前飞机选择发动机的主要准则，了解航空发动机各个部件的基本构成、主要作用以及基本技术参数。学生也将学习在复杂工程问题中运用各种基础知识的方法，。通过该课程的学习，学生将有能力为不同飞行器选择动力系统，并能为新的飞行系统设计动力装置的最主要技术参数。
1923	中国通史 (古代部分)	历史学系	通选课	2		中国通史（古代部分）作为全校通选课，授课对象是非历史系本科生。本课以中国古代政治史演变的大势为主要线索，使同学对中国古代史的发展有一个比较清晰的框架。同时关注中华民族形成、中国版图形成等重大问题的历史进程，并努力把握各个历史阶段在古代政治、制度、经济、社会发展演变上的特色。在讲授过程中，将历史学的知识性与学术性相结合，吸取学界最新研究成果，希望增强同学们对中国古代史的兴趣并引发同学们的思考。
300	弹性力学	工学院	限选	3	数学物理方程、理论力学、材料力学
305	高等动力学	工学院	专业必修	3	微积分、线性代数与几何、常微分方程、普通物理学、理论力学	高等动力学主要是介绍分析动力学初步，微振动理论和刚体三维运动的动力学。分析动力学的理论和方法在现代物理与工程实际中有重要的应用，也是力学专业后期课程的基础。微振动理论在现代工程实际中有重要的应用。而刚体的三维运动学与动力学是航空航天飞行器的理论基础。
321	流体力学(下)	工学院	任选	3	微积分（一）、微积分（二）、常微分方程、数学物理方程、理论力学	物质按运动形态基本包括流体和固体两大类，流体是其中可产生流动，即可发生持续宏观变形的形态，又包括液体、气体、等离子体等，在自然界和工业技术领域广泛存在和涉及。例如，空气和水就是最常见的流体。与刚体不同，流体运动通常有无数个自由度，流动形态复杂得多，需要用场的概念加以定量刻画，控制方程是以时间和空间坐标为自变量的偏微分方程。流体力学主要研究在各种力的作用下，流体本身的静止状态和运动状态以及以及流体和固体界壁间有相对运动时的力学相互作用和流动规律。作为力学的重要分支学科，同力学本身一样，流体力学既是一门基础科学，又是一门有广泛应用的技术科学。其应用遍及航空、航天、天体物理、地球物理、大气、海洋、水利、机械、能源、动力、化工、轻工、矿业、冶金、土木、交通、自动化、信息、农业、生物、医学、环境、体育等领域。_x000D_ 本课程是北京大学理论与应用力学专业本科三年级的专业必修课。主要讲授流体力学…
3134	中国近现代政治发展史	政府管理学院	专业必修	3		近现代中国的历史，是中国人民争取民族独立和实现国家富强的历程，是中国社会从半殖民地半封建社会向新民主主义社会乃至社会主义社会转变的总体性过程，同时也是中国从落后的传统农业国向现代化国家转变的过程。因此，近现代中国政治发展的实质，就是创建独立的民族国家，并使国家向民主化和法治化方向发展。本课程以中国现代化进程中政治领域的变化为主线，以马克思主义政治发展理论为指导，借鉴西方政治发展理论的合理因素，对中国近现代政治发展的重大事件和重要代表人物进行理论分析，如民初中国的政党政治与政治发展、五四政治文化与中国政治发展、毛泽东思想的成熟与中国政治发展、文化大革命与当代中国政治的发展、邓小平理论与当代中国政治发展、当代中俄政治发展的比较研究等。在论述近现代政治发展的过程中，将国家有效控制下的民主化和法治化，尤其是法治化过程和政治文化对政治发展的制约作用作为讲授的重点.
3162	公共行政学概论	政府管理学院	专业必修	3		本课程既是政府管理学院通选的专业基础课程，也是法学院、社会学系等院、系的选修课程。本课程全面系统地讲授政府（国家行政机关）管理国家事务、社会事务和自身事务等活动的知识，通过对这些活动的本质与现象、主体与客体、观念与技术、内容与形式、制度与过程、历史与未来的学习与研究，使学生认识公共行政管理的规律性，以及推动这些活动科学化、法制化、规范化、合理化、效率化和现代化进程的行政理论与行政方法。在全面系统掌握行政管理学知识的基础上，本课程以理论联系实际的方式提升学生了解和把握当前行政管理实践问题的能力，尤其是对当代中国公共行政问题的理解和分析能力，促使学生逐步形成观察、思考、分析和解决有关行政管理领域问题的能力，同时也为学习公共管理其他课程创造良好的条件和奠定扎实的专业理论基础。
3817	大学英语ABC (一) (2)	英语语言文学系	全校必修	2		大学英语ABC(1)－(4)系列课程针对的受众是北京大学本科特长生。大学英语ABC(1)使用教材为《新概念英语一》。该课程旨在巩固学生高中所学的英语语法和词汇基础上，进一步提升他们的英语综合能力，尤其是英语听、说、读、写的能力。要求学生累积掌握词汇达约4000个，能够以每分钟200个单词的速度进行快速阅读，并能够在半小时内写出一篇120词左右、内容比较连贯且语法基本正确的短文。此外，通过学习本课程，学生能增强跨文化意识与思辩能力，培养自主学习习惯，为之后的英语学习打好基础。_x000D_ 学生需根据教学安排进行课前预习、课后复习，每周登录教学平台自主学习两学时以上，按时完成规定的网上练习、网络测验等任务；教师在课堂通过精讲、检测、组织学生讨论或报告等活动加深学生对所学内容的理解和掌握。
3148	中国现代政治思想	政府管理学院	限选	3		本课程内容主要有两大部分，其一为清末戊戌变法至中共建政（1898-1949）流行过的现代各种主义和思潮，如社会主义各流派——无政府主义、新村主义、基尔特、托派等；三民主义各流派——正统的、儒化的、改组的等；在国共两党之间主张走“第三条道路”的自由主义和保守主义各流派，及各派之间的思想文化论争。其二为中共建政后特别是改革开放后非官方活跃于民间的思想论争，如新儒家、新权威、新左派、新右派、新民族主义、新民粹主义、新国家主义等，以及各派对革命与改革的反思和关于公共知识分子的讨论。
3163	经济学原理	政府管理学院	专业必修	4	本课程要求学生具备高中数学基础，没有先修课程要求	经济学原理是北京大学政府管理学院本科生必修课，是帮助学生学习和掌握经济学基本知识的基础性课程。本课程将按专题形式进行教授，重点介绍从市场供给与需求、弹性及其应用、资源配置效率、税收、生产成本、市场竞争、生产与增长、金融体系、失业、货币增长与通货膨胀等相关知识，使学生能够比较完整地掌握经济学的基本理论构架，对相关经济知识有较全面的了解和较深刻的认识，对经济学前沿理论有一定的理解。本课程要求学生具备高中阶段数学基础。
3818	大学英语ABC (二) (2)	英语语言文学系	全校必修	2
1871	伊斯兰教与现代世界	历史学系	通选课	2		本课程是为本科同学开设的通识教育选修课，教学站在唯物主义的立场上，运用历史学、社会学与政治学等多学科视角透视与伊斯兰教有关的历史与文明进程。伊斯兰主义是当代国际政治的重要因素，了解中东地区的历史与现状，是我们认识21世纪世界发展状况的一个重要条件。本课程将从历史的角度讲述伊斯兰地区的宗教与历史。同时，也将就与现代社会/政治有关的重要专题展开讨论，如伊斯兰主义、世俗主义等。本课程主要包括如下内容：伊斯兰教的基本知识、伊斯兰文明史、中东史、世俗化问题、伊斯兰主义。
2184	阿拉伯伊斯兰文化	哲学系	全校任选	2		本课程介绍阿拉伯伊斯兰文化产生、发展的历史过程，包括阿拉伯“蒙昧时代”文化和伊斯兰文化，以及阿拉伯伊斯兰文化与东西方文化的关系，培养学生对于文化现象的分析、理解能力，并引起进一步研究的兴趣。
3129	当代中国政府与政治	政府管理学院	专业必修	3		主要讲授、介绍1949年以来中国大陆的政治与政府，内容包括中国政治与政府的形成，中国共产党、人民代表大会，国家主席、国务院、地方政府等；重点讲授中国共产党、人民代表大会。_x000D_ 本课以中国大陆现实发生的政治与政府状况为对象，以循证方式集中关注影响、决定中国政治与政府制度的核心关键问题，对比、探究、发现基本制度规定与实际政治生活的关系。_x000D_
3819	大学英语ABC (三) (2)	英语语言文学系	全校必修	2	大学英语ABC(一)、大学英语ABC(二)	大学英语ABC(1)－(4)系列课程针对的受众是北京大学本科特长生。大学英语ABC(3)使用教材为《新概念英语三》。该课程旨在巩固学生高中所学的英语语法和词汇基础上，进一步提升他们的英语综合能力，尤其是英语听、说、读、写的能力。要求学生累积掌握词汇达约4000个，能够以每分钟200个单词的速度进行快速阅读，并能够在半小时内写出一篇120词左右、内容比较连贯且语法基本正确的短文。此外，通过学习本课程，学生能增强跨文化意识与思辩能力，培养自主学习习惯，为之后的英语学习打好基础。_x000D_ 学生需根据教学安排进行课前预习、课后复习，每周登录教学平台自主学习两学时以上，按时完成规定的网上练习、网络测验等任务；教师在课堂通过精讲、检测、组织学生讨论或报告等活动加深学生对所学内容的理解和掌握。_x000D_
3143	公共财政与税收	政府管理学院	任选	3	公共管理学、经济学原理	《公共财政与税收》公共经济学的一门基础理论课程，内容涉及《财政学》、《税收学》、《国家预算学》等多门学科，具有较强的综合性和专业性。通过本课程的学习，使学生掌握财政与税收的基本概念和基本原理、了解公共财政、财政支出、财政收入和政府预算基本理论和基本技能，掌握商品税、所得税、财产税、资源税和行为税的基本理论与实务，具备贯彻执行国家税收的各项法律制度的能力。_x000D_
3820	大学英语ABC (四) (2)	英语语言文学系	全校必修	2
3140	新公共管理	政府管理学院	专业必修	3		20世纪70年代末80年代初，一场声势浩大的行政改革浪潮在世界范围内掀起。这场席卷发达国家和发展中国家的公共部门管理变革运动有诸多称呼，如“新公共管理”、“管理主义”、“以市场为基础的公共行政”、“后官僚制典范”或“企业型政府”。到90年代后期，人们越来越倾向于使用“新公共管理”的概念。_x000D_ 对于新公共管理的理解，不同于通常的“公共治理的市场化和社会化”的观点。本课程用一种新的视角来解读新公共管理，认为这一改革的核心和实质是从传统的科层官僚制向竞争型官僚制的转型，是在20世纪80年代特定的历史条件下，在自由和平等、政府和市场、民主和权威、社会精英阶层和普通民众之间所塑造的新的平衡关系结构。_x000D_ 对此，本课程将通过以下专题分析来论证这一全新的解读：民主政治解析；科层官僚制行政解析；经济人假设分析；民主政治批判；官僚制行政批判；签约外包、特许经营和政府合同制；政府管制模式…
3150	财政预算与行政财务管理	政府管理学院	限选	3		本课程全面介绍有关公共预算理论和实务的基本知识，包括公共预算基本理论和分析方法，公共预算制定过程和技术，国内外公共预算管理实践。主要包括：公共预算概述，公共预算管理体制，公共预算体系和方法，公共预算编制，公共预算执行，政府会计和政府审计，现金预算，国债管理，国有资本预算，社会保险资金预算，财政问责 预算过程的公民参与、政府预算报告等内容。_x000D_ 本课程旨在使同学对有关公共预算和财政管理的理论和实务有一个全面和系统的了解和把握，学会运用所学理论分析公共预算及相关公共政策中的问题。_x000D_
3169	论文写作与研究方法	政府管理学院	限选	3		《研究方法与论文写作》是政府管理学院本科生的限修课程，在大二第一学期所有学生限选（个别学生可申请延至大三修习）。目的是帮助学生掌握学术论文和政策报告的写作方法和规范，为学生从事学术研究或政策咨询的写作打下基础。
2276	美国政治、经济与外交	国际关系学院	限选	3		本课程为国际政治系本科选修课。主要讲授第二次世界大战_x000D_ _x000D_ 结束以来的美国对外政策。课程分为两个单元。第一单元扼要介绍美国的外交传统和战后美_x000D_ _x000D_ 国经济、社会、思想文化、政治地理、政治体制的发展和变化，为研究美国外交提供丰富的_x000D_ _x000D_ 国内知识背景和可靠的分析框架。第二单元系统回顾战后美国对外政策的决策过程与实践历_x000D_ _x000D_ 史，重点在分析冷战结束前后的美国外交，探讨美国的国际经济、安全、外交政策对未来的_x000D_ _x000D_ 世界政治和国际关系产生什么影响。
3136	中国政治思想史	政府管理学院	专业必修	3	先修《政治学原理》课程	中国政治思想（或政治哲学）的研究，有别于中国传统经学研究，始于上世纪20年代。梁启超《先秦政治思想史》（1923）、William S.A.Pott, Chinese Political Philosophy（1925）、Thomas, Chinese Political Thought（1927）、萧公权《中国政治思想史》（1945）为其代表性著作。本课继承梁启超、萧公权开创的中国政治思想（或政治哲学）的学术传统，以萧氏《中国政治思想史》为教材，系统讲授和探寻自先秦至清末民初中国政治思想（或政治哲学）的脉络和特征，以期达到正本清源，继往开来之目的。
333	高等数学(D类基础)	工学院	任选	4		文科类高等数学是为适应现代科学文理渗透的趋势而设置的一门基础数学理论与应用数学方法相结合的课程。其教学内容和方法都具有明显的文科特点。目前数学系为新闻、社会、政管、信管、中文、考古、国政、语言等系各专业及经管类各系本科生及部分研究生讲授的文科类高等数学课内容包括微积分、线性代数、概率统计等三个部分，讲授以上全部内容约需120学时
4661	计算机实习	信息科学技术学院				计算机基础由计算机基础知识、微机操作系统、多媒体应用基础、办公软件应用、计算机网络基础、信息检索与利用、Python程序设计等模块组成。
2135	哲学导论讨论课	哲学系				本课是《哲学导论》讨论班
2167	宗教学导论讨论课	哲学系				本学期的《宗教学导论》将主要分为三部分，考察中西文明中对待宗教的三种形态。第一部分集中于西方古代宗教，即城邦中政治性的宗教；第二部分集中于基督教以及西方现代宗教，即社会中的心灵宗教；第三部分集中于中国传统中的宗教，即伦常性的宗教；贯穿三部分的核心思想是神道设教。_x000D_ 本课希望帮助学生初步了解宗教学的思想传统和一般研究方法，学会全面、客观、学术地看待宗教问题，更系统地掌握中西方文明的相关知识，逐渐找到通过阅读经典，化解自己种种生活问题的方法。_x000D_
4406	通识教育新生讨论班	元培学院	任选	2		针对新生对于大学生活和院系专业较为陌生这一问题，以及元培学院培养目标和教育模式的特殊性，新生入学教育在学院教育教学体系中占据重要地位。新生讨论班承担学院教育和书院教育的双重任务：一方面引导新生了解学科面向，探寻自我方向；另一方面帮助新生适应大学生活，融入学院整体。_x000D_ 课程分为两部分，分别是学科讨论和学科实践。前者为30人规模的班级，主要形式为老师以自身专业中的具体研究为切入点，引导同学讨论，使学生对于学术、专业等有所理解；后者为10人规模的小组，主要形式为老师指导下的阅读或科研入门实践。通过实践和针对性指导，增进学生对于专业和研究的理解。_x000D_
4419	思想道德修养与法律基础	元培学院	全校必修	3		本课程是全校必修课之一，是按照国家“05”教育方案设定的思想政治理论课程。北京大学的思想道德修养_x000D_ 课程于2006年获得北京市精品课，2007年或国家级精品课，目前是北京大学素质教育核心课之一。本课通_x000D_ 过对人生、理想、道德等人生理论与实践问题的分析和探讨，对大学生进行正确人生观、价值观、道德观教_x000D_ 育。通过课程学习，使大学生进一步了解大学学习的一般特点、理解大学生思想道德修养的基本要求，掌握_x000D_ 大学生健康成才的一般规律，明确大学生在建设中国特色的社会主义伟大事业中所要承担的责任和使命，自_x000D_ 觉培养良好的道德品质。
4420	思想道德修养与法律基础讨论班	元培学院				本课程是全校必修课之一，是按照国家“05”教育方案设定的思想政治理论课程。北京大学的思想道德修养_x000D_ 课程于2006年获得北京市精品课，2007年或国家级精品课，目前是北京大学素质教育核心课之一。本课通_x000D_ 过对人生、理想、道德等人生理论与实践问题的分析和探讨，对大学生进行正确人生观、价值观、道德观教_x000D_ 育。通过课程学习，使大学生进一步了解大学学习的一般特点、理解大学生思想道德修养的基本要求，掌握_x000D_ 大学生健康成才的一般规律，明确大学生在建设中国特色的社会主义伟大事业中所要承担的责任和使命，自_x000D_ 觉培养良好的道德品质。_x000D_
2136	马克思主义哲学导论（上）	哲学系	专业必修	2		作为导论，本课程力图展示马克思主义哲学研究的宽广视域，贯彻以下基本原则：_x000D_ （1）采取“史”“论”“著”融会贯通的方式（以“史”、“著”基础，以“论”为重点），全面介绍马克思主义哲学的基本知识、基本文献和基本理论；_x000D_ （2）立足当代视野，引导学生了解马克思主义哲学研究的前沿问题；_x000D_ （3）按照学术性与现实性相统一的原则，注重研究和回答当代实践向马克思主义哲学提出的重大理论问题；_x000D_ （4）提倡师生互动、双向交流，通过课堂讨论和课外阅读指导，着力提高学生的学习热情，增强其哲学思辨能力和理论锐敏性。_x000D_
2149	中国哲学史（上）	哲学系	专业必修	3		通过延伸阅读和深入讨论的方式，启发学生学习之哲学史的兴趣，培养其深入分析、独立思考的能力，从而改善与促进中国哲学史的教学。
2234	西方哲学史（上）	哲学系	专业必修	3		本课程系统讲授西方从泰勒士直到新柏拉图主义主义的哲学的历史，分析各种哲学思想及概念的来源及意义，为学生将来从事进一步的哲学研究打下初步基础。
3835	高级英语阅读B	英语语言文学系	全校必修	2		此课程的教学旨在培养学生的综合英语应用能力，使他们在今后的工作和社会交往中能用英语有效的进行口头和书面的信息交流，同时增强其自主学习能力，提高综合文化素养，以适应我们社会发展和国际交流的需要。
4421	中国近现代史纲要	元培学院	全校必修	3		本课程主要讲授1840年以来，近代中国历史发展的主要脉络、历史规律、历史启示等。重点讲授近代以来中国面对西方国家的侵略和冲击，中国人民抵御外来侵略、应对西方冲击、推翻反动统治、争取民族独立和人民解放、实现国家富强和人民富裕的历史。_x000D_ 本课程内容时间跨度从1840年至2014年，主要内容有十个专题、五次课堂讨论，此外还包括历史视频资料和社会实践。_x000D_
2137	马克思主义哲学导论（下）	哲学系	专业必修	2		作为导论，本课程力图展示马克思主义哲学研究的宽广视域，贯彻以下基本原则：_x000D_ （1）采取“史”“论”“著”融会贯通的方式（以“史”、“著”基础，以“论”为重点），全面介绍马克思主义哲学的基本知识、基本文献和基本理论；_x000D_ （2）立足当代视野，引导学生了解马克思主义哲学研究的前沿问题；_x000D_ （3）按照学术性与现实性相统一的原则，注重研究和回答当代实践向马克思主义哲学提出的重大理论问题；_x000D_ （4）提倡师生互动、双向交流，通过课堂讨论和课外阅读指导，着力提高学生的学习热情，增强其哲学思辨能力和理论锐敏性。_x000D_ _x000D_
2150	中国哲学史（下）	哲学系	专业必修	3		介绍魏晋至宋明时期重要哲学家的哲学思想，详细解释其思想体系及宗旨，使学生对于中国哲学史的发展有一个明晰的把握。
2223	《周易本义》精读	哲学系	限选	2		本课程是为古典语文班开设的典籍精读课。课程以朱子易学为中心，在仔细研读《周易本义》基础上，揭示朱子易学解释的基本特点以及其中所蕴含的哲学思想。
2235	西方哲学史（下）	哲学系	专业必修	3	西方哲学史（上）。	本课程系统讲授西方从笛卡尔直到德国古典哲学的历史，分析各种哲学思想及概念的来源及意义，为学生将来从事进一步的哲学研究打下初步基础。
2236	西方哲学史（下）讨论课	哲学系			西方哲学史（上）。	阅读并讨论指定的西方哲学原著文本。
2216	现象学引论	哲学系	专业必修	2		_x000D_ 现象学是二十世纪初产生的一个哲学流派，在二十世纪的西方哲学中产生了深远的影响，直至今天仍然是_x000D_ 一种最有生命力的哲学流派。本课程通过讲授胡塞尔、海德格尔、梅勒-庞蒂、萨特、亨利、列维纳斯和_x000D_ 马里翁等现象学家的著作，引导学生理解现象学作为一种哲学的历史起源、内在精神和发展脉络，熟悉现_x000D_ 象学的各个流派，尤其是在德国和法国的不同演变形式。由此，本课程希望学生通过对现象学的学习，获_x000D_ 得一种新的哲学思考方式和思辨能力。
2836	环境法	法学院	任选	3	法理学、民法学、刑法学、行政法学	本课程将系统地论述环境法的基本概念和基本内容、环境法的基本原则和基本制度以及各单项环境与资源保护法律制度的主要内容。_x000D_ 导论部分主要就环境与环境问题的一般知识和相关概念、环境法学的研究对象和方法等内容进行简要阐述，并提示环境法学作为法学和环境科学的交叉学科研究的意义。_x000D_ 环境法总论编主要就环境法的概念、环境法的主体及其权利义务关系、环境法的基本基本原则与基本制度等内容展开论述。_x000D_ 环境法各论编主要对我国环境污染防治法、自然保护法、环境侵害救济法、危害环境犯罪制裁法等主要法律法规的立法背景、各单项环境与资源保护法律制度的具体内容及其理论依据等进行简要的阐述。另外，各论编还对国际环境法的概念、中国与国际环境法的实践以及国际环境公约的主要内容展开论述。
2176	中国美学专题	哲学系	限选	2		根据授课老师的研究特点，侧重讲解那些能够体现中国美学基本特点的关键性问题，包括重要美学家、美学论著和重要的概念范畴等。
2182	中国佛教经典选读	哲学系	任选	2		本课程选取中国佛教史上比较重要，且篇幅和难易程度适中的典籍，以讨论班_x000D_ 的形式进行阅读和研讨。通过原著的选读，使学生初步接触佛教经典，加深对_x000D_ 佛教的认识，并培养其阅读和处理原始文献的能力。
2232	学年论文	哲学系	专业必修	1
4802	创新与创业团队的组织和运营	信息科学技术学院	全校任选	2		创新不能赢利的理由千千万万，创新赢利的原因则比较相似；而创新要想最终获利，首先要活着。_x000D_ 创新是一个系统工程，想法或思想创新或许一人可为，但若希望创新成为可操作的技术或实现价值，则必须诸要素齐备。_x000D_ 大量文章和书籍讨论了影响创新的要素，本课程则以道教提出的“法侣财地”+本人提出的“天”为核心讲解诸要素，重点讲“法”。_x000D_ 本课程从四个方面讲述：_x000D_ 创新的分类和可盈利创新的特征，创新实施的条件和创新者资源分析；_x000D_ 创新团队的组建，运营和生存之道；_x000D_ 创新的方法：发散型创新和定向型创新；_x000D_ 创新的保护。_x000D_ 创新是一个高回报但同时高风险的系统工程，不仅科学和技术需要创新，社会、经济和政治也都需要。本课程以创新方法论为核心，立足应用，通用于科技和社会领域，重点讲述TRIZ理论。本课程适合期望成为技术引领…
2169	西方马克思主义专题	哲学系	任选	2	1.马克思主义发展史_x000D_ 2.西方哲学史_x000D_ 3.马克思主义原著选读	本课程主要介绍西方马克思主义产生的历史情境与思想背景、西方马克思主义创始人的思想、法兰克福学派、存在主义与结构主义的马克思主义、消费社会的哲学批判等内容。在授课中主要关注四个方面的内容：第一，这些思想家与流派与马克思主义的联系与区别；第二，这些思想家与流派同当时的主要思潮间的关系；第三，这些思想家与流派的思想与社会历史情境之间的关系；第四，这些思想家与流派的内在逻辑关系。通过这些讲授，达到对西方马克思主义的思想逻辑与历史进程的总体把握，对一些专题性问题做到深入讨论。
2231	环境伦理学	哲学系	通选课	2		20世纪60、70年代以来，环境危机已经成为全人类共同面临的问题，它不仅关_x000D_ 系到人类社会发展的基础，而且也关系到地球生命体系的维系。人们已经从很多角_x000D_ 度（自然科学、经济学、法学等等）对环境问题的根源和解决方法进行了研究，但_x000D_ 是，环境问题从根本上涉及人类的生活方式和价值观念，受制于我们对于环境（自_x000D_ 然）和生命的看法，因而从哲学和价值观的角度对环境问题进行反思是非常必要的_x000D_ ，也是更为根本的。在这种背景之下，本课程旨在为关心和保护生态环境提供一个_x000D_ 伦理和价值的视角，考察把道德关系从人与人之间推广到人与环境之间的必要性与_x000D_ 可能性，让学生了解道德在调节人与环境关系方面是对经济、法律的调节的重要补_x000D_ 充，还介绍当代环境伦理学的发展历史、当前环境伦理学的基本理论主张和核心问_x000D_ 题，…
2763	中国法律思想史	法学院	限选	3	中国古代史	中国法律思想史是一门法学基础理论学科，以中国法律思想的发展和演变为主要研究对象的法学课程，授课的重点在春秋战国和近代以来的两大转型时期。本课程会较多讲解思想史学和法学思想方面的内容。但任何时候的思想皆非孤立的存在，实在是与当时政治、经济、乃至整个社会有着千丝万缕的联系，因此也会涉及一些中国政治制度设计和理论、经济制度和思想、社会思潮等多方面的内容。因此，本课程的内容是非常丰富的。通过本课程的学习，学生应当了解中国历代法律思想的发生、演变、及其对当时及其以后制度设计，乃至对整个中国社会的影响，综合提高其人文素养，进而加深对法学基础理论的理解和掌握。_x000D_
2174	哲学系实践实习	哲学系	专业必修	0		本课是哲学系必修的实践实习课程
2237	知识论	哲学系	任选	2	没有强制先修课程，但是，授课教师建议修习“知识论”课程的同学在修课前有一定西方哲学相关课程的学习	本课程的目的在于，使学生了解最近一百年来，再分析传统下认识论方面的理_x000D_ 论发展线索，并最终弄清楚分析哲学的一些主要代表人物再认识论问题尚的基本观_x000D_ 点，从而把握近几十年讨论的基本问题之渊源、性质、困难邓方面的内容。_x000D_ 本课程将重点讨论如下一些内容：一.感觉材料，所与及先天性。二.证据与判明_x000D_ （Justification）。三.真和真的各种解释。四.怀疑论与自我身心（对比与他人之_x000D_ 心）。五.替代、反对或并行于怀疑论的各种方案；实在论与反实在论；外在主义_x000D_ 和内在主义；自然主义；语境主义（Contextualism）；reliabilism等等。_x000D_
2513	财经素养教育	经济学院	任选	2	经济学原理（Ⅰ）	本课程主要讲授财经素养对于个体选择行为优化的意义，以及消费、投资、养老和其他金融行为所必需的财经素养知识，并探讨对于不同受众的财经素养教育核心知识体系等前沿问题。本课程将通过三个模块的内容讲授，即：_x000D_ 1、提高自己财经素养（To be your own CFO (chief financial officer))；_x000D_ 2、提高大众的财经素养（To be other's PFA (personal financial advisor))；_x000D_ 3、尝试财经素养教育的研究（To start financial literacy research），带领学生了解财经素养教育的内容和相关的研究，并从中进一步认识学习经济学的意义，理解所学的微观和宏观经济学知识。_x000D_ _x000D_ 课程特色_x000D_ 1、理论与实践，生活与学术紧密结合，财经素养与学…
810	博雅班讨论班：批判性思维(二)	生命科学学院	全校任选	2		I. 博雅班的宗旨是师生共同探讨：_x000D_ 1. 启发学生对人类思想文化宝库经典瑰宝的深入理解和由衷热爱；_x000D_ 2. 培养他们的理性思维，批判性思维和创造性思维的能力和习惯；_x000D_ 3. 帮助学生建立对各个领域的根本性问题的理解和欣赏；_x000D_ 4. 获得具有思维深度的宽广视野。_x000D_ II. 博雅班师生共同学习的对象是文明的四大支柱， 即：_x000D_ a) 中外文学、_x000D_ b) 中外历史与哲学、_x000D_ c) 科学、_x000D_ d) 音乐、绘画与建筑
774	博雅班讨论班：批判性思维（三）	生命科学学院	全校任选	2		批判性思维是超越于各个具体专业的一种理性思维方法，是为学、为人、为家、开拓各种事业的一个有力工具。 它需要人在纷繁复杂的问题面前， 穿透枝枝蔓蔓的东西抓住核心内容、基本概念和问题。在我们的课程中， 对文学的核心（对根本人性和情感的关怀）、社会的核心（公民基本权力和社会组织基本理念）、科学的基本概念（数学，物理，化学，生物）做认真的探讨。要求学生学习和养成获取和分析真实、一手的数据、信息来分析问题的习惯。通过小组作业训练学生如何找寻资料、分析资料。旨在加强学生的逻辑力，进行有深度有层次的思考，避免妨害正确思维的概念模糊、缺乏数据、逻辑混乱、以及错误立场（宗教狂热、民族主义、法西斯主义等）。我们努力营造一个天地， 使得大家在这个环境中完全畅所欲言。能够做到：1. 敢于提问， 敢于质疑权威; 2. 关心世界、中国、学科的大事、根本性的问题; 3. 乐于深度阅读经典，敢于而且善于思考艰深的问题。…
4177	击剑	体育教研部	全校必修	1		击剑运动是由古代使用冷兵器进行格斗的形式演变过来的个人对抗性项目，是奥运会的传统体育竞赛项目之一。击剑运动分为花剑、重剑和佩剑三个剑种。经常从事击剑运动，可以增强体质，使动作敏捷并能提高思维判断能力。
195	偏微分方程	数学科学学院	任选	3	数学分析， 线性代数	偏微分方程课是让本科生了解三类基本方程， 即调和方程，热方程，波方程。了解这三类基本方程在物理方面的来源，方程解的表示，基本性质，及经典解的一般存在性理论，基本先验估计。
144	微分流形	数学科学学院	任选	3	数学分析，高等代数，拓扑学	本课程的第一部分包含大量来自古典数学的微分流形例子， 如球面， 射影空间， 代数流形， 李群， 齐次空间， Riemann 流形， 复流形， 主丛， 纤维丛等。 第二部分包含微分流形上基本理论，切空间、余切空间， 向量场， 微分形式， DeRham 理论介绍， Frobenius 定理， 叶状结构介绍， 等。
3834	高级英语阅读A	英语语言文学系	全校必修	2		本课程旨在培养学生的英语综合应用能力，重点培养学生的英语思维能力及自主学习能力。本课程通过大量的阅读，以课堂讨论的形式改变教师一言谈、填鸭式的旧教学模式，使学生与教师之间有了真正的思想交流。要求课前预习课文（至少3小时量）；上课时带阅读疑难问题，提问解决；上课时应积极参加课堂讨论；课后广泛阅读课外读物，按照教师指导在课下部分互阅互评习作。
4407	文学人文经典（近现代）	元培学院	通选课	3		本课为元培学院通识核心课程，分“文学人文经典”与“社会思想经典”两个系列，每系列又分别包含“古代”与“近现代”两个学期（单元），每单元3学分，共十二学分，其中六学分为必修。内容上打通中西，意在通过经典阅读，奠定人文与社会思想基本眼界与价值判断力，培养学生文本细读、批判性思考、深入持久的自由讨论以及立论-论辩式写作能力。教学形式为教授讲解与小班讨论相结合，注重培养和发挥学生自主学习和积极讨论的习惯和能力。
503	演示物理学	物理学院	通选课	2	具备高中物理知识即可	课程采取以实验贯穿教学组织方式进行教学。具体作法是，精选若干演示试验，组织学生观察现象，提出问題，讲解相关的物理规律，引导学生感悟物理学的精髓，使学生对物理学获得一个初步而准确的整体印象，作为今后自身扩展科技知识的基础。
845	生理学	生命科学学院	任选	2		以人和哺乳动物官器生理学为主要内容， 并介绍不同生活环境中某些动物生理机能之差异。 具体内容有： 细胞膜的结构与转运机能； 神经的兴奋与传导； 肌肉的兴奋与收缩； 消化与吸收； 血液的机能； 血液循 环； 呼吸； 能量代谢与体温调节； 渗透调节与排泄； 内分泌—激素调节； 神经系统的感觉机能； 神经系 统的运动机能； 神经系统的高级机能。_x000D_
1187	CNS解剖	心理与认知科学学院	专业必修	2	生理学	本课程内容涵盖了神经系统的进化和发育,中枢神经系统的大体解剖、细胞构筑，并结合功能介绍部分病理和可塑性。在授课过程中，力求做到结构与功能结合，辅以相应的实验，有利于学生对神经系统结构和功能的学习和理解。
1197	发展心理学	心理与认知科学学院	专业必修	3	心理学概论	发展心理学是关于人类个体自受精卵形成到出生后直至死亡这一发展过程中心理发展的基本_x000D_ _x000D_ 规律和具体规律的科学。本课程以心理发展为主线并介绍了生理、动作、言语的发展及其与_x000D_ _x000D_ 心理发展的关系，并探讨遗传和环境等因素在心理发展中的地位和作用。课程首先介绍发展_x000D_ _x000D_ 心理学中有影响的几种理论，如Piaget的认知发展理论，Bandura 的社会学习理论和Erikso_x000D_ _x000D_ n心理社会危机理论，并简要介绍理论发展的新动向；然后扼要讲解发展心理学研究的主要_x000D_ _x000D_ 研究方式和方法，并结合讲解一些经典的实验；最后以年龄为线索介绍各个发展阶段中个体_x000D_ _x000D_ 心理和生理各方面的发展特点及所面临的发展任务，通过演示和少许实验加强学生对个体心_x000D_ _x000…
1210	教育心理学	心理与认知科学学院	任选	2	普通心理学、发展心理学、学习心理学（建议先修）、大学英语（通过四级）	教育心理学课程（英文授课）既能促进学生掌握教育心理学专业外语，又能提高学生阅读英文原著的能力，还可开阔学生的视野，使其对教育心理学的认识不仅仅局限于国内的研究范围内，逐步接近国际上与其同龄同专业的学生的水准。通过本课程的学习，学生要掌握学生的认知发展以及学生的个体差异问题，掌握行为主义、认知主义和社会建构主义对学习的看法，掌握动机的定义、激发以及与教学和学习的关系，掌握教学环境的创造对教学产生的影响。本课程的目的是使学生掌握教育心理学的系统的理论知识，提高学生对教育心理现象的理解力与分析批判能力，并使学生在课程学习过程中能够初步应用教育心理学的原理发现、分析和解决教育教学中的各种实际问题。
1217	心理学研究方法-Matlab	心理与认知科学学院	限选	2	建议先修《实验心理学》	本课程介绍心理学研究的基本方法。让学生掌握利用Matlab进行心理实验编程和数据统计分析；熟悉常用的心理物理法并使用psychtoolbox进行心理学实验的编程；让学生掌握利用Matlab进行常见的数据统计分析以及制作合乎期刊规范的图表；
1233	心理统计（2）	心理与认知科学学院	专业必修	2	心理统计（1）	心理统计（2）是心理与认知科学学院本科生的第二门统计课程。它拓展了心理统计（1）的内容，涵盖了心理学研究中统计的基本使用。本课的目标是教授给学生如何正确地处理各种心理学研究和应用中的数据。作为心理学本科生的必修课，这门课还为研究生课程“高级心理统计”做好了准备。
1237	心理学研究方法-MATLAB上机实践	心理与认知科学学院			普通心理学；实验心理学	《心理学研究方法-MATLAB上机实践》从心理学的研究思路和方法出发，让学生系统掌握MATLAB软件和PSYCHTOOLBOX工具包在心理学研究中的应用和编程实现。内容包括MATLAB和PSYCHTOOLBOX基础知识的掌握，使用MATLAB和PSYCHTOOLBOX设计和产生心理学实验常用的视觉和听觉刺激，反应录入以及与常用外部设备(包括虚拟现实设备)的接口。以及通过实践，运用MATLAB进行便捷的数据统计分析和制作符合APA范式的论文图表，以及用MATLAB编程实现多种常见的心理物理学的实验设计。
1167	心理测量	心理与认知科学学院	专业必修	2	先修课程：实验心理学；心理统计；	本课程是介绍心理测量的基本理论与常见测量类型的本科必修课。
1189	实验心理学	心理与认知科学学院	专业必修	4	普通心理学、心理统计	心理学是一门实验科学，心理学的各个分支都需要用实验方法来进行研究。实验心理学是心理学中关于实验方法的一个分支，因此可以说实验心理学是各门心理学的基础。_x000D_ 实验心理学的教学目的可以概括为：为通过实验心理学理论和实验的学习，基本具有独立设计心理学实验并分析研究结果的能力。_x000D_ 课程首先介绍实验方法、心理物理学方法、反应时等一般研究方法，然后选择注意、知觉、视听觉、记忆、思维、意识、心理语言学、情绪与归因等主要过程说明上述方法的应用。_x000D_
1202	生理心理学	心理与认知科学学院	专业必修	2		本课程一方面讲授生理心理学的基础知识，为学生在相关领域的学习打下坚实的基础。另一方面，结合授课者自己的科研工作和国际上相关领域科研工作的进展，向学生介绍前沿科学研究工作，既学习科研工作的思想方法，掌握相关领域的研究动向，开拓眼界，又能学到相关领域最新的研究技术。授课内容还将考虑与实验课相结合，协调理论与实践教学内容。本课程主要介绍生理心理学的历史，研究方法，特别是近年出现的脑成像研究方法。讲授使用这些方法开展的关于知觉、注意、记忆、情绪、社会认知等领域的研究发现，和基于这些发现提出的心理学理论。
1204	认知神经科学	心理与认知科学学院	限选	2	普通心理学、实验心理学（或认知心理学）	认知神经科学是近年在国际学术领域中正在迅速发展起来的新兴边缘学科，是认知科学和神经科学两大类科学之间的交叉。要将认知科学的基本理论概念，包括物理符号论、符号论、生态现象论、模块论与当代脑研究的技术成果和理论进展结合起来，对人脑智能活动的规律与脑机制进行高度跨学科的研究。本课程对认知科学和神经科学两大类学科体系进行概括讨论后，着重讲授采用不同的方法对不同认知过程的神经机制研究，包括主要成果与存在问题。这一课程可使学生对当代高科技理论和技术问题中生物脑和智能基础新研究进展有较新的认识。
1218	老年心理学	心理与认知科学学院	任选	2	发展心理学	根据预测，到2050年我国65岁以上老年人口将达到3.2亿以上，约占我国总人口的1/5，占世界老年人口的1/4。人口老龄化问题，以及由此衍生出来的提高老年人生活质量、生活满意度等一系列心理课题已经成为我国乃至世界各国老年学专家关注的热点。我们该如何应对老龄化所带来的一系列挑战？通过老年心理学的研究，可以对以上一系列问题有新的认识，并得出相应的解决方案。_x000D_ 老年心理学是研究个体和群体成年以后老化过程的心理活动变化、特点、规律的一门科学。是研究老年期个体的心理特征及其变化规律的发展心理学分支，又称老化心理学。它也是新兴的老年学的组成部分。由于人的心理活动以神经系统和其他器官功能为基础，并受社会的制约，所以老年心理学涉及生物的和社会的两方面的内容。研究范围包括人的感知觉、学习、记忆、思维等心理过程以及智力、性格、社会适应以及老年病等因年老而引起的变化。通过本课程的学习，可以帮助学生…
1201	变态心理学	心理与认知科学学院	专业必修	3	双学位的学生因为学生来自各院系，考虑到学生的情况，没有限制必须有先修课程。如果可能最好能在修完普通心理学，发展心理学，心理测量之后再修变态心理学	本课程系统介绍变态心理学定义、对象、历史；心理异常的生物学基_x000D_ _x000D_ 础及有关的医学，心理动力学、行为、社会模型；心理异常的各种表现：感知觉、注意、记_x000D_ _x000D_ 忆、思维情感、意识障碍等；重情精神病：精神分裂症、情感性精神病；神经症：强迫症、_x000D_ _x000D_ 恐怖症、焦虑症、癔病等；人格障碍、性心理障碍，心理生理障碍、智力落后等。
1207	生理心理实验	心理与认知科学学院	专业必修	2	CNS解剖和生理心理学	生理心理实验课的目的，在于通过实验使学生初步掌握生理心理实验的基本操作方法和技术，以及验证和巩固生理心理学的基本理论。 主要的实验技术方法包括动物行为测量技术，神经解剖学、组织学和动物脑外科手术。 主要实验内容有性行为的_x000D_ 激素基础，饥和渴的脑机制，学习、记忆的行为观察，情绪的生理指标。 共开12个实验。 实验动物以大鼠和小鼠为主。
1227	神经经济学专题	心理与认知科学学院	任选	2		本课程将介绍神经经济学中一些前沿问题，这是一个新兴的前沿领域，内容将包括人类决策中的价值、风险、学习、选择、信任、道德、博弈等问题的认知和大脑基础，以及其在金融、法律、市场营销、发展心理学、计算精神病学等领域的应用。课程主要针对有相关心理学、经济学、计算机科学、或神经生物学等相关背景知识的研究生和本科生。_x000D_ _x000D_
1240	心理学研究技术与实践	心理与认知科学学院	任选	2	实验心理学	心理学研究技术在脑成像等前沿研究手段的推动下得到了快速的发展。本课程针对心理学业高年级本科生在科研能力培养中的实际需求，结合北京大学现有实验器材与条件，对包括磁共振成像(MRI)、脑电(EEG)、脑磁(MEG)、近红外功能成像(fNIRS)、经颅磁刺激(TMS)、经颅直流电刺激(tDCS)、以及眼动追踪等技术进行全面的介绍。授课内容包括各多种技术的工作原理、实际应用、数据采集与分析处理等方面的内容。同时，在条件允许的情况下，对课程涉及的技术进行实践操作或数据处理，实现理论与实践最佳结合。最后，本课程将简要介绍脑与认知科学研究中常用的计算模型。对认知与心理过程脑机制的研究是未来心理学各领域的重要发展趋势，本课程的设计考虑了心理学各个方向的研究在考察脑机制方面的不同需求，因此适合基础心理学与应用心理学各个方向的高年级本科生选修。
1229	用户体验研究技术进阶	心理与认知科学学院	全校任选	2		用户体验研究综合心理学，设计和计算机科学的方法，致力于改进产品，提高用户满意度，降低用户错误，提高人机工效。用户体验研究是工程心理学和人机交互应用于社会实践的重要方向。用户体验研究是产品成功的重要因素。因此，许多高科技公司和其它产品公司都有用户体验研究员和设计师的职位，比如百度，阿里巴巴，腾讯等。许多毕业于心理学系，社会学系，设计系和计算机科学系的学生从事用户体验，产品设计和产品经理的工作。_x000D_ _x000D_ 《用户体验研究技术进阶》，将向您讲解1.常用的用户体验研究方法，如焦点访谈，眼动追踪，原型设计，卡片分类等; 2. 原型设计及工具 (Axure, JustInMind); 3. A/B测试; 4. Python语言编程入门; 5. 眼动仪操作入门及眼动技术在用户体验中的应用；6. 使用Python控制和分析眼动仪数据 7. 在世界500强企业的工作和成功经验。_x00…
1192	社会性与个性发展	心理与认知科学学院	任选	2		本课程旨在介绍儿童社会性发展领域的主要理论，研究方法。分专题的方式介绍儿童在社会性方面发展的一般规律，影响因素以及该领域的研究现状。
1236	时间与认知	心理与认知科学学院	任选	2	普通心理学	时间在认知加工和日常生活中具有不可忽视的重要作用。本课程采用全英文教学方式，通过围绕时序知觉、时距估计、感觉运动同步、主观现在、日节律等一些列专题的介绍与讨论，旨在为学生提供时间与认知相关领域的广阔视角，了解该领域的前沿问题和研究方法，激发学生的好奇心和科学研究热情，为其将来从事相关研究打下坚实基础。
2799	中国当代法律和社会	法学院	全校任选	2		法律是现代社会的基本现象。自十九世纪末以降，从维新变法到法治建设，中国正逐步走向法治，我们身处一个法治化的时代。在此背景下，中国法治的历史渊源、发展历程、困难挑战和未来趋势，成为每一个中国公民都应该关心并且了解的话题。本课程以全校本科生为授课对象，内容围绕中国当代法律与社会的一系列关键议题展开，既讲授中国法律（尤其是公法）的基本知识，更关注中国法律的思想、话语和实践在历史过程中与政治、经济、文化等多重因素的互动与交织。本课程的目标是帮助学生建立对法律问题的兴趣和基本认识，对法律人看待世界、思考问题的视角和进路有所了解，鼓励学生去探索法律与本专业的联系，理解我们当下正在经历的法治化进程。
1206	消费心理学	心理与认知科学学院	限选	2	社会心理学	本课程中应用心理专业基础心修课主要内容之一，讲授消费行为的基本概念，消费心理与市场营销，个体消费者的需要与动机，人格与消费行为，消费者的心理形像，知觉的作用，学习过程与消费的参与，态度与消费，沟通与消费行为，团体动力学与消费，家庭的作用，社会阶层与消费，文化的影响，消费决策与市场营销等内容。课程以国际市场营销的经营、教训为依据，系统分析消费者行为、探讨相应的营销的对策，通过理论与实际的密切结合，培养消费心理学的专业人才，课程安排2～3周实习。
2915	人机交互与用户体验	信息管理系	限选	2		本课程是一门系统介绍人机交互原理、方法和用户体验的专业课程。内容包括：人机交互的基本概念、模型和过程，人机界面，用户体验和用户研究，交互设计与评价等。本课程以信息管理系本科生为对象，授课方式包括课堂讲授与讨论、课后作业和团队项目。
1203	认知心理学	心理与认知科学学院	专业必修	4	普通心理学；实验心理学	认知心理学于20世纪中期兴起，研究心理和行为事件的内在过程。本课程将结合具体研究讲授认知心理学的基本内容：感知觉、注意与意识、记忆和知识表征、表象、语言、推理决策等。_x000D_ _x000D_
1208	心理咨询与治疗引论	心理与认知科学学院	限选	2	在学习本课程的内容之前，你须修过《人格心理学》、《变态心理学》，这是修本课程的前提要求。另外，掌握一定心理测量知识和技能的也是本课程的基础。	欢迎您进入《心理咨询与治疗》的课程学习！_x000D_ 在学习本课程的内容之前，你须修过《人格心理学》、《变态心理学》，这是修本课程的前提要求。另外，掌握一定心理测量知识和技能的也是本课程的基础。_x000D_ 本课程的基本目的是：（1）知识掌握：初步掌握心理咨询与治疗的伦理道德和基本理论流派；（2）技能掌握：初步掌握心理咨询与治疗的各种基本技能。本课程紧密围绕以下问题：（1）什么是心理咨询与治疗？（2）心理咨询与治疗有哪些理论？（3）心理咨询与治疗的过程是怎样的？其使用的技术有哪些？_x000D_ 本课程的主要内容包括：（1）基础知识：心理咨询与治疗的界定、伦理道德、治疗关系、动力性心理治疗基本理论、认知治疗基本理论、行为治疗基本理论、家庭治疗基本理论、诊断学基础知识等。（2）基本技能：有效倾听、澄清技术、共情、问诊规范与策略、评估技术、识别、界定和评价治疗目标等。_x000D_ 正如…
1232	学习与行为	心理与认知科学学院	任选	2	实验心理学	学习及其对行为的塑造是心理学与神经科学中一个十分重要的研究领域。这个领域的研究关注人和动物如何通过学习获取奖赏与回避风险，以及这些行为现象背后的原则与神经机制。本课程将系统的介绍经典条件反射与操作性条件反射等经典研究与理论，并在此基础上讲述学习的基本原则及其在心理学不同领域的应用。课程中还将介绍学习背后的神经机制以及学习如何通过调节大脑的基本认知过程对行为产生影响。课程的最后还将介绍学习理论在当代人工智能领域中的应用。
3629	西班牙语口语（一）	外国语学院	限选	1		西班牙语口语（一）是大一第一学期的专业课程。该课程主要着眼于西班牙语的实际应用，课程内容均设置为西班牙语国家日常生活场景。_x000D_ _x000D_ 需要注意的是，在日常生活中，环境通常比较嘈杂，交谈者通常也不会考虑到对方是外国人而放慢语速或者选择简单易懂的词汇。所以，我们需要教给学生基本的文化背景以及常用的口头表达语言。文化背景知识可以帮助学生们迅速理解母语国家对话者的意图，而语言知识，如惯用语，俗语，俚语，侮辱性语言，绕口令，文字游戏，比较短语，儿歌等，可以让学生们学习起来更加有动力和兴趣。_x000D_ _x000D_ 课堂上学生的积极参与非常重要。授课教师应当鼓励和引导学生参与到课堂的交际任务和练习当中来。交际任务和口头练习的方式众多（详见“授课方式”），教师可以根据课堂实际情况进行选择操练。_x000D_
3630	西班牙语口语（二）	外国语学院	限选	1	西班牙语口语（一）	西班牙语口语（二）是大一第二学期的专业课程。该课程主要着眼于西班牙语的实际应用，课程内容均设置为西班牙语国家日常生活场景。_x000D_ _x000D_ 需要注意的是，在日常生活中，环境通常比较嘈杂，交谈者通常也不会考虑到对方是外国人而放慢语速或者选择简单易懂的词汇。所以，我们需要教给学生基本的文化背景以及常用的口头表达语言。文化背景知识可以帮助学生们迅速理解母语国家对话者的意图，而语言知识，如惯用语，俗语，俚语，侮辱性语言，绕口令，文字游戏，比较短语，儿歌等，可以让学生们学习起来更加有动力和兴趣。_x000D_ _x000D_ 课堂上学生的积极参与非常重要。授课教师应当鼓励和引导学生参与到课堂的交际任务和练习当中来。交际任务和口头练习的方式众多（详见“授课方式”），教师可以根据课堂实际情况进行选择操练_x000D_
3568	德语精读（一）	外国语学院	专业必修	7		教学目标_x000D_ 本课程旨在引导学生德语入门，由浅入深，从培养学生德语语言初步交际能力和听、说、读、写、译五项基本技能和认识德语国家一般社会文化及国情，到扩大、深化和进一步提高学生德语知识与应用水平；注意提高学生的思考、理解、分析综合能力以及独立学习的学风和能力，为进一步的德语语言、文化、文学的学习打下良好的基础。_x000D_ 教学内容与要求_x000D_ 本课程主要教授《高等学校德语专业基础阶段教学大纲》范围内要求的德语语音、词汇、语法、语言材料、篇章和文体（书面语、说明文、记叙文、议论文、应用文以及文学作品等）。针对五项基本技能采取课上讲授与训练相结合的授课方式，并有效地利用多媒体设备，进行基本语音和语调的训练，培养语言技能，同时注重培养学生自主学习的能力。_x000D_
3572	德语视听说（一）	外国语学院	限选	1		基本要求：要求学生通过训练听懂德语各类文章，掌握德语发音规律，具备良好的口语表达能力。_x000D_ 重点与难点：熟练掌握德语发音和语调，听写训练。_x000D_
1664	中国现代文学经典选讲	中国语言文学系	通选课	2		《中国现代文学经典选讲》选择20世纪1917年五四新文化运动到1949年中华人民共和国成立之间的中国现代文学经典作家的经典作品进行一个学期的讲授。教师在讲授与分析经典作品的同时，也会相应地对作家的生平、创作的总体风格和作品的历史背景、审美情调以及思想内涵进行深入解析。
3569	德语精读（二）	外国语学院	专业必修	7		教学目标_x000D_ 本课程旨在引导学生德语入门，由浅入深，从培养学生德语语言初步交际能力和听、说、读、写、译五项基本技能和认识德语国家一般社会文化及国情，到扩大、深化和进一步提高学生德语知识与应用水平；注意提高学生的思考、理解、分析综合能力以及独立学习的学风和能力，为进一步的德语语言、文化、文学的学习打下良好的基础。_x000D_ 教学内容与要求_x000D_ 本课程主要教授《高等学校德语专业基础阶段教学大纲》范围内要求的德语语音、词汇、语法、语言材料、篇章和文体（书面语、说明文、记叙文、议论文、应用文以及文学作品等）。针对五项基本技能采取课上讲授与训练相结合的授课方式，并有效地利用多媒体设备，进行基本语音和语调的训练，培养语言技能，同时注重培养学生自主学习的能力。_x000D_
3573	德语视听说（二）	外国语学院	限选	1		基本要求：要求学生通过训练听懂德语各类文章，掌握德语发音规律，具备良好的口语表达能力。_x000D_ 重点与难点：熟练掌握德语发音和语调，听写训练。_x000D_
3597	跨文化交际	外国语学院	任选	2
5012	生活教育－成功人生的基础	物理学院	全校任选	2		生活教育课程为大学生提供基础而必要的生活知识及技能，帮助他们了解个人管理、自我意识、人际关系，爱情及性等方面并且开始作出明智的选择。我们的目标是使学生有信心开始全面健康及有意义的人生之旅。_x000D_ 在学完这门课之后，学生应该能够——根据个人价值观，制定计划管理自己的时间、金钱，以及压力。理解并清楚地说明他们在与他人的关系中具有哪些特别且独一无二的品质。建立多种健康的人际关系，为每种关系设立界限，并且能够按部就班地解决人际关系中的冲突。清楚说明健康的恋爱观及对性的责任，以及他们为成功的恋爱和婚姻预备的步骤。_x000D_ 本课程由4大模块15课构成。包括1）明智决定、2）我与自我的关系、3）我与他人的关系、4）爱情、性，以及婚姻等四大模块。第一模块明智决定包括5讲内容1）成功人生的基础；2）智慧及责任；3）个人时间管理；4）如何管理压力，5）个人金钱管理；第二模块我与自我的关系包括4…
3881	英美经典散文节选阅读	英语语言文学系	全校必修	2		本课程以英美散文历史发展为线索，通过对17-20世纪初英美散文的一些经典节选的阅读和讲评，使中国学生对英美散文的文体演变和语言特点有个基本的了解和把握，大幅度地提高英文的阅读能力和对英文所载负的英美文化意识的理解力和感悟力，同时也对各个历史时期英美重大历史事件和重要思想状况有个基本的了解，为学生未来更高层次的英文写作和文学翻译打好基础。这是一门以研习英文以达到了解西方文化之目的，从而锻造英文表现力的基础课程。课程以对英文散文的节选解读和评析为主，为使学生在本课程中强化英语（文）的各种技能，课程教学语言主要为英语，辅以少量的中文重点解释。课程中或有课堂讨论，学生可根据自己需求能力选用英语或汉语进行提问和讨论。
3064	人口社会学	社会学系	限选	2	社会学概论	本课程主要向学生提供最基本的人口学知识，并且介绍从社会学角度来理解、分析人口现象和人口变迁的基本理论和研究方法。
1621	中国现代诗歌研究	中国语言文学系	限选	2		本课程选取中国现代一系列代表性诗人为讨论对象，如胡适、郭沫若、闻一多、徐志摩、戴望舒、卞之琳、艾青、穆旦，在具体的作品分析基础上，展现中国现代诗人在语言、形式、观念方面进行的努力，从而勾勒出新诗现代性追求的轨迹。_x000D_ _x000D_
3062	社会调查与研究方法	社会学系	专业必修	4	社会学概论	社会调查研究是为了发现和解答社会领域中的各种问题，客观的、系统的、遵循严格的程序和运用有效的方法，收集资料、分析资料和做出科学解释的过程。本课程的目的就是较系统地介绍社会调查研究的基本原理、程序、方法和应用。_x000D_ 社会科学研究的基本方式主要有四种：统计调查法、实地研究法、实验法、文献法。本课程对社会学研究中广泛采用的这四种研究方式进行重点讲解、讨论，详细介绍每种研究方式的方法论背景、基本原理、本质特征、相关概念、逻辑方法、操作程序、局限性和应用范围，并列举大量实例进行说明。目的是使学生掌握社会学的基本调查研究方法、以及主要的社会学方法论观点，为学习和掌握社会研究的各个领域、各分支学科、各个专题的理论和方法打下基础，并能从事和组织一般性、专业性的社会调查研究。_x000D_
1645	唐代小说研究	中国语言文学系	限选	2		唐代小说是中国古代小说极为重要的组成部分，取得了高度成就，对后代文学的影响极大。本课程将按照以下三大部分来讲授：一、唐代小说的研究现状；二、唐代小说的概貌与影响；三、对唐代著名小说家及其作品进行深入介绍，带领学生细致地阅读经典性的小说文本。从而让学生获得对唐代小说全面而直观的了解。
1877	世界史通论	历史学系	专业必修	4		本课程为北京大学历史系本科生世界史专业基础课，旨在帮助学生尽可能广泛了解有关"世界历史"学科的基本信息，学习宏观考察人类历史的基本理论和方法，培养自主建构整体人类历史认识框架的能力，为今后的专业学习打基础。基本内容包括：1）"世界历史"概念解说（由来、演变；学习世界历史的意义；中国世界史学科的建设历程；西方世界史学科的主要传统）；2）现代西方宏观世界历史学的基本情况（从文化一元论向文化多元论的转变，当代全球史或文明史各主要流派）；3、北大版《世界文明史》的基本观点（"世界历史"应作为在交往中演进的世界文明史来理解--结合世界历史基本进程进行阐释）。_x000D_
3019	社会统计学	社会学系	专业必修	4	高等数学	本课程系统地介绍社会统计学的基本原理、基本概念和主要内容，按照变量的测量层次详细阐述统计描述和统计推论的操作程序和具体方法。通过本课程的学习，掌握统计学的基础知识与常用的统计技术，能够独立、完整地处理大部分统计资料。由于教学对象是本科学生，本课程只讲授初级社会统计学的内容，主要限定在单变量和双变量统计范围之内。
3022	社会心理学	社会学系	专业必修	4	《社会学概论》《国外社会学学说（上、下）》	课程目标_x000D_ _x000D_ 1、 基本掌握社会心理学的概念框架、经典研究、前沿论争、研究热点和基本方法。_x000D_ 2、 开始培养英文文献阅读能力和中英文文献搜寻能力。_x000D_ 3、 初步掌握社会心理学的问题意识和研究视角，并能援引相关理论和方法来分析和解释中国社会转型心理难题。_x000D_ 4、 为社会心理学的专题研究奠定基础。_x000D_
3037	中国社会	社会学系	任选	2	社会学概论，发展社会学，组织社会学	社会学专业本科必修课程。课程运用社会学视角，选择历史档案文献纪录片，以及当代社会的案例视频等资料，讨论近代以来的社会的变迁，以期帮助学生了解中国社会中的团体角色/社会关系/社会结构/社会组织/社会行为/社会冲突和秩序/以及社会思潮等方面的特征。
3039	发展社会学	社会学系	限选	2	社会学概论、国外社会学学说	运用社会学的分析方法研究经济社会制度的变迁及后果。与一般的发展社会学不同，本课程的两个特点是（1）强调经验研究和经验研究方法；（2）以中国研究为主。以中国近百年来的发展过程为主线，就各种针对制度变迁和社会转型的经验研究的方法和问题展开讨论。通过本课程的学习，使学生能够熟悉中国研究领域内的一些基本议题和观点，并学会用社会学的方法去理解和分析现实问题。
3057	数据分析技术	社会学系	任选	2	_x000D_ 社会学概论_x000D_ 社会调查与研究方法 社会统计学	本课程主要讲授SPSS（statistical package for the social science）数据分析的基本原理、操作与运用。主要内容包括：SPSS基本知识及数据录入、SPSS命令文件编写、用Frequencies做数据汇总、描述性统计（Descriptives与Explore的应用）、数据变换、交叉汇总与关联分析（Crosstabs的应用）、描述子总体均值的差异（Means过程的应用）、均值比较分析（T——Test过程）、方差分析ANOVA、相关分析（Correlate过程分析）、简单线性相关（一元线性回归分析）、SPSS统计图形等方面。
3065	社会分层与社会流动	社会学系	任选	2	社会学概论、社会调查与研究方法	社会分层是人类社会的基本特征，分层不仅是描述和分析社会结构及其变迁的重要手段，而且它所关注的主题涉及社会学乃至社会科学的最基本的理论问题，阶层分析在政策制定和商务活动等方面也具有广泛的应用。本课程设计旨在使学生能够对社会分层与社会流动研究领域的全貌有一个总体的把握。能够运用所学知识，对现实社会中的分层和流动问题展开规范的和深入的研究。
2197	中国宗教史	哲学系	任选	2		该课旨在给本科新生综合介绍中国的宗教思想，解释潜藏于中国人日常生活里_x000D_ 的宗教信仰。既不同于中国哲学史的讲授，也不同于诸如中国佛教史、中国道_x000D_ 教史等课程的讲授，而是要在儒家、佛教、道教等具体的生活或行为里，去寻_x000D_ 绎中国人一以贯之的基本宗教思想或要素，建构整体的中国宗教的传统。
3038	经济社会学	社会学系	限选	2	社会学概论、国外社会学学说	1、 使学生对于在经济学和社会学的互动中发展着的一些重要研究领域有所了解；_x000D_ 2、 锻炼学生运用数理模型思考和分析社会经济问题的能力；_x000D_ 3、 引导学生思考如何将一些重要的社会学视角引入经济生活的分析，以丰富对社会经济生活的理解。_x000D_
3055	社会工作概论	社会学系	专业必修	4	社会学概论	这是一门为社会学系一年级本科生开设的专业基础课程，主要是介绍社会工作这门学科与专业的基本概念、发展历史，理论，方法以及社会工作专业在中国社会发展的一般趋势。这门四学分的课程主要通过课堂讲授来完成，辅佐于课堂讨论。课程的主要内容包括：社会工作概述，社会工作发展历史，社会福利制度，社会工作价值观与哲学基础，社会工作理论与方法等，通过教学从而培养学生对社会问题和专业助人活动的价值观、技巧、理论分析与实践能力。
3483	基础阿拉伯语 (一)	外国语学院	专业必修	10		基础阿拉伯语是本专业的重要基础课程。主要向学生传授阿拉伯语的语音、词汇、语法等基本知识和基本理论，并严格遵循由浅入深、循序渐进的教学原则，对学生进行语音语调、书法、基本词汇、句型和语法等基本功的训练，全面培养学生听、说、读、写的基本技能，掌握用阿拉伯语进行口、笔交际的初步能力。通过两年的学习，达到阿拉伯语基础教学大纲的要求，为学生进入高年级学习打下坚实的基础。
3484	基础阿拉伯语 (二)	外国语学院	专业必修	8	基础阿拉伯语（一）	基础阿拉伯语是本专业的重要基础课程。主要向学生传授阿拉伯语的语音、词汇、语法等基本知识和基本理论，并严格遵循由浅入深、循序渐进的教学原则，对学生进行语音语调、书法、基本词汇、句型和语法等基本功的训练，全面培养学生听、说、读、写的基本技能，掌握用阿拉伯语进行口、笔交际的初步能力。通过两年的学习，达到阿拉伯语基础教学大纲的要求，为学生进入高年级学习打下坚实的基础。
3487	阿拉伯语视听 (一)	外国语学院	限选	1	基础阿拉伯语（一）	本课程旨在利用教材中日常生活场景的内容平台，在提高学生听力能力同时，加强学生对阿拉伯人语音语调的模仿，学习积累生活口语表达方式。_x000D_ 本课程以《学习阿拉伯语（第一册）》为主要教材，此外还穿插《灵格风》的部分内容。_x000D_ 课堂教学借助多媒体，以学生进行听力练习为主，辅以讲授难点与重点，练习时精听、泛听各有侧重，结合回答问题、翻译等不同的练习方式。_x000D_
3490	阿拉伯语口语 (一)	外国语学院	全校任选	1	基础阿拉伯语（一）	阿拉伯语口语课是一门实践性很强的课程。本课程以各种语言情景为题材，配以大量的会活练习和句型练习，借助先进的电教设备，通过训练，提高学生的口语会话能力。要求学生掌握和熟练运用各类口语的基本句型、基本词汇、和正确的表达方式，能较流利地进行一般交谈和自我表达。
3518	阿拉伯伊斯兰文化	外国语学院	专业必修	2		以马克思主义观点为指针，阐述和分析历史上阿拉伯伊斯兰文化产生和发展的主、客观原因和中世纪成熟阶段所达到的成就以及近现代阿拉伯伊斯兰文化的特征和发展趋势。要求学生运用历史唯物主义和辩证法观点剖析和解说宗教性的文化现象，从而增强学生在当今世界错综复杂的文化现象中的识别能力。本课程以撰写论文作为学期考试。
5422	创业基础	产业技术研究院	全校任选	2		根据《普通本科学校创业教育教学基本要求（试行）》的精神要求，为了进一步提升我校服务国家战略的能力，完善我校育人体系，扩大我校在国家经济结构调整和发展方式转变的大格局中所起到的积极作用，产业技术研究院将根据北京大学的学校定位与人才培养目标，从学生需要与人才培养的规律出发，开展创新创业教育，计划从2012-2013第二学期开始，面向全校学生开设“创业基础”全校公选课。_x000D_ “创业基础”课程将充分整合高校、工业界、投资界及创业成功校友的优质教学与师资资源，系统讲授创业的基本概念、基本原理、基本方法和相关理论，内容包括创业者、创业团队、创业机会、创业资源、创业计划、政策法规、新企业开办与管理，以及社会创业的理论和方法。_x000D_ “创业基础”邀请知名教授、投资人及北大创业成功校友组成授课团队，采用课堂讲授与案例教学相结合的模式，讲授创业的基本概念、理论和方法，内容包括创业者、创业团…
2245	文学与伦理	哲学系	任选	2		伟大的文学作品能形象和鲜明地反映人的处境、性格、命运以及社会道德的_x000D_ 冲突和个人精神的状态，生动体现人们对生命意义和价值理想的探求，展示人_x000D_ 性的复杂性和深度，故而与现实人生和社会伦理有一种深刻而紧密的联系，很_x000D_ 值得进行一种哲学伦理学的分析和挖掘。同时，文学作品、尤其是那些伟大经_x000D_ 典也拥有广大的读者，是最具有感染力的一种文化形式。在某种意义上，"文学_x000D_ 即人学"。_x000D_ 本课程将在世界文学的背景下探讨文学与人生伦理，但重点是近现代文学及_x000D_ 其中反映出来的现代人的处境和追求，尤其是19世纪俄罗斯文学与20世纪中国_x000D_ 文学中所表现的伦理精神。前者如陀思妥耶夫斯基"上帝死了，是否什么都可以_x000D_ 做？"揭示了现代人在传统权威崩塌之后的基本伦理困境，后者从鲁迅、路翎到_x000D_ 史铁生则相…
5499	当代中国经济与社会：一个制度经济学的视角	北京大学教务部	全校任选	2	No pre-requisites, but introductory micro and macro economics will benefit more from this course.	The purpose of this course is to introduce the economic development of China in_x000D_ recent 60 years, particularly the economic reforms in recent 30 years, with a focus_x000D_ on Chinese institutions._x000D_ This course is designed to develop a basic understanding in Chinese business. Taking new institutional theory as an intellectual framework, this course aims to introduce the decisions and p…
2409	外国经济史	经济学院	通选课	2		本课程以工业化为主线，以世界经济为考察范围，讲述自前工业化时代至近现代主要经济体的发展过程与经验，提供理解全球经济的历史视角与经济学理念。
2637	行为经济学	光华管理学院	任选	3	中级微观经济学	行为经济学是目前经济学中的前沿和热点研究领域。行为经济学从探究理性人假设是否完全符合现实出发，把心理学和经济分析方法相结合，研究人的心理因素如何影响经济行为，进而给出独特的政策建议。这对于我们理解金融危机和现实经济行为具有重要的意义。_x000D_ 本课程系统地介绍行为经济学的主要内容和方法论，讨论其产生发展的过程，以及它和新古典经济学的相互促进的关系。本课程将根据大量的实验室实验，田野实验和实证证据来讲述实际决策中人们如何系统性地偏离理性人假设。主要的议题包括：社会性偏好，参照点偏好，时间偏好不一致和自我控制问题，对概率判断的偏差，过度自信，有限的博弈思考能力等等。在这些证据的基础上，我们将讨论如何修正现有的经济学模型使之更加精确描述人们的决策心理和行为。我们将同时关注这些行为模型在各个经济领域，如劳动供给，储蓄消费，风险决策和金融中的应用，也在一定程度上介绍行为金融学发展的成果。最后…
3485	基础阿拉伯语 (三)	外国语学院	专业必修	6	基础阿拉伯语（一）、基础阿拉伯语（二）	基础阿拉伯语是本专业的重要基础课程。主要向学生传授阿拉伯语的语音、词汇、语法等基本知识和基本理论，并严格遵循由浅入深、循序渐进的教学原则，对学生进行语音语调、书法、基本词汇、句型和语法等基本功的训练，全面培养学生听、说、读、写的基本技能，掌握用阿拉伯语进行口、笔交际的初步能力。通过两年的学习，达到阿拉伯语基础教学大纲的要求，为学生进入高年级学习打下坚实的基础。_x000D_ 1．学习阿拉伯语的基本语法和词汇；_x000D_ 2．提高阿拉伯语读、写能力；_x000D_ 3．具备一定的阿拉伯语听、说能力。_x000D_
3488	阿拉伯语视听 (二)	外国语学院	限选	1	基础阿拉伯语（一、二）、阿拉伯语口语（一）、阿拉伯语视听（一）	本课程旨在培养学生对语法较为复杂，词汇更为丰富，语速较快的语句有较强的即时反应能力，对各类较长篇幅的语言段落有较强的理解能力，并通过影像使学生对阿拉伯国家政治、经济、社会等各个方面有直观地了解。_x000D_ 本课程以《学习阿拉伯语（第二册）》和《教外国人学阿拉伯语》为主要教材。_x000D_ 课堂教学借助多媒体，以学生进行听力练习为主，辅以讲授难点与重点，练习时精听、泛听各有侧重，结合回答问题、翻译等不同的练习方式。_x000D_
3491	阿拉伯语口语 (二)	外国语学院	限选	1	基础阿拉伯语（一、二）、阿拉伯语口语（一）、阿拉伯语听力（一）	阿拉伯语口语课是一门实践性很强的课程。本课程以各种语言情景为题材，配以大量的会活练习和句型练习，借助先进的电教设备，通过训练，提高学生的口语会话能力。要求学生掌握和熟练运用各类口语的基本句型、基本词汇、和正确的表达方式，能较流利地进行一般交谈和自我表达。
3494	阿拉伯语阅读 (一)	外国语学院	限选	1	基础阿拉伯语（一）、基础阿拉伯语（二）	阿拉伯语阅读主要通过对政治外交、经济贸易、社会生活、科技、风土人情、文化教育等各种题材及叙事、政论、书信、杂文和小说、散文、故事、短剧等风格不同的文体的阅读，对学生进行大量语言材料的阅读训练，目的在于强化和提高学生的阅读能力，巩固精读中所学的词汇、语法等语言知识，扩大词汇量，在提高词汇及语言现象的复现率的前提下，使学生对基本词汇具有一定的辨词析义的能力，增强学生的语感，并让学生掌握细读、快读、略读、寻读等方法，训练学生抓住中心及主要情节以及口头、笔头复述和概述能力。_x000D_ _x000D_
3517	阿拉伯简史	外国语学院	全校任选	2	阿拉伯-伊斯兰文化	阿拉伯简史主要讲授阿拉伯地区自穆罕默德创建伊斯兰教(610年)起至第二次世界大战结束(1945年)共一千三进多年的历史，使学生了解这一历史时期内阿拉伯地区发生的重大政治、历史事件、主要历史人物；同时简要介绍中世纪阿拉伯人民和其他各族人民共同创造的灿烂的阿拉伯伊斯兰文化，以及我国在历史上同阿拉伯人民的经济、文化交往。使学生对阿拉伯世界的历史文化有所了解，为今后从事有关的外交工作或科研打下基础。
3848	商务英语	英语语言文学系	全校必修	2		本课程旨在将国际英语环境中商务活动的真实内容引入课堂，通过生动的素材、角色扮演和案例学习，使学生在掌握英语语言技能的同时，了解现代国际商务的现状和商务活动过程，以达到在体验中学习英语、提高商务交际能力的目的。本课程同时将带领学生阅读主流商务英语期刊，提高其商务英语的阅读能力和写作能力。
2659	营销学原理	光华管理学院	通选课	3		本课为全校公选课，系统地讲授营销学的基本概念、理论与方法，并通过具体实例说明其在市场营销工作中的实际应用。
3492	阿拉伯语口语 (三)	外国语学院	限选	1	基础阿拉伯语（一、二、三）、阿拉伯语口语（一、二）、阿拉伯语听力（一、二）、阿拉伯伊斯兰文化、阿拉伯概况	阿拉伯语口语课是一门实践性很强的课程。本课程以各种语言情景为题材，配以大量的会活练习和句型练习，借助先进的电教设备，通过训练，提高学生的口语会话能力。要求学生掌握和熟练运用各类口语的基本句型、基本词汇、和正确的表达方式，能较流利地进行一般交谈和自我表达。
3855	商务沟通与表达	英语语言文学系	全校必修	2		本课程旨在介绍商务环境下的英语沟通技巧，帮助学生提高商务英语沟通能力。
5424	新创企业的创新管理	产业技术研究院	全校任选	2		本课程是面向全校本科生与研究生，尤其是对创新创业有兴趣的同学所设计。课程主要结合最新研究热点与经典的创新理论、实际案例以及授课老师专业的创新创业实践经验为基础，精心整理而成。本课程将从管理视角形成一套全新且实用的方法论，包括创新的价值与内涵，创新与创业的关系、创新的流程、创新的实践，更重要的是讲述创新思维的产生到创新实践的一系列前沿理论。课程将结合实用的理论及国内外知名企业的案例分析与经验分享。
3209	公共阿拉伯语（二）	外国语学院	全校任选	3	公共阿拉伯语（上）或相当水平	课程包括语音、词汇、语法等语言知识，并有听、说、读、写、译基本语言技能训练。每课形式为句型、对话、课文、单词、说明、语法、练习和作业，各课彼此相关环节互有联系，练习形式多样，内容充实，单词分布均衡，重现率高，以使学生打下坚实的语言基础。
3753	英语精读（一）	外国语学院	专业必修	4		英语精读(一) 针对大一新生，从《大学英语（2）》开始，对学生进行听说读写的全面英文技能训练，并逐步加大语言难度，引导学生对思想含量较高的文章进行阅读，通过对课文的讨论培养学生的问题意识，鼓励学生独立思考
3757	口语(一)	外国语学院	任选	2		外教课程。为口语实践课，培养英语专业学生说的能力，强调积极参与和正确表达。将围绕不同话题与场景学习常用语汇及表示法，并了解文化内涵。强调平时成绩。
3771	希腊罗马神话	外国语学院	任选	2		一般认为，古希腊文明是西方文明发展史上两大主要源流之一，与作为另外一支主要源流的希伯来文明一样，具有同等重要的地位与影响。神话是古希腊文明中的一个精髓部分，后与古罗马神话融合为一体，通常统称为希腊罗马神话，世代相传，迄今已经绵延约三千年。希腊罗马神话对西方语言、文化、思想、文学等诸多方面的形成和发展，都曾经产生了十分重要的影响，而且其影响至今犹存，并波及世界其它地域和民族，例如中国与日本等亚洲国家。_x000D_ 对于以英语语言文学为专业的学生而言，较为系统地了解和认识希腊罗马神话，有助于更为广泛和深刻地认识英语语言、文学和文化，也有助于更为广泛和深刻地认识西方文明发展的历史及其典型特征。本课程拟以《希腊罗马神话》与自编英文资料为基础，讲授希腊罗马神话生成与演变的历史背景，阅读和分析有关希腊罗马诸神与英雄的经典故事与传说，并阐释其多方面价值和意义。_x000D_ _x000D_ _x00…
3779	美国短篇小说	外国语学院	任选	2		本课程将重点介绍美国经典短篇小说，如Washington Irving, Nathaniel Hawthorne, Herman Melville, Henry James以及William Faulkner等作家的经典篇目。授课目标学生主要是一二年级英语系本科生，要求其阅读所有课程计划篇目，提交阅读报告，积极参与课堂讨论和撰写批评文章。
3784	报刊选读	外国语学院	任选	2		课程旨在提高学生的英语新闻读写能力，重点培养数字环境下的英语新闻评析、写作等评判性与创造性思维能力。课堂教学采用教师精讲与学生讨论、报告相结合的形式。学生需选读相关新闻报道、参加课程讨论并完成英语新闻特写项目。
3227	韩国大众媒体和流行文化	外国语学院	全校任选	2		本课程旨在帮助学生认知韩国当代流行文化和媒体若干热门话题，研究媒体传达和调节韩国流行文化的方法。学生通过本课程将会学到有助于了解韩国流行文化的理论知识和概念。考核内容包含性别、种族、民族关系、集体记忆（collective memory）、音乐、足球、韩流、电影、新闻学、传播学以及电脑游戏等等。学生讲分组进行研究项目并在课堂上进行小组讨论
3754	英语精读（二）	外国语学院	专业必修	4	英语精读I	本课程是一门训练学生综合英语技能尤其是阅读理解、语法修辞和批判思维和分析能力的课程。课程通过阅读和分析内容广泛的材料，扩大学生知识面，加深学生对西方思想体系、宗教、文化层面的认识和理性思维能力，加深对人文问题的关怀，培养学生批判思维和独立思考的习惯。_x000D_ _x000D_
3758	口语(二)	外国语学院	任选	2	口语（一）	外教课程。为口语实践课，培养英语专业学生说的能力，强调积极参与和正确表达。将围绕不同话题与场景学习常用语汇及表示法，并了解文化内涵。强调平时成绩。
3759	应用文写作	外国语学院	任选	2		教学目标_x000D_ 本课程将通常的大学英文写作课相对单一的功能扩展到一般写作课常常忽略的实际书写交流的多种功能领域，从而使学生接触到更大的写作范围和功能及其相关基本知识和技能。_x000D_ _x000D_ 教学内容与要求_x000D_ 写作课的内容主要侧重人际交往的功能性英文写作。课程包括功能性写作的主要具体交际领域中的写作任务。课程教材向学生提供多种体裁的范文。学生通过对范文的学习进行练习。同时，教师向学生介绍针对不同交际对象和具体写作任务可采用的不同文体要求和具体表达方式。另一方面，课程重视对文法和语言结构方面的要求，在课堂讨论和练习中对中国学生在进行英文写作时通常遇到，而在其他英语基础课程中难于涉及的问题归类加以处理。课程要求学生每周进行写作练习，由教师评阅，并作为平时成绩记录。_x000D_ _x000D_ 教学方式_x000D_ 课堂讲课，写作练习_x000D_
3761	英语视听（二）	外国语学院	任选	2		本课程以提高学生的听力技能、培养学生对英语文化的兴趣为主要目标，选取涵盖不同话题、不同知识领域，以及不同口音的听力材料，全面培养学生应对各种交流场景的能力，并通过对相关背景知识的讲解和讨论，激发学生对英语文化的热情，加深他们对英语文化的了解。
3776	文学形式导论	外国语学院	限选	2		这是一门阅读训练课程，而非灌输式讲解有关文学形式问题的课程。旨在让学生在阅读一系列篇幅相对短小的短篇小说、诗歌和戏剧作品的过程中提高对文学文本语言肌理的感悟能力，反省流行的认识误区和阅读方法，并学习如何梳理和表达自己的批评意见。阅读按文类区分的文本也使学生对一些主要文类的基本形式因子和基本程式有一个初步的了解，为日后系统阅读英美文学文本和写出正规的批评论文打下良好基础。
3777	短篇小说选读	外国语学院	任选	2		目的： 本课程通过讨论英美短篇小说欲达到两个目的： 第一介绍一些阅读与讨论文学作品时经常使用的词条、概念、术语，如作品的构成成分、文学手法等，以及英美文学中经常出现的主题内容；第二逐渐培养学生分析批评的能力。内容：选读１４篇左右的英美短篇小说，包括浪漫主义、自然主义、现代主义、乡土文学等不同流派的代表作。考核方式：三篇作业 第一篇５００字左右，讨论一篇作品的文学成分（情节、结构等） 第二篇８００字左右，讨论一篇作品中的文学手法（象征、比喻、视点等）第三篇１２００字左右，分析评论一篇作品的思想内容。
3323	公共日语 (三)	外国语学院		3	公共日语（一）（二）	掌握常用词汇、基本语法和基本句型。_x000D_ 通过阅读掌握常用词汇、基本语法和基本句型。采取讲解与练习相结合的授课方式，并进行简单会话的训练。_x000D_
3755	英语精读（三）	外国语学院	任选	4	英语精读（一）、英语精读（二）	本课是英语系本科生二年级的必修课，选取8-10篇有关西方思想和文学的经典文章，让学生仔细阅读。学生需要理解文章的主要思想和论辩，掌握文章中复杂的语言表述，对于重点的难句应该可以用英文加以解释（paraphrase）。
3760	英语视听（一）	外国语学院	任选	2		本课程以提高学生的听力技能、培养学生对英语文化的兴趣为主要目标，选取涵盖不同话题、不同知识领域，以及不同口音的听力材料，全面培养学生应对各种交流场景的能力，并通过对相关背景知识的讲解和讨论，激发学生对英语文化的热情，加深他们对英语文化的了解。
3762	写作(一)	外国语学院	任选	2	学生应该掌握英语应用写作基础	本课程是英语专业二年级课程，旨在训练学生进一步学生高级英文写作能力。课程内容主要包括句子和段落的写作、修辞写作、议论文、记叙文、说明文，描写文等的写作，要求学生不仅掌握这些体裁的基本知识，而且要进行大量的有关体裁的习作练习。本课程还要为学生提供有关撰写毕业论文的有关知识和有关练习。同时使学生能够灵活运用英文的不同句式，掌握不同英语文体的特点，并能进行不同文体的写作，掌握能够用英语进行较为规范的学术写作的技巧。_x000D_ _x000D_
3786	英诗选读	外国语学院	任选	2		课程内容包括阅读、讲解和讨论。所选择的诗篇主要是现代英美短诗，一般不超过30行的长度。课程将强调对于浓缩内容的专注力，培养读者对于关键意象和思想的敏感性，以及对于字里行间其他有关内容的兴趣，比如诗人们对于现代文化、社会和生态的直接或间接的审视。
3798	20世纪西方文论	外国语学院	任选	2		本课程讲授如下内容并阅读指定著作，提高学生理解当代文学理论诸流派和文学批评基本概念的能力：文 学 理 论 的 研 究 对 象 、 20 世 纪 西 方 文 论 的 分 期 和 发 展 流 变、 以 研 究 作 品 文 本 为 主 的 形 式 主 义 理 论、以 研 究 作 者、读 者、批 评 家 为 主 的 主 体 理 论 、 以 研 究 文 学 与 社 会 的 关 系 为 主 的 社 会－历 史－文 化 理 论。 _x000D_ _x000D_
3763	写作(二)	外国语学院	限选	2	写作（一）	本课程旨在训练英语专业的二年级学生掌握英文写作基本功，尤其是用规范的英文写作分析性文章。_x000D_
3764	英国文学史(一)	外国语学院	任选	2		高年级主干必修课。(一)本课讲授自盎格鲁·撒克逊时期史诗《贝奥武甫》直至十八世纪末的英国文学史和各时期主要作家代表作品选读。以文学史为主线，简明介绍各时期历史背景主要作家、代表作品和文学思潮，但侧重文本的阅读、理解和欣赏。(二)本课讲授自十九世纪初直至二十世纪上半叶的英国文学史和主要作家代表作品选读。以文学史为主线，简明介绍各时期历史背景主要作家、代表作品和文学思潮，但侧重文本的阅读、理解和欣赏。要求：1.学期论文或读书报告2-3篇。2.期中考试和期末考试。
3783	英语辞典和词源学研究	外国语学院	任选	2	英语语言基础课程、一定的英语文化与语言学知识；授课对象：英语专业二年级	本课程的目的是通过学习系统英语词汇演变和发展，从词源、结构、历史、文化和社会多角度掌握立体的英语词汇认知，了解词源学、形态学、词汇语义学的基本原理，并学习英语词典、工具书的使用，熟悉英语电子工具书。本课程的重点内容包括英语工具书、英语词汇源流、结构与发展、英语史与社会文化、现代社会发展与词汇扩充。
3797	英语诗歌鉴赏	外国语学院	任选	2		这门选修课是专业必修课《英国文学史（一）》的辅助课程，主要面向英语系二年级学生。所涉及的内容与《英国文学史（一）》的教学大纲有较紧密的关联，所覆盖的是同一时期的作家与事件。同学在学习必修课的同时，若学有余力，有额外的兴趣，可以选修这门课程，以扩展有关知识，更全面地了解主要作家的创作实践以及文学思想传统的不同侧面。
4927	教育经济学	国家发展研究院	限选	3		本课程涵盖了教育经济学的基本内容，包括教育经济学基本思路、对象与方法，教育生产函数，教育资源配置，教育与劳动力市场的相互作用，教育投资与收益，教育与经济增长和科技进步的关系，教育财政等。_x000D_
4894	社会经济调查理论方法与实践	国家发展研究院	全校任选	4		本课程目的是学习社会经济调查的理论和方法，并且通过参与一个真实的社会调查项目（中国健康养老追踪调查）的实地调研，从社会实践中深入了解民生，磨练意志，锻炼沟通能力，培养观察、思考和解决问题的能力，培养团队精神。_x000D_ _x000D_ 本课程重点借助中国健康养老追踪调查（CHARLS）为同学深入讲解社会经济调查的理论、方法和技术，并通过实践学习和锻炼社会经济调查的技术。本课分为两部分，一是在课堂学习社会经济调查的理论、方法和技术，掌握CHARLS问卷，练习访谈技巧，二是在暑期参与CHARLS的实地调查。CHARLS问卷内容覆盖很多方面，包括被访者及其家户的基本人口学信息、家庭构成、家庭成员间转移支付、被访者健康状况、医疗服务的利用、医疗保险的使用、就业、退休、收入、支出与资产等情况等。每一户的调查需要3个小时左右，问题的专业性很强，因此学习问卷的内容是本课程的重要部分。 _x000D…
3766	普通语言学	外国语学院	专业必修	2	精读1,2,3,4	课程力求在更广阔的学术视野下向学生展现现代语言学的主要内容, 课程内容涵盖句法学、语音学、音系学、语义学以及语用学等分支领域，着重强调经验观察、经验分析以及形式化方法在语言学各个领域中的运用，探讨语言学领域的重要发现对哲学、文学批评、计算及科学以及其他相关领域的影响，力求使学生充分领略语言学学科人文气质和科学严谨兼备之美，培养学生对语言科学的兴趣，在提高人文素养的同时，获得基本的科学训练。_x000D_ _x000D_
3775	语篇分析入门	外国语学院	任选	2		课程旨在介绍话语分析的基本概念、基本方法与主要流派，探讨人们如何使用话语构建、维持、强化社会身份、社会关系与社会实践，帮助学生运用多种方法系统地描述与分析社会文化及教育情境中的口头、书面、多模态话语。课堂教学以教师精讲为主，学生需完成指定阅读材料、参加课程讨论并搜集相关语料进行分析。
3785	英国小说选读	外国语学院	任选	2		《英国小说选读》是一门英语专业高年级选修课。学生需要系统、认真地通读4-6本英国小说名著。这些小说包括奥斯丁的《傲慢与偏见》、勃朗特的《简爱》、狄更斯的《小杜丽》、乔治爱略特的《米德尔马契》等，代表了英国小说创作的巅峰。课程的后部还将介绍现代主义小说家乔伊斯和伍尔夫，以及他们的代表作。
3792	英语文学文体赏析	外国语学院	任选	2	精读、泛读、文学导论、作品分析课程	本课程旨在帮助学生提高欣赏和分析文学文体的能力。在阅读文学作品时，学生往往聚集于故事情节、人物、和故事背景，忽略了作者遣词造句的艺术性，忽略了作者的文字选择在表达主题方面所起的重要作用，这种情况在阅读和分析小说时尤为常见。而很多文学作品的艺术价值或主题意义的微妙表达在很大程度上取决于作者的遣词造句。本课程要求学生跳出聚集于故事情节、人物、背景等的阐释套路，充分关注作者遣词造句的艺术性，较好地把握作者的遣词造句与主题意义的关联。力求通过文体分析，达到对作品艺术性和主题意义更好的理解。_x000D_ 本课程介绍一些切实可行的文体分析模式和方法，并对这些不同方法进行比较，重点在于帮助学生提高欣赏文体和分析文体的能力。_x000D_ 分析的主要对象是小说，尤其是短篇小说。_x000D_ 重点与难点：与情节、人物、背景等内容成分不同，作者遣词造句的艺术性较难把握，学生开始时缺乏这方面的敏感度，需要…
4899	宏观经济与健康	国家发展研究院	任选	3		改革开放30多年来，中国从高度集中的计划经济转型到充满活力的社会主义市场经济，经历了人类史上罕见的高速经济增长，成为了全球第二大经济体。经济增长促进了国家财富，同时不断改变社会经济发展的阶段条件，转变经济发展方式成为必然，“十二五”发展规划提出了转变经济发展方式是中国未来的发展主线，“民生优先”是国家资源配置的中心原则。作为民生福祉的内涵，国民健康与经济发展的相互关系是根本性的：健康既是人类发展的永恒目标，也是人类发展必需的人力资本。自2003 SARS爆发以来，中国开始了前所未有的关于“看病难、看病贵”议题的社会大讨论，其中宏观经济与健康投资是其核心问题，国家医疗体制改革随之启动，并于2009年出台了国务院医改方案。国家医改实施近四年来，通过医改的相关制度安排及其影响，国民健康、服务效率、以及宏观经济有无什么变化？近期，十八大三中全会又明确提出了发挥市场配置资源的决定性作用，国家医改应…
3756	英语精读（四）	外国语学院	任选	4	英语精读（一）、英语精读（二）、英语精读（三）	课程基本目的：本课是英语系本科生二年级的必修课，选取8-10篇有关西方思想和文学的经典文章，让学生仔细阅读。学生需要理解文章的主要思想和论辩，掌握文章中复杂的语言表述，对于重点的难句应该可以用英文加以解释（paraphrase）。
3769	美国文学史与选读(一)	外国语学院	专业必修	2		本课程系统介绍美国文学从殖民时期到20世纪60年代的发展过程。通_x000D_ _x000D_ 过阅读不同历史时期重要作家的经典著作，帮助学生不仅提高对文学作品的理解和鉴赏能力_x000D_ _x000D_ 并且了解美国文学的特点、重要的流派、主题和思想以及产生不同类别文学作品的美国文化_x000D_ _x000D_ 、经济和政治。
3781	消费文化与生存美学	外国语学院	任选	2		课堂讲授如下内容并和阅读指定著作，提高学生理解当代消费文化的能力。授课内容：消费文化的审美维度、审美覆盖的资本压迫、命运观念的祛魅、消费文化与人的物化、消费文化与自我的塑造、消费文化、唯美主义与布波族、莎乐美形象的历史演变、商品的符号价值与审美泛化、中产阶级幻象与资本扩张、抵抗消费文化：游击战与快感、美感、资本与代理审美。_x000D_ _x000D_
3787	英美戏剧	外国语学院	任选	2		精选阅读近代的六个剧本，使学生对于戏剧的语言与形式有一初步的了解。所读剧本均为重要作家的代表作，在思想内容与戏剧形式上都有一定代表性。结合阅读剧本，对戏剧的理论与实践都做一系统介绍。
3791	文学与社会	外国语学院	任选	2	本课程为英语专业三年级选修课，学生应该在选修本课程之前有较好的英语基础，并修完必修课英国文学史与选读。	通过完整阅读琼生的剧作《狐狸》、德莱顿的诗作《弗莱克诺之子》、蒲柏的诗作《劫发记》、斯威夫特的讽刺小说《格列佛游记》（第四卷）、拜伦的诗作《审判之幻影》和奥威尔的寓言小说《动物农场》这六部（篇）著名讽刺作品，提高学生对文学作品的分析欣赏能力和批评写作水平，加深对英国文学和社会发展的认识。_x000D_ _x000D_
2510	金融市场与机构实务	经济学院	限选	3	金融市场学、金融学或类似的金融类基础课程。	本课程将金融实务界的权威人士请入课堂，由专业人士向同学们讲授金融领域的实务知识，和同学们进行近距离的沟通交流，以期为同学们搭建连接理论和实务的桥梁。课程主要邀请大型金融机构的部门负责人或资深从业人员作为授课老师，针对中国金融市场上的焦点和热点问题进行介绍和探讨，内容涵盖投资银行、商业银行、基金、信托、租赁、风险投资、互联网金融等金融机构的重点业务。针对每一类机构，课程将详细介绍其所处行业的格局和发展前景、内部组织架构、业务模式、产品与服务、相应职业机会等。
3765	英国文学史(二)	外国语学院	专业必修	4	本课程为英语文学专业主干必修课，修课同学应已完成英语文学专业的两年《精读》课程、《英国文学史（一）》、以及其它一、二年级英语文学和英文写作等课程。	本课程讲授浪漫主义时期、维多利亚时期、以及二十世纪（主要是二战之前）的英国文学。
3767	英译汉	外国语学院	专业必修	2		教学目的_x000D_ 旨在通过讨论翻译研究中一些基本问题，培养学生在翻译实践中的问题意识,思考相关解决方法的利弊得失，并能够在今后翻译实践中融入自己在翻译研究层面的思考，提升自己的英译汉水平。_x000D_ _x000D_ 教学内容与要求_x000D_ 本课程是一门学习翻译技巧、加强翻译实践为一体的高年级必修课。本课程强调理论联系实际，注重双语比较分析，提倡授课与讨论相结合，鼓励学生从自己和他人的失误中摸索规律，增长知识，提高技能。翻译练习选材以现当代作品为主，兼顾不同文体内容，使学生在做练习的同时增加对当代英美社会的了解。_x000D_ _x000D_ 教学方式_x000D_ 课堂讲解，讨论、翻译练习、课堂测验。_x000D_ _x000D_ 本课程是一门学习翻译技巧，加强翻译实践为一体的高年级必修课，目的是使学生了解翻译理论，培养技能意识，掌握英译汉基本技巧，比较自觉地用翻译理论原…
3770	美国文学史与选读(二)	外国语学院	专业必修	2	美国文学史与选读（一）	介绍美国内战后至今美国文学的发展脉络。选读主要作家作品。
3799	比较视野中的中美当代小说	外国语学院	任选	2		这门课程旨在使本科高年级学生通过阅读七位美国当代小说家的作品来了解和研究美国当代小说创作的历史背景、叙事方法及主题表达。课程涉及七位美国当代作家：冯尼古特、科辛斯基、巴思、里德、多克托罗、德里罗、库佛。我们将讨论有采用相似创作方法的中国当代作家（莫言、余华、苏童、叶兆言、王小波、杨显惠），并用比较的方法剖析中美作家对元小说、戏仿、史实与虚构结合及文体杂糅等写作技巧的应用及对诸如战争、创伤、意识形态介入、历史叙事等主题的讨论。
3768	汉译英	外国语学院	专业必修	2		课程的主要内容是句子层次及语篇层次的汉英翻译。课程包括文学翻译及经贸和法律方面的实用翻译，通过课堂讲解、讨论和翻译练习使学生熟悉汉英翻译的特点，并提高实际翻译能力。本课程侧重培养学生根据英语语篇特点在翻译中重新组织句子以及处理句间衔接、风格、语气等方面的能力。_x000D_ _x000D_
3801	美国当代文学思想	外国语学院	任选	2	欧美文学	通过阅读讨论美国当代理论家和作家的一些重要论述，向高年级学生介绍他们对于美国文学的历史、本质和走向的重新思考。
3805	现代欧洲小说中的自我、危机与救赎	外国语学院	任选	2	《英国文学史》（一至二）、《美国文学史》（一至二）这四门课中的至少两门，或与之相当的文学课程。	在这门课上，我们将阅读从十九世纪后期到二十世纪后期的五到六位欧洲作家的小说。这些作家包括陀思妥耶夫斯基、普鲁斯特、伍尔夫、卡夫卡、加缪等。我们将会探讨以下问题：关于“自我”这一存在，关于内心生活之丰富与深邃、关于自我认识与自我欺骗，关于情爱、回忆与艺术创作能否带来救赎，上述作家做出了什么样的探索？他们的作品如何反思——甚至预见——危机四起的二十世纪的社会与政治生活？这些作家如何思考个人责任、良知与负罪感等问题？他们是否在自己所处的基督教式微的年代提出了精神超越的其他可能性？其中每一位作家的叙事艺术又如何扩展或改变我们对时空的意识，令我们重新认识个人经验与社群历史？（每次开设这门课时，可能会对所选作者和篇目稍作调整。）
3663	禅与园林艺术	外国语学院	通选课	2		中国古典园林是一种极为生动的文化信息载体。它既有可视可触的感性形式，又因物化着其创造者和欣赏者的文化理念而富于精神意义。在历史上，中国古典园林曾经十分自然地融入了禅佛教的宗教追求和美学意趣，以人与自然的亲和关系为指导布置不同建筑群体变化多样的空间组合，将宗教与建筑的某些基本特性，契合无间地汇聚在了一处。本课的目的正在通过讨论禅文化对中国古典园林的影响，帮助大家更深入地理解中国禅文化的特质和古典园林独具的艺术魅力。
126	信息安全	数学科学学院	任选	3	C语言，高等代数	信息安全研究信息系统中信息的机密性、完整性、身份识别、访问控制、不可否认性的保护、检测和响应的科学。课程包括相关理论、攻击方法和防护技术。_x000D_ 采用的教材为人民邮电出版社21世纪高等院校信息安全系列规划教材，是该系列中销量最好的教材之一。教材结构合理，易学易用，内容充实，含大量习题供学生练习，配有PPT电子材料，在多所985、211高校采用为教材。
238	理论计算机科学基础	数学科学学院	任选	3	数理逻辑	《理论计算机科学基础》是面向全院高年级本科生开设的专业选修课。让学生对可计算性与计算复杂性理论的基本内容有较全面的了解；掌握本学科的一些基本方法和技巧；为后续课程（如计算复杂性）的学习打下良好的基础。_x000D_ _x000D_ 内容包括: 几种计算模型（Turing机、递归函数、0型文法、S语言）及其等价性；Church-Turing论题；不可判定问题；递归集、递归枚举集；形式语言与自动机（包括正则语言与有穷自动机、上下文无关语言与下推自动机、上下文有关语言与线性界限自动机）；时间和空间复杂性、NP完全性等。_x000D_
140	信息科学基础	数学科学学院	任选	3	数学分析、高等代数、概率论	本课程将讲述信息科学的基本概念，模型，理论和方法。本课程以通信模型为基础，研究信息的性质、获取、传输、检测、存储、处理和控制的基本原理和方法。第1章介绍信息科学的发展历史，现状和趋势。第2、3章引入信息的度量：熵和互信息，并讨论它们的性质。第4章讨论信源压缩编码问题，给出信源编码定理和几种常见的编码方法。第5、6章讨论信道纠错编码问题，引入信道容量，给出信道编码定理和线性码的编码、译码及性质。第7章介绍率失真理论与算法，并将其应用到图像压缩等方面。
240	集合论与图论	数学科学学院	任选	3	高等数学,线性代数，数据结构	学习和掌握集合论与图论的基本知识，重点培养学生处理二元关系类离散问题的综合能力。
245	计算机图象处理	数学科学学院	任选	3	数学分析、线性代数（高等数学）、数值分析（计算方法）、数字信号处理	本课程是面向数学科学学院的本科生和研究生讲授数字图像处理技术的专业选修课。内容包括数字图像的基本概念，数字图像的获取，数字图像的变换、平滑、锐化、复原等处理技术，数字图像的分割、匹配、运动目标估计等分析技术，以及数字图像、视频的压缩编码技术等。课程主要以专题形式逐一讲授，每个专题最终都针对一个典型图像处理问题展开分析讨论，并需要编写程序进一步学习和掌握相关的理论和方法。
3857	英美戏剧概况	英语语言文学系	全校必修	2		精选阅读近代的六个剧本，使学生对于戏剧的语言与形式有一初步的了解。所读剧本均为重要作家的代表作，在思想内容与戏剧形式上都有一定代表性。结合阅读剧本，对戏剧的理论与实践都做一系统介绍。
139	机器学习	数学科学学院	选修	3	高等数学、 计算方法、 概率统计	机器学习是一门关于计算机基于数据构建概率统计模型等并运用所构建的模型对数据进行预测与机器分析的学科. 本课程主要讲授机器学习中比较常用的一些重要方法。
158	数字信号处理	数学科学学院	任选	3	数学分析、线性代数、解析几何（高等数学）	本课程是面向数学科学学院的本科生和研究生讲授数字信号处理相关理论与应用的专业选修课。内容包括数字信号的采样、滤波、卷积与相关、希尔伯特变换、傅里叶变换及其频谱分析、滤波器的设计，以及一些典型信号处理应用问题的课上讨论和分析等，并需要编写程序进一步学习和掌握相关的理论和方法。
234	人工神经网络	数学科学学院	选修	3	高等数学、计算方法、概率论	本课程讲述人工神经网络的基本概念、模型、性质和学习算法，为信息处理提供一种智能化的理论和方法。第1章介绍人工神经网络的特性，所要解决的基本问题和目标，发展的简史、现状和趋势。并给出了人工神经网络的结构和分类等。第2章介绍前馈型人工神经网络，包括感知机及其学习算法，自适应线性单元和BP网络与算法。第3章介绍反馈型人工神经网络，主要包括离散与连续Hopfield网络的稳定性和在联想记忆与组合优化方面的应用，细胞神经网络及其应用。第4章介绍自组织竞争人工神经网络，包括竞争学习网络，自组织映射模型SOM和自动模型选择理论与方法。第5章介绍径向基函数(RBF)神经网络。最后，第6章介绍深度学习理论与算法。
78	人工智能	数学科学学院	选修	3	程序设计基础	人工智能是一门研究生（高年级本科生可选）必修专业基础课程，旨在讲授有关人工智能的基本理论和方法。本课程主要内容包括：智能主体，搜索技术，约束满足问题，一阶逻辑，自动推理，知识表示，规划方法，不确定推理，决策，机器学习，语言，机器人等。本课程内容参见讲义。_x000D_
269	深度学习：算法与应用	数学科学学院	任选	3	课程要求学生熟悉至少一门编程语言，对机器学习有基本的了解。	深度学习是近年来人工智能取得突破的核心技术。本课程将介绍深度学习中的一系列主题，包括数学基础、理论、算法和实际应用中需要注意的问题。课程要求学生熟悉至少一门编程语言，对机器学习有基本的了解。课程作业包括深度学习模型在计算机视觉、自然语言处理方面的应用。
133	符号计算	数学科学学院	选修	3		数学以及许多相关学科所处理的对象都是具有含义的抽象符号。这些符号包括数、多项式、有理函数、三角函数、几何图形、逻辑公式和计算机程序等。引进适当的符号，建立它们之间的运算规则和推理机制，并研究这些符号的性质、用途和相互关系便构筑了相应的学科。有别于数值计算，符号之间的运算和推理通常是形式的，也是精确的，因而没有误差。符号计算研究如何在计算机上表示和处理有含义的抽象符号，设计用于符号运算和推理的有效算法以及适合实施这些算法的程序语言和软件系统，有效地实施所设计的系统和算法并将其用于各式各样的理论与实际问题。其主要分支包括计算机代数与分析、几何计算、自动推理与编程等。
617	光学前沿	物理学院	任选	3	光学	本课程由物理学院光学所的多位老师以专题的形式联合主讲，他们的研究触及到现代光学前沿的方方面面, 将以通俗易懂的语言讲授各自研究领域的历史、现状和热点问题，使同学们对现代光学的研究前沿有一个概略而全面的了解。该课程的考察方式是同学们自选一个感兴趣的专题进行文献综述。_x000D_ 具体讲授内容包括：光子晶体原理和新型光子晶体微纳集成光子学器件; 单分子成像、单分子光谱测量和单分子操纵的原理方法及其在单分子与纳米结构相互作用中的应用; 柔性显示技术和有机太阳能电池; 光学微腔及其应用; 基于表面等离激元的量子光学和量子信息; 超高时空分辨的fs-SNOM系统在介观光学及纳米结构超快动力学中的以应用; 飞秒激光驱动的分子超快动力学探测及其控制; 飞秒和阿秒脉冲对原子分子内部动力学过程的探测和操控; 飞秒激光三维加工; 自旋动力学及自旋器件;飞秒超快光谱和非线性光学成像及其在化学和生物动力学中的…
501	计算物理学（B）	物理学院	专业必修	3	1. 《 线性代数》；_x000D_ 2. 《高等数学》；_x000D_ 3. 《数学物理方法》；_x000D_ 4. 最好修完《理论力学》、《电动力学》、《量子力学》，非必须。	计算物理学是利用计算机来解决物理问题的学科，其核心基础是数值分析。本课程以讲授计算物理学中常见的各种数值问题的基本处理方法为主，涵盖线性和非线性方程组的数值求解，数值微分和积分，插值和多项式逼近， 边值问题，初值问题，偏微分方程的数值求解，傅里叶变换等信号处理方法，随机数及数据的处理和拟合等基本内容。 虽然课堂上，以讲授基本问题的算法为主，但是将通过几次大作业要求学生利用所学知识，根据具体问题设计合适算法，并编程解决实际的物理问题。
1245	社会心理学(B)	心理与认知科学学院	通选课	2		本课程将涵盖主流社会心理学中的重要概念和理论，内容包括：个人如何看待自己和他人，如何看待和思考社会现象，人类的侵犯与助人行为，态度的形成与改变，社会影响及其表现，人际关系的基础与亲密关系，团体心理与行为，文化如何影响人，影响人类健康的社会心理因素，以及最新的积极心理学和网络心理学等。通过这门课程的学习,学生应该掌握社会心理学的基本概念、重要理论以及常用的研究方法，并能用这些知识解决自己所遇到的社会和心理问题。
516	普通物理 (I)讨论班	元培学院	专业必修	1	本课程是配合普通物理上大课内容的讨论班，与普通物理上同步开设，讨论班的目的是帮助空飞班学员消化大课教学内容，针对性地对学生进行辅导，旨在打基础而不搞提高性质的讨论。	_x000D_ 空飞班计划是培养国家飞行员系列栋梁之材的，对学员德智体各方面要求均很高。考虑到他们的普通物理上和下都是和化学或数学专业学生一起上大班课。为了让空飞班学员能够与北大其他学生一起成长共同进步，针对空飞班学生特点，开设配合大课内容的讨论班是必要的。讨论班的目的是帮助消化大课教学内容，针对性地对学生进行辅导，旨在打基础而不搞提高性质的讨论。讨论班要与大课老师的教学内容密切配合，不代替大课的习题课，每周2学时，1学分。教学内容与普通物理上同步。第一届空飞班课程难度比普通物理上要高，但是物理学院为他们开设了力学、热学、电磁学、光学的讨论班，效果明显，班上全体学生都顺利完成了难度相当于工学院学生普物课程的学习任务，其中有的学生成绩优秀，在那届学生中（包括在清华北航学习的空飞班学生）成为品学兼优的榜样。我们认为虽然学生入学程度略逊于北大的学生，但只要教育者加以适当的引导和帮助，他们同样可…
4663	计算机应用基础	元培学院	限选	3	计算概论	掌握计算机及计算机网络的重要概念及典型应用技术，包括文字处理、数据处理与管理、网络信息检索、图形、图像及音频的处理方法。
328	航空航天概论	工学院	专业必修	2		该课程通过对航空航天领域的发展历史、现有技术水平和未来发展趋势的介绍，激发每一位学生对航空航天的向往和浓厚的兴趣。课程对飞行器结构、动力系统、武器设备、电子设备和地面设备的组成、分类和工作原理进行了介绍，使学生能够及时了解航空航天的先进技术，扩大知识面，并形成初步的工程意识，为今后专业课程的学习打下一定的基础。
517	普通物理 (II)讨论班	元培学院	限选	1	本课程是配合普通物理上大课内容的讨论班，与普通物理上同步开设，讨论班的目的是帮助空飞班学员消化大课教学内容，针对性地对学生进行辅导，旨在打基础而不搞提高性质的讨论。	空飞班计划是培养国家飞行员系列栋梁之材的，对学员德智体各方面要求均很高。考虑到他们的普通物理上和下都是和化学或数学专业学生一起上大班课。为了让空飞班学员能够与北大其他学生一起成长共同进步，针对空飞班学生特点，开设配合大课内容的讨论班是必要的。讨论班的目的是帮助消化大课教学内容，针对性地对学生进行辅导，旨在打基础而不搞提高性质的讨论。讨论班要与大课老师的教学内容密切配合，不代替大课的习题课，每周2学时，1学分。教学内容与普通物理上同步。第一届空飞班课程难度比普通物理上要高，但是物理学院为他们开设了力学、热学、电磁学、光学的讨论班，效果明显，班上全体学生都顺利完成了难度相当于工学院学生普物课程的学习任务，其中有的学生成绩优秀，在那届学生中（包括在清华北航学习的空飞班学生）成为品学兼优的榜样。我们认为虽然学生入学程度略逊于北大的学生，但只要教育者加以适当的引导和帮助，他们同样可以成为学习优秀的…
2181	印度佛教史	哲学系	通选课	2		通过学习，使学生对佛教在印度产生、发展乃至衰亡的历史有比较全面的认识，对_x000D_ 其中重要的历史事件、经典教义、人物思想、宗派源流及其相关理论问题有初步的_x000D_ 了解。本课程包括：一、参照佛教发展的阶段性特点，讲授印度佛教历史概况。二_x000D_ 结合原始资料的阅读，择要讲解主要人物和经典的思想及其影响。三、分阶段介绍_x000D_ 印度佛教主要宗派形成和发展的历史及其理论特色。四、联系印度社会文化背景，_x000D_ 介绍佛教教团的形成和发展情况。
4207	航空体育1	体育教研部				一、课程介绍 1．体适能是人从事需要速度、耐力、力量和柔韧性等身体活动的能力。体适能课程主要教授与健康体适能有关的知识和方法，体育活动对改善有氧体适能、肌肉力量和耐力、柔韧性、身体成分作用的知识和方法。教学内容主要包括健康体适能锻炼方法、轻器械健身方法手段及力量练习方法手段。 2．课程要求： （1）着合体轻便的运动服装，在学习期间要掌握课堂器械使用的安全知识，在选修课程的同时，应不断增强身体运动能力。 （2）如患有慢性代谢疾病、哮喘病、高血压、心脏病等不适宜大强度身体活动的疾病的学生，需慎重选修本课程。 二、课程任务 1.教授身体健康适能的锻炼方法、轻器械健身方法手段及力量练习方法手段。 2.培养学生锻炼身体的习惯，顽强的意志品质，及“健康第一”的思想意识。了解有助于形成体力充沛、健康生活方式的知识、技能、态度和行为，达到终身参加体育锻炼的目的。
4699	人群与网络	元培学院	任选	2	大学一年级所要求的计算机知识和数学知识	课程以两个主要的理论——图论和博弈论为基础推演在网络背景下的行为和相互作用。图论是研究网络结构的理论，博弈论提供了关于个体行为的一种模型，要点在于个体行为的结果取决于其他个体的行为。这些问题传统上分散在许多不同的学科。随着在网络方面公众兴趣的增加，围绕研究网络问题的不同科学领域开始走到一起来。本课程的中心目标，就是通过将各领域分别的实践结合起来，认识网络和策略行为背后的基本力量，研究能够疏导这些力量的机制，以产生某种全局效果。例如，特定的拍卖机制对出价行为和最终价格的影响；互联网搜索引擎产业对Web内容创建的影响，等等。
5510	孙子兵法导读	学生工作部人民武装部	通选课	2		本课程系统介绍《孙子兵法》的军事思想及其在现代战争中的应用。教学既着眼传授传统兵学精义，更注重提高学生的战略思维能力的培养。_x000D_ 本课程的主要内容是：_x000D_ 在“概论”中讲解《孙子兵法》的产生、流传、作者、版本等相关背景问题，该书的思想体系及其现代价值；_x000D_ 逐篇解读《孙子兵法》原文，介绍学术界注解这些原文的不同观点，答疑解惑，力求对原文做出合乎孙子本义的解释；_x000D_ _x000D_ 总课时为32学时。_x000D_ 本课程将突出“正解”和“活用”《孙子兵法》这两个基本特征。_x000D_ 用“孙子”法教《孙子》课。教学力求生动活泼。采取课堂讲授、讨论相结合的教学方法。教员乐于回答学生提出的所有与讲课内容有关的问题，并鼓励大家解放思想，积极参与课堂讨论。_x000D_ _x000D_
290	自动控制原理	工学院	任选	3	微积分，线性代数与几何，常微分方程	反馈控制是现代工程中的关键技术之一，也是航空航天飞行器设计中的重要环节之一。本课程的主要内容是介绍反馈控制系统的特性和设计方法，包括:反馈控制的必要性和优点，系统的时域和频域的响应特性和性能指标，PID控制设计，稳定性和稳定性判据，单输入单输出线性系统的根轨迹设计方法，Nyquist判据，频域设计方法和状态空间设计方法。系统响应和控制器设计的主要软件是MATLAB.
295	工程数学	元培学院	专业必修	3	微积分、线性代数与几何、常微分方程	复数和平面点集，复变量函数，解析函数，复变函数的积分，解析函数的级数表示，奇点，留数及其应用，幅角原理，保形变换，Laplace变换；数学物理中的偏微分方程，分离变量解法，Bessel函数、Legendre多项式及其性质，积分变换方法，基本解和解的积分形式。
319	材料力学	元培学院	专业必修	4	微积分（一）、微积分（二）、线性代数与几何、常微分方程、理论力学	材料力学课程作为一门基础的力学课程，具有固体力学引论的特性。通过材料力学的基本概念，拉伸和压缩，扭转与弯曲，复杂应力状态，压杆稳定性、弹性杆系能量法等内容，主要介绍弹性杆件和杆系结构在强度、刚度和稳定性方面的概念和计算方法等基础知识，为后续课程打下基础。
4730	电子技术实验	元培学院	专业必修	2	普通物理（上）_x000D_ 普通物理（下）_x000D_	本课程以培养学生电子技术实验技能为主线，以14次具体实验为基础，从认识基本电子元器件、仪器设备使用和基本电路焊接操作开始，逐步训练学生掌握模拟电路和数字逻辑电路的设计、组装、测量、调试及仿真等技术。课程还对如贴片安装工艺、集成电路工艺等新技术和新工艺进行介绍。 _x000D_ 本课程共包括1次大课（4学时）和16次实验（每次4学时）。
337	飞行器结构力学	工学院	专业必修	3	线性代数、高等数学、材料力学	介绍了飞行器结构的发展过程以及设计思想的演变。以能量法为基础，介绍了杆件(特别是包括了闭口、开口薄壁杆件以及复合截面杆件)、板与壳等组成飞行器结构的基本薄壁元件的受力与变形特点以及相应的力学分析方法。在此基础上介绍了静定和静不定杆系与杆板组合结构分析的理论与方法。
385	空气动力学基础和实践	元培学院	专业必修	3	微积分	像鸟一样在天空自由飞翔，是人类古往今来的愿望。在实现动力飞行１1０年后的今天，追求安全、舒适、节能的民用机和高速、机动、隐身的军用机仍然是空天人的梦想。作为人类制造的最复杂的机械之一，飞机集成了材料、结构、电子、控制、推进等尖端技术。而飞行的实现，则更依赖于对空气动力学和飞行力学的认识、理解和利用。_x000D_ 作为航空学的入门，本课程简明地介绍热力学性质、粘性、可压性、涡、层流、湍流、风洞、大气、特别是机翼的气动特性，旨在学生对飞机产生升力、阻力的原理、气流与飞机的相互作用基础理论、研究方法、测试手段有全面的了解。进一步，通过航空模型制作和试飞，对飞机的部件和整体结构布局有实际体验，学习放飞模型的技能，分析空气动力对飞机飞行的影响，解决飞行中遇到的问题，加深对空气动力学和飞行力学的理解，为今后的实际驾驶飞机打下坚实的理论基础。_x000D_
4723	通信与计算机网络	元培学院	限选	3		这是一门涵盖了网络和通信基本概念的本科生课程。课程内容涉及计算机网络通信的主要技术，从基本的信号和数据传输、局域网范围的介质访问控制和交换技术，到更大范围内联网的路由和端－端传输控制。同时，适当引入无线网络、移动计算、移动互联网等业界新概念，使得学生了解工业界和学术界的研究发展动态。_x000D_ _x000D_ 课程将采用自底向上的方式展开。以教师课堂讲授为主，辅以课后思考题。课程将根据学生的基础酌情开展网络实验系列。授课的主要内容依据教材，协议案例以因特网为主。_x000D_ _x000D_ 学生必须具备基本的计算机基础知识，了解计算机编程逻辑。
4743	密码学与网络空间安全	元培学院	限选	3	本课程面向元培学院空飞班学生开设，要求学生具有一定的高等数学基础和《计算概论》课程基础。	本课程旨在提供理科背景的本科生学习了解密码学的原理、技术和应用，掌握网络与信息安全的理论基础、专业知识和基本实践能力。
310	工程热力学	工学院	专业必修	3	普通物理学、微积分等大学数学	能源及利用是人类生存的物质基础。人类从自然界获得能量的主要形式是热能，热能的合理和有效利用，是整个能源利用的核心与主体。工程热力学是研究热能与其他形式能量相互转换规律的一门科学，是不断地发展和改善能源利用的经验总结。本课程在力求学生深刻理解能源现象本质的基础上，让学生了解能源转换技术与工程热力学最新的发展及其趋势等。
323	工程流体力学	元培学院	专业必修	3	微积分、力学、工程数学	流体力学是工程、能源、航空、力学等专业的重要基础课。本课程的将系统地介绍流体力学基本概念、基础理论、常用分析方法、以及相关工程应用知识；将培养学生具有对基础流体力学问题的分析能力和求解能力，为今后学习专业课程、从事相关研究工作打下基础。
340	飞行力学与控制	元培学院	专业必修	3	自动控制理论，复变函数和线性代数,理论力学，数学分析，常微分方程，空气动力学	航空飞行器受力分析，飞行运动方程建立方法，方案飞行与飞行器性能、导引飞行与导引律、飞行运动线性化近似方法，飞行动态特性分析，飞行器稳定性和操纵性，飞行控制系统基本构成与基本原理，飞行控制方法。
4212	航空体育6	体育教研部	限选	1		《航空体育》是航空飞行与军队指挥军官学历教育“合训”学员军事共同基础模块中的一门必修考试课程，它以身体练习为主要手段，以航空体育技能方法为主要学习内容，以锻造飞行学员强健体魄为主要目的，是飞行人才培养课程体系中的主干课程，也是北京大学与空军航空大学双学籍联合培养飞行学员的必备技能。双学籍飞行学员在北大学习科学文化知识，更要注重体能的培养。在军事飞行人才必备的军事、政治、文化、体育、管理等素质中，体能素质是重要的物质基础，是核心素质之一，航空体育训练质量直接决定学员能否胜任飞行，乃至影响飞行人员飞行寿命的长短及空军战斗力的强弱。_x000D_
3138	政治学原理	政府管理学院	通选课	2		_x000D_ 政治学原理_x000D_ 政治学是一门古老的学科，它是有关人类集体生活如何组织如何安排的学问。“政治学原理”是政治学的入门课程，它主要讲解政治学的基本问题、核心概念、研究方法、主要理论和学术流派，解释观念、理论、制度、政策、行为之间的关系，说明政治哲学和政治科学思维下所形成的各种学术成果与现实政治的关联性。通过“政治学原理”的学习，可以使政治分析的能力得到系统训练和提高。_x000D_ _x000D_
1111	珠宝鉴赏与珠宝文化	地球与空间科学学院	全校任选	2		珠宝玉石是大自然数百万年孕育并奉献给人类的宝贵精华，是人类认识自然的重要对象之一。本课程利用多媒体等现代教学手段，通过对珠宝玉石主要品种的基本特点、评价鉴别、美学欣赏以及我国玉器发展和玉雕艺术的讲授、讨论，使学生们掌握、了解珠宝玉石的基本概念、主要种类、加工工艺、评价鉴别方法、美学赏析，熟悉古玉器在中国历史文化中的地位、各个历史时期玉器制作的风格、工艺特点及其与历史背景和生产力发展水平的关系，了解我国玉雕艺术的特点和现代珠宝文化。_x000D_ 本课程由王长秋博士，崔文元教授，王时麒教授三位老师讲授。_x000D_
5267	圆明园的历史与现状	城市与环境学院	全校任选	1	由于是全校选修课，面向校内外所有院系学科同学开放，故不设先修课程。	圆明园是圆明、万春与长春三园的总称，始建于康熙四十六年（公元1707年），是中国封建社会时期皇家园林的最后代表之一，是18世纪集中外造园文化之大成的园林，是中西方建筑文化艺术价值观念交流与融合的物质载体。1860年10月，圆明园惨遭英法联军入侵官兵的劫焚，震撼朝野，惊骇世界，是近代帝国主义列强毁灭世界人类文明之罪的物证场所。目前，在如何保护与利用圆明园遗址的问题上，存在着较大的争议。_x000D_ 本课程是在《中国圆明园遗址申报世界遗产前期调研》基础上开设的学术前沿特色课程，涉及圆明园的历史文献资料、历史地理环境、园林景观建设、文化遗产价值、遗址现存问题与遗址保护争议等专题，课程采用课堂教学与实地考察相结合教学方式。
1249	爱的心理学	心理与认知科学学院	通选课	2	普通心理学	课程的主要内容：_x000D_ 从心理学的角度对人类的爱进行系统分析。主要是根据依恋理论，对爱的起源，爱的个体差异、以及爱的表现形式进行全面的介绍。_x000D_ _x000D_ 授课方式：_x000D_ 本课程将以课堂讲授和阅读课外资料相结合的方式进行。在课堂上主要是以投影的方式，进行讲解，并且北大教学网，提供下载阅读的资料。同时，在课堂上，我们也会提供一些相应的与依恋有关的问卷作为辅助工具，帮助学生了解自我，以及建立良好的人际关系。_x000D_
4359	电影音乐	艺术学院	全校任选	2		经由《大师电影创作中的音乐研究》（2009-2012，公选课）、《影视音乐与声音》（2017，专业课）的积累与发展而成。课程围绕电影音乐的概念、属性、历史、功能、创作、美学、评价七大支点展开，强调知识的前沿性与方法的开创性，重视培养学生的问题意识与思辨能力，突出理论与实践相结合。课程涉及作品广泛，尤为侧重电影音乐发展历程中的里程碑杰作，如果说电影是导演的艺术，视觉传达犹如叙事之主体，音乐则犹如双翼，不可或缺。特别值得注意的是，电影音乐之系统分析法，关于电影音乐的类型问题，系课程以往不同之富于原创之重要特色。
1050	宇航技术基础	地球与空间科学学院	任选	2	高等数学，普通物理	学习基本的航天技术知识，包括：航天系统、航天器轨道、空间运输系统、航天器设计和工作原理、空间环境及环境试验。
1242	探索心理学的奥秘	心理与认知科学学院	全校任选	2		人们渴求去更好地了解自我，他人和我们生存的这个社会，心理学是帮助人们达到这个目的的科学。但是我们日常生活中接触到的心理学充斥着非科学的，江湖的内容；我们需要更为科学、有效地认知自己的能力。_x000D_ 本课程的目的就是为了帮助大家了解什么是科学的心理学，掌握科学的心理学思维方法，从客观的角度去审视内心和周围熟悉的生活，从而更加清晰地认识自我，把握自我。课程自成体系，拥有贯穿整个课程的核心主线，通过经典心理学实验的结论作为证据引出理论，着重于培养心理学思维模式的建立而非单纯知识点介绍。_x000D_
4399	留学生学术汉语写作	对外汉语教育学院	全校任选	2	无,汉语水平达到6级级以上标准	本课程旨在培养外国留学生运用汉语进行学术写作的能力。_x000D_ 课程内容主要包括三大部分：_x000D_ 一． 学习汉语学术论文的写作特点、写作范式、写作风格，以及汉语学术论文在语言表达上的特点，包括词汇、句式、段落等层面。_x000D_ 二． 从语言表达功能的角度，学习学术论文常用的写作方法，包括叙述、说明与描述、定义与举例、对比与比较、讨论与辩驳。_x000D_ 三． 学术论文写作训练，包括论文题目以及各级标题、摘要及关键词、引言、文献综述、论证（如引用等）、结论、参考文献、附录以及致谢等。_x000D_ 本课程将写作技能和语言能力训练融为一体，通过范文阅读及留学生在论文写作中的常见错误分析与讨论，使外国留学生对学术论文写作特点有一般性的认识，了解学术汉语与非学术汉语的区别，并学习常见的各类汉语学术论文写作规范；了解汉语学术论文的各项必要组成部分的写作方法，最终使学生具备用汉语独…
4203	户外探索	体育教研部	全校任选	2		户外运动基础是以户外运动项目所共有的基本知识、技术、技能为主要教学内容，以培养学生参与户外运动及相关竞赛所具有的身体素质、心理品质、人际交往能力、团队协作意识、环保意识及环保行为适应能力和一定的社会技能为目的，通过课程的教学使学生掌握参加户外运动的基本知识、技能和技术，强健体魄，形成良好的行为习惯及健康、心理品质，全面提高综合素质。
4766	电子游戏通论	信息科学技术学院	全校任选	2	计算机概论，或（文科）计算机基础。	电子游戏与互动媒体将会是未来文化娱乐休闲领域的重要组成部分（目前市场已经超过影院票房），未来其营收、从业人数、服务人群，都会是社会中相当主流的组分之一。不论人们的好恶，电子游戏成为一个庞大的产业，是未来几十年里毋庸置疑的现象。从文化部组织中国电子竞技娱乐大赛（CEST）、体育总局组建全国移动电子竞技大赛（CMEG）等现象也可见一斑。_x000D_ _x000D_ 与电子游戏相关的教育，并不只是一个简单的课程而已。相对全面一些的教育，需要进行多年的专业学位教育。这在国外相应的专业已经发展多年 —— 仅在美国就有上百个学校提供游戏设计的本科学位教育，其中有大约半数提供硕士学位教育。以比较权威的The Princeton Review的游戏设计专业排行榜上排名第一的南加州（USC）专业和课程设计教育作为参考，可以管窥此专业的内容范畴。在USC，和游戏与互动媒体设计有关的专业包括： _x000D…
1243	儿童青少年精神医学	心理与认知科学学院	全校任选	1		精神病学是现代医学科学的一个重要组成分支，它主要研究精神障碍的病因、发病机理、病象和临床规律以及预防、诊断、治疗和康复等有关问题。儿童青少年精神医学是一个新专业，比普通精神病学晚了近50年。在美国，最著名的第一部儿童精神病学教科书《儿童精神病学》(Child Psychiatry Kanner, L.Child Psychiatry.Charles Thomas: Springfield, IL,1935)(Kanner)，出版于1935年。直到1957年儿童精神病学才被接受作为一门医学专业。我国自1970年代得以逐渐发展。_x000D_ 儿童青少年是心理障碍的易感人群。当前我国儿童青少年精神问题的患病率已经超过了国际15%－20%的平均水平。品行障碍，青少年犯罪呈上升趋势，很多儿童少年期疾病存在预后不良治疗困难的特点。开展儿童心理卫生已是时代发展的要求，对于儿童精神疾病的认识和精神卫生…
3567	速成法语（零起点）	外国语学院	全校任选	2		本课程旨在用32学时使零起点学生了解法语的发音规则，熟练掌握重要语法知识，全面领会基础语法，能够应用常见词汇和实用句型，在借助字典的情况下具备中、高级法语阅读能力以及初级听、说、写、译的能力，并能够从事一般性国际文化交流及科研工作。
573	理论力学(B)	物理学院	专业必修	3	普通物理力学、高等数学、线性代数	理论力学(B)课程属于物理学院中物理类学生在普物力学之后的一门理论课程，是后续多门理论物理课程的基础。该课程主要侧重于分析力学方法（具体指拉格朗日力学和哈密顿力学）的讲授。课程将分析力学的方法应用于广泛的动力学系统，既包括简单的质点运动，也包括有约束的多自由度体系以及刚体。课程主要具体内容见课程大纲。
1052	太阳大气层与日球层物理学	地球与空间科学学院	任选	3	流体力学、光学、电磁学、电动力学等	该课程系统地讲解在太阳大气层与日球层的主要探测结果，以及为解释观测结果建立的物理模型。通过把观测与理论比较，阐述基本特征和物理过程。_x000D_ 该课程包括：太阳大气各层（光球、色球、过渡区和日冕）的宁静特征以及爆发性活动（如色球针状物、过渡区爆发性事件、耀斑和日冕物质抛射），太阳风的起源（物质和能量的供应机制），行星际中的结构（行星际磁云和共转相互作用区）、波动（如激波、阿尔芬波）和湍流（阿尔芬湍流），外日球层，日球层边界（终止激波和日球层顶）。_x000D_
1053	空间探测与实验基础	地球与空间科学学院	任选	3	高等数学_x000D_ 普通物理	本课比较系统地介绍空间探测的基本原理与技术以及空间探测的历史、现状和未来发展。主要包括磁场测量、质谱测量，光谱测量、粒子辐射测量以及空间遥感技术等内容。另外本课还包括教学参观与实验等内容。
1054	空间天气学及与预报入门	地球与空间科学学院	专业必修	3	日地空间物理	空间天气学是空间科学领域中一门新兴的学科。空间天气指的是瞬时或短时间内太阳表面、太阳风、磁层、电离层和热层的状态和变化。它们的状态和变化可影响空间和地面技术系统的性能和可靠性，危及人类的生命和健康。恶劣的空间天气可引起卫星运行、通信、导航以及电站输送网络的崩溃，造成各方面的社会经济损失。本课程主要讲授的是由于太阳引起的空间天气变化对地球以及地球表面技术系统的影响。本课程的目标是希望学生们能够比较深入地运用科学的思维去理解空间天气学以及我们能如何使用学到的知识去减少恶劣的空间天气对我们的人类的技术系统造成的影响。
1065	电离层物理学与电波传播	地球与空间科学学院	任选	3		电离层是地球高层大气的一部分，该部分受到太阳紫外辐射的影响发生电离，该电离的部分足以影响到无线电波的传播．本课程以电离层研究历史为主线，重点围绕电离层的形成，电离层的形态，电离层的电流，以及电磁波在电离层中的传播等内容开展教学工作．
1043	行星科学概论	地球与空间科学学院	限选	3	普通物理学，高等数学	本课讲授的内容分10章，第一章是引言，概括地介绍了太阳系的基本特征、行星科学研究的对象、内容和方法，特别是介绍了后续章节中经常遇到的一些基本概念。第二至六章论述月球与类地行星，包括地球、水星、金星和火星。第七至九章介绍类木行星及其卫星，分析了这类行星奇特的大气层、形态各异的环和千奇百怪的卫星，重点加强了对可能存在生命的几颗卫星的描述。第十章是关于太阳系中的小天体，主要包括矮行星、小行星和彗星。强调了探测和研究小行星及彗星的方法和意义。第十一章是行星科学的前沿问题，包括开泊带、奥尔特云天体以及太阳系外行星的探测与研究方法
1055	中高层大气物理学	地球与空间科学学院	专业必修	3		教学目的：介绍中高层大气的基本状态，提出其中蕴含的物理问题，讲述解决这些物理问题的基本方法。主要内容：相关空间物理基础知识，中高层大气结构，热力学与动力学，中性大气与电离层的藕合，应用。特点：本课程在介绍基本知识的同时，侧重物理问题的提炼和基本研究方法的介绍，力图使学生通过对课程的学习，获得本学科研究方法的基本技能。_x000D_
1253	大学生健康教育	心理与认知科学学院	全校任选	2		是一门对大学生健康教育的课程，系统的介绍与大学生密切相关的健康知识，对常见的生理和心理疾病预防、诊断、治疗等进行了介绍，并对急救的基本常识进行了详细介绍。同时也就营养与健康、药物的合理使用等做了简要的概述。
1344	中国图书出版史	新闻与传播学院	任选	2
1353	媒体与国际关系	新闻与传播学院	任选	2	_x000D_ 不要求先修课程，但选课同学需阅读并熟悉现当代国际关系历史，并具有较好的英语阅读能力。	_x000D_ 本课程将结合具体案例，帮助选课学生熟悉有关“媒体与国际关系”的主要理论视角，媒体在不同国际关系形态中发挥作用的主要方式，以及媒体在我国对外关系中的影响。
1364	中国文化与社会	新闻与传播学院	任选	2		本课属于与新闻传播实践工作紧密相关的国情研究与文化研究交叉课程，每学期大致设置１０个专门研究课题。主要目的是基于辩证唯物主义与历史唯物主义的立场，引导学生从民族文化具有继承性和发展性的特点出发，全面认识中国当代发展的诸多现象和问题，深入了解其中所蕴含的中国国情及历史文化成因，以期得出具有建设性的意见，从而在将来从事新闻传播活动时更好地运用大众媒体手段，对广大受众进行正确而有效的引导，为中国社会和经济的全面、可持续发展发挥其应有的作用。
4165	健身健美	体育教研部	全校必修	1		健身健美运动是一项通过徒手或各种器械练习，以发达肌肉，增长力量，增强体力，改善形体和愉悦身心为目的的运动项目。每周一次课，两学时。
1407	视频采访与写作	新闻与传播学院	任选	2	媒介与社会变迁、新闻理论、传播学理论、新媒体导论、视听语言、视频编辑	视频采访和视频写作，是视频制作者最为重要的两项基本功，本课旨在使学生们掌握视频传播的内在规律，系统认知视频采写的特殊性，以避短而扬长，实现视频传播的最终目的，为其日后进行一线实践或学术研究同时提供理论训练和实务经验。
627	太空探索	地球与空间科学学院	通选课	2		太空指距地球表面60公里以上直到200AU（日地平均距离）分广阔区域，这个区域是宇宙飞船能直接到达的空间范围，也是对地球的生态环境直接发生影响的区域。随着太空技术的发展，人类的空间活动越来越向深空发展，这种发展的目的和意义是什么，这是本课要回答的问题之一。本课的主要内容还包括太空各区域的特征及对人类的影响；太空探索的意义和方法；太空探索的历史和未来；太空资源与利用；现代战争的第四维——太空战。
4079	公共英语（二）	外国语学院	全校任选	3		本课程在于培养学生综合运用英语的能力。通过语言基础训练和篇章讲解分析，使学生逐步提高语篇阅读理解能力，了解英语各种问题的表达方式和特点，扩大词汇量和熟悉英语常用句型，具备基本的口头和笔头表达能力。同时，教师鼓励学生积极参与课堂的各种语言交际活动，获得基本的交际技能，并达到听、说、读、写、译等技能的要求。
4078	公共英语（一）	外国语学院	全校任选	3		本课程在于培养学生综合运用英语的能力。通过语言基础训练和篇章讲解分析，使学生逐步提高语篇阅读理解能力，了解英语各种问题的表达方式和特点，扩大词汇量和熟悉英语常用句型，具备基本的口头和笔头表达能力。同时，教师鼓励学生积极参与课堂的各种语言交际活动，获得基本的交际技能，并达到听、说、读、写、译等技能的要求。_x000D_ 此课程为英语为零起点的留学生开设。_x000D_
1858	中国近代史专题	历史学系	任选	2	中国近代史通史课	本课程为历史学系本科生的专业选修课，主要围绕晚清的科举制度和基本官制进行专题研修，通过教师讲授、阅读材料和课堂讨论相结合的方式，希望有助于同学更为深入地了解晚清的制度和文化，增强历史感觉，为进一步的独立研究打基础。
1678	实用汉语修辞	中国语言文学系	限选	2	现代汉语、古代汉语、中国古代文学、中国现当代文学	本课程面向中文系的外国留学生（本科）讲授汉语在实际应用中的各种修辞问题，努力结合学生在说话、造句、作文中的实际病例来讲授，希望对留学生提高语言运用的实际能力和欣赏文学作品中的语言运用艺术的鉴赏能力有所助益。
2418	欧盟经济	经济学院	任选	2	微观经济学、宏观经济学	1999年欧元问世引起世人瞩目，人们在关注它给欧洲经济、世界经济和国际货币体系带来何种影响的同时，也必然要探究欧元产生的背景。实际上，欧元的诞生不是偶然的，它是欧洲经济一体化发展的必然结果。_x000D_ _x000D_ 欧盟作为当今世界上最大的区域性贸易集团，是区域经济一体化的先驱。在世界经济全球化、区域经济一体化的今天，特别是2010年1月1日中国-东盟自由贸易区全面启动的情况下，我们研究和考察欧盟在经济一体化进程中采取的政策和措施不仅十分必要，而且也非常具有现实意义。_x000D_
2481	中国对外经贸战略	经济学院	限选	2	国际贸易理论、中国对外贸易概论	课程内容是将同学们已经学习过的国际贸易的原理和理论同中国对外经贸的实践相结合，从中国经济发展的角度说明在不同的发展阶段，中国应当采用的主要贸易战略和不同贸易战略的主要手段与方法，以及在执行贸易战略当中，如何应对它国可能进行的反击而采取的应对策略。同时，介绍国际主要贸易大国的贸易战略的决策流程和方法，最大程度提高同学们的应用理论，使同学们具备认识与解决国际贸易战略问题的能力，初步掌握制订国家对外经贸策略的流程与方法，形成战略制订的初步的意识和体验。
2200	中国佛教史	哲学系	通选课	2		本课程包括：（一）参照佛教早中国传播和发展的阶段性特点，讲授中国佛教历史_x000D_ 概况；（二）介绍佛教经典的翻译、注释和传播流通的情况；（三）结合原始资料_x000D_ 的阅读，择要讲解中国佛教主要任务思想、宗教流派及其理论特色。（四）联系中_x000D_ 国社会文化背景，介绍佛教与中国传统文化之间的交流与融合。同时，结合课堂讲_x000D_ 授的实际情况，组织资料选读，并以之为基础进行开放式的讨论。
2413	国际投资学	经济学院	任选	3	宏观经济学	本课程从资本流动和国际货币体系的形成机理角度说明全球资金配置及由此带来的投资机会、以及所形成的经典投资理论流派等。最后结合中国实际，讲解中国与外资的互动关系。课程将使用某期货公司的软件进行实际操作模拟。
2416	世界经济专题	经济学院	任选	3		本课程内容涵盖国际贸易、国际金融、国际投资和国际经济合作领域的当前的重大现实课题、也会比较成熟型市场经济、发展型市场经济和转轨型市场经济的机制与演进。重点说明主要国家的发展对世界经济格局的影响和对后发展国家的启示。特色在于运用大量的数据和事实进行说明，启发同学自己发现问题和规律，而不是枯燥无味的罗列和简单灌输的总结；并力求通过小组讨论及论文形式的期末考试让同学将得到的“经验”运用在实践中，培育研究兴趣，初涉学术规范。
2445	营销学	经济学院	任选	2		内容提要：_x000D_ 营销行为是人类社会生活最重要的组成部分之一，因此需要也可以从科学角度加以研究，形成指导竞争条件下企业营销行为的系统思想与工具体系。由于供求变化与竞争，导致营销思想不断进步和发展，形成了五阶段前后替代又前后传承的五代营销思想体系，不同代际的营销思想，都有其主要思想体系和关键行动标准。在系统理论指导下，人类可以清楚分析企业与竞争对手的营销思想的孰优孰劣，孰先孰后，从而为企业营销决策者，保证自己的营销思想领先于对手提供了有效的工具。价值战略营销（五代营销工具）是目前中国唯一能判断企业营销思路是否领先于主要对手的思想工具。在这怀疑体系下，本课程的主要逻辑和结构也十分清晰，即市场理论、价值理论，竞争优势理论，和整合营销理论，包括产品，价格，渠道、苟同，服务，人员管理等整合营销的思想和机制，从而为学员系统掌握营销，能够实现营销思想领先，提供了有效工具。_x000D_ 上课形…
2447	世界经济史	经济学院	专业必修	2	经济学原理；国际经济学（建议）	讲授自1000年以来的世界经济史
2466	国际营销学	经济学院	任选	2	需要微观经济学和宏观经济学知识基础	你想知道这几年国际教育展在中国火爆的原因和中国学生出国留学热背后的原因吗？“一带一路”倡议在为中国和世界经济发展注入活力的同时又会给中外企业带来多少国际市场营销的机会？在大众创业万众创新的时代背景下，有多少营销机会等待我们去发掘？如果你对这些问题很感兴趣，那么这门课程不仅可以帮助你找到答案，而且也为你提供开启国际市场营销大门的一把钥匙！国际市场营销学知识和理念不仅有助于中国企业“走出去”战略的策划与实施，同时也有助于中国文化“走出去”。
2406	国际金融	经济学院	任选	3	微观经济学、宏观经济学、金融市场学	本课程研究国际间资金融通的各方面内容，包括国际间的货币运动、资本运动和信贷运动，以及支配国际金融关系变化和发展的国际和各国政治、经济社会因素。 具体内容有国际收支、外汇及外汇汇率、国际储备、外汇管理、国际贷币制度、国际金融市场等， 内容涉及国际金融基本理论、实务及政策。
2408	发展经济学	经济学院	任选	3	经济学原理，中级宏观经济学，中级微观经济学，	发展经济学以发展中国家经济为研究对象，研究发展中国家如何摆脱贫困状态得以发展成为人民生活水平普遍提高的现代经济的规律，研究发展的具体过程和条件、以及为早日实现经济、社会和体制变革所应制定的政策和战略。_x000D_ _x000D_ 该课程包括四篇共十章内容：_x000D_ 第一篇“导论”，包括两章，主要讨论发展经济学研究的对象和学习目的，介绍发展中国家的特征，讨论经济发展与经济增长的区别和联系。_x000D_ 第二篇“二元经济发展模型”，包括三章，主要探讨二元经济条件下农村富裕劳动力的转移和就业，工业化与农业部门发展的关系，中国二元经济结构转变进程及其面临的主要问题。_x000D_ 第三篇“现代经济增长理论”，包括三章，主要探讨物质资本积累、人口和人力资本积累、技术进步与经济增长的内在联系，分析中国经济增长的特征和趋势。_x000D_ 第四篇“经济发展的结构主义理论”，包括两章，主要探讨…
2425	电子商务	经济学院	全校任选	3		电子商务和信息技术的发展使“新经济”的特征日益突出，该经济模式以信息化和全球化为两大支柱。信息化推动了生产可能性边界的扩张、新经济特征的突出和经济增长乘数效应的扩大；全球化使网络贸易和网络金融并驾齐驱，克服了传统对外经贸关系的一些弊端，但也带来了一些新的风险甚至危机，倍受WTO等国际组织的高度关注。_x000D_ 本课程将系统地介绍电子商务领域各个方面的知识，以及电子商务所涉及到的基础经济学问题、经济伦理、制度建设等层面。具体包括七章的内容：电子商务与经济学、电子商务与新型市场结构和定价机制、电子商务与市场外部性及网络效用、电子商务与政府经济职能及非政府机制、电子商务与经济增长和商业周期、电子商务与经济伦理和制度建设、电子商务与企业实践和技术创新。_x000D_ _x000D_
2474	现代金融理论简史	经济学院	通选课	2	微观经济学和宏观经济学理论	《现代金融理论简史》从学说史角度系统讨论1950年代至今的主要金融概念、金融理论以及金融学派等。注重对货币和金融本质的理解，注重金融理论的内在逻辑传承以及对经济本身的重要影响。
3249	公共意大利语（一）	外国语学院	全校任选	3		为零基础本科生开设4学时的公共意大利语
2405	国际贸易	经济学院	专业必修	3	学生应先修《经济学原理》及《微观经济学》。《国际贸易》理论和政策部分主要使用的经济学方法是微观经济学的局部均衡分析和一般均衡分析，具备良好微观基础的学生，能更快更好地理解开放经济的贸易理论与政策分析。_x000D_ 学生如能学过《国际经济学》和《国际贸易实务》，有助于理解教学内容。_x000D_ 同时，《国际贸易》涉及到经济学与法学的结合，以及制度分析，学生如果能具备《法和经济学》、《公共选择》等领域的知识，对课程学习有益。_x000D_	作为各专业必修课，本课程将较为全面地讲授有关国际贸易实务、国际贸易政策、制度与组织、国际贸易基础理论等内容，通过本课程的学习，要求学生通晓有关的国际贸易惯例及其贸易政策，并能够进行一定的理论分析。_x000D_ _x000D_ 具体教学内容如下：_x000D_ 贸易理论 第一章 导论 _x000D_ 第二章 经典贸易理论思想 _x000D_ 第三章 经典贸易理论模型 _x000D_ 第四章 经典贸易理论的补充与拓展 _x000D_ 小结1： 贸易的基础与障碍 _x000D_ 理论部分测试 （占总成绩20%） _x000D_ 课堂讨论/作业讲评 （作业1占总成绩5%） _x000D_ 贸易政策 第五章 WTO概述 _x000D_ 第六章 关税和数量限制 _x000D_ 第七章 补贴、反补贴与反倾销 _x000D_ 第八章 其他非关税措施 _x000D_ 第九章 地区经济集团 _x000D_…
2449	日本经济	经济学院	任选	2	经济学原理	本课程主要介绍日本经济发展历程，分析日本经济运行机制的形成、作用及其变革，讨论日本经济增长的战略、日本经济发展的模式及其变迁、日本在世界经济中的地位以及中日经济关系。
2469	跨国公司管理	经济学院	任选	2		本课程为经济学院国际经济与贸易专业高年级本科生选修课，主要讲述跨国公司经营管理的基本原理与方法。通过本课程使学生了解与掌握跨国公司经营管理的主要问题，为进一步深入研究企业跨国经营问题及从事相关实际工作做准备。
2472	经济地理学	经济学院	限选	2	《经济学原理》	“经济地理学”是地理学的主要组成部分，是多数国家地理科学系统中最为发达的一门分支学科。经济地理学的发展和研究特征，一方面与经济活动的发展密切相关，另一方面又受到地理学、经济学等相关学科的重要影响。_x000D_ 作为一门独立的学科，经济地理学的出现不过只有百余年的历史。但是，它的发展却可追溯得更为久远。
3250	公共意大利语（二）	外国语学院	全校必修	3	公共意大利语（一）	4学时公共意大利语一课程
2484	货币经济学	经济学院	任选	2	高等数学_x000D_ _x000D_	本课程每年春季和秋季学期都开，内容根据授课老师具体安排，系统性的介绍市场经济、交换经济、流动性、货币的起源和演化。_x000D_ _x000D_ 内容包括：货币在交易中的作用，就是研究货币作为交易媒介对交易的影响。_x000D_ _x000D_ 本课程的研究方法具有广泛的应用，研究的对象包括货币的交易媒介作用，货币的成本，货币和银行，信用的相互关系 和货币政策等。
4080	公共英语（三）	外国语学院	全校任选	3		本课程通过读、写、听、说、译的等实践任务，培养学生具有较扎实的语言基础和较强的综合应用能力，养成自主学习的习惯，并将语言学习融会在理解、思考、探讨现实生活中的各种问题的过程中。
2468	专业英语	经济学院	限选	2	经济学原理	本课程的重点是学习基本的统计概念和方法，同时获得与实践数据科学项目合作的经验。 在课堂上，学生将使用R统计软件学习数据可视化和分析技术，使用多个数据集并接触应用的经济分析主题。 完成课程后，学生将能够：（1）阅读批判性的经济研究报告; （2）在自己的工作中使用统计方法; （3）撰写专业报告和可重复的研究; （4）进一步开展统计/计量经济学课程_x000D_
4081	公共英语（四）	外国语学院	全校任选	3	公共英语（三）	本课程在于培养学生综合运用英语的能力。通过语言基础训练和篇章讲解分析，使学生逐步提高语篇阅读理解能力，了解英语各种问题的表达方式和特点，扩大词汇量和熟悉英语常用句型，具备基本的口头和笔头表达能力。同时，教师鼓励学生积极参与课堂的各种语言交际活动，获得基本的交际技能，并达到听、说、读、写、译等技能的要求。_x000D_
2647	劳动经济学	光华管理学院	限选	3		为什么美国工人人均劳动年小时数1800，而欧洲只有1300多？为什么世界范围内高技能劳动力与低技能劳动力的工资差异最近30年不断上升？多念一年书，预期会使得你的收入增加多少？城市化的驱动力在哪里？这门课就是回答相关问题的。这是一门关于劳动经济学及政策分析的基础课程，属于入门和介绍性。这门课强调微观经济学理论的应用与利用简单计量工具进行实证研究。这门课比较注重增强学生的研究能力和政策分析能力。内容将主要包括劳动供给和需求，税收和福利政策，人力资本，健康，教育，收入分配不平等，劳动力流动，失业，企业内的劳动激励，人口变迁等。
3778	欧洲文学选读	外国语学院	任选	2		本门课程旨在帮助学生仔细阅读欧洲文学史上产生过深远影响的两部史诗——维吉尔的《埃涅阿斯记》和但丁的《神曲》，希望能使学生对于欧洲的古典传统和基督教传统有比较深入的了解。课本使用两部史诗的英译本，课堂教学全部使用英语，书面作业和考试都用英语。
3825	莎士比亚名篇赏析	外国语学院	通选课	2	大学英语课程，通过英语6级考试。英国简史	本课程是用英语讲授，面向全校高年级本科生开设的人文通选课。莎士比亚戏剧是西方文学的精华，也是英美国家许多大学的人文必修课，为北京大学的高年级本科生开设这门课程，直接用原文研读鉴赏部分莎士比亚戏剧的名篇名段，是十分必要的。_x000D_ 课程教学目的：本课程旨在提高本科生的西方人文素养和英语文学的欣赏能力。课程选取莎士比亚戏剧的原文名篇，辅以历史背景等材料的介绍，通过课堂讲授和讨论，使学生能够：1）增强对西方人文精神的了解，培养综合人文素质；2）对莎士比亚戏剧艺术有个基本的了解，扩大对西方经典艺术的知识占有和理解；3）用英文阅读欣赏莎士比亚的部分戏文，在一个较高的层次上自觉提高英语语言的接收和表述能力。_x000D_ 课程内容：莎士比亚戏剧名篇原文（以戏剧独白或一定长度的对白语段为主）共约50段，约1200-1500诗行，内容涉及悲剧、戏剧、历史剧和十四行诗。讲授中适当穿插戏剧梗概和英国文…
2426	中华人民共和国经济史	经济学院	通选课	2	经济学原理、中级微观经济学、中级宏观经济学、计量经济学	经济史是理论经济学的一个重要分支学科，其内容在于利用经济学方法分析历史变迁，解释重大历史事件背后的经济原因，进而从经济学角度阐释历史演变的规律。很多现代重大经济事件和经济政策都可以在历史上找到缩影，因此经济史可以为今天的经济发展提供某些借鉴。在经济学日益数理化的今天，经济史课程对于培养学生的经济学直觉有着重要作用。本课程利用经济学方法解释1949年以后中国发生的重大历史事件，特别是1978年改革开放之后的制度变迁。授课时将分阶段讲授与专题讲授相结合。_x000D_
2439	中国经济思想史	经济学院	任选	3		本课程主要从经济学视角探讨人类文明起源以来中国历代先贤对“资源有限而人欲无穷”之间矛盾的记录和思考。主要包括先秦诸子百家经济思想、自秦汉直至晚清各历史时期经济政策和相关人物经济思想等内容。
2726	中国金融市场与金融机构	光华管理学院	任选	2	无，鼓励学生现行学习基础金融知识。	本课程致力于帮助学生理解在美国和中国背景下的不同的金融市场和金融机构的整体运转。我们将会着重于讨论在不同金融市场上交易的金融产品，金融服务，以及金融工具，进而讨论这些产品的内在机制和特点，特别是关于产品的风险和收益的讨论。课程各部分都已美国市场为例进行分析一般的金融现象，随之讨论中国金融市场和金融机构的异同。
5589	公司财务管理	光华管理学院	专业必修	3		本课程为公司理财的初级课程，介绍基本观念与技术，建立财务决策之分析架构。
2738	技术创业中价值主张与商业模式设计	光华管理学院	限选	2		任何成功的商业都必须通过有效的商业模式为其客户创造价值。这个原则看似直白，用户价值主张的发现与商业模式的设计却是创业者，特别是技术创业者面临的最具挑战的课题。近半个世纪，技术创新的蓬勃发展推进了创新创业理论框架的研究。通过近二十年的经验研究，理论界对价值创造过程，特别是技术创新中的价值主张和商业模式设计的模式有了更为先进的把握。近年来，理论界提出了一系列工具帮助技术创业者有效的组织价值主张与商业模式的设计。_x000D_ _x000D_ 价值主张画布和商业模型画布这两个设计工具近年来在技术创业者中受到广泛的追捧和使用。但是，正确、有效的使用这两个工具来帮助技术创新企业发现有前景的创业机会并制定合理的创业计划并非易事。本课程将通过理论探讨，案例讲解与上手实验结合的方式讲解、演示、训练这两个工具在技术创业项目中的使用。课程的理论探讨环节将讲解技术创业的特殊性，深刻剖析两个工具的内在逻辑结构，…
2748	量化营销模型	光华管理学院	任选	2		随着大量数据的快速积累，越来越多的商业决策将由数据驱动。因此，对于数据进行量化分析而得到有价值信息的能力非常重要。 本课程将介绍在企业营销决策中广泛使用的一系列量化模型。 通过对于具体数据的分析练习，课程着重强调对这些模型的深刻理解以及将其应用于解决实际问题的能力。
2478	中国商业管理思想	经济学院	限选	2	先修课程为：<经济学原理>或<微观经济学>、<宏观经济学>	本课程面向本科学生,旨在讲授中国数千年来有关商业管理思想的演化、变革和发展,内容涵盖了商家学派、轻重论、善因论等古代优秀商业经济思想,近代山西商人经营管理思想,以及民国时期财政、金融等领域现代化思想.通过学习能够帮助学生们加深对当前中国经济改革过程中出现的各种经济问题的理解,启发对现实经济问题的关注和思考.
2760	营销中的行为科学	光华管理学院	任选	2		从动物到人类，从远古到现代，从幼年到老年，从感官世界到对价格的反应，它们蕴藏了怎样的行为规律？ 这些规律又如何被运用于营销中？本课程将从心理学视角，详细介绍行为科学如何帮助我们描述与理解市场行为，以及营销过程中所揭示的行为规律。我们将从行为科学的历史与研究范式开始，着重介绍心理学各个分支（认知、发展、神经科学等）与不同理论在营销策略和市场研究中的应用。另外，我们将探讨当下营销学中值得关注的问题，以及我们能否用已有的理论解释新的行为。课程内容将结合大量实证研究与现实案例，使学生理解行为科学对于营销的重要意义。
2761	体育营销	光华管理学院			营销学	以营销学的基本理论为基础，对企业体育营销策略的制定与实施，体育中介机构的运营机制，消费者行为特征及其影响因素等进行阐述和诠释，并结合相关案例的分析和学生完成作业，使学生理解并掌握一定的体育营销策略及其实施技巧。
2626	运营管理	光华管理学院	任选	2
5590	证券投资学	光华管理学院	专业必修	3		本课程严格对待安全投资和投资组合管理的核心概念和技能。 主要关注的是风险与收益之间的权衡，将以平均差异框架进行分析。 沿着这条线，资产定价的两个主要理论将被解释为：资本资产定价模型和套利定价理论。 对这两种理论的实证检验也将进行讨论。 本课程的先修课程是基础经济学，统计学和金融学。
2756	经济史与经济增长	光华管理学院	限选	3		我们审查了不同国家为促进经济增长和发展而采取的使其优势最大化- -并使其劣势最小化的战略。我们使用经济工具(理论和经验)来构建我们的分析。_x000D_ _x000D_ 本课程第一部分的大部分内容以菲律宾、冰岛和新加坡为例，着重于使国家人力资本存量价值最大化的战略。_x000D_ _x000D_ 课程的第二部分考察中国、印度和日本的经济增长，特别是考察它们经济加速的时机和性质，以及它们在保持高绩效方面面临的挑战。_x000D_ _x000D_ 本课程的第三部分侧重于作为经济增长的结果和作为增长业绩来源的制度。它认为继承机构的作用- -如南非和沙特阿拉伯的情况- -和以腐败形式出现的正式机构的失败。_x000D_ _x000D_ 课程的第四部分考虑我们如何能够，也许应该，衡量经济增长，考虑到环境，健康和福利，以及GDP。
4077	西方戏剧文学	外国语学院	任选	2		本课程将使学生广泛接触到西方戏剧文学：阿里斯托芬和索福克勒斯的古希腊戏剧；中世纪受难剧；莎士比亚时代的戏剧和查理二世王朝复辟时期的戏剧；直到易卜生、契诃夫和奥尼尔的自然主义戏剧；斯特林堡的表现主义戏剧；尤内斯库和阿尔比的荒诞派戏剧；再到现当代的西方剧作家，包括萨姆·谢帕德、哈罗德·品特和戴维·马梅特等。本课程的宗旨是通过对剧目和剧作家的深入学习，使学生对西方戏剧史有一个全面的了解。在了解西方戏剧的悠久历史和英语史上具有代表性的发展和演化的同时，学生也将通过对当代剧作家的学习深入了解当代西方文化和思想，同时通过当代剧作家使用的语言深入了解当代英美英语中的成语习语。
5421	景观美学	建筑与景观设计学院	全校任选	2		本课程使用大量艺术史和景观设计史的文献和图片，系统讲授和分析人对风景/景观的审美认知和艺术表达的历史，旨在帮助学生更好地理解历史上人们对于周遭环境的感知、想象和反省，培养学生对于风景艺术和景观审美的基本能力，也可对艺术史和景观史、建筑设计和城市规划以及相关专业的学生在有一定专业上的帮助。_x000D_ _x000D_ 本课程主要内容涉三个部分：_x000D_ 一、园林的发展与思想。_x000D_ 景观的问题从诞生之日开始，就同各个时代的哲学思想有着密不可分的关系。本课程将按照时间的次序，分别介绍古典时期的风景、中世纪园林、文艺复兴园林、巴洛克园林、英国风景园林和美国国家公园。_x000D_ 二、风景在绘画艺术中的表现。_x000D_ 景观设计和风景画的历史，无论是在审美经验还是哲学思想上，都有着高度的一致性。尤其是17世纪风景画星期以后，人类对风景和环境的认识有了迅速的发展。本课程将在上…
2230	近代西方哲学	哲学系	通选课	2		"近代西方哲学"将追溯西方哲学从笛卡尔到黑格尔的发展历程。从17世纪开始，西方哲学进入近代时期，一直延续到十九世纪。贯穿近代哲学的一条基本线索可以说是主体性原则。围绕这一主线，可以把近代哲学分为两个大的阶段：17和18世纪是第一个阶段，主要特征是围绕知识的来源、认识的方法和真理的标准等问题而展开的英国经验论与大陆唯理论之争。大陆唯理论的代表人物是笛卡尔、莱布尼茨和斯宾诺莎；英国经验论的主要代表是培根、霍布斯、洛克、贝克莱和休谟。18世纪末至19世纪中叶是第二个阶段，德国哲学家在不同程度上、以不同方式总结了前人的思想特别是经验论和唯理论之争，创立了以康德、费希特、谢林和黑格尔为代表的德国古典哲学。德国古典哲学家看到，自文艺复兴以后，人固然从神的束缚下解放出来，但17、18世纪机械论的宇宙观，再次使人的精神和主体性受制于自然界因果必然性。于是，他们再次为维护人的能动性、自主性和主体性而斗争。…
4752	情感智能机器人引论	信息科学技术学院	全校任选	2		强人工智能是人们长久以来孜孜以求的一个理想，智能机器人是这个理想的实物寄托，以各种形态出现在众多科幻文学、影视作品当中。智能机器人能够理解人类语言，听懂人的心声；能够看着人的眼睛，认知周围的环境；有感觉，更有反应和思考，还能够通过学习获得经验和成长。而情感能力对于智能机器人至关重要。如果缺乏情感理解和表达的能力，将很难使智能机器人与人自然交互，更不能主动识别人的负面情感并做出积极反应。_x000D_ 本门课程对情感智能机器人加以介绍，展示机器人的运动、感知、控制、智能以及体系结构，讲解情感的作用、表达、识别、调节与心理学基础，讨论机器人通过各种感知方式对人类的情感识别模型，最后探索机器人的情感调节方法。本门课程还包含使用乐高EV3搭建机器人的实践环节。_x000D_ 本门课程是面向全校本科生开设的一门引论课程，并不涉及复杂的数学、物理推理与运算，也不要求过高的计算机程序设计技能。主要探讨…
2500	投资理财	经济学院	任选	3	先修《会计学原理》或《投资银行学》、《公司财务》等课程，需要学生预先掌握一些财务知识。	投资是一个“钱生钱”的过程。现代人不论从事何种职业，都必须面对投资以及财富管理的问题。因为货币具有时间价值，且在纸币本位制度下，通货膨胀更加容易侵蚀个人的财富。如果不注重投资理财，则个人资产可能被“市场”自动地再分配。而绝大部分的理财活动与资本市场有关。投资银行与财富管理是资本市场一体下的两个方面，投资银行为卖方、财富管理为买方。俗话说“卖的永远比买的更聪明”，指得是金融市场的卖方因为使用了金融工程分析工具设计产品而更有充分信息，所以为了财富管理更加有效，有必要从卖方开始研究。该课程首先讲述投资银行中的改制上市、保荐人制度、企业评级制度、项目评估方法、资产证券化、整体上市、分拆上市、买壳上市、借壳上市、并购等内容，结合案例，试图给出对投资银行业务一个全面的了解。在此基础上，讨论货币的时间价值、投资组合的构建、投资环境的分析、投资工具的应用、投资收益与风险分析、制定财富管理策略、开发理财策…
985	Python语言基础及应用	地球与空间科学学院	全校任选	2	本课面向全校文理科编程零基础学生，无先修课程。	本课基于主讲教师在北京大学讲授数据结构与算法课（Python版）的多年教学实践经验，面向零编程基础的大学生和社会公众，全面讲授Python语言基础，培养学生计算思维的能力，并讲解Python语言中经典的扩展模块，让学生能用Python语言解决各种常见问题。_x000D_ 本课内容包括编程与计算思维、Python语言历史、开发环境、程序设计风格和语言整体概览、基本数据类型和容器类型、基本计算语句和控制流结构、函数定义与参数、若干基本扩展模块介绍与应用、面向对象编程、例外处理和生成器等高级语言特性、若干高级扩展模块的介绍与应用。_x000D_ 本课注重Python语言的实践与应用，在课程中穿插了生动案例和编程练习，引导学生积极建立计算思维模式，通过程序算法解决问题来加深对编程语言的学习体会。并具备进一步继续学习数据结构与算法、人工智能、大数据处理等课程的能力。
986	虚拟现实内容创作	地球与空间科学学院	全校任选	2	本课面向全校文理科学生，无先修课程。	以虚拟现实、增强现实及模拟仿真为内容的虚拟仿真技术，成为近年创新技术热点，2016年被称为VR（虚拟现实）元年，各种VR硬件和系统爆发式集中亮相，虚拟现实将在未来5到10年间颠覆众多行业。虚拟仿真可以应用到学术科研、教育培训、休闲旅游、城市规划、安防应急等众多涉及国计民生的领域。_x000D_ 本课程是公选课《虚拟仿真创新应用与实践》的平行延伸课程，介绍各种类别虚拟现实内容，并重点加强实践教学环节，讲授虚拟现实内容创作特点、工具平台和开发实践，提升学生的创新能力、实践能力和就业能力。
4609	Web技术概论	信息科学技术学院	任选	3	计算概论	这是一门概述性的课程，通过本课程学生能全面了解World Wide Web的软件体系结构和各类相关技术演变。_x000D_ 这也是一门在线课程，基本取消了课堂讲授，主要通过课件和论坛交流的方式教学。_x000D_ 内容覆盖Web协议概览，Web体系结构，HTML，Perl，PHP，Javascript，Java，XML，Web2.0等，每周都有相应的编程练习。_x000D_ 通过本课程，使学生对涉及的软件技术有第一手的编程实践经验，并提高学生基于互联网的自主学习能力。
4673	数字媒体技术基础	信息科学技术学院	任选	2	概率统计，算法设计与分析	使学生掌握数字媒体技术相关的基本概念和基本原理，掌握图像和视频分析的代表性算法及其应用，包括基元检测、图像分割、前景描述、背景建模、对象识别等五个方面。通过课程实践初步具备在数字媒体技术领域开展科研工作的能力，例如局部不变性描述子、平面视频转立体视频、运动目标检测与跟踪，理解这些热点与传统方面相比是如何突破和创新的，选择其中一个专题开展科研实践。_x000D_
4649	自动控制理论	信息科学技术学院	任选	2	线性代数_x000D_ 本课程旨在面向后续的《机器人》相关课程提供控制理论的基本概念和基本方法，_x000D_ 因此不要求先修电路原理、信号与系统等课程。_x000D_	本课程面向本科生高年级开设，旨在为后期机器人相关课程提供自动控制理论基本概念与方法，并介绍情感计算与情感机器人方法与系统。本课程课时安排理论与实践并重。在理论部分，重点讲授线性系统控制的基本概念和分析方法，以及PID控制器的理论与分析方法，同时介绍与机器人控制紧密相关的感知模块基本方法。实践部分安排了情感计算与机器人感知实践练习，要求学生能够结合理论在实体视觉平台下进行情感计算的实现与评估。
4650	机器感知实验	信息科学技术学院	任选	2	数字信号处理_x000D_ 安卓系统编程	1. 掌握数字信号处理基本算法_x000D_ _x000D_ 2. 掌握音频信号处理基本算法_x000D_ _x000D_ 3. 掌握图像信号处理基本算法_x000D_ _x000D_ 4. 掌握Android系统开发技术，并实现音频和图像信号处理的算法
4733	科技创新与创业	信息科学技术学院	选修	2	本课程对所有年级、所有专业的学生开放，无先修要求。	面对科技日新月异、社会急剧变迁的21世纪，只掌握专业上的一技之长，已难以适应瞬息万变的职场，也不足以获得充实、圆满的自我。有鉴于此, 在84级计算机系同学发起的“计算机系校友讲座基金”支持下，2008至2013年连续6年开设“职业规划与领导力发展”暑期课程，获得了选课学生的好评。近年来课程越来越偏向于创新创业的内容，因此从2016年春季，新设立了“科技创新与创业”的北大公选课。_x000D_ 课程旨在培养学生的创新思维，让学生了解产业分析、需求把握、产品设计、商业计划等基本创业流程，掌握团队建设、领导力培养等创业技能。课程以学生听讲座为主，邀请多位创业成功的杰出人生授课，穿插大量的课堂讨论，并辅以物联网、企业大数据、人工智能、高科技产业等实际案例分析。_x000D_ 实践环节以团队项目驱动，学生须亲自参与项目调研及开发工作，体验科技创业的激情与艰辛。本课还根据学生自己提出来的创新项目的特…
3103	中国政府与政治研究的理论与方法	政府管理学院	必修	3		本课程是为博士生开设的研究型专业课程。通过引导学生阅读和讨论中国政府与政治研究的重要著作和最新成果，将学生带入本学科所涉及的重要理论问题和研究前沿，并培养学生熟练的掌握中国政府与政治研究涉及的方法论问题。同时要求学生从宏观历史角度和微观行为角度进入到某一个研究议题，进行广泛的阅读和深入细化的研究。_x000D_ 学生必须在阅读的基础上参加每一次讨论，并写出讨论提纲。后半学期每人在与教师讨论的基础上选择一个议题，写出研究计划，期终完成一篇达到或接近学术发表水平的论文。_x000D_
3124	特别行政区政府与政治专题研究“一国两制”在香港的实践	政府管理学院	选修	3		◆ 通过考察香港问题的解决过程和香港回归后的变化，加深对"一国两制"理论的科学内涵及其重要意义的理解。_x000D_ ◆ 通过考察香港与内地政治经济关系的变迁，深入研究香港在国家发展大局中的地位、作用及其未来趋势。_x000D_ ◆ 通过历时性比较分析，研究香港行政管理体制、公共行政运作、市民政治参与的现状、问题及其发展方向。_x000D_ ◆ 通过考察香港选举政治和议会政治的发展过程，研究香港政治力量结构和政治关系的特点、问题及未来走向。_x000D_ ◆ 通过考察中央政府对港政策的历史，研究对港工作有关机制问题。_x000D_
5165	中国历史地理基础	城市与环境学院	选修	3
5517	中国马克思主义与当代	研究生院	必修	2		本课程为全校博士研究生必修的学位课程，旨在以马克思列宁主义、毛泽东思想和中国特色社会主义理论体系为指导,就当代中国与世界重大科技、经济、政治、文化等问题进行专题授课与研讨，要求博士生通过阅读马克思主义经典著作和中国共产党重要文献、听取专题讲座、提交听课报告和撰写课程论文等形式，坚持正确方向，把握科学方法，开阔学术视野，提高研究能力。
5548	研究生一外英语	研究生院	必修	2		为硕士一外英语免修生专设。
3116	比较政治学专题研究	政府管理学院	必修	3		比较政治学是政治学的五个基本学科之一。本课_x000D_ _x000D_ 程的教学目的是：通过对主要的分析范畴的界定和不同的实例类型的比较，探讨世界各主要_x000D_ _x000D_ 民族国家政治行为模式的异与同，以期对完善我国社会主义政治体制有所借鉴。_x000D_ 本课程的主要内容是：_x000D_ 一、比较政治学的发展；_x000D_ 二、民族国家的历时与共时比较；_x000D_ 三、阶级结构的统一性与差异性；_x000D_ 四、政治体制的类型与比较分析；_x000D_ 五、政治精英的共同品格及其各别特征（群体）；_x000D_ 六、政治参与的类型比较；_x000D_ 七、政治文化诸模式的比较研究；_x000D_ 八、政治腐败的比较研究；_x000D_ 九、政治发展的历时与共时比较。_x000D_ _x000D_
3121	政党学专题研究	政府管理学院	必修	3		作为现代政治过程的构成要素和社会性政治结构的主要形式，政党问题在政治学_x000D_ 学科建设中具有极为重要的地位与作用。本课程依据马克思主义政党理论的科学_x000D_ 指导与近现代中外政党活动的丰富实践，具体从下述方面实施教学：一、政党性质_x000D_ ，着重阐述政党的社会起源，阶级实质，基本分类及其在政治过程 的地位和作用_x000D_ 。二、政党结构，着重阐述各种政党内部的录用、组织、通讯决策结构及其制度_x000D_ 。三、政党功能，着重阐述政党利益聚集、利益表达、利益实现的一般功能，_x000D_ 以及无产阶级政党的特殊功能。四、政党运行，着重阐述各种政党内部的政策制定_x000D_ 、政策执行及其反馈、调控等具体活动过程。五、政党领袖，着重阐述政党领袖_x000D_ 人物的地位、作用、产生途径及其不同类型。六、政党文化，着重阐述价值信仰_x000D_ 体系及相应规范在政党…
5506	综合考试		必修	0		学科综合考试，博士研究生必修，考核结果为合格和不合格，可记入成绩单，不计学分
1616	老舍与现代中国文化	中国语言文学系	通选课	2		老舍是20世纪中国最重要的文学大师之一，他在小说、戏剧等领域都做出了一流的创造性贡献。他通过自己的创作对现代中国文化的建设进行了非常深入的探讨和思索。这些探寻的成果具有十分鲜明的独特性，他在传统与现代、中国与外国、东方与西方、精英与大众等关系上的思考对于今天的中国文化发展仍然具有极大的启发和指导意义。本课在讲解老舍的文化思想的同时，也从文学欣赏的角度讲解老舍作品的美学价值。
2264	国际政治概论	国际关系学院	专业必修	3		着重讲授有关国际政治的基本概念、分析框架、研究的基本方法，国际政治体系的形成演变，国家及国家利益、国际战略和对外政策等内容，进一步讨论国际关系中的冲突与合作、战争与和平，以及经济因素、民族宗教因素和国际组织等在国际政治中的作用及影响。通过相对全面的介绍和分析。_x000D_ _x000D_ 理论和历史部分：在进行理论铺垫和历史总结的基础上，对当前国际政治理论和国际关系研究领域出现的新现象、新问题和新特点加以分析、概括和深入的研究。_x000D_ 地区专题部分：引导同学们自觉运用所学理论和历史经验来分析、观察地区问题，并通过地区问题的研究进一步对已有理论的特性和历史问题进行分析。_x000D_
2270	国际关系史（下）	国际关系学院	限选	3	国际关系史（上）	本课程讲授自1945年以来国际关系的发展变化。主要内容包括：冷战的起源、冷战的扩展与缓和的出现、冷战时期的大国关系及重大国际事件、冷战时期的危机处理、冷战中的热战、民族解放运动与第三世界的崛起、社会主义国家之间的关系、西方国家之间的关系、战后世界经济体系的发展、战后国际组织的发展、冷战的结束及其对国际关系的影响以及冷战后国际关系中的一些新进展等。
2307	比较政治学	国际关系学院	任选	3		本课程旨在通过文献评述、专题讨论、个案研究等方法理解世界各国的政治变迁。主要探讨的问题有：政治现代化的起源与发展道路，民主制的诸类型，文化变迁的模式及其政治含义等。课程将结合对世界各国各地区有代表性的政治制度的介绍，帮助学生把握比较政治学的基本概念、基本理论，并了解这一领域的前沿问题。
2269	国际关系史（上）	国际关系学院	专业必修	3
2290	国际战略分析	国际关系学院	任选	3		本课程中“国际战略”的基本定义是：一个国家的政府围绕战争与和平问题的宏观对外政策规划，也可称为对外战略。其目的是维护国家的主权、领土完整和政治稳定，或是对外扩张领土或势力范围。它以军事和外交手段为核心手段。简单讲，是一国处理国家间战争与和平问题的军事和外交战略。本课程采用国际上通行的“要素分析模式”而非国内的“教科书模式”来分析国际战略，重点是分析影响国际战略的决定和执行的若干重大因素。该模式有助于更好地认识各要素对国际战略进程的影响，有助于更好地进行细致的微观分析，从而有助于学生更好地认识国际战略的基本动因，更全面和深入地认识国际战略的进程。主要是分析从地理（前三讲）、国内政治、资源和技术要素对战略进程的作用。_x000D_
2268	外交学	国际关系学院	任选	3		_x000D_ 外交学是国际研究的一门分支学科，以主权国家对外行使主权的外交行为为主要研究对象。这门课程主要介绍外交学理论、规范、制度以及外交实践的艺术等与外交实践有关的内容，并探讨这些内容是如何变迁的。
2272	中国政治概论	国际关系学院	专业必修	3		本课程为国际政治系本科基础课，系统介绍当代中国政治的重大问题。其中包括_x000D_ 四项基本原则，当代中国政府、中国的立法体制、中国的政治文化、中国政治体_x000D_ 制改革、公民的基本政治权利等几部分内容，通过对本课程的学习，使学生对当_x000D_ 代中国诸基本政治问题，有一个较明确和系统的了解。
2279	日本政治经济与外交	国际关系学院	限选	3	国际关系史、国际政治概论等。	本课程为专业限制性选修课，主要讲授战后日本的政治和外交以及社会情形，主要有战后初期美国对日本的占领与改造、战后日本的政治体制与政治改革、战后日本的经济增长及其模式、战后日本外交轨迹、战后日美关系、战后中日关系、战后日苏（俄）关系以及战后日本的同其他亚洲国家的关系等。
2292	国际组织与国际法	国际关系学院	任选	3	国关史、国际政治概论	国际组织与国际法是国际政治、国际关系与外交学专业本科学生的必修基础课程，主要讲授国际关系中国际组织与国际法的基本概念及其运作情况，并介绍一些国际组织与国际法规则的新发展，其重点在于能够通过国际组织和应用国际法来分析国际关系中出现的一些事件，明确国际组织与国际法在国际关系中所发挥的作用。其讲授内容主要为作为国际制度两大支柱的国际组织与国际法的基本概念和基本理论，主要国际组织的运作及其活动和作用，关于国家的国际法规则和国际交往中的有关规则，以及处理国际争端的一些规则等。_x000D_ _x000D_ _x000D_
2315	美国与东亚关系	国际关系学院	任选	3	本课程从东亚地区国际体系变迁的角度，阐述与分析自从1784年美国商船“中国皇后”号来华到今天的美国与东亚关系之历史演变过程。	本课程从东亚地区国际体系变迁的角度，阐述与分析自从1784年美国商船“中国皇后”号来华到今天的美国与东亚关系之历史演变过程。
2370	民族国家概论	国际关系学院	限选	3		本课程旨在引导学生了解民族国家的历史和理论，着重探讨现代民族国家的起源与扩展，评介民族主义研究中的主要范式，比较西欧与东亚民族主义的类型，以及讨论当代中国民族主义等问题。
2373	对外政策分析	国际关系学院	任选	3		介绍作为国际关系理论分支的外交政策分析学科的起源、发展、主要流派、发展现状和基本趋势，通过教师讲授和学生阅读不同流派的理论代表作品和有关案例研究，使学生掌握从不同层次对对外政策进行分析的模式和方法，培养学生将不同因素结合起来分析一个具体国家的具体外交政策或外交行为的能力，进而提高学生认识问题和分析问题的基本能力。
[truncated: 4,026 more rows]
