# Supplementary material for: DORIS: Personalized course recommendation system based on deep learning
Source: PLoS One. 2023 Jun 2;18(6):e0284687. doi: 10.1371/journal.pone.0284687 (PMC10237496; doi:10.1371/journal.pone.0284687)
Supplement: S1 Dataset — (ZIP) [file pone.0284687.s001.zip › datasetInChinese/CourseSelectionTable.xlsx]

## Sheet: Sheet1
StudedntId	AcademicYear	Semester	CourseId	CourseName	CourseCollege	Score
1115	18-19	1	146	高等数学 (B) (一)	国家发展研究院	81
1115	18-19	1	148	高等数学 (B) (一)习题课	经济学院
1115	18-19	1	654	普通化学习题课	工学院
1115	18-19	1	681	普通化学（B）	医学部教学办	72
1115	18-19	1	684	普通化学实验（B）	医学部教学办	83.5
1115	18-19	1	748	生理学	生命科学学院	85
1115	18-19	1	844	生理学实验	生命科学学院	75
1115	18-19	1	1656	大学国文	中国语言文学系	86
1115	18-19	1	3829	英美戏剧和电影	英语语言文学系	78
1115	18-19	1	4119	中国近现代史纲要	马克思主义学院	84
1115	18-19	1	5508	军事理论	学生工作部人民武装部	82
1115	18-19	2	149	高等数学 (B) (二)习题课	经济学院
1115	18-19	2	514	普通物理 (I)	化学与分子工程学院	0
1115	18-19	2	762	植物生物学	生命科学学院	85
1115	18-19	2	764	植物生物学实验	生命科学学院	83
1115	18-19	2	802	鸟类生态与保护	生命科学学院	84
1115	18-19	2	853	事业与人生	生命科学学院	89
1115	18-19	2	1582	中国神话研究	中国语言文学系	82
1115	18-19	2	4117	思想道德修养与法律基础	马克思主义学院	82
1115	18-19	2	4125	形势与政策	马克思主义学院	60
1115	18-19	2	4151	太极拳	体育教研部	92
1115	18-19	2	5513	思政实践	中国共产主义青年团北京大学委员会	60
1115	18-19	3	1862	美国史通论	历史学系	84
1115	19-20	1	515	普通物理 (II)	化学与分子工程学院	67
1115	19-20	1	643	有机化学 (B)	生命科学学院	71
1115	19-20	1	644	有机化学实验 (B)	医学部教学办	80
1115	19-20	1	1045	地震概论	地球与空间科学学院	84
1115	19-20	1	1558	现代汉语 (上)	中国语言文学系	77
1115	19-20	1	1640	经典讲读	中国语言文学系	78
1115	19-20	1	4122	毛泽东思想和中国特色社会主义理论体系概论	马克思主义学院	81
1115	19-20	1	4204	汉字太极与养生课	体育教研部	91
1115	19-20	1	4656	计算概论（B）	医学部教学办	71
1115	19-20	1	4666	计算概论（B）上机	医学部教学办
1115	19-20	2	147	高等数学 (B) (二)	生命科学学院	0
1115	19-20	2	744	细胞遗传发育前沿	生命科学学院	86
1115	19-20	2	745	遗传学	生命科学学院	88
1115	19-20	2	759	普通生态学	生命科学学院	87
1115	19-20	2	773	遗传学讨论	生命科学学院	86
1115	19-20	2	789	分子生物学实验	生命科学学院	86
1115	19-20	2	848	生物化学	生命科学学院	60
1115	19-20	2	849	生物化学实验	生命科学学院	83
1115	19-20	2	2845	法律导论	法学院	89
1115	19-20	2	4123	马克思主义基本原理概论	马克思主义学院	90
1115	19-20	3	3567	速成法语（零起点）	外国语学院	88
1115	20-21	1	167	线性代数 (B)	国家发展研究院	0
1115	20-21	1	740	细胞生物学	生命科学学院	92
1115	20-21	1	825	高级神经生物学	生命科学学院	95.6
1115	20-21	1	830	现代生物技术导论	生命科学学院	87
1115	20-21	1	1601	中国古代文化	中国语言文学系	83
1115	20-21	1	4217	导引与养生	体育教研部	84
1115	20-21	1	4368	“非遗”之首：昆曲	艺术学院	84.5
1115	20-21	1	4825	医学通识：信息时代的健康素养	信息科学技术学院	81
1115	20-21	1	5370	疾病侦探学	医学部教学办	84
1115	20-21	2	147	高等数学 (B) (二)	生命科学学院
1115	20-21	2	149	高等数学 (B) (二)习题课	经济学院
1115	20-21	2	167	线性代数 (B)	国家发展研究院
1115	20-21	2	168	线性代数 (B)习题	信息科学技术学院
1115	20-21	2	514	普通物理 (I)	化学与分子工程学院
1115	20-21	2	767	生物技术制药基础	生命科学学院
1115	20-21	2	768	生物学概念与途径	生命科学学院
1115	20-21	2	777	生物化学讨论课	生命科学学院
1115	20-21	2	1607	民间文学概论	中国语言文学系
1115	20-21	2	4366	世界著名博物馆艺术经典	艺术学院
1115	20-21	2	4618	数据结构与算法上机	物理学院
1115	20-21	3	788	生物统计	生命科学学院
1108	18-19	1	146	高等数学 (B) (一)	国家发展研究院	79
1108	18-19	1	148	高等数学 (B) (一)习题课	经济学院
1108	18-19	1	167	线性代数 (B)	国家发展研究院	66
1108	18-19	1	168	线性代数 (B)习题	信息科学技术学院
1108	18-19	1	654	普通化学习题课	工学院
1108	18-19	1	681	普通化学（B）	医学部教学办	89.5
1108	18-19	1	684	普通化学实验（B）	医学部教学办	82
1108	18-19	1	1045	地震概论	地球与空间科学学院	95
1108	18-19	1	3838	高级英语听说	英语语言文学系	86
1108	18-19	1	4119	中国近现代史纲要	马克思主义学院	87
1108	18-19	1	5508	军事理论	学生工作部人民武装部	81
1108	18-19	2	514	普通物理 (I)	化学与分子工程学院	78
1108	18-19	2	748	生理学	生命科学学院	82
1108	18-19	2	753	人类的性、生育与健康	生命科学学院	86
1108	18-19	2	844	生理学实验	生命科学学院	85
1108	18-19	2	1105	地球环境与人类社会	地球与空间科学学院	94
1108	18-19	2	4117	思想道德修养与法律基础	马克思主义学院	74
1108	18-19	2	4125	形势与政策	马克思主义学院	60
1108	18-19	2	4151	太极拳	体育教研部	97
1108	18-19	2	5513	思政实践	中国共产主义青年团北京大学委员会	60
1108	18-19	3	3868	高级英语口语	英语语言文学系	84
1108	18-19	3	5516	新时代我与祖国共奋进	中国共产主义青年团北京大学委员会	60
1108	19-20	1	515	普通物理 (II)	化学与分子工程学院	84
1108	19-20	1	643	有机化学 (B)	生命科学学院	95
1108	19-20	1	644	有机化学实验 (B)	医学部教学办	89
1108	19-20	1	740	细胞生物学	生命科学学院	86
1108	19-20	1	746	遗传学实验	生命科学学院	92
1108	19-20	1	805	植物与环境	生命科学学院	93
1108	19-20	1	1252	普通心理学	心理与认知科学学院	71
1108	19-20	1	2322	中苏关系及其对中国社会发展的影响	国际关系学院	84.5
1108	19-20	1	4122	毛泽东思想和中国特色社会主义理论体系概论	马克思主义学院	90
1108	19-20	1	4175	少林棍术	体育教研部	78
1108	19-20	1	4656	计算概论（B）	医学部教学办	95
1108	19-20	1	4666	计算概论（B）上机	医学部教学办
1108	19-20	2	147	高等数学 (B) (二)	生命科学学院	68
1108	19-20	2	507	人类生存发展与核科学	物理学院	94
1108	19-20	2	762	植物生物学	生命科学学院	66
1108	19-20	2	777	生物化学讨论课	生命科学学院	87
1108	19-20	2	848	生物化学	生命科学学院	60
1108	19-20	2	4216	骑行教育	体育教研部	60
1108	19-20	2	4315	中外名曲赏析	艺术学院	95
1108	19-20	2	4618	数据结构与算法上机	物理学院
1108	19-20	2	4657	数据结构与算法 (B)	物理学院	87
1108	19-20	3	788	生物统计	生命科学学院	88
1108	20-21	1	773	遗传学讨论	生命科学学院	94.5
1108	20-21	1	825	高级神经生物学	生命科学学院	95.4
1108	20-21	1	827	分子生物学	生命科学学院	91
1108	20-21	1	2431	经济学原理 (Ⅰ)	经济学院	94
1108	20-21	1	2432	经济学原理(Ⅰ)讨论课	经济学院
1108	20-21	1	4123	马克思主义基本原理概论	马克思主义学院	80
1108	20-21	1	4217	导引与养生	体育教研部	89
1108	20-21	1	4368	“非遗”之首：昆曲	艺术学院	84.5
1108	20-21	1	4370	敦煌的艺术	艺术学院	84.5
1108	20-21	1	5369	血管探秘	医学部教学办	94
1108	20-21	1	5370	疾病侦探学	医学部教学办	82
1108	20-21	2	642	物理化学 (B)	生命科学学院
1108	20-21	2	745	遗传学	生命科学学院
1108	20-21	2	768	生物学概念与途径	生命科学学院
1108	20-21	2	780	蛋白质的翻译后修饰及其调控功能	生命科学学院
1108	20-21	2	781	基因组生物学技术	生命科学学院
1108	20-21	2	789	分子生物学实验	生命科学学院
1108	20-21	2	808	分子病毒学	生命科学学院
1108	20-21	2	849	生物化学实验	生命科学学院
1108	20-21	2	852	生物数学建模	生命科学学院
1192	18-19	1	165	高等数学C (一)	医学部教学办	99
1192	18-19	1	1121	人文地理	城市与环境学院	91
1192	18-19	1	1138	自然地理概论	城市与环境学院	82
1192	18-19	1	1258	心理学概论	心理与认知科学学院	85.5
1192	18-19	1	1656	大学国文	中国语言文学系	94
1192	18-19	1	3853	英汉名作名译研读	英语语言文学系	84
1192	18-19	1	4117	思想道德修养与法律基础	马克思主义学院	93
1192	18-19	1	4125	形势与政策	马克思主义学院	60
1192	18-19	1	4656	计算概论（B）	医学部教学办	89
1192	18-19	1	4664	微电子学概论	信息科学技术学院	98
1192	18-19	1	5508	军事理论	学生工作部人民武装部	92
1192	18-19	2	166	高等数学C (二)	医学部教学办	82
1192	18-19	2	253	普通统计学	数学科学学院	81
1192	18-19	2	1060	太阳系中的有趣科学	地球与空间科学学院	91
1192	18-19	2	1112	经济地理学	城市与环境学院	85.5
1192	18-19	2	1602	小说的艺术	中国语言文学系	89
1192	18-19	2	1861	中世纪西欧社会史	历史学系	86
1192	18-19	2	3160	日本经济	政府管理学院	92
1192	18-19	2	3859	西方文化选读	英语语言文学系	87
1192	18-19	2	4119	中国近现代史纲要	马克思主义学院	89
1192	18-19	2	4151	太极拳	体育教研部	94
1192	18-19	2	5251	美术:素描与色彩	城市与环境学院	95
1192	18-19	2	5513	思政实践	中国共产主义青年团北京大学委员会	60
1192	18-19	3	1139	美术实习	城市与环境学院	60
1192	19-20	1	146	高等数学 (B) (一)	国家发展研究院	89
1192	19-20	1	167	线性代数 (B)	国家发展研究院	81
1192	19-20	1	1123	中外城市建设史	城市与环境学院	98
1192	19-20	1	1129	城市地理学	城市与环境学院	88
1192	19-20	1	1864	日本及日本人论	历史学系	82
1192	19-20	1	4122	毛泽东思想和中国特色社会主义理论体系概论	马克思主义学院	92
1192	19-20	1	4189	剑道	体育教研部	90
1192	19-20	1	4315	中外名曲赏析	艺术学院	98
1192	19-20	1	4887	经济学原理	国家发展研究院	94
1192	19-20	1	5253	建筑设计(一)	城市与环境学院	93
1192	19-20	2	147	高等数学 (B) (二)	生命科学学院	84
1192	19-20	2	149	高等数学 (B) (二)习题课	经济学院
1192	19-20	2	208	概率统计 (B)	元培学院	60
1192	19-20	2	1080	地理信息系统原理	地球与空间科学学院	86
1192	19-20	2	1130	城市经济学	城市与环境学院	93
1192	19-20	2	1132	城市社会学	城市与环境学院	92
1192	19-20	2	2822	外国宪法	法学院	94
1192	19-20	2	4123	马克思主义基本原理概论	马克思主义学院	80
1192	19-20	2	4902	中国改革专题	国家发展研究院	87
1192	19-20	2	5245	城乡社区空间规划与设计	城市与环境学院	90
1192	19-20	2	5247	城市规划原理（1）	城市与环境学院	88
1192	19-20	2	5255	城市生态与环境规划	城市与环境学院	90
1192	20-21	1	1119	文化地理学	城市与环境学院	98
1192	20-21	1	1122	人口地理	城市与环境学院	95
1192	20-21	1	1126	城市基础设施规划	城市与环境学院	88
1192	20-21	1	1133	房地产估价	城市与环境学院	84
1192	20-21	1	1136	城市社会地理学	城市与环境学院	93
1192	20-21	1	2133	哲学导论	哲学系	83.5
1192	20-21	1	4181	散打	体育教研部	93
1192	20-21	1	4904	中级宏观经济学	国家发展研究院	83
1192	20-21	1	4905	中级微观经济学	国家发展研究院	93
1192	20-21	1	5232	计量地理与规划系统工程学	城市与环境学院	89
1192	20-21	1	5248	城市规划原理（2）	城市与环境学院	88
1192	20-21	1	5257	城市道路与交通规划	城市与环境学院	92
1192	20-21	1	5262	现当代建筑	城市与环境学院	95
1192	20-21	2	1115	遥感基础与图象解译原理	城市与环境学院
1192	20-21	2	1125	城市总体规划 (课程设计)	城市与环境学院
1192	20-21	2	4205	拓展训练	体育教研部
1192	20-21	2	4891	中国经济专题	国家发展研究院
1192	20-21	2	4892	财务会计	国家发展研究院
1192	20-21	2	4906	计量经济学	国家发展研究院
1192	20-21	2	4927	教育经济学	国家发展研究院
1192	20-21	2	4940	教育经济学习题课	国家发展研究院
1192	20-21	2	5225	世界自然地理	城市与环境学院
1192	20-21	2	5240	城市形态学导论	城市与环境学院
1192	20-21	2	5256	风景名胜区规划	城市与环境学院
1192	20-21	2	5260	区域分析与区域规划	城市与环境学院
1192	20-21	2	5263	国土空间规划管理与法规	城市与环境学院
1192	20-21	3	1140	城乡地域空间认知实习	城市与环境学院
1192	20-21	3	5250	建筑设计(二)	城市与环境学院
1192	20-21	3	5266	综合社会实践实习	城市与环境学院
1193	18-19	1	165	高等数学C (一)	医学部教学办	96
1193	18-19	1	1121	人文地理	城市与环境学院	86
1193	18-19	1	1138	自然地理概论	城市与环境学院	80
1193	18-19	1	1256	大学生心理健康	心理与认知科学学院	88
1193	18-19	1	3888	博雅英语阅读	英语语言文学系	92
1193	18-19	1	4117	思想道德修养与法律基础	马克思主义学院	83
1193	18-19	1	4125	形势与政策	马克思主义学院	60
1193	18-19	1	4656	计算概论（B）	医学部教学办	88
1193	18-19	1	5224	普通地质学	城市与环境学院	89
1193	18-19	1	5508	军事理论	学生工作部人民武装部	88
1193	18-19	2	556	可再生能源与低碳社会	物理学院	60
1193	18-19	2	831	普通生物学(C)	生命科学学院	95.5
1193	18-19	2	1112	经济地理学	城市与环境学院	81
1193	18-19	2	1114	地貌学	城市与环境学院	84
1193	18-19	2	1656	大学国文	中国语言文学系	89
1193	18-19	2	2845	法律导论	法学院	90
1193	18-19	2	3838	高级英语听说	英语语言文学系	83
1193	18-19	2	4119	中国近现代史纲要	马克思主义学院	86
1193	18-19	2	4151	太极拳	体育教研部	88
1193	18-19	2	4267	西方音乐欣赏	艺术学院	100
1193	18-19	2	5251	美术:素描与色彩	城市与环境学院	83
1193	18-19	2	5513	思政实践	中国共产主义青年团北京大学委员会	0
1193	18-19	3	1139	美术实习	城市与环境学院	60
1193	18-19	3	1166	地貌实习	城市与环境学院	60
1193	18-19	3	5516	新时代我与祖国共奋进	中国共产主义青年团北京大学委员会	60
1193	19-20	1	146	高等数学 (B) (一)	国家发展研究院	74
1193	19-20	1	167	线性代数 (B)	国家发展研究院	77
1193	19-20	1	362	魅力机器人	工学院	87
1193	19-20	1	990	矿产资源经济概论	地球与空间科学学院	87
1193	19-20	1	1123	中外城市建设史	城市与环境学院	89.5
1193	19-20	1	1129	城市地理学	城市与环境学院	82
1193	19-20	1	2906	信息资源管理基础	信息管理系	85
1193	19-20	1	4123	马克思主义基本原理概论	马克思主义学院	87
1193	19-20	1	4175	少林棍术	体育教研部	96
1193	19-20	1	4887	经济学原理	国家发展研究院	83
1193	19-20	1	5369	血管探秘	医学部教学办	87
1193	19-20	2	147	高等数学 (B) (二)	生命科学学院	72
1193	19-20	2	149	高等数学 (B) (二)习题课	经济学院
1193	19-20	2	208	概率统计 (B)	元培学院	60
1193	19-20	2	609	简明量子力学	物理学院	100
1193	19-20	2	627	太空探索	地球与空间科学学院	92
1193	19-20	2	1080	地理信息系统原理	地球与空间科学学院	74
1193	19-20	2	4368	“非遗”之首：昆曲	艺术学院	90.5
1193	19-20	2	5245	城乡社区空间规划与设计	城市与环境学院	83
1193	20-21	1	1119	文化地理学	城市与环境学院	84
1193	20-21	1	1122	人口地理	城市与环境学院	79
1193	20-21	1	1126	城市基础设施规划	城市与环境学院	84
1193	20-21	1	1855	中国传统官僚政治制度	历史学系	84
1193	20-21	1	4922	中国财政前沿问题	国家发展研究院	95
1193	20-21	1	5232	计量地理与规划系统工程学	城市与环境学院	84
1193	20-21	1	5239	建设项目可行性研究	城市与环境学院	81
1193	20-21	1	5248	城市规划原理（2）	城市与环境学院	80
1193	20-21	1	5253	建筑设计(一)	城市与环境学院	82
1193	20-21	1	5257	城市道路与交通规划	城市与环境学院	83
1193	20-21	2	1102	中国古典园林赏析	城市与环境学院	82
1193	20-21	2	1125	城市总体规划 (课程设计)	城市与环境学院
1193	20-21	2	1130	城市经济学	城市与环境学院
1193	20-21	2	1147	旅游地理学	城市与环境学院
1193	20-21	2	3884	经典英美诗歌翻译与鉴赏	英语语言文学系
1193	20-21	2	4891	中国经济专题	国家发展研究院
1193	20-21	2	4905	中级微观经济学	国家发展研究院
1193	20-21	2	5255	城市生态与环境规划	城市与环境学院
1193	20-21	2	5256	风景名胜区规划	城市与环境学院
1193	20-21	2	5260	区域分析与区域规划	城市与环境学院
1193	20-21	2	5263	国土空间规划管理与法规	城市与环境学院
1193	20-21	3	1140	城乡地域空间认知实习	城市与环境学院
1193	20-21	3	5266	综合社会实践实习	城市与环境学院
1293	18-19	1	503	演示物理学	物理学院	92
1293	18-19	1	1828	中国古代史 (上)	历史学系	86
1293	18-19	1	1877	世界史通论	历史学系	83
1293	18-19	1	1878	外国历史文选（上）	历史学系	83
1293	18-19	1	1936	史学新生导学	历史学系	84
1293	18-19	1	3559	公共基础法语（一）	外国语学院	94
1293	18-19	1	4117	思想道德修养与法律基础	马克思主义学院	93
1293	18-19	2	753	人类的性、生育与健康	生命科学学院	88
1293	18-19	2	1258	心理学概论	心理与认知科学学院	85.5
1293	18-19	2	1879	外国历史文选（下）	历史学系	91.5
1293	18-19	2	1951	古代东方文明	历史学系	84
1293	18-19	2	1954	欧洲史	历史学系	89
1293	18-19	2	3881	英美经典散文节选阅读	英语语言文学系	89
1293	18-19	2	4125	形势与政策	马克思主义学院	60
1293	18-19	2	4660	文科计算机基础	信息科学技术学院	96
1293	18-19	2	5508	军事理论	学生工作部人民武装部	93
1293	18-19	2	5513	思政实践	中国共产主义青年团北京大学委员会	60
1293	19-20	1	146	高等数学 (B) (一)	国家发展研究院	89
1293	19-20	1	1830	中国近代史	历史学系	84
1293	19-20	1	1907	世界近现代史练习	历史学系	88
1293	19-20	1	1953	中世纪欧洲史	历史学系	85
1293	19-20	1	1956	美洲史	历史学系	99
1293	19-20	1	1960	外文历史史料选读（上）	历史学系	90.5
1293	19-20	1	3837	学术英语写作	英语语言文学系	91
1293	19-20	1	4123	马克思主义基本原理概论	马克思主义学院	91
1293	19-20	1	4306	艺术与审美	艺术学院	93
1293	19-20	1	4887	经济学原理	国家发展研究院	90
1293	19-20	2	147	高等数学 (B) (二)	生命科学学院	77
1293	19-20	2	149	高等数学 (B) (二)习题课	经济学院
1293	19-20	2	266	概率统计（B）	国家发展研究院	89
1293	19-20	2	1618	中文工具书	中国语言文学系	89.5
1293	19-20	2	1863	拉美国家现代化进程研究	历史学系	90
1293	19-20	2	1866	中美关系史	历史学系	90
1293	19-20	2	1881	社会调查与史学研究	历史学系	95
1293	19-20	2	1961	外文历史史料选读（下）	历史学系	84
1293	19-20	2	1982	日本史专题	历史学系	84
1293	19-20	2	4892	财务会计	国家发展研究院	88
1293	19-20	2	4904	中级宏观经济学	国家发展研究院	81
1293	20-21	1	167	线性代数 (B)	国家发展研究院	75
1293	20-21	1	1890	社会历史调查	历史学系	92
1293	20-21	1	2400	统计学	经济学院	91
1293	20-21	1	4122	毛泽东思想和中国特色社会主义理论体系概论	马克思主义学院	94
1293	20-21	1	4184	地板球	体育教研部	81
1293	20-21	1	4906	计量经济学	国家发展研究院	84.5
1293	20-21	1	4918	投资学	国家发展研究院	85
1293	20-21	2	1045	地震概论	地球与空间科学学院
1293	20-21	2	1847	18-19世纪欧洲	历史学系
1293	20-21	2	1937	学年论文	历史学系
1293	20-21	2	1963	外文历史名著选读（下）	历史学系
1293	20-21	2	2421	数理经济学	经济学院
1293	20-21	2	4151	太极拳	体育教研部
1293	20-21	2	4661	计算机实习	信息科学技术学院
1293	20-21	2	4833	问题求解与程序设计	信息科学技术学院
1293	20-21	2	4897	博弈与社会	国家发展研究院
1293	20-21	2	4905	中级微观经济学	国家发展研究院
1293	20-21	2	4938	中级微观经济学习题课	国家发展研究院
1293	20-21	2	4945	公共政策参与	国家发展研究院
1324	18-19	1	2005	感悟考古	考古文博学院	82
1324	18-19	1	2031	中国文物建筑导论	考古文博学院	87.5
1324	18-19	1	2038	建筑初步	考古文博学院	90.5
1324	18-19	1	2072	美术素描基础	考古文博学院	81
1324	18-19	1	4119	中国近现代史纲要	马克思主义学院	81
1324	18-19	1	4340	西方歌剧简史与名作赏析	艺术学院	92
1324	18-19	1	4660	文科计算机基础	信息科学技术学院	88
1324	18-19	1	5508	军事理论	学生工作部人民武装部	86
1324	18-19	2	503	演示物理学	物理学院	88.5
1324	18-19	2	1966	中国古代史	历史学系	79
1324	18-19	2	2039	建筑设计（一）	考古文博学院	95
1324	18-19	2	2073	美术色彩基础	考古文博学院	89
1324	18-19	2	2081	中国建筑史（上）	考古文博学院	84.5
1324	18-19	2	4117	思想道德修养与法律基础	马克思主义学院	84
1324	18-19	2	4125	形势与政策	马克思主义学院	60
1324	18-19	2	5513	思政实践	中国共产主义青年团北京大学委员会	60
1324	19-20	1	146	高等数学 (B) (一)	国家发展研究院	92.5
1324	19-20	1	148	高等数学 (B) (一)习题课	经济学院
1324	19-20	1	167	线性代数 (B)	国家发展研究院	75
1324	19-20	1	2040	建筑设计（二）	考古文博学院	86.5
1324	19-20	1	2043	计算机建筑制图	考古文博学院	89
1324	19-20	1	2074	现代建筑构造与结构选型	考古文博学院	84.5
1324	19-20	1	2082	中国建筑史（下）	考古文博学院	84
1324	19-20	2	147	高等数学 (B) (二)	生命科学学院	72
1324	19-20	2	149	高等数学 (B) (二)习题课	经济学院
1324	19-20	2	1073	数据库概论	地球与空间科学学院	84
1324	19-20	2	2028	外国建筑史	考古文博学院	84
1324	19-20	2	2041	建筑设计（三）	考古文博学院	88
1324	19-20	2	2044	中国传统建筑构造	考古文博学院	84
1324	19-20	2	2065	文化遗产学概论	考古文博学院	83
1324	19-20	2	2679	金融学概论	光华管理学院	60
1324	19-20	2	3821	实用英语词汇学	英语语言文学系	92
1324	19-20	2	4149	游泳	体育教研部	60
1324	19-20	3	985	Python语言基础及应用	地球与空间科学学院	84
1324	20-21	1	253	普通统计学	数学科学学院	78
1324	20-21	1	1119	文化地理学	城市与环境学院	84
1324	20-21	1	1850	欧洲文艺复兴	历史学系	91
1324	20-21	1	2036	考古学导论	考古文博学院	85
1324	20-21	1	2042	建筑设计（四）	考古文博学院	90
1324	20-21	1	2047	古罗马考古与艺术通论	考古文博学院	82.5
1324	20-21	1	3865	高级英语写作	英语语言文学系	84
1324	20-21	1	4122	毛泽东思想和中国特色社会主义理论体系概论	马克思主义学院	87
1324	20-21	1	4152	健美操	体育教研部	92
1324	20-21	2	2075	文化遗产踏查与测绘实习	考古文博学院
1324	20-21	2	2084	文化遗产保护实践	考古文博学院
1582	18-19	1	146	高等数学 (B) (一)	国家发展研究院	74
1582	18-19	1	148	高等数学 (B) (一)习题课	经济学院
1582	18-19	1	167	线性代数 (B)	国家发展研究院	85
1582	18-19	1	168	线性代数 (B)习题	信息科学技术学院
1582	18-19	1	2632	经济学	光华管理学院	88
1582	18-19	1	4445	从《清明上河图》看中国的艺术与历史	元培学院	84
1582	18-19	1	5508	军事理论	学生工作部人民武装部	99
1582	18-19	2	147	高等数学 (B) (二)	生命科学学院	42
1582	18-19	2	149	高等数学 (B) (二)习题课	经济学院
1582	18-19	2	2433	经济学原理 (Ⅱ)	经济学院	82
1582	18-19	2	2434	经济学原理(Ⅱ)讨论课	经济学院
1582	18-19	2	2436	政治经济学（下）	经济学院	81
1582	18-19	2	2657	财务会计	光华管理学院	75
1582	18-19	2	3881	英美经典散文节选阅读	英语语言文学系	81
1582	18-19	2	4125	形势与政策	马克思主义学院	60
1582	18-19	2	4152	健美操	体育教研部	90
1582	18-19	2	4421	中国近现代史纲要	元培学院	83
1582	18-19	2	4456	西方现代政治	元培学院	80
1582	18-19	2	5513	思政实践	中国共产主义青年团北京大学委员会	60
1582	19-20	1	2219	《庄子》精读	哲学系	87
1582	19-20	1	2401	微观经济学	经济学院	87
1582	19-20	1	2402	微观经济学“习题课”	经济学院
1582	19-20	1	2431	经济学原理 (Ⅰ)	经济学院	83.5
1582	19-20	1	2432	经济学原理(Ⅰ)讨论课	经济学院
1582	19-20	1	2435	政治经济学 (上)	经济学院	83.5
1582	19-20	1	3814	科技前沿英语	英语语言文学系	87
1582	19-20	1	4123	马克思主义基本原理概论	马克思主义学院	89
1582	19-20	1	4159	篮球	体育教研部	77
1582	19-20	1	4419	思想道德修养与法律基础	元培学院	84
1582	19-20	2	147	高等数学 (B) (二)	生命科学学院	67
1582	19-20	2	149	高等数学 (B) (二)习题课	经济学院
1582	19-20	2	208	概率统计 (B)	元培学院	60
1582	19-20	2	2403	宏观经济学	经济学院	94
1582	19-20	2	2404	宏观经济学“习题课”	经济学院
1582	19-20	2	2470	风险管理学	经济学院	88
1582	19-20	2	2496	保险学原理	经济学院	87
1582	19-20	2	4122	毛泽东思想和中国特色社会主义理论体系概论	马克思主义学院	76
1582	19-20	2	4204	汉字太极与养生课	体育教研部	60
1582	19-20	2	4906	计量经济学	国家发展研究院	88
1582	20-21	1	2415	保险精算	经济学院	84
1582	20-21	1	2450	公司金融	经济学院	83
1582	20-21	1	2501	保险经济学导论	经济学院	80
1582	20-21	1	2514	财产与责任保险	经济学院	78
1582	20-21	1	2519	保险资产管理	经济学院	88
1582	20-21	1	3048	中国社会研究	社会学系	92
1582	20-21	1	3325	公共基础日语（一）	外国语学院	97
1582	20-21	1	4216	骑行教育	体育教研部	92
1582	20-21	2	503	演示物理学	物理学院	90
1582	20-21	2	2488	企业风险管理	经济学院
1582	20-21	2	2515	人寿与健康保险	经济学院
1582	20-21	2	4661	计算机实习	信息科学技术学院
1582	20-21	2	4832	计算概论（C）	信息科学技术学院
1599	18-19	1	146	高等数学 (B) (一)	国家发展研究院	77
1599	18-19	1	148	高等数学 (B) (一)习题课	经济学院
1599	18-19	1	681	普通化学（B）	医学部教学办	77
1599	18-19	1	684	普通化学实验（B）	医学部教学办	80
1599	18-19	1	3822	英语名著与电影	英语语言文学系	80
1599	18-19	1	4419	思想道德修养与法律基础	元培学院	85
1599	18-19	1	4452	经济增长与经济波动：基本原理与中国案例	元培学院	86
1599	18-19	1	5508	军事理论	学生工作部人民武装部	98
1599	18-19	2	514	普通物理 (I)	化学与分子工程学院	83
1599	18-19	2	554	普通物理习题课	医学部教学办
1599	18-19	2	748	生理学	生命科学学院	85
1599	18-19	2	844	生理学实验	生命科学学院	77
1599	18-19	2	2208	《理想国》	哲学系	87
1599	18-19	2	2209	《理想国》讨论班	哲学系
1599	18-19	2	4125	形势与政策	马克思主义学院	60
1599	18-19	2	4151	太极拳	体育教研部	87
1599	18-19	2	4421	中国近现代史纲要	元培学院	91
1599	18-19	2	5513	思政实践	中国共产主义青年团北京大学委员会	60
1599	19-20	1	167	线性代数 (B)	国家发展研究院	81
1599	19-20	1	515	普通物理 (II)	化学与分子工程学院	81
1599	19-20	1	643	有机化学 (B)	生命科学学院	86
1599	19-20	1	644	有机化学实验 (B)	医学部教学办	80
1599	19-20	1	777	生物化学讨论课	生命科学学院	79
1599	19-20	1	848	生物化学	生命科学学院	93
1599	19-20	1	1045	地震概论	地球与空间科学学院	90
1599	19-20	1	2219	《庄子》精读	哲学系	82
1599	19-20	2	147	高等数学 (B) (二)	生命科学学院	84
1599	19-20	2	149	高等数学 (B) (二)习题课	经济学院
1599	19-20	2	740	细胞生物学	生命科学学院	60
1599	19-20	2	799	生物荧光成像	生命科学学院	83
1599	19-20	2	827	分子生物学	生命科学学院	60
1599	19-20	2	849	生物化学实验	生命科学学院	87
1599	19-20	2	3821	实用英语词汇学	英语语言文学系	83
1599	19-20	2	4181	散打	体育教研部	60
1599	20-21	1	750	生物统计学	生命科学学院	87
1599	20-21	1	791	神经发育与可塑性	生命科学学院	90.5
1599	20-21	1	825	高级神经生物学	生命科学学院	98.2
1599	20-21	1	3879	英美短篇小说文本分析与鉴赏	英语语言文学系	83
1599	20-21	1	4122	毛泽东思想和中国特色社会主义理论体系概论	马克思主义学院	89
1599	20-21	1	4656	计算概论（B）	医学部教学办	75
1599	20-21	1	4666	计算概论（B）上机	医学部教学办
1599	20-21	2	609	简明量子力学	物理学院	97
1599	20-21	2	745	遗传学	生命科学学院
1599	20-21	2	768	生物学概念与途径	生命科学学院
1599	20-21	2	773	遗传学讨论	生命科学学院
1599	20-21	2	780	蛋白质的翻译后修饰及其调控功能	生命科学学院
1599	20-21	2	781	基因组生物学技术	生命科学学院
1599	20-21	2	815	生命科学前沿文献阅读讨论（1）	生命科学学院
1599	20-21	2	820	生命科学前沿文献阅读讨论（6）	生命科学学院
1651	18-19	1	1337	广告学概论	新闻与传播学院	86
1651	18-19	1	3568	德语精读（一）	外国语学院	79
1651	18-19	1	3572	德语视听说（一）	外国语学院	86
1651	18-19	1	3585	德国文化史	外国语学院	83
1651	18-19	1	3591	德语国家国情课	外国语学院	84
1651	18-19	1	4119	中国近现代史纲要	马克思主义学院	80
1651	18-19	1	4125	形势与政策	马克思主义学院	60
1651	18-19	2	837	普通生物学(B)	医学部教学办	92
1651	18-19	2	1045	地震概论	地球与空间科学学院	85
1651	18-19	2	3569	德语精读（二）	外国语学院	72
1651	18-19	2	3573	德语视听说（二）	外国语学院	88
1651	18-19	2	3586	德语语言学导论（一）	外国语学院	83.5
1651	18-19	2	4117	思想道德修养与法律基础	马克思主义学院	80
1651	18-19	2	5508	军事理论	学生工作部人民武装部	85
1651	18-19	2	5513	思政实践	中国共产主义青年团北京大学委员会	60
1651	18-19	3	5516	新时代我与祖国共奋进	中国共产主义青年团北京大学委员会	60
1651	19-20	1	146	高等数学 (B) (一)	国家发展研究院	86
1651	19-20	1	148	高等数学 (B) (一)习题课	经济学院
1651	19-20	1	654	普通化学习题课	工学院
1651	19-20	1	681	普通化学（B）	医学部教学办	76
1651	19-20	1	684	普通化学实验（B）	医学部教学办	87
1651	19-20	1	763	动物生物学实验	生命科学学院	87
1651	19-20	1	766	动物生物学	生命科学学院	74
1651	19-20	1	4123	马克思主义基本原理概论	马克思主义学院	76
1651	19-20	1	4157	网球	体育教研部	98
1651	19-20	1	4267	西方音乐欣赏	艺术学院	88
1651	19-20	2	147	高等数学 (B) (二)	生命科学学院	62
1651	19-20	2	149	高等数学 (B) (二)习题课	经济学院
1651	19-20	2	514	普通物理 (I)	化学与分子工程学院	60
1651	19-20	2	554	普通物理习题课	医学部教学办
1651	19-20	2	702	定量分析化学实验	生命科学学院	82
1651	19-20	2	748	生理学	生命科学学院	60
1651	19-20	2	844	生理学实验	生命科学学院	74
1651	19-20	2	853	事业与人生	生命科学学院	92
1651	19-20	2	4151	太极拳	体育教研部	60
1651	19-20	2	4656	计算概论（B）	医学部教学办	99
1651	19-20	2	4666	计算概论（B）上机	医学部教学办
1651	20-21	1	532	基础物理实验	工学院	84
1651	20-21	1	643	有机化学 (B)	生命科学学院	83
1651	20-21	1	644	有机化学实验 (B)	医学部教学办	86
1651	20-21	1	848	生物化学	生命科学学院	79
1651	20-21	1	849	生物化学实验	生命科学学院	89
1651	20-21	1	4657	数据结构与算法 (B)	物理学院	79
1651	20-21	2	167	线性代数 (B)	国家发展研究院
1651	20-21	2	168	线性代数 (B)习题	信息科学技术学院
1651	20-21	2	642	物理化学 (B)	生命科学学院
1651	20-21	2	742	细胞生物学实验	生命科学学院
1651	20-21	2	745	遗传学	生命科学学院
1651	20-21	2	746	遗传学实验	生命科学学院
1651	20-21	2	827	分子生物学	生命科学学院
1651	20-21	2	855	大学生种植实践	生命科学学院
1651	20-21	2	856	创意性实践II	生命科学学院
1651	20-21	2	4206	壁球	体育教研部
1651	20-21	3	790	产业实习实践	生命科学学院
1656	18-19	1	1258	心理学概论	心理与认知科学学院	82
1656	18-19	1	3525	法语精读(一)	外国语学院	77
1656	18-19	1	3533	法语视听说（一）	外国语学院	81
1656	18-19	1	3553	法国历史	外国语学院	86
1656	18-19	1	3836	英语阅读	英语语言文学系	89
1656	18-19	1	4117	思想道德修养与法律基础	马克思主义学院	77
1656	18-19	1	4152	健美操	体育教研部	83
1656	18-19	1	4660	文科计算机基础	信息科学技术学院	81
1656	18-19	1	5566	医学发展概论	医学部教学办	60
1656	18-19	2	837	普通生物学(B)	医学部教学办	75
1656	18-19	2	3526	法语精读(二)	外国语学院	73
1656	18-19	2	3534	法语视听说（二）	外国语学院	82
1656	18-19	2	3550	法语泛读（一）	外国语学院	80
1656	18-19	2	3554	法语国家及地区概况	外国语学院	90
1656	18-19	2	4119	中国近现代史纲要	马克思主义学院	84
1656	18-19	2	4125	形势与政策	马克思主义学院	60
1656	18-19	2	4662	文科计算机专题	信息科学技术学院	77.5
1656	18-19	2	4766	电子游戏通论	信息科学技术学院	82.5
1656	18-19	2	5508	军事理论	学生工作部人民武装部	85
1656	18-19	2	5513	思政实践	中国共产主义青年团北京大学委员会	60
1656	19-20	1	146	高等数学 (B) (一)	国家发展研究院	93
1656	19-20	1	148	高等数学 (B) (一)习题课	经济学院
1656	19-20	1	654	普通化学习题课	工学院
1656	19-20	1	681	普通化学（B）	医学部教学办	72
1656	19-20	1	684	普通化学实验（B）	医学部教学办	74
1656	19-20	1	747	普通生物学实验	生命科学学院	85
1656	19-20	1	768	生物学概念与途径	生命科学学院	92
1656	19-20	1	1921	艺术史	历史学系	60
1656	19-20	1	3858	实用基础英语写作	英语语言文学系	85
1656	19-20	1	4123	马克思主义基本原理概论	马克思主义学院	83
1656	19-20	1	4177	击剑	体育教研部	94
1656	19-20	2	147	高等数学 (B) (二)	生命科学学院	68
1656	19-20	2	149	高等数学 (B) (二)习题课	经济学院
1656	19-20	2	514	普通物理 (I)	化学与分子工程学院	60
1656	19-20	2	554	普通物理习题课	医学部教学办
1656	19-20	2	702	定量分析化学实验	生命科学学院	83
1656	19-20	2	748	生理学	生命科学学院	60
1656	19-20	2	844	生理学实验	生命科学学院	72
1656	19-20	2	4184	地板球	体育教研部	60
1656	19-20	2	4306	艺术与审美	艺术学院	96
1656	19-20	2	4656	计算概论（B）	医学部教学办	98
1656	19-20	2	4666	计算概论（B）上机	医学部教学办
1656	20-21	1	515	普通物理 (II)	化学与分子工程学院	61
1656	20-21	1	554	普通物理习题课	医学部教学办
1656	20-21	1	643	有机化学 (B)	生命科学学院	65
1656	20-21	1	644	有机化学实验 (B)	医学部教学办	84
1656	20-21	1	744	细胞遗传发育前沿	生命科学学院
1656	20-21	1	848	生物化学	生命科学学院	66
1656	20-21	1	849	生物化学实验	生命科学学院	86
1656	20-21	1	4122	毛泽东思想和中国特色社会主义理论体系概论	马克思主义学院	83
1656	20-21	2	532	基础物理实验	工学院
1656	20-21	2	642	物理化学 (B)	生命科学学院
1656	20-21	2	745	遗传学	生命科学学院
1656	20-21	2	746	遗传学实验	生命科学学院
1656	20-21	2	990	矿产资源经济概论	地球与空间科学学院
1656	20-21	2	3061	自杀社会问题研究	社会学系
1656	20-21	2	3865	高级英语写作	英语语言文学系
1656	20-21	2	4618	数据结构与算法上机	物理学院
1656	20-21	2	4657	数据结构与算法 (B)	物理学院
1656	20-21	3	758	海滨生物学综合实习	生命科学学院
1663	18-19	1	591	大气概论	物理学院	91
1663	18-19	1	1045	地震概论	地球与空间科学学院	91
1663	18-19	1	1656	大学国文	中国语言文学系	86
1663	18-19	1	3629	西班牙语口语（一）	外国语学院	84
1663	18-19	1	3643	西班牙语语音	外国语学院	86
1663	18-19	1	3645	西班牙历史和文化概论	外国语学院	85
1663	18-19	1	3654	西班牙语精读（一）	外国语学院	74
1663	18-19	1	4117	思想道德修养与法律基础	马克思主义学院	84
1663	18-19	1	4125	形势与政策	马克思主义学院	60
1663	18-19	1	4152	健美操	体育教研部	97
1663	18-19	1	4659	文科计算机基础实验班	信息科学技术学院	86.5
1663	18-19	2	1258	心理学概论	心理与认知科学学院	83
1663	18-19	2	2679	金融学概论	光华管理学院	90
1663	18-19	2	3624	西班牙语视听（一）	外国语学院	85
1663	18-19	2	3630	西班牙语口语（二）	外国语学院	85
1663	18-19	2	3646	拉丁美洲历史和文化概论	外国语学院	78
1663	18-19	2	3655	西班牙语精读（二）	外国语学院	78
1663	18-19	2	4119	中国近现代史纲要	马克思主义学院	88
1663	18-19	2	4159	篮球	体育教研部	98
1663	18-19	2	5508	军事理论	学生工作部人民武装部	87
1663	18-19	2	5513	思政实践	中国共产主义青年团北京大学委员会	60
1663	18-19	3	3652	西班牙文化纵览	外国语学院	95
1663	18-19	3	4403	Python编程：从新手到专家之路	元培学院	91
1663	18-19	3	5516	新时代我与祖国共奋进	中国共产主义青年团北京大学委员会	60
1663	19-20	1	146	高等数学 (B) (一)	国家发展研究院	85
1663	19-20	1	148	高等数学 (B) (一)习题课	经济学院
1663	19-20	1	654	普通化学习题课	工学院
1663	19-20	1	681	普通化学（B）	医学部教学办	77
1663	19-20	1	684	普通化学实验（B）	医学部教学办	87
1663	19-20	1	747	普通生物学实验	生命科学学院	85
1663	19-20	1	768	生物学概念与途径	生命科学学院	84
1663	19-20	1	838	普通生物学	生命科学学院	79
1663	19-20	1	3824	英国传统诗歌精华	英语语言文学系	83
1663	19-20	1	4291	合唱基础的理论与实践	艺术学院	80
1663	19-20	1	5218	生态学基础与应用	城市与环境学院	84
1663	19-20	2	147	高等数学 (B) (二)	生命科学学院	60
1663	19-20	2	149	高等数学 (B) (二)习题课	经济学院
1663	19-20	2	514	普通物理 (I)	化学与分子工程学院	60
1663	19-20	2	554	普通物理习题课	医学部教学办
1663	19-20	2	701	定量分析化学	生命科学学院	60
1663	19-20	2	702	定量分析化学实验	生命科学学院	83
1663	19-20	2	748	生理学	生命科学学院	60
1663	19-20	2	844	生理学实验	生命科学学院	84
1663	19-20	2	853	事业与人生	生命科学学院	91
1663	19-20	2	4656	计算概论（B）	医学部教学办	89
1663	19-20	2	4666	计算概论（B）上机	医学部教学办
1663	19-20	2	5306	中国能源与环境挑战	环境科学与工程学院	90
1663	19-20	3	1862	美国史通论	历史学系	89.5
1663	20-21	1	532	基础物理实验	工学院	84
1663	20-21	1	643	有机化学 (B)	生命科学学院	70
1663	20-21	1	644	有机化学实验 (B)	医学部教学办	82
1663	20-21	1	795	扫描电镜下的美育实践	生命科学学院	85
1663	20-21	1	848	生物化学	生命科学学院	71
1663	20-21	1	849	生物化学实验	生命科学学院	90
1663	20-21	1	4123	马克思主义基本原理概论	马克思主义学院	81
1663	20-21	1	4157	网球	体育教研部	90
1663	20-21	1	4825	医学通识：信息时代的健康素养	信息科学技术学院	95
1663	20-21	1	4887	经济学原理	国家发展研究院	78
1663	20-21	2	167	线性代数 (B)	国家发展研究院
1663	20-21	2	168	线性代数 (B)习题	信息科学技术学院
1663	20-21	2	642	物理化学 (B)	生命科学学院
1663	20-21	2	745	遗传学	生命科学学院
1663	20-21	2	746	遗传学实验	生命科学学院
1663	20-21	2	789	分子生物学实验	生命科学学院
1663	20-21	2	827	分子生物学	生命科学学院
1663	20-21	2	856	创意性实践II	生命科学学院
1663	20-21	2	1105	地球环境与人类社会	地球与空间科学学院
1663	20-21	2	4618	数据结构与算法上机	物理学院
1663	20-21	2	4657	数据结构与算法 (B)	物理学院
1663	20-21	2	4904	中级宏观经济学	国家发展研究院
1663	20-21	2	4937	中级宏观经济学习题课	国家发展研究院
1663	20-21	3	788	生物统计	生命科学学院
1672	18-19	1	167	线性代数 (B)	国家发展研究院	0
1672	18-19	1	650	化学与社会	化学与分子工程学院	92
1672	18-19	1	1045	地震概论	地球与空间科学学院	93
1672	18-19	1	3301	基础日语 (一)	外国语学院	74
1672	18-19	1	4152	健美操	体育教研部	95
1672	18-19	2	748	生理学	生命科学学院	85
1672	18-19	2	844	生理学实验	生命科学学院	84
1672	18-19	2	1105	地球环境与人类社会	地球与空间科学学院	91
1672	18-19	2	3888	博雅英语阅读	英语语言文学系	68
1672	18-19	2	4117	思想道德修养与法律基础	马克思主义学院	83
1672	18-19	2	4125	形势与政策	马克思主义学院	60
1672	18-19	2	4163	体育舞蹈	体育教研部	97
1672	18-19	2	4290	舞蹈概论	艺术学院	84
1672	18-19	2	4315	中外名曲赏析	艺术学院	94
1672	18-19	2	4353	西方美术史	艺术学院	87
1672	18-19	2	5508	军事理论	学生工作部人民武装部	95
1672	18-19	2	5513	思政实践	中国共产主义青年团北京大学委员会	60
1672	19-20	1	146	高等数学 (B) (一)	国家发展研究院	0
1672	19-20	1	148	高等数学 (B) (一)习题课	经济学院
1672	19-20	1	654	普通化学习题课	工学院
1672	19-20	1	681	普通化学（B）	医学部教学办	0
1672	19-20	1	684	普通化学实验（B）	医学部教学办	82
1672	19-20	1	747	普通生物学实验	生命科学学院	88
1672	19-20	1	838	普通生物学	生命科学学院	0
1672	19-20	1	1258	心理学概论	心理与认知科学学院	0
1672	19-20	1	4119	中国近现代史纲要	马克思主义学院	0
1672	19-20	1	4184	地板球	体育教研部	98
1672	19-20	2	147	高等数学 (B) (二)	生命科学学院	0
1672	19-20	2	149	高等数学 (B) (二)习题课	经济学院
1672	19-20	2	514	普通物理 (I)	化学与分子工程学院	71
1672	19-20	2	554	普通物理习题课	医学部教学办
1672	19-20	2	2822	外国宪法	法学院	84
1672	19-20	2	4119	中国近现代史纲要	马克思主义学院	92
1672	20-21	1	515	普通物理 (II)	化学与分子工程学院	80
1672	20-21	1	532	基础物理实验	工学院	84
1672	20-21	1	644	有机化学实验 (B)	医学部教学办	81
1672	20-21	1	777	生物化学讨论课	生命科学学院	84
1672	20-21	1	4656	计算概论（B）	医学部教学办	79.5
1672	20-21	1	4666	计算概论（B）上机	医学部教学办
1672	20-21	1	4887	经济学原理	国家发展研究院	78
1672	20-21	1	4892	财务会计	国家发展研究院	82
1672	20-21	2	167	线性代数 (B)	国家发展研究院
1672	20-21	2	168	线性代数 (B)习题	信息科学技术学院
1672	20-21	2	701	定量分析化学	生命科学学院
1672	20-21	2	702	定量分析化学实验	生命科学学院
1672	20-21	2	848	生物化学	生命科学学院
1672	20-21	2	849	生物化学实验	生命科学学院
1672	20-21	2	855	大学生种植实践	生命科学学院
1672	20-21	2	1258	心理学概论	心理与认知科学学院
1672	20-21	2	4123	马克思主义基本原理概论	马克思主义学院
1672	20-21	2	4206	壁球	体育教研部
1672	20-21	2	4657	数据结构与算法 (B)	物理学院
1672	20-21	3	790	产业实习实践	生命科学学院
1680	18-19	1	1100	现当代建筑赏析	城市与环境学院	82
1680	18-19	1	3273	基础韩国（朝鲜）语 (一)	外国语学院	87
1680	18-19	1	3277	韩（朝鲜）半岛概况	外国语学院	83
1680	18-19	1	3285	韩国（朝鲜）语视听说（一）	外国语学院	95
1680	18-19	1	3823	英语词汇与英美文化	英语语言文学系	84
1680	18-19	1	4117	思想道德修养与法律基础	马克思主义学院	80
1680	18-19	1	4125	形势与政策	马克思主义学院	60
1680	18-19	1	4152	健美操	体育教研部	88
1680	18-19	2	1045	地震概论	地球与空间科学学院	98
1680	18-19	2	1105	地球环境与人类社会	地球与空间科学学院	90
1680	18-19	2	1197	发展心理学	心理与认知科学学院	88
1680	18-19	2	3274	基础韩国（朝鲜）语 (二)	外国语学院	81
1680	18-19	2	3286	韩国（朝鲜）语视听说（二）	外国语学院	90
1680	18-19	2	3857	英美戏剧概况	英语语言文学系	82
1680	18-19	2	4119	中国近现代史纲要	马克思主义学院	87
1680	18-19	2	5508	军事理论	学生工作部人民武装部	92
1680	18-19	2	5513	思政实践	中国共产主义青年团北京大学委员会	60
1680	19-20	1	151	线性代数 (C)	数学科学学院	86
1680	19-20	1	1194	社会冲突与管理	心理与认知科学学院	86
1680	19-20	1	1196	心理统计(1)	心理与认知科学学院	84
1680	19-20	1	1224	普通心理学讨论班	心理与认知科学学院
1680	19-20	1	1246	心理统计I 上机	心理与认知科学学院
1680	19-20	1	1252	普通心理学	心理与认知科学学院	83
1680	19-20	1	2230	近代西方哲学	哲学系	79
1680	19-20	1	4267	西方音乐欣赏	艺术学院	95
1680	19-20	2	147	高等数学 (B) (二)	生命科学学院	71
1680	19-20	2	149	高等数学 (B) (二)习题课	经济学院
1680	19-20	2	208	概率统计 (B)	元培学院	60
1680	19-20	2	513	普通物理	医学部教学办	60
1680	19-20	2	554	普通物理习题课	医学部教学办
1680	19-20	2	1199	人格心理学	心理与认知科学学院	83
1680	19-20	2	1209	心理学史	心理与认知科学学院	60
1680	19-20	2	1233	心理统计（2）	心理与认知科学学院	89
1680	19-20	2	3059	民族与社会	社会学系	81
1680	19-20	2	4149	游泳	体育教研部	60
1680	20-21	1	146	高等数学 (B) (一)	国家发展研究院	77
1680	20-21	1	1168	实验心理学实验	心理与认知科学学院	87
1680	20-21	1	1189	实验心理学	心理与认知科学学院	89.5
1680	20-21	1	4123	马克思主义基本原理概论	马克思主义学院	86
1680	20-21	1	4656	计算概论（B）	医学部教学办	89
1680	20-21	1	4887	经济学原理	国家发展研究院	87
1680	20-21	1	4892	财务会计	国家发展研究院	0
1680	20-21	2	1187	CNS解剖	心理与认知科学学院
1680	20-21	2	1210	教育心理学	心理与认知科学学院
1680	20-21	2	1248	生理学	心理与认知科学学院
1680	20-21	2	3855	商务沟通与表达	英语语言文学系
1680	20-21	2	4122	毛泽东思想和中国特色社会主义理论体系概论	马克思主义学院
1680	20-21	2	4163	体育舞蹈	体育教研部
1680	20-21	2	4618	数据结构与算法上机	物理学院
1680	20-21	2	4657	数据结构与算法 (B)	物理学院
1680	20-21	2	4892	财务会计	国家发展研究院
1680	20-21	2	4904	中级宏观经济学	国家发展研究院
1686	18-19	1	3365	泰语教程（一）	外国语学院	77
1686	18-19	1	3369	泰国文化和社会	外国语学院	94
1686	18-19	1	4117	思想道德修养与法律基础	马克思主义学院	77
1686	18-19	1	4159	篮球	体育教研部	98
1686	18-19	1	4659	文科计算机基础实验班	信息科学技术学院	92
1686	18-19	1	4887	经济学原理	国家发展研究院	76
1686	18-19	2	190	数学分析 (II)习题	数学科学学院
1686	18-19	2	1258	心理学概论	心理与认知科学学院	81.5
1686	18-19	2	1656	大学国文	中国语言文学系	84
1686	18-19	2	3363	泰国历史	外国语学院	86.5
1686	18-19	2	3366	泰语教程（二）	外国语学院	90
1686	18-19	2	4119	中国近现代史纲要	马克思主义学院	82
1686	18-19	2	4125	形势与政策	马克思主义学院	60
1686	18-19	2	5508	军事理论	学生工作部人民武装部	74
1686	18-19	2	5513	思政实践	中国共产主义青年团北京大学委员会	60
1686	18-19	3	623	公共物理学	物理学院	89
1686	18-19	3	4403	Python编程：从新手到专家之路	元培学院	90
1686	18-19	3	5516	新时代我与祖国共奋进	中国共产主义青年团北京大学委员会	60
1686	19-20	1	146	高等数学 (B) (一)	国家发展研究院	95.5
1686	19-20	1	148	高等数学 (B) (一)习题课	经济学院
1686	19-20	1	654	普通化学习题课	工学院
1686	19-20	1	681	普通化学（B）	医学部教学办	85
1686	19-20	1	684	普通化学实验（B）	医学部教学办	89
1686	19-20	1	747	普通生物学实验	生命科学学院	87
1686	19-20	1	768	生物学概念与途径	生命科学学院	90
1686	19-20	1	838	普通生物学	生命科学学院	81
1686	19-20	1	1350	世界电影史	新闻与传播学院	81
1686	19-20	1	4158	足球	体育教研部	90
1686	19-20	2	147	高等数学 (B) (二)	生命科学学院	72
1686	19-20	2	149	高等数学 (B) (二)习题课	经济学院
1686	19-20	2	514	普通物理 (I)	化学与分子工程学院	60
1686	19-20	2	554	普通物理习题课	医学部教学办
1686	19-20	2	701	定量分析化学	生命科学学院	60
1686	19-20	2	702	定量分析化学实验	生命科学学院	85
1686	19-20	2	748	生理学	生命科学学院	60
1686	19-20	2	4123	马克思主义基本原理概论	马克思主义学院	87
1686	19-20	2	4153	乒乓球	体育教研部	60
1686	19-20	2	4656	计算概论（B）	医学部教学办	98
1686	19-20	2	4666	计算概论（B）上机	医学部教学办
1686	20-21	1	515	普通物理 (II)	化学与分子工程学院	81
1686	20-21	1	532	基础物理实验	工学院	86
1686	20-21	1	554	普通物理习题课	医学部教学办
1686	20-21	1	644	有机化学实验 (B)	医学部教学办	90
1686	20-21	1	777	生物化学讨论课	生命科学学院	92
1686	20-21	1	848	生物化学	生命科学学院	74
1686	20-21	1	849	生物化学实验	生命科学学院	84
1686	20-21	1	992	自然资源与社会发展	地球与空间科学学院	87
1686	20-21	1	3883	美国政治制度	英语语言文学系	92
1686	20-21	2	167	线性代数 (B)	国家发展研究院
1686	20-21	2	168	线性代数 (B)习题	信息科学技术学院
1686	20-21	2	642	物理化学 (B)	生命科学学院
1686	20-21	2	745	遗传学	生命科学学院
1686	20-21	2	746	遗传学实验	生命科学学院
1686	20-21	2	773	遗传学讨论	生命科学学院
1686	20-21	2	828	神经生物学	生命科学学院
1686	20-21	2	4151	太极拳	体育教研部	88
1686	20-21	2	4618	数据结构与算法上机	物理学院
1686	20-21	2	4657	数据结构与算法 (B)	物理学院
1686	20-21	3	758	海滨生物学综合实习	生命科学学院
1694	18-19	1	146	高等数学 (B) (一)	国家发展研究院	61
1694	18-19	1	148	高等数学 (B) (一)习题课	经济学院
1694	18-19	1	654	普通化学习题课	工学院
1694	18-19	1	681	普通化学（B）	医学部教学办	53
1694	18-19	1	684	普通化学实验（B）	医学部教学办	82
1694	18-19	1	748	生理学	生命科学学院	64
1694	18-19	1	768	生物学概念与途径	生命科学学院	80
1694	18-19	1	844	生理学实验	生命科学学院	75
1694	18-19	1	1258	心理学概论	心理与认知科学学院	69.5
1694	18-19	1	1747	中国民俗与社会生活	中国语言文学系	64
1694	18-19	1	4152	健美操	体育教研部	78
1694	18-19	2	514	普通物理 (I)	化学与分子工程学院	31
1694	18-19	2	554	普通物理习题课	医学部教学办
1694	18-19	2	762	植物生物学	生命科学学院	60
1694	18-19	2	764	植物生物学实验	生命科学学院	84
1694	18-19	2	1245	社会心理学(B)	心理与认知科学学院	72
1694	18-19	2	1347	汉语修辞学	新闻与传播学院	84
1694	18-19	2	1737	中国现代文学(下)	中国语言文学系	55
1694	18-19	2	3821	实用英语词汇学	英语语言文学系	80
1694	19-20	1	379	面向复杂性的系统思维	工学院	82
1694	19-20	1	515	普通物理 (II)	化学与分子工程学院	0
1694	19-20	1	532	基础物理实验	工学院	78
1694	19-20	1	643	有机化学 (B)	生命科学学院	64
1694	19-20	1	644	有机化学实验 (B)	医学部教学办	66
1694	19-20	1	681	普通化学（B）	医学部教学办	60
1694	19-20	1	1986	中国古代史B（上）	历史学系	75
1694	19-20	2	147	高等数学 (B) (二)	生命科学学院	42
1694	19-20	2	167	线性代数 (B)	国家发展研究院	47
1694	19-20	2	514	普通物理 (I)	化学与分子工程学院	71
1694	19-20	2	1741	中国当代文学作品（下）	中国语言文学系	85
1694	19-20	2	3051	人类学导论	社会学系	60
1694	19-20	2	3861	希腊罗马神话赏析	英语语言文学系	80
1694	19-20	2	4353	西方美术史	艺术学院	90
1694	20-21	1	515	普通物理 (II)	化学与分子工程学院	36
1694	20-21	1	554	普通物理习题课	医学部教学办
1694	20-21	1	740	细胞生物学	生命科学学院	34
1694	20-21	1	742	细胞生物学实验	生命科学学院	80
1694	20-21	1	777	生物化学讨论课	生命科学学院	80
1694	20-21	1	848	生物化学	生命科学学院	61
1694	20-21	1	849	生物化学实验	生命科学学院	77
1694	20-21	1	3866	英语语境中的中国历史与文化	英语语言文学系	74
1694	20-21	1	4283	中国电影史	艺术学院	82
1694	20-21	2	147	高等数学 (B) (二)	生命科学学院
1694	20-21	2	167	线性代数 (B)	国家发展研究院
1694	20-21	2	642	物理化学 (B)	生命科学学院
1694	20-21	2	746	遗传学实验	生命科学学院
1694	20-21	2	827	分子生物学	生命科学学院
1694	20-21	2	829	药理学基础	生命科学学院
1694	20-21	2	1561	古代汉语 (下)	中国语言文学系
1694	20-21	2	4183	瑜伽	体育教研部
2255	19-20	1	146	高等数学 (B) (一)	国家发展研究院	79
2255	19-20	1	148	高等数学 (B) (一)习题课	经济学院
2255	19-20	1	638	今日化学	化学与分子工程学院	96
2255	19-20	1	652	普通化学	化学与分子工程学院	85.5
2255	19-20	1	653	普通化学实验	化学与分子工程学院	86
2255	19-20	1	654	普通化学习题课	工学院
2255	19-20	1	3861	希腊罗马神话赏析	英语语言文学系	85
2255	19-20	1	4119	中国近现代史纲要	马克思主义学院	84
2255	19-20	1	4155	羽毛球	体育教研部	88
2255	19-20	1	4656	计算概论（B）	医学部教学办	82
2255	19-20	1	4666	计算概论（B）上机	医学部教学办
2255	19-20	1	5508	军事理论	学生工作部人民武装部	88
2255	19-20	1	5514	思想政治实践（上）	中国共产主义青年团北京大学委员会	60
2255	19-20	2	147	高等数学 (B) (二)	生命科学学院	89
2255	19-20	2	149	高等数学 (B) (二)习题课	经济学院
2255	19-20	2	514	普通物理 (I)	化学与分子工程学院	60
2255	19-20	2	554	普通物理习题课	医学部教学办
2255	19-20	2	634	化学实验室安全技术	化学与分子工程学院	85
2255	19-20	2	657	有机化学 (一)	化学与分子工程学院	89.5
2255	19-20	2	690	有机化学实验	化学与分子工程学院	85
2255	19-20	2	701	定量分析化学	生命科学学院	86
2255	19-20	2	4117	思想道德修养与法律基础	马克思主义学院	89
2255	19-20	2	4125	形势与政策	马克思主义学院
2255	19-20	2	4151	太极拳	体育教研部	60
2255	19-20	2	5515	思想政治实践（下）	中国共产主义青年团北京大学委员会	60
2255	20-21	1	515	普通物理 (II)	化学与分子工程学院	83.5
2255	20-21	1	532	基础物理实验	工学院	88
2255	20-21	1	541	基础天文	物理学院	94
2255	20-21	1	554	普通物理习题课	医学部教学办
2255	20-21	1	646	物理有机化学	化学与分子工程学院	94
2255	20-21	1	658	有机化学 (二)	化学与分子工程学院	90
2255	20-21	1	665	生命化学基础	化学与分子工程学院	88
2255	20-21	1	667	中级有机化学	化学与分子工程学院	93
2255	20-21	1	1045	地震概论	地球与空间科学学院	95
2255	20-21	1	3854	高级英语阅读	英语语言文学系	80
2255	20-21	2	510	大气科学导论	物理学院
2255	20-21	2	633	结构化学	化学与分子工程学院
2255	20-21	2	670	立体化学	化学与分子工程学院
2255	20-21	2	695	化学信息检索	化学与分子工程学院	95
2255	20-21	2	700	结构化学讨论班	化学与分子工程学院
2255	20-21	2	703	物理化学（一）	化学与分子工程学院
2255	20-21	2	4202	定向与徒步运动	体育教研部
2255	20-21	2	4267	西方音乐欣赏	艺术学院
2255	20-21	2	5203	大气环境导论	城市与环境学院
2259	19-20	1	146	高等数学 (B) (一)	国家发展研究院	67
2259	19-20	1	148	高等数学 (B) (一)习题课	经济学院
2259	19-20	1	638	今日化学	化学与分子工程学院	88
2259	19-20	1	652	普通化学	化学与分子工程学院	90
2259	19-20	1	653	普通化学实验	化学与分子工程学院	89
2259	19-20	1	654	普通化学习题课	工学院
2259	19-20	1	3884	经典英美诗歌翻译与鉴赏	英语语言文学系	86
2259	19-20	1	4117	思想道德修养与法律基础	马克思主义学院	75
2259	19-20	1	4656	计算概论（B）	医学部教学办	96
2259	19-20	1	4666	计算概论（B）上机	医学部教学办
2259	19-20	1	5508	军事理论	学生工作部人民武装部	96
2259	19-20	1	5514	思想政治实践（上）	中国共产主义青年团北京大学委员会	60
2259	19-20	2	147	高等数学 (B) (二)	生命科学学院	63
2259	19-20	2	149	高等数学 (B) (二)习题课	经济学院
2259	19-20	2	514	普通物理 (I)	化学与分子工程学院	60
2259	19-20	2	554	普通物理习题课	医学部教学办
2259	19-20	2	634	化学实验室安全技术	化学与分子工程学院	87
2259	19-20	2	657	有机化学 (一)	化学与分子工程学院	60
2259	19-20	2	659	有机化学习题课	化学与分子工程学院
2259	19-20	2	690	有机化学实验	化学与分子工程学院	93
2259	19-20	2	701	定量分析化学	生命科学学院	91
2259	19-20	2	837	普通生物学(B)	医学部教学办	82
2259	19-20	2	4119	中国近现代史纲要	马克思主义学院	89
2259	19-20	2	5515	思想政治实践（下）	中国共产主义青年团北京大学委员会	60
2259	20-21	1	515	普通物理 (II)	化学与分子工程学院	74
2259	20-21	1	532	基础物理实验	工学院	84
2259	20-21	1	554	普通物理习题课	医学部教学办
2259	20-21	1	658	有机化学 (二)	化学与分子工程学院	92
2259	20-21	1	660	仪器分析	化学与分子工程学院	93
2259	20-21	1	661	仪器分析实验	化学与分子工程学院	91
2259	20-21	1	667	中级有机化学	化学与分子工程学院	99
2259	20-21	1	671	中级分析化学	化学与分子工程学院	95
2259	20-21	1	692	中级有机化学实验	化学与分子工程学院	92
2259	20-21	1	4125	形势与政策	马克思主义学院
2259	20-21	1	5510	孙子兵法导读	学生工作部人民武装部	80
2259	20-21	2	541	基础天文	物理学院
2259	20-21	2	633	结构化学	化学与分子工程学院
2259	20-21	2	645	无机化学实验	化学与分子工程学院
2259	20-21	2	695	化学信息检索	化学与分子工程学院	91
2259	20-21	2	700	结构化学讨论班	化学与分子工程学院
2259	20-21	2	703	物理化学（一）	化学与分子工程学院
2259	20-21	2	740	细胞生物学	生命科学学院
2259	20-21	2	768	生物学概念与途径	生命科学学院
2259	20-21	2	4177	击剑	体育教研部	95
2382	19-20	1	146	高等数学 (B) (一)	国家发展研究院	93
2382	19-20	1	148	高等数学 (B) (一)习题课	经济学院
2382	19-20	1	654	普通化学习题课	工学院
2382	19-20	1	681	普通化学（B）	医学部教学办	82
2382	19-20	1	684	普通化学实验（B）	医学部教学办	78
2382	19-20	1	747	普通生物学实验	生命科学学院	81
2382	19-20	1	768	生物学概念与途径	生命科学学院	80
2382	19-20	1	838	普通生物学	生命科学学院	87.5
2382	19-20	1	3884	经典英美诗歌翻译与鉴赏	英语语言文学系	84
2382	19-20	1	4119	中国近现代史纲要	马克思主义学院	83
2382	19-20	1	4125	形势与政策	马克思主义学院
2382	19-20	1	5508	军事理论	学生工作部人民武装部	95
2382	19-20	1	5514	思想政治实践（上）	中国共产主义青年团北京大学委员会	60
2382	19-20	2	147	高等数学 (B) (二)	生命科学学院	49
2382	19-20	2	149	高等数学 (B) (二)习题课	经济学院
2382	19-20	2	514	普通物理 (I)	化学与分子工程学院	86
2382	19-20	2	554	普通物理习题课	医学部教学办
2382	19-20	2	701	定量分析化学	生命科学学院	60
2382	19-20	2	702	定量分析化学实验	生命科学学院	74
2382	19-20	2	748	生理学	生命科学学院	60
2382	19-20	2	844	生理学实验	生命科学学院	82
2382	19-20	2	2845	法律导论	法学院	84
2382	19-20	2	4117	思想道德修养与法律基础	马克思主义学院	72
2382	19-20	2	4338	中国流行音乐流变	艺术学院	90
2382	19-20	2	5515	思想政治实践（下）	中国共产主义青年团北京大学委员会	60
2382	19-20	3	4485	新生教育实践课程	元培学院	60
2382	20-21	1	515	普通物理 (II)	化学与分子工程学院	79
2382	20-21	1	554	普通物理习题课	医学部教学办
2382	20-21	1	643	有机化学 (B)	生命科学学院	70
2382	20-21	1	644	有机化学实验 (B)	医学部教学办	79
2382	20-21	1	744	细胞遗传发育前沿	生命科学学院
2382	20-21	1	787	创意性实践	生命科学学院	90
2382	20-21	1	848	生物化学	生命科学学院	82
2382	20-21	1	849	生物化学实验	生命科学学院	84
2382	20-21	1	4153	乒乓球	体育教研部	84
2382	20-21	1	4656	计算概论（B）	医学部教学办	92
2382	20-21	1	4666	计算概论（B）上机	医学部教学办
2382	20-21	2	147	高等数学 (B) (二)	生命科学学院
2382	20-21	2	149	高等数学 (B) (二)习题课	经济学院
2382	20-21	2	532	基础物理实验	工学院
2382	20-21	2	642	物理化学 (B)	生命科学学院
2382	20-21	2	745	遗传学	生命科学学院
2382	20-21	2	746	遗传学实验	生命科学学院
2382	20-21	2	827	分子生物学	生命科学学院
2382	20-21	2	1045	地震概论	地球与空间科学学院
2382	20-21	2	4122	毛泽东思想和中国特色社会主义理论体系概论	马克思主义学院
2382	20-21	2	4184	地板球	体育教研部
2382	20-21	3	758	海滨生物学综合实习	生命科学学院
2382	20-21	3	794	衰老生物学	生命科学学院
2383	19-20	1	146	高等数学 (B) (一)	国家发展研究院	95.5
2383	19-20	1	148	高等数学 (B) (一)习题课	经济学院
2383	19-20	1	654	普通化学习题课	工学院
2383	19-20	1	681	普通化学（B）	医学部教学办	78
2383	19-20	1	684	普通化学实验（B）	医学部教学办	89
2383	19-20	1	747	普通生物学实验	生命科学学院	89
2383	19-20	1	768	生物学概念与途径	生命科学学院	88
2383	19-20	1	838	普通生物学	生命科学学院	85
2383	19-20	1	4119	中国近现代史纲要	马克思主义学院	81
2383	19-20	1	4125	形势与政策	马克思主义学院	60
2383	19-20	1	4315	中外名曲赏析	艺术学院	95
2383	19-20	1	5508	军事理论	学生工作部人民武装部	93
2383	19-20	1	5514	思想政治实践（上）	中国共产主义青年团北京大学委员会	60
2383	19-20	2	147	高等数学 (B) (二)	生命科学学院	60
2383	19-20	2	149	高等数学 (B) (二)习题课	经济学院
2383	19-20	2	514	普通物理 (I)	化学与分子工程学院	79
2383	19-20	2	554	普通物理习题课	医学部教学办
2383	19-20	2	701	定量分析化学	生命科学学院	60
2383	19-20	2	702	定量分析化学实验	生命科学学院	90
2383	19-20	2	749	生理学实验	生命科学学院	91
2383	19-20	2	762	植物生物学	生命科学学院	88
2383	19-20	2	845	生理学	生命科学学院	60
2383	19-20	2	3839	英语听说	英语语言文学系	89
2383	19-20	2	4117	思想道德修养与法律基础	马克思主义学院	87
2383	19-20	2	4152	健美操	体育教研部	60
2383	19-20	2	5515	思想政治实践（下）	中国共产主义青年团北京大学委员会	60
2383	19-20	3	794	衰老生物学	生命科学学院	89
2383	19-20	3	1045	地震概论	地球与空间科学学院	94
2383	20-21	1	515	普通物理 (II)	化学与分子工程学院	81
2383	20-21	1	554	普通物理习题课	医学部教学办
2383	20-21	1	643	有机化学 (B)	生命科学学院	81
2383	20-21	1	644	有机化学实验 (B)	医学部教学办	83
2383	20-21	1	777	生物化学讨论课	生命科学学院	93
2383	20-21	1	848	生物化学	生命科学学院	83
2383	20-21	1	849	生物化学实验	生命科学学院	87
2383	20-21	1	4206	壁球	体育教研部	91
2383	20-21	1	4286	经典昆曲欣赏	艺术学院	88
2383	20-21	1	4656	计算概论（B）	医学部教学办	84
2383	20-21	1	4666	计算概论（B）上机	医学部教学办
2383	20-21	2	745	遗传学	生命科学学院
2383	20-21	2	746	遗传学实验	生命科学学院
2383	20-21	2	755	近代分子生物学史话	生命科学学院
2383	20-21	2	767	生物技术制药基础	生命科学学院
2383	20-21	2	853	事业与人生	生命科学学院
2383	20-21	2	3051	人类学导论	社会学系
2383	20-21	2	3858	实用基础英语写作	英语语言文学系
2383	20-21	2	4123	马克思主义基本原理概论	马克思主义学院
2383	20-21	2	4618	数据结构与算法上机	物理学院
2383	20-21	2	4657	数据结构与算法 (B)	物理学院
2383	20-21	3	788	生物统计	生命科学学院
2384	19-20	1	146	高等数学 (B) (一)	国家发展研究院	93
2384	19-20	1	148	高等数学 (B) (一)习题课	经济学院
2384	19-20	1	654	普通化学习题课	工学院
2384	19-20	1	681	普通化学（B）	医学部教学办	87
2384	19-20	1	684	普通化学实验（B）	医学部教学办	81.5
2384	19-20	1	747	普通生物学实验	生命科学学院	86
2384	19-20	1	768	生物学概念与途径	生命科学学院	90
2384	19-20	1	838	普通生物学	生命科学学院	93
2384	19-20	1	3823	英语词汇与英美文化	英语语言文学系	84.5
2384	19-20	1	4119	中国近现代史纲要	马克思主义学院	83
2384	19-20	1	4125	形势与政策	马克思主义学院	60
2384	19-20	1	5508	军事理论	学生工作部人民武装部	93
2384	19-20	1	5514	思想政治实践（上）	中国共产主义青年团北京大学委员会	60
2384	19-20	2	147	高等数学 (B) (二)	生命科学学院	69
2384	19-20	2	149	高等数学 (B) (二)习题课	经济学院
2384	19-20	2	514	普通物理 (I)	化学与分子工程学院	73.5
2384	19-20	2	554	普通物理习题课	医学部教学办
2384	19-20	2	702	定量分析化学实验	生命科学学院	88
2384	19-20	2	748	生理学	生命科学学院	60
2384	19-20	2	844	生理学实验	生命科学学院	84
2384	19-20	2	1258	心理学概论	心理与认知科学学院	87.5
2384	19-20	2	4117	思想道德修养与法律基础	马克思主义学院	80
2384	19-20	2	4151	太极拳	体育教研部	60
2384	19-20	2	4485	新生教育实践课程	元培学院	60
2384	19-20	2	5515	思想政治实践（下）	中国共产主义青年团北京大学委员会	60
2384	19-20	3	803	生命的逻辑	生命科学学院	96
2384	20-21	1	515	普通物理 (II)	化学与分子工程学院	81
2384	20-21	1	554	普通物理习题课	医学部教学办
2384	20-21	1	643	有机化学 (B)	生命科学学院	87
2384	20-21	1	644	有机化学实验 (B)	医学部教学办	84
2384	20-21	1	777	生物化学讨论课	生命科学学院	95
2384	20-21	1	848	生物化学	生命科学学院	91
2384	20-21	1	849	生物化学实验	生命科学学院	88
2384	20-21	1	3876	英语创意表达-TED演讲视听说	英语语言文学系	81
2384	20-21	1	4123	马克思主义基本原理概论	马克思主义学院	85
2384	20-21	1	4656	计算概论（B）	医学部教学办	88
2384	20-21	1	4666	计算概论（B）上机	医学部教学办
2384	20-21	2	167	线性代数 (B)	国家发展研究院
2384	20-21	2	168	线性代数 (B)习题	信息科学技术学院
2384	20-21	2	532	基础物理实验	工学院
2384	20-21	2	642	物理化学 (B)	生命科学学院
2384	20-21	2	701	定量分析化学	生命科学学院
2384	20-21	2	740	细胞生物学	生命科学学院
2384	20-21	2	742	细胞生物学实验	生命科学学院
2384	20-21	2	4122	毛泽东思想和中国特色社会主义理论体系概论	马克思主义学院
2384	20-21	2	4159	篮球	体育教研部	84
2384	20-21	2	4618	数据结构与算法上机	物理学院
2384	20-21	2	4657	数据结构与算法 (B)	物理学院
2384	20-21	3	788	生物统计	生命科学学院
2385	19-20	1	146	高等数学 (B) (一)	国家发展研究院	99
2385	19-20	1	148	高等数学 (B) (一)习题课	经济学院
2385	19-20	1	654	普通化学习题课	工学院
2385	19-20	1	681	普通化学（B）	医学部教学办	86
2385	19-20	1	684	普通化学实验（B）	医学部教学办	81
2385	19-20	1	747	普通生物学实验	生命科学学院	84
2385	19-20	1	768	生物学概念与途径	生命科学学院	94
2385	19-20	1	838	普通生物学	生命科学学院	87
2385	19-20	1	3888	博雅英语阅读	英语语言文学系	81
2385	19-20	1	4119	中国近现代史纲要	马克思主义学院	81
2385	19-20	1	4125	形势与政策	马克思主义学院	60
2385	19-20	1	5508	军事理论	学生工作部人民武装部	92
2385	19-20	1	5514	思想政治实践（上）	中国共产主义青年团北京大学委员会	60
2385	19-20	2	147	高等数学 (B) (二)	生命科学学院	74
2385	19-20	2	149	高等数学 (B) (二)习题课	经济学院
2385	19-20	2	514	普通物理 (I)	化学与分子工程学院	88
2385	19-20	2	554	普通物理习题课	医学部教学办
2385	19-20	2	701	定量分析化学	生命科学学院	60
2385	19-20	2	702	定量分析化学实验	生命科学学院	76
2385	19-20	2	748	生理学	生命科学学院	60
2385	19-20	2	844	生理学实验	生命科学学院	87
2385	19-20	2	4117	思想道德修养与法律基础	马克思主义学院	80
2385	19-20	2	4157	网球	体育教研部	60
2385	19-20	2	5515	思想政治实践（下）	中国共产主义青年团北京大学委员会	60
2385	19-20	3	623	公共物理学	物理学院	88
2385	19-20	3	4485	新生教育实践课程	元培学院	60
2385	20-21	1	515	普通物理 (II)	化学与分子工程学院	87
2385	20-21	1	532	基础物理实验	工学院	87
2385	20-21	1	554	普通物理习题课	医学部教学办
2385	20-21	1	643	有机化学 (B)	生命科学学院	87
2385	20-21	1	644	有机化学实验 (B)	医学部教学办	78
2385	20-21	1	777	生物化学讨论课	生命科学学院	84
2385	20-21	1	848	生物化学	生命科学学院	87
2385	20-21	1	849	生物化学实验	生命科学学院	82
2385	20-21	1	4175	少林棍术	体育教研部	96
2385	20-21	1	4286	经典昆曲欣赏	艺术学院	88
2385	20-21	1	4656	计算概论（B）	医学部教学办	94
2385	20-21	1	4666	计算概论（B）上机	医学部教学办
2385	20-21	2	167	线性代数 (B)	国家发展研究院
2385	20-21	2	556	可再生能源与低碳社会	物理学院
2385	20-21	2	745	遗传学	生命科学学院
2385	20-21	2	746	遗传学实验	生命科学学院
2385	20-21	2	1258	心理学概论	心理与认知科学学院
2385	20-21	2	3326	公共基础日语（二）	外国语学院
2385	20-21	2	3854	高级英语阅读	英语语言文学系
2385	20-21	2	4122	毛泽东思想和中国特色社会主义理论体系概论	马克思主义学院
2385	20-21	2	4618	数据结构与算法上机	物理学院
2385	20-21	2	4657	数据结构与算法 (B)	物理学院
2385	20-21	3	788	生物统计	生命科学学院
2386	19-20	1	146	高等数学 (B) (一)	国家发展研究院	90
2386	19-20	1	148	高等数学 (B) (一)习题课	经济学院
2386	19-20	1	654	普通化学习题课	工学院
2386	19-20	1	681	普通化学（B）	医学部教学办	87
2386	19-20	1	684	普通化学实验（B）	医学部教学办	86
2386	19-20	1	747	普通生物学实验	生命科学学院	90
2386	19-20	1	768	生物学概念与途径	生命科学学院	97
2386	19-20	1	838	普通生物学	生命科学学院	92
2386	19-20	1	3823	英语词汇与英美文化	英语语言文学系	84.5
2386	19-20	1	4119	中国近现代史纲要	马克思主义学院	91
2386	19-20	1	4125	形势与政策	马克思主义学院	60
2386	19-20	1	5508	军事理论	学生工作部人民武装部	90
2386	19-20	1	5514	思想政治实践（上）	中国共产主义青年团北京大学委员会	60
2386	19-20	2	147	高等数学 (B) (二)	生命科学学院	72
2386	19-20	2	149	高等数学 (B) (二)习题课	经济学院
2386	19-20	2	514	普通物理 (I)	化学与分子工程学院	60
2386	19-20	2	554	普通物理习题课	医学部教学办
2386	19-20	2	702	定量分析化学实验	生命科学学院	81
2386	19-20	2	748	生理学	生命科学学院	60
2386	19-20	2	844	生理学实验	生命科学学院	81
2386	19-20	2	1851	西方文明史导论	历史学系	90
2386	19-20	2	3851	美国文化概览	英语语言文学系	92
2386	19-20	2	4117	思想道德修养与法律基础	马克思主义学院	87
2386	19-20	2	5515	思想政治实践（下）	中国共产主义青年团北京大学委员会	60
2386	19-20	3	788	生物统计	生命科学学院	90.5
2386	19-20	3	4485	新生教育实践课程	元培学院	60
2386	20-21	1	532	基础物理实验	工学院	87
2386	20-21	1	554	普通物理习题课	医学部教学办
2386	20-21	1	643	有机化学 (B)	生命科学学院	73
2386	20-21	1	644	有机化学实验 (B)	医学部教学办	84
2386	20-21	1	777	生物化学讨论课	生命科学学院	96
2386	20-21	1	848	生物化学	生命科学学院	94
2386	20-21	1	4122	毛泽东思想和中国特色社会主义理论体系概论	马克思主义学院	91
2386	20-21	1	4158	足球	体育教研部	87
2386	20-21	1	4656	计算概论（B）	医学部教学办	88
2386	20-21	1	4666	计算概论（B）上机	医学部教学办
2386	20-21	2	167	线性代数 (B)	国家发展研究院
2386	20-21	2	168	线性代数 (B)习题	信息科学技术学院
2386	20-21	2	642	物理化学 (B)	生命科学学院
2386	20-21	2	742	细胞生物学实验	生命科学学院
2386	20-21	2	745	遗传学	生命科学学院
2386	20-21	2	746	遗传学实验	生命科学学院
2386	20-21	2	789	分子生物学实验	生命科学学院
2386	20-21	2	827	分子生物学	生命科学学院
2386	20-21	2	849	生物化学实验	生命科学学院
2386	20-21	2	3844	北京和上海: 中国历史上的双城记	英语语言文学系
2386	20-21	2	4299	影视鉴赏	艺术学院
2386	20-21	2	4618	数据结构与算法上机	物理学院
2386	20-21	2	4657	数据结构与算法 (B)	物理学院
2387	19-20	1	146	高等数学 (B) (一)	国家发展研究院	100
2387	19-20	1	148	高等数学 (B) (一)习题课	经济学院
2387	19-20	1	654	普通化学习题课	工学院
2387	19-20	1	681	普通化学（B）	医学部教学办	76
2387	19-20	1	684	普通化学实验（B）	医学部教学办	88
2387	19-20	1	747	普通生物学实验	生命科学学院	87
2387	19-20	1	768	生物学概念与途径	生命科学学院	90
2387	19-20	1	838	普通生物学	生命科学学院	86.5
2387	19-20	1	3823	英语词汇与英美文化	英语语言文学系	84.5
2387	19-20	1	4119	中国近现代史纲要	马克思主义学院	81
2387	19-20	1	4125	形势与政策	马克思主义学院
2387	19-20	1	5508	军事理论	学生工作部人民武装部	88
2387	19-20	1	5514	思想政治实践（上）	中国共产主义青年团北京大学委员会	60
2387	19-20	2	147	高等数学 (B) (二)	生命科学学院	66
2387	19-20	2	149	高等数学 (B) (二)习题课	经济学院
2387	19-20	2	514	普通物理 (I)	化学与分子工程学院	86
2387	19-20	2	554	普通物理习题课	医学部教学办
2387	19-20	2	701	定量分析化学	生命科学学院	60
2387	19-20	2	702	定量分析化学实验	生命科学学院	81
2387	19-20	2	844	生理学实验	生命科学学院	78
2387	19-20	2	853	事业与人生	生命科学学院	98
2387	19-20	2	1101	中国历史地理	城市与环境学院	60
2387	19-20	2	4117	思想道德修养与法律基础	马克思主义学院	86
2387	19-20	2	5515	思想政治实践（下）	中国共产主义青年团北京大学委员会	60
2387	20-21	1	515	普通物理 (II)	化学与分子工程学院	78
2387	20-21	1	532	基础物理实验	工学院	80
2387	20-21	1	554	普通物理习题课	医学部教学办
2387	20-21	1	643	有机化学 (B)	生命科学学院	83
2387	20-21	1	644	有机化学实验 (B)	医学部教学办	79
2387	20-21	1	777	生物化学讨论课	生命科学学院	86
2387	20-21	1	849	生物化学实验	生命科学学院	85
2387	20-21	1	4151	太极拳	体育教研部	93
2387	20-21	1	4664	微电子学概论	信息科学技术学院	77
2387	20-21	2	167	线性代数 (B)	国家发展研究院
2387	20-21	2	168	线性代数 (B)习题	信息科学技术学院
2387	20-21	2	642	物理化学 (B)	生命科学学院
2387	20-21	2	742	细胞生物学实验	生命科学学院
2387	20-21	2	745	遗传学	生命科学学院
2387	20-21	2	746	遗传学实验	生命科学学院
2387	20-21	2	848	生物化学	生命科学学院
2387	20-21	2	3821	实用英语词汇学	英语语言文学系
2387	20-21	2	4122	毛泽东思想和中国特色社会主义理论体系概论	马克思主义学院
2387	20-21	2	4123	马克思主义基本原理概论	马克思主义学院
2387	20-21	2	4182	中华毽	体育教研部
2387	20-21	3	788	生物统计	生命科学学院
2388	19-20	1	146	高等数学 (B) (一)	国家发展研究院	81
2388	19-20	1	148	高等数学 (B) (一)习题课	经济学院
2388	19-20	1	654	普通化学习题课	工学院
2388	19-20	1	681	普通化学（B）	医学部教学办	65.5
2388	19-20	1	684	普通化学实验（B）	医学部教学办	79.5
2388	19-20	1	763	动物生物学实验	生命科学学院	90
2388	19-20	1	766	动物生物学	生命科学学院	86
2388	19-20	1	3836	英语阅读	英语语言文学系	78
2388	19-20	1	4119	中国近现代史纲要	马克思主义学院	85
2388	19-20	1	4125	形势与政策	马克思主义学院	60
2388	19-20	1	5218	生态学基础与应用	城市与环境学院	94
2388	19-20	1	5508	军事理论	学生工作部人民武装部	83
2388	19-20	1	5514	思想政治实践（上）	中国共产主义青年团北京大学委员会	60
2388	19-20	2	147	高等数学 (B) (二)	生命科学学院	44
2388	19-20	2	149	高等数学 (B) (二)习题课	经济学院
2388	19-20	2	702	定量分析化学实验	生命科学学院	78
2388	19-20	2	762	植物生物学	生命科学学院	86
2388	19-20	2	764	植物生物学实验	生命科学学院	84
2388	19-20	2	853	事业与人生	生命科学学院	86
2388	19-20	2	3839	英语听说	英语语言文学系	82
2388	19-20	2	4117	思想道德修养与法律基础	马克思主义学院	85
2388	19-20	2	4155	羽毛球	体育教研部	60
2388	19-20	2	4353	西方美术史	艺术学院	80
2388	19-20	2	5515	思想政治实践（下）	中国共产主义青年团北京大学委员会	60
2388	19-20	3	4485	新生教育实践课程	元培学院	60
2388	20-21	1	643	有机化学 (B)	生命科学学院	72
2388	20-21	1	644	有机化学实验 (B)	医学部教学办	76
2388	20-21	1	844	生理学实验	生命科学学院	88
2388	20-21	1	845	生理学	生命科学学院	66
2388	20-21	1	849	生物化学实验	生命科学学院	84
2388	20-21	1	850	生物化学	生命科学学院	87
2388	20-21	1	1923	中国通史 (古代部分)	历史学系	84
2388	20-21	1	3829	英美戏剧和电影	英语语言文学系	72
2388	20-21	1	4122	毛泽东思想和中国特色社会主义理论体系概论	马克思主义学院	82
2388	20-21	1	4151	太极拳	体育教研部	80
2388	20-21	1	4656	计算概论（B）	医学部教学办	61
2388	20-21	1	4666	计算概论（B）上机	医学部教学办
2388	20-21	2	167	线性代数 (B)	国家发展研究院
2388	20-21	2	168	线性代数 (B)习题	信息科学技术学院
2388	20-21	2	507	人类生存发展与核科学	物理学院
2388	20-21	2	513	普通物理	医学部教学办
2388	20-21	2	554	普通物理习题课	医学部教学办
2388	20-21	2	736	微生物学实验	生命科学学院
2388	20-21	2	847	微生物学	生命科学学院
2388	20-21	2	1152	普通生态学1	城市与环境学院
2388	20-21	2	1153	普通生态学2	城市与环境学院
2388	20-21	2	4123	马克思主义基本原理概论	马克思主义学院
2388	20-21	3	824	生物学综合野外实习	生命科学学院
2389	19-20	1	146	高等数学 (B) (一)	国家发展研究院	65.5
2389	19-20	1	148	高等数学 (B) (一)习题课	经济学院
2389	19-20	1	654	普通化学习题课	工学院
2389	19-20	1	681	普通化学（B）	医学部教学办	65
2389	19-20	1	684	普通化学实验（B）	医学部教学办	86
2389	19-20	1	763	动物生物学实验	生命科学学院	95
2389	19-20	1	766	动物生物学	生命科学学院	92.5
2389	19-20	1	3836	英语阅读	英语语言文学系	75.5
2389	19-20	1	4119	中国近现代史纲要	马克思主义学院	72
2389	19-20	1	4125	形势与政策	马克思主义学院	60
2389	19-20	1	5218	生态学基础与应用	城市与环境学院	90
2389	19-20	1	5508	军事理论	学生工作部人民武装部	93
2389	19-20	1	5514	思想政治实践（上）	中国共产主义青年团北京大学委员会	60
2389	19-20	2	147	高等数学 (B) (二)	生命科学学院	45
2389	19-20	2	149	高等数学 (B) (二)习题课	经济学院
2389	19-20	2	762	植物生物学	生命科学学院	86
2389	19-20	2	764	植物生物学实验	生命科学学院	83
2389	19-20	2	841	脊椎动物比较解剖学及实验	生命科学学院	95.3
2389	19-20	2	1101	中国历史地理	城市与环境学院	60
2389	19-20	2	3867	语音与听说词汇	英语语言文学系	83.5
2389	19-20	2	4117	思想道德修养与法律基础	马克思主义学院	76
2389	19-20	2	5515	思想政治实践（下）	中国共产主义青年团北京大学委员会	60
2389	20-21	1	643	有机化学 (B)	生命科学学院	65
2389	20-21	1	644	有机化学实验 (B)	医学部教学办	76
2389	20-21	1	845	生理学	生命科学学院	73
2389	20-21	1	849	生物化学实验	生命科学学院	80
2389	20-21	1	850	生物化学	生命科学学院	83
2389	20-21	1	992	自然资源与社会发展	地球与空间科学学院	85
2389	20-21	1	993	地球历史概要	地球与空间科学学院	93
2389	20-21	1	4122	毛泽东思想和中国特色社会主义理论体系概论	马克思主义学院	70
2389	20-21	1	4216	骑行教育	体育教研部	88
2389	20-21	1	4656	计算概论（B）	医学部教学办	81
2389	20-21	1	4666	计算概论（B）上机	医学部教学办
2389	20-21	2	513	普通物理	医学部教学办
2389	20-21	2	530	光学演示实验课	物理学院	60
2389	20-21	2	554	普通物理习题课	医学部教学办
2389	20-21	2	736	微生物学实验	生命科学学院
2389	20-21	2	802	鸟类生态与保护	生命科学学院
2389	20-21	2	847	微生物学	生命科学学院
2389	20-21	2	1146	土壤学与土壤地理	城市与环境学院
2389	20-21	2	1152	普通生态学1	城市与环境学院
2389	20-21	2	1153	普通生态学2	城市与环境学院
2389	20-21	2	4123	马克思主义基本原理概论	马克思主义学院
2389	20-21	2	4189	剑道	体育教研部
2389	20-21	3	824	生物学综合野外实习	生命科学学院
2390	19-20	1	146	高等数学 (B) (一)	国家发展研究院	98.5
2390	19-20	1	148	高等数学 (B) (一)习题课	经济学院
2390	19-20	1	654	普通化学习题课	工学院
2390	19-20	1	681	普通化学（B）	医学部教学办	88
2390	19-20	1	684	普通化学实验（B）	医学部教学办	81.5
2390	19-20	1	747	普通生物学实验	生命科学学院	90
2390	19-20	1	768	生物学概念与途径	生命科学学院	98
2390	19-20	1	838	普通生物学	生命科学学院	88
2390	19-20	1	3856	批判性思维与学术写作	英语语言文学系	93
2390	19-20	1	4119	中国近现代史纲要	马克思主义学院	87
2390	19-20	1	4125	形势与政策	马克思主义学院	60
2390	19-20	1	5508	军事理论	学生工作部人民武装部	96
2390	19-20	1	5514	思想政治实践（上）	中国共产主义青年团北京大学委员会	60
2390	19-20	2	147	高等数学 (B) (二)	生命科学学院	83
2390	19-20	2	149	高等数学 (B) (二)习题课	经济学院
2390	19-20	2	514	普通物理 (I)	化学与分子工程学院	60
2390	19-20	2	554	普通物理习题课	医学部教学办
2390	19-20	2	702	定量分析化学实验	生命科学学院	82
2390	19-20	2	748	生理学	生命科学学院	60
2390	19-20	2	844	生理学实验	生命科学学院	85
2390	19-20	2	4117	思想道德修养与法律基础	马克思主义学院	96
2390	19-20	2	4151	太极拳	体育教研部	60
2390	19-20	2	5515	思想政治实践（下）	中国共产主义青年团北京大学委员会	60
2390	19-20	3	4485	新生教育实践课程	元培学院	60
2390	20-21	1	515	普通物理 (II)	化学与分子工程学院	88
2390	20-21	1	643	有机化学 (B)	生命科学学院	86
2390	20-21	1	644	有机化学实验 (B)	医学部教学办	87
2390	20-21	1	777	生物化学讨论课	生命科学学院	96
2390	20-21	1	825	高级神经生物学	生命科学学院	97.8
2390	20-21	1	848	生物化学	生命科学学院	89
2390	20-21	1	849	生物化学实验	生命科学学院	91
2390	20-21	1	4123	马克思主义基本原理概论	马克思主义学院	89
2390	20-21	1	4887	经济学原理	国家发展研究院	86
2390	20-21	2	208	概率统计 (B)	元培学院
2390	20-21	2	556	可再生能源与低碳社会	物理学院
2390	20-21	2	642	物理化学 (B)	生命科学学院
2390	20-21	2	745	遗传学	生命科学学院
2390	20-21	2	746	遗传学实验	生命科学学院
2390	20-21	2	789	分子生物学实验	生命科学学院
2390	20-21	2	819	生命科学前沿文献阅读讨论（5）	生命科学学院
2390	20-21	2	1602	小说的艺术	中国语言文学系
2390	20-21	2	3560	公共基础法语（二）	外国语学院
2390	20-21	2	4172	棒、垒球	体育教研部
2390	20-21	2	4904	中级宏观经济学	国家发展研究院
2391	19-20	1	146	高等数学 (B) (一)	国家发展研究院	96
2391	19-20	1	148	高等数学 (B) (一)习题课	经济学院
2391	19-20	1	654	普通化学习题课	工学院
2391	19-20	1	681	普通化学（B）	医学部教学办	89
2391	19-20	1	684	普通化学实验（B）	医学部教学办	83
2391	19-20	1	747	普通生物学实验	生命科学学院	91
2391	19-20	1	768	生物学概念与途径	生命科学学院	94
2391	19-20	1	838	普通生物学	生命科学学院	92
2391	19-20	1	3836	英语阅读	英语语言文学系	84
2391	19-20	1	4119	中国近现代史纲要	马克思主义学院	82
2391	19-20	1	4125	形势与政策	马克思主义学院	60
2391	19-20	1	5508	军事理论	学生工作部人民武装部	92
2391	19-20	1	5514	思想政治实践（上）	中国共产主义青年团北京大学委员会	60
2391	19-20	2	147	高等数学 (B) (二)	生命科学学院	93
2391	19-20	2	149	高等数学 (B) (二)习题课	经济学院
2391	19-20	2	514	普通物理 (I)	化学与分子工程学院	93
2391	19-20	2	554	普通物理习题课	医学部教学办
2391	19-20	2	701	定量分析化学	生命科学学院	60
2391	19-20	2	702	定量分析化学实验	生命科学学院	87
2391	19-20	2	748	生理学	生命科学学院	60
2391	19-20	2	799	生物荧光成像	生命科学学院	93
2391	19-20	2	844	生理学实验	生命科学学院	86
2391	19-20	2	853	事业与人生	生命科学学院	91
2391	19-20	2	4117	思想道德修养与法律基础	马克思主义学院	72
2391	19-20	2	5515	思想政治实践（下）	中国共产主义青年团北京大学委员会	60
2391	19-20	3	985	Python语言基础及应用	地球与空间科学学院	94
2391	19-20	3	4485	新生教育实践课程	元培学院	60
2391	20-21	1	515	普通物理 (II)	化学与分子工程学院	90
2391	20-21	1	554	普通物理习题课	医学部教学办
2391	20-21	1	643	有机化学 (B)	生命科学学院	83
2391	20-21	1	644	有机化学实验 (B)	医学部教学办	86
2391	20-21	1	744	细胞遗传发育前沿	生命科学学院
2391	20-21	1	777	生物化学讨论课	生命科学学院	94
2391	20-21	1	848	生物化学	生命科学学院	92
2391	20-21	1	849	生物化学实验	生命科学学院	88
2391	20-21	1	1045	地震概论	地球与空间科学学院	99
2391	20-21	1	3858	实用基础英语写作	英语语言文学系	81
2391	20-21	1	4153	乒乓球	体育教研部	94.5
2391	20-21	1	4656	计算概论（B）	医学部教学办	90.5
2391	20-21	1	4666	计算概论（B）上机	医学部教学办
2391	20-21	2	167	线性代数 (B)	国家发展研究院
2391	20-21	2	168	线性代数 (B)习题	信息科学技术学院
2391	20-21	2	745	遗传学	生命科学学院
2391	20-21	2	746	遗传学实验	生命科学学院
2391	20-21	2	818	生命科学前沿文献阅读讨论（4）	生命科学学院
2391	20-21	2	820	生命科学前沿文献阅读讨论（6）	生命科学学院
2391	20-21	2	856	创意性实践II	生命科学学院
2391	20-21	2	1105	地球环境与人类社会	地球与空间科学学院
2391	20-21	2	3822	英语名著与电影	英语语言文学系
2391	20-21	2	4123	马克思主义基本原理概论	马克思主义学院
2391	20-21	2	4189	剑道	体育教研部
2391	20-21	2	4618	数据结构与算法上机	物理学院
2391	20-21	2	4657	数据结构与算法 (B)	物理学院
2391	20-21	3	824	生物学综合野外实习	生命科学学院
2392	19-20	1	146	高等数学 (B) (一)	国家发展研究院	99
2392	19-20	1	148	高等数学 (B) (一)习题课	经济学院
2392	19-20	1	654	普通化学习题课	工学院
2392	19-20	1	681	普通化学（B）	医学部教学办	78
2392	19-20	1	684	普通化学实验（B）	医学部教学办	85
2392	19-20	1	747	普通生物学实验	生命科学学院	89
2392	19-20	1	769	细胞培养实验课	生命科学学院	95
2392	19-20	1	838	普通生物学	生命科学学院	91
2392	19-20	1	3865	高级英语写作	英语语言文学系	94
2392	19-20	1	4119	中国近现代史纲要	马克思主义学院	81
2392	19-20	1	4125	形势与政策	马克思主义学院
2392	19-20	1	4165	健身健美	体育教研部	95
2392	19-20	1	5508	军事理论	学生工作部人民武装部	93
2392	19-20	1	5514	思想政治实践（上）	中国共产主义青年团北京大学委员会	60
2392	19-20	2	147	高等数学 (B) (二)	生命科学学院	79
2392	19-20	2	149	高等数学 (B) (二)习题课	经济学院
2392	19-20	2	514	普通物理 (I)	化学与分子工程学院	79
2392	19-20	2	554	普通物理习题课	医学部教学办
2392	19-20	2	701	定量分析化学	生命科学学院	60
2392	19-20	2	702	定量分析化学实验	生命科学学院	77
2392	19-20	2	748	生理学	生命科学学院	60
2392	19-20	2	844	生理学实验	生命科学学院	86
2392	19-20	2	4117	思想道德修养与法律基础	马克思主义学院	82
2392	19-20	2	4157	网球	体育教研部	60
2392	19-20	2	5515	思想政治实践（下）	中国共产主义青年团北京大学委员会	60
2392	19-20	3	623	公共物理学	物理学院	87
2392	20-21	1	515	普通物理 (II)	化学与分子工程学院	82
2392	20-21	1	643	有机化学 (B)	生命科学学院	80
2392	20-21	1	644	有机化学实验 (B)	医学部教学办	85
2392	20-21	1	777	生物化学讨论课	生命科学学院	89
2392	20-21	1	848	生物化学	生命科学学院	88
2392	20-21	1	849	生物化学实验	生命科学学院	87
2392	20-21	1	4151	太极拳	体育教研部	92
2392	20-21	1	4656	计算概论（B）	医学部教学办	84.5
2392	20-21	1	4666	计算概论（B）上机	医学部教学办
2392	20-21	1	4887	经济学原理	国家发展研究院	79
2392	20-21	1	4892	财务会计	国家发展研究院	88
2392	20-21	2	167	线性代数 (B)	国家发展研究院
2392	20-21	2	745	遗传学	生命科学学院
2392	20-21	2	746	遗传学实验	生命科学学院
2392	20-21	2	767	生物技术制药基础	生命科学学院
2392	20-21	2	789	分子生物学实验	生命科学学院
2392	20-21	2	827	分子生物学	生命科学学院
2392	20-21	2	1848	中国古代政治与文化	历史学系
2392	20-21	2	3868	高级英语口语	英语语言文学系
2392	20-21	2	4122	毛泽东思想和中国特色社会主义理论体系概论	马克思主义学院
2392	20-21	2	4904	中级宏观经济学	国家发展研究院
2392	20-21	2	4905	中级微观经济学	国家发展研究院
2392	20-21	3	758	海滨生物学综合实习	生命科学学院
2393	19-20	1	146	高等数学 (B) (一)	国家发展研究院	90
2393	19-20	1	148	高等数学 (B) (一)习题课	经济学院
2393	19-20	1	654	普通化学习题课	工学院
2393	19-20	1	681	普通化学（B）	医学部教学办	78
2393	19-20	1	684	普通化学实验（B）	医学部教学办	84
2393	19-20	1	747	普通生物学实验	生命科学学院	84
2393	19-20	1	838	普通生物学	生命科学学院	92
2393	19-20	1	4119	中国近现代史纲要	马克思主义学院	80
2393	19-20	1	4125	形势与政策	马克思主义学院
2393	19-20	1	4578	计算概论A	信息科学技术学院	89
2393	19-20	1	4579	计算概论A上机实习课	信息科学技术学院
2393	19-20	1	5508	军事理论	学生工作部人民武装部	94
2393	19-20	1	5514	思想政治实践（上）	中国共产主义青年团北京大学委员会	60
2393	19-20	2	147	高等数学 (B) (二)	生命科学学院	69
2393	19-20	2	149	高等数学 (B) (二)习题课	经济学院
2393	19-20	2	514	普通物理 (I)	化学与分子工程学院	60
2393	19-20	2	554	普通物理习题课	医学部教学办
2393	19-20	2	845	生理学	生命科学学院	60
2393	19-20	2	4117	思想道德修养与法律基础	马克思主义学院	85
2393	19-20	2	4267	西方音乐欣赏	艺术学院	90
2393	19-20	2	4669	程序设计实习	信息科学技术学院	85
2393	19-20	2	5515	思想政治实践（下）	中国共产主义青年团北京大学委员会	60
2393	20-21	1	215	线性代数A (I)	数学科学学院	79
2393	20-21	1	221	线性代数 A（ I ）习题	数学科学学院
2393	20-21	1	2140	逻辑导论	哲学系	78
2393	20-21	1	4576	信息科学技术概论	信息科学技术学院	60
2393	20-21	1	4654	脑与认知科学	信息科学技术学院	91
2393	20-21	1	4753	信息科学中的物理学（上）	信息科学技术学院	77.5
2393	20-21	2	169	概率统计 （A）	信息科学技术学院
2393	20-21	2	216	线性代数A (II)	数学科学学院
2393	20-21	2	222	线性代数 A（ II ）习题	数学科学学院
2393	20-21	2	1045	地震概论	地球与空间科学学院
2393	20-21	2	3096	现代西方社会思想	社会学系
2393	20-21	2	4123	马克思主义基本原理概论	马克思主义学院
2393	20-21	2	4805	人工智能引论	信息科学技术学院
2393	20-21	2	4806	人工智能引论实践课	信息科学技术学院
2393	20-21	3	4151	太极拳	体育教研部
2394	19-20	1	146	高等数学 (B) (一)	国家发展研究院	98
2394	19-20	1	148	高等数学 (B) (一)习题课	经济学院
2394	19-20	1	654	普通化学习题课	工学院
2394	19-20	1	681	普通化学（B）	医学部教学办	88
2394	19-20	1	684	普通化学实验（B）	医学部教学办	81
2394	19-20	1	747	普通生物学实验	生命科学学院	80
2394	19-20	1	760	保护生物学	生命科学学院	83
2394	19-20	1	838	普通生物学	生命科学学院	81
2394	19-20	1	4117	思想道德修养与法律基础	马克思主义学院	83
2394	19-20	1	4125	形势与政策	马克思主义学院
2394	19-20	1	4181	散打	体育教研部	84
2394	19-20	1	5508	军事理论	学生工作部人民武装部	88
2394	19-20	1	5514	思想政治实践（上）	中国共产主义青年团北京大学委员会	60
2394	19-20	2	147	高等数学 (B) (二)	生命科学学院	73
2394	19-20	2	149	高等数学 (B) (二)习题课	经济学院
2394	19-20	2	514	普通物理 (I)	化学与分子工程学院	86
2394	19-20	2	554	普通物理习题课	医学部教学办
2394	19-20	2	702	定量分析化学实验	生命科学学院	81
2394	19-20	2	748	生理学	生命科学学院	60
2394	19-20	2	844	生理学实验	生命科学学院	85
2394	19-20	2	1602	小说的艺术	中国语言文学系	83
2394	19-20	2	3844	北京和上海: 中国历史上的双城记	英语语言文学系	83
2394	19-20	2	4119	中国近现代史纲要	马克思主义学院	80
2394	19-20	2	5515	思想政治实践（下）	中国共产主义青年团北京大学委员会	60
2394	19-20	3	2331	当代国际政治	国际关系学院	86
2394	20-21	1	515	普通物理 (II)	化学与分子工程学院	84.5
2394	20-21	1	532	基础物理实验	工学院	82
2394	20-21	1	554	普通物理习题课	医学部教学办
2394	20-21	1	643	有机化学 (B)	生命科学学院	76
2394	20-21	1	644	有机化学实验 (B)	医学部教学办	77
2394	20-21	1	777	生物化学讨论课	生命科学学院	82
2394	20-21	1	848	生物化学	生命科学学院	72
2394	20-21	1	3884	经典英美诗歌翻译与鉴赏	英语语言文学系	82
2394	20-21	1	4122	毛泽东思想和中国特色社会主义理论体系概论	马克思主义学院	78
2394	20-21	1	4656	计算概论（B）	医学部教学办	84
2394	20-21	2	167	线性代数 (B)	国家发展研究院
2394	20-21	2	168	线性代数 (B)习题	信息科学技术学院
2394	20-21	2	642	物理化学 (B)	生命科学学院
2394	20-21	2	745	遗传学	生命科学学院
2394	20-21	2	768	生物学概念与途径	生命科学学院
2394	20-21	2	849	生物化学实验	生命科学学院
2394	20-21	2	1045	地震概论	地球与空间科学学院
2394	20-21	2	1258	心理学概论	心理与认知科学学院
2394	20-21	2	1861	中世纪西欧社会史	历史学系
2394	20-21	2	4152	健美操	体育教研部
2394	20-21	2	4618	数据结构与算法上机	物理学院
2394	20-21	2	4657	数据结构与算法 (B)	物理学院
2394	20-21	3	788	生物统计	生命科学学院
2395	19-20	1	146	高等数学 (B) (一)	国家发展研究院	99
2395	19-20	1	148	高等数学 (B) (一)习题课	经济学院
2395	19-20	1	654	普通化学习题课	工学院
2395	19-20	1	681	普通化学（B）	医学部教学办	89
2395	19-20	1	684	普通化学实验（B）	医学部教学办	83
2395	19-20	1	747	普通生物学实验	生命科学学院	86
2395	19-20	1	838	普通生物学	生命科学学院	89
2395	19-20	1	3859	西方文化选读	英语语言文学系	85
2395	19-20	1	4117	思想道德修养与法律基础	马克思主义学院	80
2395	19-20	1	4125	形势与政策	马克思主义学院	60
2395	19-20	1	4152	健美操	体育教研部	92
2395	19-20	1	5508	军事理论	学生工作部人民武装部	94
2395	19-20	1	5514	思想政治实践（上）	中国共产主义青年团北京大学委员会	60
2395	19-20	2	147	高等数学 (B) (二)	生命科学学院	71
2395	19-20	2	149	高等数学 (B) (二)习题课	经济学院
2395	19-20	2	260	音乐与数学	数学科学学院	98
2395	19-20	2	514	普通物理 (I)	化学与分子工程学院	60
2395	19-20	2	554	普通物理习题课	医学部教学办
2395	19-20	2	701	定量分析化学	生命科学学院	60
2395	19-20	2	702	定量分析化学实验	生命科学学院	80
2395	19-20	2	748	生理学	生命科学学院	60
2395	19-20	2	844	生理学实验	生命科学学院	85
2395	19-20	2	1103	地史中的生命	地球与空间科学学院	90
2395	19-20	2	4157	网球	体育教研部	60
2395	19-20	2	5515	思想政治实践（下）	中国共产主义青年团北京大学委员会	60
2395	19-20	3	3029	教育社会学思考	社会学系	87
2395	20-21	1	515	普通物理 (II)	化学与分子工程学院	67
2395	20-21	1	532	基础物理实验	工学院	89
2395	20-21	1	643	有机化学 (B)	生命科学学院	75
2395	20-21	1	644	有机化学实验 (B)	医学部教学办	86
2395	20-21	1	777	生物化学讨论课	生命科学学院	91
2395	20-21	1	787	创意性实践	生命科学学院	95
2395	20-21	1	848	生物化学	生命科学学院	84
2395	20-21	1	4123	马克思主义基本原理概论	马克思主义学院	78
2395	20-21	1	4656	计算概论（B）	医学部教学办	87
2395	20-21	2	642	物理化学 (B)	生命科学学院
2395	20-21	2	745	遗传学	生命科学学院
2395	20-21	2	746	遗传学实验	生命科学学院
2395	20-21	2	768	生物学概念与途径	生命科学学院
2395	20-21	2	849	生物化学实验	生命科学学院
2395	20-21	2	3885	学术英语阅读	英语语言文学系
2395	20-21	2	4122	毛泽东思想和中国特色社会主义理论体系概论	马克思主义学院
2395	20-21	2	4353	西方美术史	艺术学院
2395	20-21	2	4618	数据结构与算法上机	物理学院
2395	20-21	2	4657	数据结构与算法 (B)	物理学院
2396	19-20	1	146	高等数学 (B) (一)	国家发展研究院	100
2396	19-20	1	148	高等数学 (B) (一)习题课	经济学院
2396	19-20	1	654	普通化学习题课	工学院
2396	19-20	1	681	普通化学（B）	医学部教学办	93
2396	19-20	1	684	普通化学实验（B）	医学部教学办	86
2396	19-20	1	747	普通生物学实验	生命科学学院	82
2396	19-20	1	838	普通生物学	生命科学学院	89
2396	19-20	1	1258	心理学概论	心理与认知科学学院	92
2396	19-20	1	4119	中国近现代史纲要	马克思主义学院	85
2396	19-20	1	4125	形势与政策	马克思主义学院	60
2396	19-20	1	4158	足球	体育教研部	93
2396	19-20	1	4438	生命活动的物理学——以生物电为例	元培学院	89
2396	19-20	1	5508	军事理论	学生工作部人民武装部	96
2396	19-20	1	5514	思想政治实践（上）	中国共产主义青年团北京大学委员会	60
2396	19-20	2	147	高等数学 (B) (二)	生命科学学院	97
2396	19-20	2	149	高等数学 (B) (二)习题课	经济学院
2396	19-20	2	514	普通物理 (I)	化学与分子工程学院	90
2396	19-20	2	554	普通物理习题课	医学部教学办
2396	19-20	2	701	定量分析化学	生命科学学院	60
2396	19-20	2	702	定量分析化学实验	生命科学学院	85
2396	19-20	2	748	生理学	生命科学学院	60
2396	19-20	2	844	生理学实验	生命科学学院	86
2396	19-20	2	853	事业与人生	生命科学学院	93
2396	19-20	2	3883	美国政治制度	英语语言文学系	94
2396	19-20	2	4117	思想道德修养与法律基础	马克思主义学院	93
2396	19-20	2	5515	思想政治实践（下）	中国共产主义青年团北京大学委员会	60
2396	19-20	3	788	生物统计	生命科学学院	98.5
2396	20-21	1	167	线性代数 (B)	国家发展研究院	94
2396	20-21	1	168	线性代数 (B)习题	信息科学技术学院
2396	20-21	1	515	普通物理 (II)	化学与分子工程学院	97
2396	20-21	1	554	普通物理习题课	医学部教学办
2396	20-21	1	643	有机化学 (B)	生命科学学院	96
2396	20-21	1	644	有机化学实验 (B)	医学部教学办	88
2396	20-21	1	825	高级神经生物学	生命科学学院	95.8
2396	20-21	1	4123	马克思主义基本原理概论	马克思主义学院	87
2396	20-21	1	4149	游泳	体育教研部	97
2396	20-21	1	4656	计算概论（B）	医学部教学办	99
2396	20-21	1	4666	计算概论（B）上机	医学部教学办
2396	20-21	2	532	基础物理实验	工学院
2396	20-21	2	642	物理化学 (B)	生命科学学院
2396	20-21	2	768	生物学概念与途径	生命科学学院
2396	20-21	2	777	生物化学讨论课	生命科学学院
2396	20-21	2	826	学习记忆的神经基础	生命科学学院
2396	20-21	2	848	生物化学	生命科学学院
2396	20-21	2	849	生物化学实验	生命科学学院
2396	20-21	2	4122	毛泽东思想和中国特色社会主义理论体系概论	马克思主义学院
2396	20-21	2	4151	太极拳	体育教研部	88
2396	20-21	2	4618	数据结构与算法上机	物理学院
2396	20-21	2	4657	数据结构与算法 (B)	物理学院
2396	20-21	3	794	衰老生物学	生命科学学院
2396	20-21	3	4310	基本乐理与管弦乐基础	艺术学院
2397	19-20	1	146	高等数学 (B) (一)	国家发展研究院	99
2397	19-20	1	148	高等数学 (B) (一)习题课	经济学院
2397	19-20	1	654	普通化学习题课	工学院
2397	19-20	1	681	普通化学（B）	医学部教学办	92
2397	19-20	1	684	普通化学实验（B）	医学部教学办	88.5
2397	19-20	1	747	普通生物学实验	生命科学学院	85
2397	19-20	1	838	普通生物学	生命科学学院	81.5
2397	19-20	1	3883	美国政治制度	英语语言文学系	88
2397	19-20	1	4119	中国近现代史纲要	马克思主义学院	82
2397	19-20	1	4125	形势与政策	马克思主义学院	60
2397	19-20	1	4152	健美操	体育教研部	92
2397	19-20	1	4340	西方歌剧简史与名作赏析	艺术学院	84
2397	19-20	1	5514	思想政治实践（上）	中国共产主义青年团北京大学委员会	60
2397	19-20	2	147	高等数学 (B) (二)	生命科学学院	74
2397	19-20	2	149	高等数学 (B) (二)习题课	经济学院
2397	19-20	2	514	普通物理 (I)	化学与分子工程学院	91
2397	19-20	2	554	普通物理习题课	医学部教学办
2397	19-20	2	701	定量分析化学	生命科学学院	60
2397	19-20	2	702	定量分析化学实验	生命科学学院	85
2397	19-20	2	748	生理学	生命科学学院	60
2397	19-20	2	844	生理学实验	生命科学学院	87
2397	19-20	2	3856	批判性思维与学术写作	英语语言文学系	94
2397	19-20	2	4117	思想道德修养与法律基础	马克思主义学院	86
2397	19-20	2	5508	军事理论	学生工作部人民武装部	96
2397	19-20	2	5515	思想政治实践（下）	中国共产主义青年团北京大学委员会	60
2397	19-20	3	3567	速成法语（零起点）	外国语学院	90
2397	19-20	3	4485	新生教育实践课程	元培学院	60
2397	20-21	1	515	普通物理 (II)	化学与分子工程学院	90
2397	20-21	1	532	基础物理实验	工学院	87
2397	20-21	1	554	普通物理习题课	医学部教学办
2397	20-21	1	643	有机化学 (B)	生命科学学院	86
2397	20-21	1	644	有机化学实验 (B)	医学部教学办	86
2397	20-21	1	777	生物化学讨论课	生命科学学院	92
2397	20-21	1	848	生物化学	生命科学学院	83
2397	20-21	1	849	生物化学实验	生命科学学院	85
2397	20-21	1	4123	马克思主义基本原理概论	马克思主义学院	89
2397	20-21	1	4656	计算概论（B）	医学部教学办	99
2397	20-21	2	167	线性代数 (B)	国家发展研究院
2397	20-21	2	168	线性代数 (B)习题	信息科学技术学院
2397	20-21	2	609	简明量子力学	物理学院	98
2397	20-21	2	642	物理化学 (B)	生命科学学院
2397	20-21	2	745	遗传学	生命科学学院
2397	20-21	2	746	遗传学实验	生命科学学院
2397	20-21	2	768	生物学概念与途径	生命科学学院
2397	20-21	2	3029	教育社会学思考	社会学系
2397	20-21	2	4122	毛泽东思想和中国特色社会主义理论体系概论	马克思主义学院
2397	20-21	2	4149	游泳	体育教研部
2397	20-21	2	4618	数据结构与算法上机	物理学院
2397	20-21	2	4657	数据结构与算法 (B)	物理学院
2397	20-21	3	788	生物统计	生命科学学院
2398	19-20	1	146	高等数学 (B) (一)	国家发展研究院	98.5
2398	19-20	1	148	高等数学 (B) (一)习题课	经济学院
2398	19-20	1	654	普通化学习题课	工学院
2398	19-20	1	681	普通化学（B）	医学部教学办	96
2398	19-20	1	684	普通化学实验（B）	医学部教学办	88
2398	19-20	1	747	普通生物学实验	生命科学学院	80
2398	19-20	1	768	生物学概念与途径	生命科学学院	96
2398	19-20	1	838	普通生物学	生命科学学院	89
2398	19-20	1	4119	中国近现代史纲要	马克思主义学院	83
2398	19-20	1	4125	形势与政策	马克思主义学院	60
2398	19-20	1	4152	健美操	体育教研部	92
2398	19-20	1	4340	西方歌剧简史与名作赏析	艺术学院	89
2398	19-20	1	5514	思想政治实践（上）	中国共产主义青年团北京大学委员会	60
2398	19-20	2	147	高等数学 (B) (二)	生命科学学院	81
2398	19-20	2	149	高等数学 (B) (二)习题课	经济学院
2398	19-20	2	514	普通物理 (I)	化学与分子工程学院	85
2398	19-20	2	554	普通物理习题课	医学部教学办
2398	19-20	2	748	生理学	生命科学学院	60
2398	19-20	2	799	生物荧光成像	生命科学学院	95
2398	19-20	2	844	生理学实验	生命科学学院	84
2398	19-20	2	3856	批判性思维与学术写作	英语语言文学系	92
2398	19-20	2	4117	思想道德修养与法律基础	马克思主义学院	87
2398	19-20	2	4172	棒、垒球	体育教研部	60
2398	19-20	2	4656	计算概论（B）	医学部教学办	100
2398	19-20	2	4666	计算概论（B）上机	医学部教学办
2398	19-20	2	5508	军事理论	学生工作部人民武装部	94
2398	19-20	2	5515	思想政治实践（下）	中国共产主义青年团北京大学委员会	60
2398	19-20	3	2331	当代国际政治	国际关系学院	85
2398	19-20	3	4485	新生教育实践课程	元培学院	60
2398	20-21	1	515	普通物理 (II)	化学与分子工程学院	91
2398	20-21	1	532	基础物理实验	工学院	85
2398	20-21	1	554	普通物理习题课	医学部教学办
2398	20-21	1	643	有机化学 (B)	生命科学学院	86
2398	20-21	1	644	有机化学实验 (B)	医学部教学办	84
2398	20-21	1	849	生物化学实验	生命科学学院	83
2398	20-21	1	850	生物化学	生命科学学院	83
2398	20-21	1	857	工程技术基础与实践	生命科学学院	98
2398	20-21	1	4122	毛泽东思想和中国特色社会主义理论体系概论	马克思主义学院	89
2398	20-21	1	4216	骑行教育	体育教研部	97
2398	20-21	1	4657	数据结构与算法 (B)	物理学院	86.5
2398	20-21	2	167	线性代数 (B)	国家发展研究院
2398	20-21	2	168	线性代数 (B)习题	信息科学技术学院
2398	20-21	2	589	现代天文学	物理学院
2398	20-21	2	741	细胞生物学	生命科学学院
2398	20-21	2	745	遗传学	生命科学学院
2398	20-21	2	773	遗传学讨论	生命科学学院
2398	20-21	2	833	生物信息技术基础	生命科学学院
2398	20-21	2	852	生物数学建模	生命科学学院
2398	20-21	2	4123	马克思主义基本原理概论	马克思主义学院
2398	20-21	2	4166	体适能	体育教研部
2398	20-21	3	788	生物统计	生命科学学院
2399	19-20	1	146	高等数学 (B) (一)	国家发展研究院	94
2399	19-20	1	148	高等数学 (B) (一)习题课	经济学院
2399	19-20	1	654	普通化学习题课	工学院
2399	19-20	1	681	普通化学（B）	医学部教学办	77
2399	19-20	1	684	普通化学实验（B）	医学部教学办	80
2399	19-20	1	747	普通生物学实验	生命科学学院	89
2399	19-20	1	768	生物学概念与途径	生命科学学院	88
2399	19-20	1	838	普通生物学	生命科学学院	86
2399	19-20	1	4119	中国近现代史纲要	马克思主义学院	83
2399	19-20	1	4125	形势与政策	马克思主义学院	60
2399	19-20	1	4152	健美操	体育教研部	97
2399	19-20	1	5508	军事理论	学生工作部人民武装部	86
2399	19-20	1	5514	思想政治实践（上）	中国共产主义青年团北京大学委员会	60
2399	19-20	2	147	高等数学 (B) (二)	生命科学学院	60
2399	19-20	2	149	高等数学 (B) (二)习题课	经济学院
2399	19-20	2	514	普通物理 (I)	化学与分子工程学院	73
2399	19-20	2	554	普通物理习题课	医学部教学办
2399	19-20	2	701	定量分析化学	生命科学学院	60
2399	19-20	2	702	定量分析化学实验	生命科学学院	81
2399	19-20	2	748	生理学	生命科学学院	60
2399	19-20	2	844	生理学实验	生命科学学院	87
2399	19-20	2	4117	思想道德修养与法律基础	马克思主义学院	86
2399	19-20	2	4189	剑道	体育教研部	60
2399	19-20	2	4656	计算概论（B）	医学部教学办	91
2399	19-20	2	4666	计算概论（B）上机	医学部教学办
2399	19-20	2	5515	思想政治实践（下）	中国共产主义青年团北京大学委员会	60
2399	19-20	3	788	生物统计	生命科学学院	86
2399	19-20	3	4485	新生教育实践课程	元培学院	60
2399	20-21	1	515	普通物理 (II)	化学与分子工程学院	74
2399	20-21	1	532	基础物理实验	工学院	83
2399	20-21	1	554	普通物理习题课	医学部教学办
2399	20-21	1	643	有机化学 (B)	生命科学学院	73
2399	20-21	1	849	生物化学实验	生命科学学院	84
2399	20-21	1	850	生物化学	生命科学学院	85
2399	20-21	1	1045	地震概论	地球与空间科学学院	86
2399	20-21	1	1337	广告学概论	新闻与传播学院	81
2399	20-21	1	3852	分析性英语写作	英语语言文学系	88.5
2399	20-21	1	4326	中国画艺术美学	艺术学院	95
2399	20-21	1	4657	数据结构与算法 (B)	物理学院	72
2399	20-21	2	167	线性代数 (B)	国家发展研究院
2399	20-21	2	260	音乐与数学	数学科学学院	91
2399	20-21	2	741	细胞生物学	生命科学学院
2399	20-21	2	745	遗传学	生命科学学院
2399	20-21	2	833	生物信息技术基础	生命科学学院
2399	20-21	2	852	生物数学建模	生命科学学院
2399	20-21	2	3844	北京和上海: 中国历史上的双城记	英语语言文学系
2399	20-21	2	4123	马克思主义基本原理概论	马克思主义学院
2399	20-21	2	4271	中国美术史	艺术学院
2399	20-21	3	3567	速成法语（零起点）	外国语学院
2401	19-20	1	146	高等数学 (B) (一)	国家发展研究院	96
2401	19-20	1	148	高等数学 (B) (一)习题课	经济学院
2401	19-20	1	654	普通化学习题课	工学院
2401	19-20	1	681	普通化学（B）	医学部教学办	87.5
2401	19-20	1	684	普通化学实验（B）	医学部教学办	80
2401	19-20	1	747	普通生物学实验	生命科学学院	86
2401	19-20	1	838	普通生物学	生命科学学院	86
2401	19-20	1	3814	科技前沿英语	英语语言文学系	79
2401	19-20	1	4119	中国近现代史纲要	马克思主义学院	70
2401	19-20	1	4125	形势与政策	马克思主义学院	60
2401	19-20	1	4149	游泳	体育教研部	91
2401	19-20	1	4438	生命活动的物理学——以生物电为例	元培学院	91
2401	19-20	1	5508	军事理论	学生工作部人民武装部	92
2401	19-20	1	5514	思想政治实践（上）	中国共产主义青年团北京大学委员会	60
2401	19-20	2	147	高等数学 (B) (二)	生命科学学院	63
2401	19-20	2	149	高等数学 (B) (二)习题课	经济学院
2401	19-20	2	260	音乐与数学	数学科学学院	95
2401	19-20	2	514	普通物理 (I)	化学与分子工程学院	74
2401	19-20	2	554	普通物理习题课	医学部教学办
2401	19-20	2	701	定量分析化学	生命科学学院	60
2401	19-20	2	702	定量分析化学实验	生命科学学院	77
2401	19-20	2	748	生理学	生命科学学院	60
2401	19-20	2	844	生理学实验	生命科学学院	78
2401	19-20	2	4117	思想道德修养与法律基础	马克思主义学院	85
2401	19-20	2	4151	太极拳	体育教研部	60
2401	19-20	2	5515	思想政治实践（下）	中国共产主义青年团北京大学委员会	60
2401	20-21	1	515	普通物理 (II)	化学与分子工程学院	82
2401	20-21	1	554	普通物理习题课	医学部教学办
2401	20-21	1	643	有机化学 (B)	生命科学学院	82
2401	20-21	1	644	有机化学实验 (B)	医学部教学办	80
2401	20-21	1	777	生物化学讨论课	生命科学学院	84
2401	20-21	1	848	生物化学	生命科学学院	83
2401	20-21	1	849	生物化学实验	生命科学学院	83
2401	20-21	1	2193	西方政治思想（现代）	哲学系	72
2401	20-21	1	4656	计算概论（B）	医学部教学办	100
2401	20-21	1	4657	数据结构与算法 (B)	物理学院	88
2401	20-21	1	4666	计算概论（B）上机	医学部教学办
2401	20-21	2	167	线性代数 (B)	国家发展研究院
2401	20-21	2	168	线性代数 (B)习题	信息科学技术学院
2401	20-21	2	532	基础物理实验	工学院
2401	20-21	2	642	物理化学 (B)	生命科学学院
2401	20-21	2	745	遗传学	生命科学学院
2401	20-21	2	746	遗传学实验	生命科学学院
2401	20-21	2	768	生物学概念与途径	生命科学学院
2401	20-21	2	773	遗传学讨论	生命科学学院
2401	20-21	2	3844	北京和上海: 中国历史上的双城记	英语语言文学系
2401	20-21	2	4123	马克思主义基本原理概论	马克思主义学院
2401	20-21	2	4166	体适能	体育教研部
2401	20-21	3	803	生命的逻辑	生命科学学院
2402	19-20	1	146	高等数学 (B) (一)	国家发展研究院	100
2402	19-20	1	148	高等数学 (B) (一)习题课	经济学院
2402	19-20	1	654	普通化学习题课	工学院
2402	19-20	1	681	普通化学（B）	医学部教学办	92.5
2402	19-20	1	684	普通化学实验（B）	医学部教学办	89
2402	19-20	1	747	普通生物学实验	生命科学学院	84
2402	19-20	1	753	人类的性、生育与健康	生命科学学院	85
2402	19-20	1	838	普通生物学	生命科学学院	89
2402	19-20	1	4119	中国近现代史纲要	马克思主义学院	89
2402	19-20	1	4125	形势与政策	马克思主义学院	60
2402	19-20	1	4152	健美操	体育教研部	99
2402	19-20	1	5508	军事理论	学生工作部人民武装部	94
2402	19-20	1	5514	思想政治实践（上）	中国共产主义青年团北京大学委员会	60
2402	19-20	2	147	高等数学 (B) (二)	生命科学学院	99
2402	19-20	2	149	高等数学 (B) (二)习题课	经济学院
2402	19-20	2	514	普通物理 (I)	化学与分子工程学院	60
2402	19-20	2	701	定量分析化学	生命科学学院	60
2402	19-20	2	702	定量分析化学实验	生命科学学院	82
2402	19-20	2	748	生理学	生命科学学院	60
2402	19-20	2	844	生理学实验	生命科学学院	91
2402	19-20	2	4117	思想道德修养与法律基础	马克思主义学院	90
2402	19-20	2	4267	西方音乐欣赏	艺术学院	90
2402	19-20	2	4656	计算概论（B）	医学部教学办	99
2402	19-20	2	4666	计算概论（B）上机	医学部教学办
2402	19-20	2	5515	思想政治实践（下）	中国共产主义青年团北京大学委员会	60
2402	19-20	3	1045	地震概论	地球与空间科学学院	94
2402	19-20	3	4485	新生教育实践课程	元培学院	60
2402	20-21	1	515	普通物理 (II)	化学与分子工程学院	86
2402	20-21	1	532	基础物理实验	工学院	85
2402	20-21	1	643	有机化学 (B)	生命科学学院	87.5
2402	20-21	1	644	有机化学实验 (B)	医学部教学办	83
2402	20-21	1	777	生物化学讨论课	生命科学学院	94
2402	20-21	1	848	生物化学	生命科学学院	85
2402	20-21	1	3856	批判性思维与学术写作	英语语言文学系	93
2402	20-21	1	4149	游泳	体育教研部	84
2402	20-21	1	4657	数据结构与算法 (B)	物理学院	84.5
2402	20-21	2	167	线性代数 (B)	国家发展研究院
2402	20-21	2	168	线性代数 (B)习题	信息科学技术学院
2402	20-21	2	314	物理化学	工学院
2402	20-21	2	745	遗传学	生命科学学院
2402	20-21	2	746	遗传学实验	生命科学学院
2402	20-21	2	768	生物学概念与途径	生命科学学院
2402	20-21	2	815	生命科学前沿文献阅读讨论（1）	生命科学学院
2402	20-21	2	820	生命科学前沿文献阅读讨论（6）	生命科学学院
2402	20-21	2	849	生物化学实验	生命科学学院
2402	20-21	2	1851	西方文明史导论	历史学系
2402	20-21	2	4122	毛泽东思想和中国特色社会主义理论体系概论	马克思主义学院
2402	20-21	2	4189	剑道	体育教研部
2402	20-21	3	758	海滨生物学综合实习	生命科学学院
2403	19-20	1	146	高等数学 (B) (一)	国家发展研究院	99
2403	19-20	1	148	高等数学 (B) (一)习题课	经济学院
2403	19-20	1	654	普通化学习题课	工学院
2403	19-20	1	681	普通化学（B）	医学部教学办	86
2403	19-20	1	684	普通化学实验（B）	医学部教学办	85
2403	19-20	1	747	普通生物学实验	生命科学学院	86
2403	19-20	1	763	动物生物学实验	生命科学学院	91
2403	19-20	1	766	动物生物学	生命科学学院	79
2403	19-20	1	3823	英语词汇与英美文化	英语语言文学系	82.5
2403	19-20	1	4119	中国近现代史纲要	马克思主义学院	88
2403	19-20	1	4125	形势与政策	马克思主义学院	60
2403	19-20	1	5508	军事理论	学生工作部人民武装部	84
2403	19-20	1	5514	思想政治实践（上）	中国共产主义青年团北京大学委员会	60
2403	19-20	2	147	高等数学 (B) (二)	生命科学学院	80
2403	19-20	2	149	高等数学 (B) (二)习题课	经济学院
2403	19-20	2	514	普通物理 (I)	化学与分子工程学院	60
2403	19-20	2	554	普通物理习题课	医学部教学办
2403	19-20	2	701	定量分析化学	生命科学学院	60
2403	19-20	2	702	定量分析化学实验	生命科学学院	82
2403	19-20	2	748	生理学	生命科学学院	60
2403	19-20	2	762	植物生物学	生命科学学院	90
2403	19-20	2	844	生理学实验	生命科学学院	75
2403	19-20	2	4117	思想道德修养与法律基础	马克思主义学院	92
2403	19-20	2	4155	羽毛球	体育教研部	60
2403	19-20	2	5515	思想政治实践（下）	中国共产主义青年团北京大学委员会	60
2403	20-21	1	515	普通物理 (II)	化学与分子工程学院	85
2403	20-21	1	554	普通物理习题课	医学部教学办
2403	20-21	1	643	有机化学 (B)	生命科学学院	89
2403	20-21	1	644	有机化学实验 (B)	医学部教学办	86
2403	20-21	1	848	生物化学	生命科学学院	89
2403	20-21	1	849	生物化学实验	生命科学学院	90
2403	20-21	1	3847	当代英美纪录片中的中国文化和社会	英语语言文学系	90
2403	20-21	1	4123	马克思主义基本原理概论	马克思主义学院	83
2403	20-21	1	4656	计算概论（B）	医学部教学办	95
2403	20-21	1	4666	计算概论（B）上机	医学部教学办
2403	20-21	2	167	线性代数 (B)	国家发展研究院
2403	20-21	2	168	线性代数 (B)习题	信息科学技术学院
2403	20-21	2	532	基础物理实验	工学院
2403	20-21	2	642	物理化学 (B)	生命科学学院
2403	20-21	2	745	遗传学	生命科学学院
2403	20-21	2	827	分子生物学	生命科学学院
2403	20-21	2	4122	毛泽东思想和中国特色社会主义理论体系概论	马克思主义学院
2403	20-21	2	4151	太极拳	体育教研部
2403	20-21	2	4618	数据结构与算法上机	物理学院
2403	20-21	2	4657	数据结构与算法 (B)	物理学院
2403	20-21	3	788	生物统计	生命科学学院
2404	19-20	1	146	高等数学 (B) (一)	国家发展研究院	95
2404	19-20	1	148	高等数学 (B) (一)习题课	经济学院
2404	19-20	1	654	普通化学习题课	工学院
2404	19-20	1	681	普通化学（B）	医学部教学办	80
2404	19-20	1	684	普通化学实验（B）	医学部教学办	82
2404	19-20	1	747	普通生物学实验	生命科学学院	81
2404	19-20	1	766	动物生物学	生命科学学院	82
2404	19-20	1	838	普通生物学	生命科学学院	80
2404	19-20	1	4119	中国近现代史纲要	马克思主义学院	83
2404	19-20	1	4125	形势与政策	马克思主义学院	60
2404	19-20	1	4181	散打	体育教研部	84
2404	19-20	1	5508	军事理论	学生工作部人民武装部	91
2404	19-20	1	5514	思想政治实践（上）	中国共产主义青年团北京大学委员会	60
2404	19-20	2	147	高等数学 (B) (二)	生命科学学院	60
2404	19-20	2	149	高等数学 (B) (二)习题课	经济学院
2404	19-20	2	514	普通物理 (I)	化学与分子工程学院	69
2404	19-20	2	554	普通物理习题课	医学部教学办
2404	19-20	2	702	定量分析化学实验	生命科学学院	78
2404	19-20	2	749	生理学实验	生命科学学院	91
2404	19-20	2	762	植物生物学	生命科学学院	82
2404	19-20	2	845	生理学	生命科学学院	60
2404	19-20	2	3836	英语阅读	英语语言文学系	78
2404	19-20	2	4117	思想道德修养与法律基础	马克思主义学院	84
2404	19-20	2	4176	跆拳道	体育教研部	60
2404	19-20	2	5515	思想政治实践（下）	中国共产主义青年团北京大学委员会	60
2404	19-20	3	4152	健美操	体育教研部	91
2404	20-21	1	515	普通物理 (II)	化学与分子工程学院	75
2404	20-21	1	554	普通物理习题课	医学部教学办
2404	20-21	1	643	有机化学 (B)	生命科学学院	70
2404	20-21	1	644	有机化学实验 (B)	医学部教学办	84
2404	20-21	1	763	动物生物学实验	生命科学学院	80
[truncated: 206,950+ more rows]
