# Supplementary material for: DORIS: Personalized course recommendation system based on deep learning
Source: PLoS One. 2023 Jun 2;18(6):e0284687. doi: 10.1371/journal.pone.0284687 (PMC10237496; doi:10.1371/journal.pone.0284687)
Supplement: S1 Dataset — (ZIP) [file pone.0284687.s001.zip › datasetInChinese/README]

dataset:
1. StudentInformationTable:
StudentInformationTable records all information of 4568 students. Each student has the characteristics of student number, year of enrollment, education background, and major.

2. CourseInformationTable:
CourseInformationTable records all information of 5591 Courses. Each course has the characteristics of course number, course name, college, course type, grade, prerequisite and introduction.

3. CourseSelectionTable:
CourseSelectionTable presents 208949 course selection records. Each course selection record has the characteristics of Student number, academic year, semester, course number, course name, course college, score. 
