# Supplementary material for: DORIS: Personalized course recommendation system based on deep learning
Source: PLoS One. 2023 Jun 2;18(6):e0284687. doi: 10.1371/journal.pone.0284687 (PMC10237496; doi:10.1371/journal.pone.0284687)
Supplement: S2 Dataset — (ZIP) [file pone.0284687.s002.zip]

Archive with 10 entries (9 files):
- datasetInEnglish/
- __MACOSX/._datasetInEnglish
- datasetInEnglish/README
- __MACOSX/datasetInEnglish/._README
- datasetInEnglish/CourseInformationTable.xlsx
- __MACOSX/datasetInEnglish/._CourseInformationTable.xlsx
- datasetInEnglish/CourseSelectionTable.xlsx
- __MACOSX/datasetInEnglish/._CourseSelectionTable.xlsx
- datasetInEnglish/StudentInformationTable.xlsx
- __MACOSX/datasetInEnglish/._StudentInformationTable.xlsx
