# Supplementary material for: DORIS: Personalized course recommendation system based on deep learning
Source: PLoS One. 2023 Jun 2;18(6):e0284687. doi: 10.1371/journal.pone.0284687 (PMC10237496; doi:10.1371/journal.pone.0284687)
Supplement: S2 Dataset — (ZIP) [file pone.0284687.s002.zip › datasetInEnglish/CourseInformationTable.xlsx]

## Sheet: Sheet1
CourseId	CourseName	College	Type	Grade	Prerequisite	Introduction
362	Fascinating Robot	College of Engineering	Whole school optional	2		This course is open to all students in the school, and comprehensively introduces the basic knowledge, development overview, research hotspots and trends of robotics and robotics competitions. Through explanations, pictures, videos, practical demonstrations and other links, students will deepen their knowledge and understanding of robotics, popularize scientific knowledge of robots, and cultivate…
1045	Introduction to Seismology	School of Earth and Space Sciences	General elective course	2		This course is a quality education general course for all students in the school, and has the characteristics of a typical natural science course. It concisely introduces the basic concepts and research methods of seismology, including the history of seismology, the principle of seismograph and seismogram, the theory of seismic wave propagation, the internal structure of the earth, exploration se…
1647	Speeches and oral cultures in China	Department of Chinese Language and Literature	Whole school optional	2		The course is based on the introduction and reading of the most important documents of the Chinese traditional sound culture "four rhythms (temperament, meter, melody, melody)", and uses the basic knowledge of phonetics, acoustics and sound perception as the methodology to expound and explain the language pronunciation organs The origin and evolution process of poetry rhyme, the acoustic mode and…
1830	Modern Chinese History	Department of History	Required major	4	ancient Chinese history	This course is based on a large number of original materials, combined with the latest research trends in the academic field, and systematically lectures on the drastic changes in China's politics, economy, military, diplomacy, education, and legal system from around 1840 to 1919. Accurately grasp the development context and basic knowledge of this period of history, deepen students' understandin…
1834	Chinese Historiography	Department of History	optional	3		This course is a compulsory course for undergraduates in the Department of History. Its content dates from the pre-Qin period to the first half of the 20th century. Through the study of this course, students can basically understand the development process and laws of Chinese historiography, representative historians, historiographical achievements and their characteristics, the evolution process…
1956	History of the Americas	Department of History	Required major	2		This course covers the history of the New World from the "discovery" of Columbus to contemporary America. The course is divided into two parts: the first part is the history of Latin America, mainly from the background of world colonization and modernization, teaching the evolution of Latin America's position in the world system, the exploration process of Latin American countries on the road to …
2827	Introduction to Psychological Health	Law School	General elective course	2		This course systematically introduces the knowledge and methods of psychology, mental hygiene and some psychiatric medicine, so that students can have a comprehensive understanding of the basic knowledge of mental hygiene and the basic methods of mental hygiene through the study of this course; Can relieve general psychological stress and promote mental health in daily life
4158	Football	Section of Physical Culture	School-wide compulsory	1		Football is a collective confrontational event in which the foot dominates the ball. Known as "the world's first sport", it is deeply loved by people from all over the world. Football has a strong value of exercise and appreciation. Regular participation can enhance physical fitness, develop athletic ability, and cultivate the ideological qualities of bravery, tenacity, wit, decisiveness, and uni…
4340	History of Western Opera and Masterpieces	School of Arts	General elective course	2		Lectures on the history of opera development from the birth of opera at the end of the 16th century to the 20th century. The classic opera works of more than a dozen famous composers in different periods and styles in the history of western music are selected for appreciation and analysis. Aiming at the perspective of ordinary college students' acceptance of music, the course introduces in detail…
1833	Theories and Methods of History	Department of History	optional	3	General History of China, General History of the World, History of Chinese Historiography, History of Foreign Historiography	This course uses a combination of lectures, readings, class reports and discussions to systematically introduce various theories and important viewpoints on historiography in ancient and modern China and abroad, sort out different historiography concepts such as traditional historiography, classic historiography, new historiography and postmodern historiography, and explain Various debates about …
1881	Social Investigation and Historiography Research	Department of History	Required major	2	General History of China	The subject of the course was originally intended to be the third-year undergraduates of the Department of History. Later, considering that the third-year undergraduates may face various preparations for further education, employment, and going abroad during the summer vacation, and their energy is limited, the target was advanced to the second-year undergraduates. . The purpose is to basically g…
1910	History of Modern and Contemporary Sino-Soviet Relations	Department of History	optional	2		The purpose of this course is to cultivate and improve undergraduate students' understanding of the history of Sino-Russian and Sino-Soviet relations. Through the study of textbooks and historical materials, as well as new archival materials, gain an in-depth understanding of the development of Sino-Soviet relations after the October 1917 Revolution in the Soviet Union. Specifically, the attitude…
1919	History of Korean Peninsula	Department of History	General elective course	2		This course mainly teaches the history of South Korea from ancient times to the present, focusing on political history, taking into account socioeconomic history and ideological and cultural history. The content includes the origin of human civilization on the Korean peninsula, the origin of the country, the origin of the myth of Tangun and the legend of Kija, and the evolution of beliefs in Tang…
4164	Body-building	Section of Physical Culture	School-wide compulsory	1		1. Course Introduction_x000D_ Bodybuilding is a sport aimed at developing muscles, strengthening physical strength, improving body shape and cultivating sentiment through bare-handed or various equipment exercises. _x000D_ This course mainly learns the basic theoretical knowledge and correct practice methods of bodybuilding, learns to formulate bodybuilding prescriptions in a targeted manner, dev…
4271	The History of Chinese Painting	School of Arts	General elective course	2		The general elective course of art quality education of Peking University "History of Chinese Art" is based on the order of historical development, from the origin of Chinese art to the Ming and Qing Dynasties. Important knowledge points such as characters and classic works.
4275	The Chinese Music History	School of Arts	optional	2		The history of music is the study, elaboration and comprehension of historical music phenomena and facts related to music. To study the totality of musical works, events, characters and various human activities related to music produced by human society in the course of its development, and make scientific summaries and inductions from them. The history of Chinese music is the historical process …
4329	Chinese Film History	School of Arts	General elective course	2		"History of Chinese Film" takes the 100-year development of Chinese film as a clue, and uses the image pursuit, spiritual exploration and cultural meaning of six generations of Chinese filmmakers including Zheng Zhengqiu, Shi Dongshan, Cai Chusheng, Xie Jin, Zhang Yimou, and Jia Zhangke_ x000D_ is the main narrative content, combined with "Labor's Love", "Sister Flower", "Yuguang Song", "A River …
4339	Outline of Chinese Art	School of Arts	General elective course	2		Course introduction (for the convenience of students, please not less than 200 words, additional pages can be attached) Course nature and objectives: "Introduction to Chinese Art" course introduces the main types, techniques, works, masters and achievements of Chinese art from the shallower to the deeper , artistic concepts, outline a concise, clear and complete outline of the long and rich Chine…
4662	Topics on Computer Applications	School of Electronics Engineering and Computer Science	School-wide compulsory	3	Liberal Arts Computer Fundamentals	As human beings step into the information society, computers and networks, multimedia and its information processing have become indispensable tools in people's economic activities, social interactions and daily life. The awareness and basic skills of using computers, the ability to use computers to acquire, represent, store, transmit, process, control and apply information, and solve practical p…
649	Fascinating Chemistry	College of Chemistry and Molecular Engineering	General elective course	2		Charming Chemistry is a chemistry course open to all undergraduates in the school. By introducing the great contribution of chemistry to modern civilization, it reveals the meaning of chemistry as a core science, and shows the contribution of chemistry to modern industry and related disciplines such as energy, physics, materials, biology, and information. Supporting role, with simple, lively lang…
1337	Introduction to Advertising	School of Journalism and Communication	Required major	2	"Introduction to Communication Studies"	"Introduction to Advertising" is a basic course for advertising majors. The purpose of the course is to introduce and discuss the development process, overall overview and future trends of the advertising industry, laying a foundation for further study and research. _x000D_ The course will combine case studies to help students gradually form an overall analysis framework and thinking methods for …
1835	Western Historiography	Department of History	optional	3		This course is a required course for history majors. Its main content teaches the formation and development process of various countries in the world, especially Western historiography from ancient times to the present. Including the main historians of the Greco-Roman era and their writings, as well as the principles and traditions of western historiography narration and compilation formed theref…
1876	A General Survey of World History	Department of History	Required major	3	Middle School World History	This course is a basic course for undergraduates majoring in world history in the Department of History of Peking University. It aims to help students understand the basic information about the subject of "world history" as widely as possible, learn the basic theories and methods of macroscopically examining human history, and cultivate their own understanding of the overall human history The abi…
1889	Social and Historical Investigation	Department of History	practice	1	General History of China, Social Survey and Historiographical Research	The object of the course is mainly second-year undergraduates in the Department of History. The purpose is to provide undergraduates with an opportunity to understand the society, understand the society, and conduct related research and research in combination with professional learning, so as to combine classroom learning and social practice activities on campus. The ability to recognize and sol…
1953	A Social History of Medieval Europe	Department of History	Required major	2		There are at least two important reasons for studying and researching medieval history. One is to understand medieval history itself, and the other is to understand and understand the basis of modern European and even the entire Western history and culture. This course expects to familiarize students with relevant historical figures and events through the introduction of medieval politics, econom…
1978	The History of Africa	Department of History	Required major	2		As the birthplace of human history, Africa is not only a geographical term, but also represents a civilization. What her history shows is a unique development process of human society and culture. To study this process from the perspective of historiography, firstly, it involves the periodization of African history, and on this basis, we can understand several important stages in its historical p…
3226	Eastern Literatures	College of Foreign Languages	Required major	2		In the context of the history of world literature development, this course defines the origin and value orientation of Eastern and Western civilizations, cultures, and literature, examines the history of evolution, displacement, conflict and integration of Eastern and Western literary centers, and sorts out East and West from a multi-dimensional perspective. A brief history of the relationship be…
4151	Taiji	Section of Physical Culture	School-wide compulsory	1		1. Course Introduction_x000D_ Taijiquan is a soft, slow and light boxing technique, which is based on shed, stroke, squeeze, press, pick, row, elbow, lean, advance, retreat, look, hope, and fix Potential method (commonly known as eight methods and five steps). The movements are soft and round, with distinct reality and virtuality, with arcs everywhere, continuous and continuous movement, and the …
4178	Olympic Culture	Section of Physical Culture	General elective course	2		The Olympic movement is the highest form of modern sports and the concentrated expression of human culture. _x000D_ Beijing successfully bid for the 2008 Olympic Games, and the slogans of "People's Olympics", "Green Olympics" and "High-tech Olympics" were put forward, revealing the intricate relationship between the Olympic Movement and many issues such as science and technology, environmental pr…
4338	Trends of Chinese Popular Music	School of Arts	optional	2		Syllabus: _x000D_ Chapter 1 _x000D_ Overview of popular music Tracing the origin of popular music (popular music after 1900) _x000D_ Introduction to the first generation of musicians in the 20th century _x000D_ Chapter 2 _x000D_ Early Chinese popular music, Both in form and content are very different from today's popular music. But it is the only way for the development of popular music. _x000D_ …
4355	Comparison on Creation of Art between China and the West	School of Arts	General elective course	2		As an important part of the world art history, Chinese art has its own unique tradition. However, for a long time, due to the great differences in the creation of Chinese and foreign fine arts, there have been obstacles to mutual appreciation, mutual understanding and mutual learning between the two. The first part of this course is the technical part, starting from the perspective of the compari…
1837	Women`s History and Traditional Culture in China	Department of History	Restricted	2		This course is a course for undergraduate history students of Peking University. From the perspective of reinterpretation of traditional culture, we use gender and difference theory to teach several topics in ancient Chinese women's history. We will reinterpret the history of ancient Chinese women from multiple dimensions such as politics, economy, ideology, law, culture (female education, etc.),…
1873	Contemporary Chinese History	Department of History	Required major	4	Ancient Chinese History, Modern Chinese History	This course is one of the compulsory courses in the "General History of China" series of majors for undergraduates in the Department of History. It is planned to continue teaching "Modern Chinese History" (1919-) after "Modern Chinese History" (1840-). This course will be divided into upper and lower sections with 1949 as the boundary, respectively teaching the "History of the Republic of China" …
1912	History of the Relations between China and Foreign countries	Department of History	Restricted	2	ancient Chinese history	Before China was invaded by foreign powers and opened the prelude to modern history, ancient China had continuous exchanges with the outside world, and its historical picture was also rich and colorful. In the pre-Qin period, nomads were used as intermediaries for exchanges, Zhang Qian’s trip to the Western Regions created a direct connection between China and the West, the Silk Road trade betwee…
1928	The history of Early Chinese Empire	Department of History	General elective course	2		This course is suitable for beginners of ancient Chinese history among undergraduates. The Qin and Han Dynasties marked the beginning of the 2,000-year imperial era. The foundation of the centralized bureaucratic political system was laid, and politics, economy, and culture were fully developed and reached their peak. During the Wei, Jin, Southern and Northern Dynasties, it experienced turmoil an…
3796	Comparative Study of Chinese and Western Cultures	College of Foreign Languages	General elective course	2		This course mainly compares several important aspects of Chinese and Western cultures from a theoretical perspective. First, starting from the chain influence and restriction of Chinese and Western geographical environment on Chinese and Western culture, and then comparing the similarities and differences between Chinese and Western languages (Chinese and Indo-European languages, especially Engli…
4357	Western Music in the 20 century	School of Arts	optional	2		Although "Western Music in the 20th Century" is a category history of "General History of Western Music", it has become an independent discipline in the field of global western music history research because it is close to the present and covers everything. Due to historical reasons, there has been a phenomenon of "burning the middle section" in the teaching of Western music history in China for …
1836	Special Subjects on The History of P.R.China	Department of History	General elective course	2	Students must have basic knowledge of the history of the People's Republic of China.	As a new subject, the history of the People's Republic of China has attracted more and more people's attention. This is the history that our generations have experienced together, and it has strong practical significance. Studying this period of history closest to us will help us to scientifically and comprehensively understand the ups and downs that the Chinese nation has experienced in the past…
1855	Political Institutions in Ancient China	Department of History	General elective course	2		In ancient China, a well-developed political and administrative system was developed very early, and it has been continuously improved for thousands of years. This system constitutes the basic framework of all kinds of political activities and is a powerful factor in shaping the shape of society. This course takes the ancient bureaucratic political administrative system as the content. By expound…
1897	Topics in the History of Yuan Dynasty	Department of History	Restricted	2	ancient Chinese history	This course teaches the history of the Yuan Dynasty (1260-1368) and its predecessor, the Great Mongol Kingdom (1206-1260), focusing on the basic clues, characteristics and influences of this historical period. The main content is proposed to be divided into two parts. The first part is the teacher's special lectures, and the second part is to guide students to read historical materials, and give …
1900	The History of Everyday Life in Ancient China	Department of History	Whole school optional	2	This course has no mandatory requirements for students' prerequisite courses. It is hoped that students have studied Chinese history in middle school, read basic Chinese historical classics, and are interested in ancient Chinese history.	The history of daily life is an important branch of current historical research, and it is a new school of historiography emerging from the West in the 1970s. The rise of this school is actually the product of self-reflection and self-criticism of modern Western historiography. The main tendency of the development of western historiography in the last century was "social scientization", that is, …
1937	Year-End Thesis	Department of History	Required major	2		Academic year thesis is a scientific research training course for undergraduates of the Department of History. It is compulsory for third-year students. Under the guidance of their tutors, they will engage in special research and write academic papers.
4171	Healthcare 5	Section of Physical Culture	School-wide compulsory	1	Basketball, volleyball, football, badminton, swimming, Tai Chi, skating, billiards, etc.	The health care course is aimed at the frail, sick and disabled students, and the school hospital needs to issue a health care course certificate. In terms of course project setting, exercise volume, etc., we must take care of it as much as possible. In the class, we can not only exercise and restore the body, but also consider the role of prevention and treatment as much as possible. In the cour…
4257	Principles of Arts	School of Arts	optional	2		This course is a basic course for undergraduates of Peking University majors in art (including majors in film and television directing and art history). Knowledge, and a preliminary attempt to use art theory and art criticism methods to evaluate and analyze specific art phenomena.
1607	Introduction to Folk Literature	Department of Chinese Language and Literature	optional	2		Folk literature is a special literature different from written literature with oral language as the carrier. In daily life, folk literature has an irreplaceable function. This course will provide an overview of the basic theories of folk literature and classic oral literature popular among all social classes.
1845	Special Subjects on Late Qing dynasty	Department of History	optional	2		"Special Topics on Late Qing History" mainly interprets several major historical mysteries in the field of late Qing history (1800-1900) in the form of special topics, mainly divided into four parts: "Qianlong Era", "Opium War", "Taiping Heavenly Kingdom" and "Late Qing Political Situation" plates. Its teaching content not only includes the historical figures, political and military activities an…
1866	The History of Sino-U.S. Relations	Department of History	optional	2	Modern Chinese History, Modern World History	The teaching objects of this course are mainly third and fourth year undergraduates in the Department of History. On the basis that students have general knowledge of modern Chinese history and modern world history, this course focuses on the general history of Sino-US relations from the 18th century to the new century, and is divided into 18 topics. Each topic combines research methods, introduc…
1885	The Official Rank System of Traditional China	Department of History	optional	2		In ancient China, a complex and meticulous bureaucracy system was developed. Its function is to face the bureaucratic position structure and personnel structure, arrange administrative levels, and manage bureaucratic grades. The study of traditional official rank system can reveal many important laws and characteristics of ancient administration, politics, society and even culture. This course wi…
1887	The Ethnic History of Ancient China	Department of History	optional	2	ancient Chinese history	By introducing the basic historical facts, research methods and discipline development of ancient ethnic history, let students understand that Chinese history is not only the history of the Huaxia-Han ethnic group, but also the joint creation of ancient and modern ethnic minorities beyond the Han ethnic group. History. Since the Altaic ethnic groups were one of the most important political and mi…
1971	The History of Modern Chinese Thought	Department of History	General elective course	2		Modern China is a great era of conflict and fusion between China and the West, traditional and modern cultures. This era has produced a group of influential thinkers. Standing on the commanding heights of the times, they re-examine the history of national culture and explore the future of China and mankind. , Constructed a new ideological and theoretical system, and provided new cultural nourishm…
2014	Archaeology of Silk Roads	School of Archaeology and Museology	optional	2	Chinese Archeology World Ancient History	This course will systematically describe the history of cultural exchanges between China and the West, especially the new archaeological discoveries along the Silk Road from the Bronze Age to Zheng He's voyages to the West (1405-1433). The opening of the Silk Road was directly related to Zhang Qian’s trip to the Western Regions in the 2nd century BC. A large number of reports on Zhang Qian’s trip…
2064	lntroduction to Archaeology	School of Archaeology and Museology	optional	3		Archeology from prehistoric to two weeks mainly tells about the genealogy of Chinese prehistoric culture, the structural system of Chinese bronze culture, and related major archaeological discoveries and researches. _x000D_ The Qin-Han to Song-Yuan archaeological part briefly and systematically introduces important archaeological discoveries and research results according to the four topics of ci…
4167	Healthcare 1	Section of Physical Culture	School-wide compulsory	1		1. Course introduction_x000D_ 1. Health care is a special course in the physical education curriculum of Peking University. The health care course is for the weak, sick and disabled students, and the school hospital needs to issue a health care certificate. In terms of course project setting, exercise volume, etc., we must take care of it as much as possible. In the class, we can not only exercis…
1567	Introduction to linguistics	Department of Chinese Language and Literature	Required major	3		This course explains the basic concepts, basic theories and basic analysis methods of linguistics, so that students can systematically grasp the basic knowledge of linguistics through learning, and have a clear understanding of the structural laws of language, the evolution of language, the nature of characters and the language. relationship with society, etc.
1952	History of Ancient Greece and Rome	Department of History	Required major	2		Tracing the history of ancient Greece and Rome—one of the important origins of Western civilization—and at the same time discussing its typical institutions and cultural forms in a more detailed and in-depth manner; focusing on Greece in the classical era and Rome in the Republic era, but also expanding the field of vision to Greece The era of civilization and the Roman Empire, combined with spec…
2630	Organization and Management	Guanghua School of Management	Required major	3		This course introduces key concepts, theories and methods of organization and management. This course focuses on enterprise organization, with the management of things and the management of people as the two main lines, and discusses the different types of organizations and the corresponding management through the logical sequence of an ordinary employee from entering the organization to growing …
2651	Microeconomics	Guanghua School of Management	Required major	3	economics	This course covers the nature of microeconomics, demand and supply, consumer behavior and market demand, firms_x000D_ firms-technology and costs, market structure, prices and output, market inputs, general equilibrium, welfare economics_x000D_ and politics Economics, timing, etc. This course will be taught with case studies, focusing on the _x000D_ application of microeconomics. Microeconomics is…
2660	Marketing	Guanghua School of Management	optional	3	Principles of Economics and Management	This course is a compulsory course for undergraduates of Guanghua School of Management. It will systematically teach the basic theories and methods of marketing, and illustrate its practical application in marketing work through cases. Based on the customer value framework, this course introduces in detail how marketing creates customer value and obtains value returns. Its main content includes c…
2667	Corporate Finance	Guanghua School of Management	Required major	3	first meeting	This course is an elementary course for corporate finance, introducing basic concepts and techniques, and establishing an analytical framework for financial decision-making. The course content can be divided into two parts: investment and financial management: _x000D_ 1. Investment: introduces the concept of return and risk, investment portfolio, market efficiency, capital asset pricing model and…
2687	Probability Statistics	Guanghua School of Management	Required major	4	Calculus, Linear Algebra	This course will introduce the basic knowledge of probability theory and mathematical statistics, including probability, conditional probability, expectation and variance of random variables, various probability distributions, sampling distribution, point estimation, confidence interval, hypothesis testing, linear regression, variance analysis, etc. .
3811	College English (3)	English Language and Literature	School-wide compulsory	2	College English II	This course is aimed at non-English major undergraduates who have reached Level 3 in English after admission. It includes intensive reading, extensive reading, and listening and speaking. Extracurricular tutoring materials include CD-ROMs and network platforms. Students independently preview, review and self-test on the computer. Teachers check, comment and explain difficult points in class, orga…
4660	Foundations of Computer Application	School of Electronics Engineering and Computer Science	School-wide compulsory	3		The computer foundation consists of modules such as computer basic knowledge, microcomputer operating system, multimedia application foundation, office software application, computer network foundation, information retrieval and utilization, and Python programming. _x000D_ _x000D_
167	Linear Algebra (B)	National School of Development	Restricted	4	Preliminary knowledge includes: the concept of number field, the sum sign and the product sign, the concept of unary polynomial, division with remainder, the relationship between polynomial roots and coefficients, and the concept of polynomial divisibility. _x000D_	Linear algebra is the theory of vector spaces and linear maps. Its main contents include: linear equations, determinants, matrix operations, similarity and contract of matrices, abstract vector spaces and linear maps, Euclidean spaces and unitary spaces.
168	Problem-Solving on Linear Algebra (B)	School of Electronics Engineering and Computer Science			See "Linear Algebra (B)"	See "Linear Algebra (B)"
2657	Financial Reporting System	Guanghua School of Management	Required major	3		This course teaches the use of accounting information system to confirm, measure, record, summarize and reflect the production and operation activities of enterprises. Through this course, students should master the functions, design and preparation of accounting vouchers, journals, ledgers and accounting statements; master the accounting treatment of accounting elements such as assets, liabiliti…
2688	Entrepreneurship and Innovation	Guanghua School of Management	Restricted	2		The importance of innovation and entrepreneurship to China's economic development and transformation has become increasingly significant, providing unprecedented opportunities for industrial and commercial enterprises and entrepreneurs, and also requiring business managers and entrepreneurs to master the basic theories and skills of innovation and entrepreneurship management. This course is one o…
4156	Badminton (secondary)	Section of Physical Culture	School-wide compulsory	1		1. Course introduction _x000D_ The improvement class is based on the elementary badminton teaching, increasing the intensity of exercise, the intensity of special exercises, and the complexity of techniques and tactics. But the most important thing is to require students to master the correct method of badminton force and scientific exercise methods. The entertainment feature of badminton is more…
4268	History of Western Music	School of Arts	General elective course	2
1393	Intercultural Communication of Sino-South Korea	School of Journalism and Communication	Whole school optional	2		This course is taught by professors from the three East Asian countries at their own universities. It not only teaches the most cutting-edge cross-cultural research results, but also explains the use of different research methods and practices. _x000D_ In Northeast Asia, with the extensive and in-depth exchanges between China and South Korea, the sound development between China and South Korea is…
2652	Macro-economics	Guanghua School of Management	Required major	3		Macroeconomics studies the operation and laws of the market economy as a whole. It uses aggregate demand analysis _x000D_ _x000D_ , aggregate supply analysis and other methods to study the determination of macroeconomic economic aggregates such as national income, interest rate, employment and price level and _x000D_ _x000D_ their changes. Including NIPA, multiplier theory, IS-LM model, labor mar…
2663	Price Management	Guanghua School of Management	Required major	2		This course combines western pricing theory and my own 1P price theory to provide a systematic theoretical analysis framework, strategies and techniques for pricing decision-making and price management. Through the study of this course, students are required to understand the formulation of pricing strategies and techniques, the period of price adjustment, the extent of price adjustment, and the …
2669	Brand Management	Guanghua School of Management	Required major	2		This course starts with the basic concept of brand, and elaborates concretely and in-depth the basic process of creating and managing brand and continuously improving brand equity from the perspective of combining theory and practice. Specifically include: brand overview, brand positioning and brand creation, as well as brand development and brand extension, etc.
2689	Operation and Information Management	Guanghua School of Management	Required major	4		This course is divided into two parts: operation management and management information system. The main content is to use mathematics and computer tools to collect, process and analyze various data and information generated in enterprise management, so that managers can make scientific decisions. _x000D_ The operation management part mainly introduces the basic content of operations research, tha…
2664	Special Topics on Marketing	Guanghua School of Management	Required major	2	Marketing, Applied Statistics	This course is a compulsory course for senior undergraduates majoring in marketing, and it will be taught by teachers of the marketing department. In the form of special lectures, this course introduces the new developments in marketing theory, methods and practice, and expands the knowledge of students; at the same time, it allows students to have a certain understanding of the main research fie…
2676	Production and Operation Management	Guanghua School of Management	Restricted	2		Operations management is a discipline that studies how a business manages its production or service processes. Effective operation management is the key for enterprises to maintain competitiveness. At the same time, operations management is also the link between other functional departments (such as finance, marketing, human resources, etc.) within an enterprise. Operations management is a compre…
2686	Service Marketing	Guanghua School of Management	optional	2
2694	Managing Growing Enterprises	Guanghua School of Management	optional	2		This course is aimed at students who are interested in running and managing an entrepreneurial growth stage business. In the course, we will combine field visits and special class discussions to train students to comprehensively analyze the business model, strategy, market, financing, human resources, organizational structure, corporate culture, business environment and other core entrepreneurshi…
2696	Practice of Innovation and Entrepreneurship	Guanghua School of Management	optional	3		This course is designed for double-degree undergraduates in innovation and entrepreneurship management with enthusiasm for innovation and entrepreneurship. Through the "Entrepreneurship Assistant" program and the writing of innovation and entrepreneurship cases, students can directly participate in the practice of innovation and entrepreneurship, experience the actual process of innovation and en…
2702	Internet and New Marketing Models	Guanghua School of Management	optional	2		We are living and will live in the Internet age in the future. Internet marketing is becoming an important factor affecting businesses and individuals. Internet marketing always affects a person's destiny in the Internet age. This course mainly introduces what are the new marketing models in the Internet era and how to use them in the business field, especially how companies use Internet marketin…
2717	Career Development Strategy	Guanghua School of Management	Restricted	2		The course will focus on motivating students to establish their passion for career ideals and form an attitude of rational pursuit of career goals, so as to carry out active exercise and self-cultivation of practical ability. By introducing the methods and resources of career planning, this course guides students to establish the idea of actively planning life and career, discover personal career…
2731	Web-Marketing	Guanghua School of Management	optional	2		In today's era of the Internet, social networks and mobile phones, marketers are facing many new opportunities and challenges in customer communication, customer acquisition, advertising placement and so on. Traditional print media such as newspapers and magazines are rapidly disappearing, TV is gradually being replaced by streaming video sites, and the rise of the Internet and mobile terminals i…
2741	Research Methods in Marketing	Guanghua School of Management	Required major	3	marketing	Facing the ever-changing market and fierce competition environment, how to collect timely, accurate and useful information, gain profound marketing insight, and serve marketing decision-making is an important task for marketing managers. Marketing Research Methods is an important professional basic course for marketing majors, and it is also a compulsory course for marketing majors in management …
992	Natural Resources and Social Development	School of Earth and Space Sciences	General elective course	2		With the rapid development of the national economy, the security of energy and mineral resources has increasingly become one of the important prerequisites for my country's sustainable development. Do you want to know about my country's energy situation and current situation? Do you have your own ideas on how to ensure our country's energy security? Are the Wenchuan Earthquake, Yushu Earthquake, …
2632	Economics	Guanghua School of Management	Required major	4		The main purpose of this course is to introduce students to the fundamentals of economics. The first half of the course focuses on microeconomics issues, that is, the decisions and choices made by the fundamental individuals (households and firms) in an economy. The second half of the course focuses on macroeconomic issues, that is, the fundamental problems facing society as a whole (such as unem…
2681	The Management of Strategy	Guanghua School of Management	Restricted	2
2690	Innovation Management	Guanghua School of Management	optional	2		Through case studies, students can better understand the impact of innovation on the survival and development of enterprises in the real business environment, deepen their understanding of opportunities and supporting conditions for enterprise development, and initially grasp the model and process of innovation, and the strategies that support innovation , process, organization and technology kno…
2695	Sustainable Venturing	Guanghua School of Management	optional	2		The issue of sustainable development of an enterprise is first of all the issue of "whose development" the enterprise continues to develop. The enterprise must first continue the development of the enterprise. The escalating sustainability issues and challenges in the natural environment and related social fields require traditional industrial and commercial enterprises to adopt forward-looking a…
2720	Integrated Marketing Communications	Guanghua School of Management	Required major	2	Marketing Management, Consumer Behavior, etc.	Integrated marketing communication is a compulsory course for marketing majors. The course emphasizes the importance of integrated marketing communications in enhancing brand equity and covers all aspects of an integrated marketing communications program: advertising, promotions, packaging, brand strategy, public relations, word of mouth, event and cause-based sponsorships, and more. The combinat…
2724	Channel Management	Guanghua School of Management	optional	2		Channel management is one of the four important strategies of marketing management, mainly to provide end customers with some services that manufacturers cannot provide. However, the distribution channel is not only a kind of end-customer service for the enterprise, but also the customer of the enterprise itself, and the distribution channel also has its own needs. At the same time, the channel n…
2730	Data Analysis	Guanghua School of Management	Required major	2	Introduction to Statistics	This course is designed to enable students to obtain more and more correct information from market data. This course will discuss common data sources, commonly used data analysis methods, and how to correctly draw useful conclusions for business decision-making from data analysis.
2745	New product development and management	Guanghua School of Management	Required major	2		This course mainly introduces how enterprises develop and manage existing products and new products/services. During the period, it will involve how enterprises should creatively carry out product innovation and management, new product development process, consumer preference determination, market forecasting model introduction and new product promotion strategy, etc. Through the analysis and dis…
147	Advanced Mathematics (B) (2)	College of Life Sciences	Required major	5	No lower than Advanced Mathematics B (1)	Explanation: Comparing with the introduction of advanced mathematics A, C, D and other courses, it may be more accurate to position the position of advanced mathematics B. _x000D_ _x000D_ One. Course Orientation: Advanced Mathematics B (hereinafter referred to as Advanced Mathematics B) is an important basic course for students majoring in science and engineering, economics and management, and so…
149	Problem-solving on Higher Mathematics (B)	School of Economics			Advanced Mathematics B (1)	This course consolidates the content of the textbook learned through the explanation of exercises.
2697	Internet and Business Model Innovation	Guanghua School of Management	optional	3		The emergence of the Internet has revolutionized people's lifestyles and brought new opportunities and challenges to enterprises. This course will focus on the impact of the Internet and information and communication technology (ICT) in a wider sense on traditional business models, and deeply analyze a variety of innovative business models based on the Internet, including online retailing, online…
2701	Consumer Behavior	Guanghua School of Management	Required major	3	Principles of Marketing, Market Research	Marketing is consumer-oriented, and the purpose of marketing is to meet the needs of consumers and maximize customer satisfaction. Successful marketing activities must be based on an accurate understanding of customer needs, consumer value judgments, and the selection process. The main purpose of this course is to enable students to understand the psychological processes and characteristics of co…
2742	Economic Reform and Development in China	Guanghua School of Management	Required major	2		This course is a special course, with Professor Gong Liutang as the course leader and Professor Xu Xianping as the lecturer. The course mainly focuses on the analysis and discussion of the current economic situation in China.
3812	College English (4)	English Language and Literature	School-wide compulsory	2	College English (1), College English (2), College English (3)	This course is aimed at non-English major undergraduates with high scores in the English placement test after admission. The textbooks are the comprehensive course (4), reading course (4), and listening and speaking course (4) of the new edition of "College English" published by Shanghai Foreign Language Education Press. Taking the constructivist teaching mode as the concept, the texts are arrang…
4157	Tennis	Section of Physical Culture	School-wide compulsory	1		1. Course introduction_x000D_ Tennis is a confrontational event in which rackets are used to hit the ball across the net. Tennis has the characteristics of stretching and generous movements, entertainment, appreciation, and fitness. It can cultivate physical qualities such as speed, strength, endurance, and agility, as well as psychological qualities such as judgment and reaction. _x000D_ The ele…
146	Advanced Mathematics (B) (1)	National School of Development	Required major	5		Explanation: Comparing with the introductions of Advanced Mathematics A, C, D and other courses, the status of Advanced Mathematics B can be more accurately positioned. _x000D_ _x000D_ One. Course Orientation: Advanced Mathematics B (hereinafter referred to as Advanced Mathematics B) is an important basic course for students majoring in science and engineering, economics and management, and socia…
148	Problem-solving on Higher Mathematics (B)	School of Economics				This course consolidates the content of the textbook learned through the explanation of exercises.
506	Lectures on The Frontiers of Modern Physics (Ⅰ)	School of Physics	optional	2		Lectures on Frontiers of Modern Physics
512	Mechanics	School of Physics	optional	4	advanced mathematics	This course mainly introduces the basic knowledge of vector mechanics (including Newtonian mechanics and special relativity). Contents include: _x000D_ kinematics (including motion decomposition in the plane polar coordinate system); Newton's laws (mass point, particle group dynamics, Newton's law, inertial force, two-body reduced mass); impulse, momentum; work, energy and moment, angle Momentum …
531	Exercise of Mechanics	School of Physics			See Mechanics	Cooperate with the exercises in the mechanics class.
3810	College English (2)	English Language and Literature	School-wide compulsory	2	College English (1)	The teaching of College English Level 2 is aimed at students who are classified as Level 2 in the College English Grading Examination. Level 2 teaching will gradually improve students' comprehensive ability to use English through the training of listening, speaking, reading, writing, and translation skills, laying a solid foundation for Level 3 and Level 4 English learning. Through the second-lev…
4116	An Introduction to Ideological & Moral Culture and Laws	Marxism Institute	School-wide compulsory	2		This course is one of the compulsory courses in the whole school. It is an ideological and political theory course set according to the national "05" education plan. The ideological and moral cultivation course of Peking University was awarded the Beijing Excellent Course in 2006, or the National Excellent Course in 2007, and is currently one of the core courses of quality education in Peking Uni…
4656	Introduction to Computation (B)	Department of Medicine Teaching office	School-wide compulsory	3		How to carry out basic computer education among newly admitted college students has always been a problem in the course design of colleges and universities. Generally speaking, the introductory foundation of computer science includes two parts: Introduction to Computing and Programming Foundation. In high school, many students have received basic computer education, including basic computer knowl…
4666	Introduction to Computation (B) and Computer Operation	Department of Medicine Teaching office	School-wide compulsory	0	Synchronized with the "Introduction to Computing B" course.	"Introduction to Computing B" supporting computer practice course.
5508	Military Theory	Student Work Department People's Armed Forces Department	School-wide compulsory	2		The military theory course is a compulsory course for first-year undergraduates of Peking University set up in accordance with the "Syllabus of Military Theory Courses in Ordinary Colleges and Universities", organized by the Ministry of People's Armed Forces. Classes are held in the first and second semesters of each academic year, with 4-6 teaching classes in each semester. The main teaching con…
526	Electromagnetism	School of Physics	Restricted	4	Advanced Mathematics, Mechanics	Electromagnetism is part of classical physics. This course expounds the basic experimental laws of electromagnetic interaction, and on this basis gradually reveals the characteristics, properties, internal connections and laws of motion of the special form of electromagnetic field. Due to the ubiquity of electromagnetic phenomena and its wide range of technical applications, electromagnetism has …
534	Exercises of Electromagnetism	School of Physics			See "Electromagnetism"	Cooperate with the exercises in the electromagnetism class.
541	Fundamental Astronomy	School of Physics	Required major	3		"Basic Astronomy" is an optional course in the School of Physics and a compulsory course for undergraduates in the Department of Astronomy. It mainly introduces the basic concepts of astronomical observations such as astronomical telescopes, celestial spheres and celestial coordinate systems, time and calendar, celestial body motion and distance, as well as planets, the solar system, Basic knowle…
2132	Introduction to Philosophy	Department of Philosophy	General elective course	2		This course is a thematic discussion on philosophical principles, and its content is composed of three parts: general introduction, basic principles and history of philosophy. The main part discusses the four most basic philosophical principles of metaphysics, epistemology, ethics and aesthetics in turn according to the principle of dividing theoretical philosophy and practical philosophy; the ge…
4118	Outline of Chinese Modern History	Yuanpei College	School-wide compulsory	2		The "Outline of Modern Chinese History" course is an ideological and political theory course required by the Central Propaganda Department and the Ministry of Education for undergraduate students in ordinary colleges and universities in my country. This course mainly teaches the history of resisting foreign aggression, striving for national independence, overthrowing reactionary rule, and realizi…
4189	Kendo	Section of Physical Culture	School-wide compulsory	1		1. Course introduction_x000D_ 1． The birthplace of kendo is in China, but as a sport and fitness method, kendo is developing vigorously in China. _x000D_ Kendo is a sport that emphasizes intelligence. How to train to be good at adapting to and predicting changes on the court with wisdom, strategy, and methods has become a new topic for world-class players and kendo training. Although the characte…
1656	University-level Chinese	Department of Chinese Language and Literature	General elective course	2		_x000D_ "University Chinese" is the most basic course of quality education for college students, and the most basic way to cultivate students' humanistic quality, Chinese writing ability and expression ability. This course will focus on training objectives, and systematically cultivate and train students in appreciation and reading of Chinese and foreign literary works, Chinese language expressio…
2134	Introduction to Philosophy	Department of Philosophy	Required major	3		The Greek word for "philosophy" is "love of wisdom". For more than a thousand years in Western ancient times, the Middle Ages and modern times, philosophy has always been regarded as the source and foundation of all scientific knowledge. Until today, philosophy still plays a central role in humanities education in universities. This course mainly explains the classic western philosophical texts s…
2140	Introduction to Logic	Department of Philosophy	General elective course	3		This course tries to impart to students the general concept of logic, the general image of logic development so far, some of the most basic logic techniques and techniques, and the thoughts and spirit behind logic techniques. It mainly teaches propositional logic, lexical logic and predicate logic, but also involves inductive logic and informal logic. _x000D_ This course belongs to the elective c…
2165	Introduction to Religious Studies	Department of Philosophy	optional	3		This semester's "Introduction to Religious Studies" will be mainly divided into three parts, examining the three forms of religion in Chinese and Western civilizations. The first part focuses on ancient Western religions, that is, political religions in city-states; the second part focuses on Christianity and modern Western religions, that is, spiritual religions in society; the third part focuse…
2238	Science of Complexity and Philosophy	Department of Philosophy	Whole school optional	2		Adapting to the general trend of scientific development that is both highly differentiated and highly comprehensive, relying on the dynamic comprehensive advantages of our school's comprehensive disciplines and focusing on _x000D_ frontier exploration, this course aims to promote the comprehensive cross-research of different disciplines and _x000D_ to realize scientific The transformation of rese…
2241	Confucius and Lao Zi	Department of Philosophy	optional	2	History of Chinese Philosophy	Lao Tzu and Confucius are the founders of Chinese philosophy and thought with far-reaching influence. This course is intended to be problem-centered, introducing the thoughts of Lao Tzu and Confucius in an ideological dialogue, so as to present different theoretical systems within the Chinese philosophical tradition and different ways of solving problems.
2725	Microeconomics	Guanghua School of Management	General elective course	3		This course is an undergraduate course in microeconomics that covers classical microeconomic theory. This course begins with the analysis of the decision-making motivations of microeconomic subjects such as consumers and producers, and discusses the interaction between individual decision-making and the market, market structure, market failure and other issues. The course also involves cutting-ed…
2900	Masterpieces of Chinese Literature	Department of Information Management	General elective course	2		The main content of this course: Lecture 1: Summary of Chinese classics; Lecture 2: Selection of masterpieces and masterpieces; Lecture 3: Classic works; Lecture 4: Masterpieces of History; Lecture 5: Masterpieces of Zibu; Lecture 6 : Collection of classics; Seventh lecture: Series and category books and others; Eighth lecture: Modern classics.
4123	An Introduction to Marxist Basic Theory	Marxism Institute	School-wide compulsory	3		The teaching of ideological and political theory courses in colleges and universities is the most direct and basic way to carry out ideological and political education for college students, and "Introduction to the Basic Principles of Marxism" is one of the basic courses. Marxism is the science of the emancipation of the proletariat and of mankind. The study of the liberation of the proletariat a…
525	Thermal Physics	School of Physics	Restricted	3	Mechanics, Advanced Mathematics	Thermology is a course that enables students majoring in physics to learn to systematically study and deal with the thermophysical properties of systems (gas, liquid, solid) composed of a large number of microscopic particles. Through the introduction and analysis of some basic physical phenomena, this course shows that obeying statistical laws is the basic feature of a system composed of a large…
533	Exercises of Thermal Physics	School of Physics			Mechanics, Advanced Mathematics	Cooperate with the exercises in the heat science class.
557	Methods of Mathematical Physics (1)	School of Physics	Required major	3	Advanced Mathematics (Class B and above), Linear Algebra	On the basis of advanced mathematics (unary and multivariate calculus, power series and Fourier series, differential equations, field theory, linear algebra), this course focuses on the basic properties and applications of analytic functions, including r-functions, integral transformations and δ functions, to prepare for the subsequent courses on Mathematical Physics Methods (Part 2) and related …
561	Methode of Mathematical Physics Exercise	School of Physics			See "Methods of Mathematical Physics"	Cooperate with the exercises in the mathematics and physics methods class.
562	Thermodynamics and Statistical Physics (A)	School of Physics	Required major	4	general physics advanced mathematics	1) Basic laws of thermodynamics, 2) Thermodynamic properties of homogeneous substances, 3) Phase transition of unit systems, 4) Complex phase equilibrium and chemical equilibrium of multi-component systems, 5) Most probable distribution of nearly independent particles, 6) Boltz Mann Statistics, 7) Bose Statistics and Fermi Statistics, 8) Ensemble Theory, 9) Fluctuation Theory, 10) Non-Equilibrium…
575	Theoretical Mechanics	School of Physics	Required major	3	General Physics Mechanics, Advanced Mathematics	Starting from analytical mechanics, this course systematically introduces the basic content of kinematics and dynamics of mechanical systems. It mainly includes: motion constraints, generalized coordinates, degrees of freedom, and virtual work principles; for fixed-point motion of rigid bodies, Euler angles and Euler kinematics equations are introduced to describe motion; Motion; introduce motion…
577	Lectures on The Frontiers of Modern Physics (Ⅱ)	School of Physics	optional	2		Lectures on Frontiers of Modern Physics
253	Statistics	School of Mathematical Sciences	optional	3		1. Introduction to Statistics and Sampling Survey_x000D_ 2． Basic knowledge of probability theory, classical concept, statistical definition of probability. _x000D_ 3． Numeric representation of random variables, properties of expectation and variance, law of large numbers and central limit theorem_x000D_ 4. The basic idea of hypothesis testing_x000D_ 5． Normal single population mean test: t-stati…
614	Basics of Cosmological Physics	School of Physics	optional	3	general physics	Learn the basic knowledge of cosmology, understand the development trend of cutting-edge research, and enable students to have a scientific understanding of the evolution of the universe.
623	Physics for General Public	School of Physics	General elective course	2		This is a general physics course for all majors in the arts and sciences of universities. _x000D_ _x000D_ From Galileo to today, after hundreds of years of development, physics has become a very mature science. Its results are also widely used in different fields of science and technology. However, the ideas, theories, and methods of physics have not yet become an integral part of domestic higher…
527	Optics	School of Physics	Restricted	4	Advanced Mathematics, Mechanics, Electromagnetism	This course is a compulsory basic course for physics and microelectronics majors. _x000D_ Mainly introduces geometric optics and wave theory of light wave propagation - including Fermat principle, light equation, Huygens-Fresnel principle, Fresnel-Kirchhoff diffraction integral, reflection and refraction of light waves on interfaces, Propagation of light in anisotropic media; Statistical properti…
551	Equilibrium Statistical Physics	School of Physics	Required major	4	Thermology (PHY-0-042 or above) or Thermodynamics (PHY-1-151)	Equilibrium Statistical Physics is one of the basic courses for undergraduates in the School of Physics. The content involves: review of the basic theory of thermodynamics, statistical ensemble, quantum ideal gas, classical fluid, second-order phase transition mean field theory, etc.
552	Seminar for Equilibrium Statistical Physics	School of Physics	Required major	2	See Statistical Physics of Equilibrium	Equilibrium Statistical Physics is one of the basic courses for undergraduates in the School of Physics. The content involves: review of the basic theory of thermodynamics, statistical ensemble, quantum ideal gas, classical fluid, second-order phase transition mean field theory, etc.
574	Exercises of Theoretical Mechanics	School of Physics			See "Theoretical Mechanics"
624	General Physics Lab (1)	School of Physics	Restricted	3	advanced mathematics	_x000D_ "General Physics Experiment" is based on general physics and is aimed at sophomore undergraduates majoring in physics. It is divided into two semesters: General Physics Experiment (1) in the Fall Semester; 4 credit hours, 16 weeks per semester. The purpose of the course is to guide students to use experimental methods to learn the basic knowledge of physics, the basic methods and experime…
2679	Introduction to Finance	Guanghua School of Management	General elective course	3		As an introductory introductory course, Introduction to Finance is based on an interesting and relaxed way to introduce the basic knowledge of finance to undergraduate students who are not majors in business, and cultivate sensitivity to financial issues. The course will combine the latest development of the financial industry to teach the scope of finance, financial institutions and markets, inv…
4124	Events and Policies	Marxism Institute	School-wide compulsory	1		The "Situation and Policy" course is a compulsory course for college students stipulated by the higher authorities. Its teaching purpose is to closely combine with the reality of China's socialist construction, aim at the hot issues and ideological characteristics of students' concern, and conduct education on the domestic and foreign situation and the party's line, principles and policies. Class…
625	General Physics Lab (2)	School of Physics	Restricted	3	Advanced Mathematics, General Physics Experiment (1)	"General Physics Experiment" is based on the experimental content of general physics, and it is aimed at sophomore undergraduates majoring in physics. It is divided into two semesters: general physics experiment (1) in the autumn semester; 4 credit hours, 16 weeks per semester. The purpose of the course is to guide students to use experimental methods to learn the basic knowledge of physics, the …
4149	Swimming	Section of Physical Culture	School-wide compulsory	1		(Elementary class)_x000D_ 1. Course introduction_x000D_ Swimming is a sport performed in a specific environment of water. An exercise, a survival skill. _x000D_ Swimming exercises can improve aerobic metabolism, improve cardiopulmonary function, cultivate excellent qualities of self-challenge, self-conquerment, courage and perseverance, and promote the overall development of physical and mental q…
4315	Apprecition and analysis on Chinese Aforeign famous songs and musicalcompositions	School of Arts	General elective course	2		This course is divided into two parts: Chinese works and foreign works. It mainly introduces Chinese and foreign small and medium-sized instrumental music and vocal music works. _x000D_ Music includes: instrumental solo, ensemble, orchestra, concerto, song, dance drama selection. Vocal works include _x000D_: art songs, folk songs, opera selections, etc. This lesson gathers the essence of famous C…
208	Probability Theory and Statistics (B)	Yuanpei College	Required major	3	advanced mathematics	Probability theory is a mathematical discipline that studies the objective regularity of random phenomena, while mathematical statistics is a discipline that studies random phenomena with limited data with random influence. Through the teaching of this course, enable students to master the basic concepts of probability theory and mathematical statistics, understand their basic theories and method…
510	Introduction to Atmospheric Science	School of Physics	optional	2		This course is mainly for junior undergraduates from the School of Physics and Yuanpei University, and students from Earth Sciences and Environmental Sciences are also welcome to choose courses. The course is currently under the joint charge of four teachers, Zhang Qinghong, Zhao Chunsheng, Hu Yongyun, and Xue Huiwen, and the course starts every semester. _x000D_ Global climate change, meteorolog…
4121	A Survey of Mao Tsetung Thoughts and Theory of Socialism with Chinese Characteristics	Marxism Institute	School-wide compulsory	4		This course takes the Chinese Marxism as the theme, takes the historical process of the Sinicization of Marxism as the main line, and focuses on socialism with Chinese characteristics. The historical process of combining China's reality, accurately expounding the theoretical achievements of the Sinicization of Marxism, that is, Mao Zedong Thought and the theoretical system of socialism with Chine…
524	Atomic Physics	School of Physics	Restricted	3	Mechanics, heat, electromagnetism and optics of general physics, advanced mathematics, linear algebra, etc.	Atomic physics is an introductory course for students of physics and related disciplines to systematically study the nature and laws of the microcosm. _x000D_ _x000D_ This course will gradually reveal a series of characteristics and laws in the microcosm that are different from the macrocosm, and provide the necessary foundation for further in-depth study of modern physics. Its main contents incl…
528	Exercises of Atomic Physics	School of Physics				Atomic Physics Study Problems
2163	Introduction to Ethics	Department of Philosophy	optional	2		This course selects Aristotle's "Nicomachean Ethics", Augustine's "Confessions", and Kant's "Foundations of Moral Metaphysics". It is hoped that in the context of classical, medieval, and modern philosophical history, It presents the classic appearance of western ethics. We will focus on explaining the ethical thinking of these three philosophers, as well as the internal relationship between thei…
4657	Data Structure and Algorithm (B)	School of Physics	optional	3	Introduction to Computing	1. From the perspective of ADT, it introduces the basic methods of commonly used data structures and algorithm analysis. To enable students to master the commonly used data structures such as linear tables, stacks, queues, strings, arrays, trees, graphs, etc. from the aspects of the logical structure of the data structure, a corresponding set of basic operations, implementation, and evaluation of…
504	Fundamentals of Electronic Circuits and Experiments (1)	School of Physics	Restricted	3	Advanced Mathematics_x000D_ Electromagnetics	This course is a basic course of modern electronics and information science, and it is a main basic course for students majoring in non-electrical science. The teaching of this course strengthens three basics: basic concepts, basic principles and basic circuit analysis methods; at the same time, it highlights the practical application of circuits, and combines theory with practice teaching, so th…
521	Optics	College of Engineering	Restricted	2	advanced mathematics, electromagnetism	This course focuses on the wave characteristics of light in optics. Based on Huygens' principle, it gradually explains the interference, diffraction, Fourier optics, polarization and other contents of light waves in depth. In-depth and solid wave optics foundation, the course also takes into account a certain introduction to the frontier of optics, showing the latest applications of wave optics. …
522	Exercises of Optics	College of Engineering			See "Optics"	Cooperate with the exercises in the optics class. Non-independent courses, no separate course selection is required.
529	Modern Physics	College of Engineering	Restricted	3	Advanced mathematics, linear algebra, mechanics, heat, electromagnetism, optics (can be combined)	Introduce the main content of modern physics, show the progress and mystery of modern physics, and provide the conceptual basis and basic knowledge for subsequent study. The object is the students who are at the end of general physics, generally in the second upper or lower class. For students who continue to study physics, it plays the role of guiding interest and broadening horizons; for studen…
559	Methods of Mathematical Physics	School of Physics	Required major	4	Advanced Mathematics, General Physics	This course introduces the basic knowledge of mathematical physics methods required for studying physics theory courses. On the basis of advanced mathematics and general physics, it mainly teaches common methods in classical mathematical physics, including analytic functions and integral transformations, Γ functions and δ Functions, basic solutions of second-order linear partial differential equa…
572	Theoretical Mechanics (A)	School of Physics	optional	4	General Physics Mechanics, Advanced Mathematics (Calculus, Linear Algebra)_x000D_ Mathematical Physics Methods (the part of complex variable functions can also be taken in the same semester)	Theoretical Mechanics (A) course is a theoretical course for physics students in the School of Physics after general physics. For most undergraduates majoring in physics, it is the first theoretical physics course they encounter, and it is also a course for many subsequent theoretical physics courses. The basis of the course. The course mainly focuses on the teaching of analytical mechanics metho…
605	Modern Physics Laboratory I	School of Physics	Required major	3	General physics experiments, atomic physics. _x000D_ Can be taken concurrently with Introduction to Quantum Mechanics, Solid State Physics, Nuclear Physics and Particle Physics.	Modern Physics Experiment is a comprehensive experimental course for senior students majoring in physics. It is divided into two parts: Modern Physics Experiment I and Modern Physics Experiment II, which are mainly held in the spring semester and autumn semester respectively. The content covers atomic and molecular physics, nuclear detection technology and application, laser and modern optics, va…
616	Introduction to Nanoscience and Technology	School of Physics	optional	2		Nanotechnology has become a highly interdisciplinary subject and a field where physics, chemistry, materials, information, and biological sciences are deeply integrated. When we choose the teaching content, we pay attention to some basic problems, clarify the organic connection and difference between nanoscience and traditional science, and focus on discussing the new problems of nanoscale relate…
471	Laser Experiments	School of Physics	Elective	2	laser physics	Laser and its application are the basis and core of the development of micro-nano integrated photonics technology, and an important driving force for the realization of ultra-high-speed all-optical information processing. This course carries out the most representative and typical laser experiments, including the measurement of basic laser parameters, the research of laser mechanism, laser techno…
500	Computational Physics A	School of Physics	optional	4	1. "Linear Algebra"; 2. "Advanced Mathematics"; 3. "Methods of Mathematical Physics"; 4. It is best to complete "Theoretical Mechanics", "Electrodynamics", and "Quantum Mechanics".	Computational physics is a discipline that uses computers to solve physical problems, and its core foundation is numerical analysis. This course mainly teaches the basic treatment methods of various numerical problems commonly seen in computational physics, covering numerical solutions of linear and nonlinear equations, numerical differentiation and integration, interpolation and polynomial appro…
502	Exercise Class for Computational Physics	School of Physics			"Linear Algebra", "Advanced Mathematics", "Methods of Mathematical Physics"	After 2-3 years of teaching practice of "Computational Physics", we try to implement the following teaching ideas of this course: (1) By teaching the basic algorithms of numerical analysis in class, the content is very comprehensive and extensive, including linear equations Solving, matrix eigenvalue problems, nonlinear equation root finding and optimization, and numerical solutions of ordinary d…
505	Fundamentals of Electronic Circuits and Experiments (2)	School of Physics	Restricted	2	Advanced Mathematics, Fundamentals and Experiments of Modern Electronic Circuits (1)	This experimental course is aimed at science undergraduates of the School of Physics (non-electronic information major). It is a follow-up course of "Modern Electronic Circuit Basics and Experiments (1)" in the theoretical part. It condenses and synthesizes the analog circuits of the electronic major of the School of Information , digital circuit, the basic content of circuit analysis principle e…
550	Seminar for Quantum Mechanics	School of Physics	Required major	2	General Physics, Advanced Mathematics, Mathematical Physics Methods_x000D_	This course is a seminar-type small class of quantum mechanics. Students who choose quantum mechanics to be taught in large classes can choose small class discussions.
566	Quantum Mechanics (A)	School of Physics	optional	4	General Physics, Advanced Mathematics, Mathematical Physics Methods	This course is non-relativistic quantum mechanics, which systematically introduces the laws of motion of microscopic particles. The content includes the basic concepts of quantum mechanics: wave function, state superposition principle, Schrödinger equation, operator representation and representation transformation of mechanical quantities, symmetry and conservation quantities, uncertainty relatio…
594	An Introduction to Cloud Physics	School of Physics	optional	2	atmospheric physics	Because clouds have an important impact on the radiation and water cycle of the earth-atmosphere system, they have become the focus of current climate research. This course mainly teaches the microphysical processes of clouds, including the formation of cloud droplets and ice crystal particles, growth of condensation (sublimation), collision process, and settlement. The course will also cover the…
619	Lecture Series of Nuclear Science	School of Physics	optional	2		This course intends to invite scholars (mainly domestic experts) who are active in the frontier research fields of nuclear science to introduce the latest developments in the frontier of nuclear science to undergraduates in the form of lectures, so as to stimulate students' interest in nuclear science and deepen their understanding of the field of nuclear science . The nuclear science-related fie…
3838	Advanced English Listening and Speaking	English Language and Literature	School-wide compulsory	2		This course is based on cultivating students' English listening and speaking ability in the advanced stage. This course carefully selects authentic, authentic, and diverse teaching materials and auxiliary teaching materials. The topics selected focus on students’ interests and practical news, and involve life, study, leisure and entertainment, and social hot issues. At the same time, rich languag…
601	Global Environmental and Climate Change	School of Physics	Whole school optional	2		This course mainly introduces the basic scientific knowledge related to the global atmospheric environment and climate change, explores the latest developments, hot spots and difficulties in this field, and stimulates students' enthusiasm to participate in solving environmental problems. The content involves the biogeochemical cycle of pollutants, the ozone hole, near-surface ozone and aerosol po…
613	Materials Physics	School of Physics	optional	2	"General Physics"	This course aims to enable students to understand the basic outline of material physics and condensed matter physics research, as well as the frontier trends in the field of material physics, guide students from books to real research, and learn how specific research work is carried out from learning.
1849	The History of Sino-Foreign Relations in The 20th Century (1900-1999)	Department of History	General elective course	2		This course intends to use 1949 as the boundary to teach the history of Sino-foreign relations in the first half of the 20th century (1900-1949) and the second half of the 20th century (1949-1999) respectively. _x000D_ This course will mainly focus on lectures by teachers, supplemented by students' self-study and seminars. While clarifying the historical evolution and development of Sino-foreign …
1852	Human Development and Environmental Change	Department of History	General elective course	2		Environmental history is an interdisciplinary field of study that deals with the interaction of humans and other parts of the environment throughout history. The temporal scope of this course is from the Big Bang to the present, and the spatial scope covers the entire Earth. This course pays special attention to the comparison of different time periods and different regions, and unifies diachroni…
970	An Outline of Earth Sciences (A) I	School of Earth and Space Sciences	Required major	3		"Introduction to Earth Science" covers the basic knowledge of the second-level subjects of the School of Earth and Space Sciences. It is a basic course that guides students into the door of Earth Sciences. It is summarized as the following three points: _x000D_Through lectures and in-class practice (including field practice), students can master the knowledge about space and the planet earth, the…
4159	Basketball	Section of Physical Culture	School-wide compulsory	1		_x000D_ 1. Course introduction _x000D_ 1. Basketball is a collective confrontational event integrating running, jumping and throwing. Regularly engaging in basketball can effectively promote the overall development of physical fitness and is conducive to the improvement and improvement of cardiopulmonary function. Through learning and sports practice, experience the enterprising spirit of bravery…
971	Introduction to Earth Sciences (2)	School of Earth and Space Sciences	Required major	3		"Introduction to Earth Science" covers the basic knowledge of the second-level subjects of the School of Earth and Space Sciences. It is a basic course to guide students into the door of Earth Sciences. It is also a compulsory course for all majors in the School of Earth and Space Sciences. The main purpose of the course teaching can be summarized The following three points: _x000D_Through lectur…
975	Frontiers of Earth Sciences	School of Earth and Space Sciences	Required major	1		This course adopts the form of lectures, mainly introducing the cutting-edge achievements of earth and space science in recent years and scientific issues for further research. The lectures will be given by 6 academicians of the Chinese Academy of Sciences who work in our institute, and each will have one lecture (see below). They start with several different sub-disciplines, emphatically introdu…
1104	Physical Geology Field Trip	School of Earth and Space Sciences	optional	1	This course is the follow-up course of "Introduction to Earth Science (2)". It is a practical teaching content set up to deepen the understanding of the relevant content of the course. study.	Guided by modern geology theory, based on the geology of Beijing area, closely focus on the course content of "General Geology" and "Introduction to Earth Science", through the introduction and understanding of typical field geological phenomena, consolidate the classroom teaching content of general geology , deepen the understanding of the relevant content of the course, carry out basic field sk…
1373	Intercultural Training: Global Competence Inventory and Training	School of Journalism and Communication	Whole school optional	1		Global leadership is a relatively new concept. It was established in the 1980s. With the increasing trend of international cooperation in business, education, tourism and other fields, as well as the rapid development of the information industry, people noticed that in the complex and ever-changing global environment, organizations The adaptability and leadership ability of individuals and indivi…
4310	Basic Theory of Music and The Basics of Orchestral Music	School of Arts	General elective course	2		This course systematically teaches the basic theory of music, including musical tone system, temperament, notation, rhythm and beat, interval, chord, mode, modulation, basic form of music, preliminary harmony and polyphony, and modern music theory; Pay attention to linking theory with practice, and introduce the functions and characteristics of orchestras and various instruments while analyzing t…
1079	Cartography	School of Earth and Space Sciences	Required major	3	advanced mathematics	Cartography is one of the basic disciplines of geoinformation science. This course includes the basic concepts of maps, the earth and its coordinate system, map projection, geographic information synthesis, map graphic design, symbolization of geographical features, map production process and technology, map evaluation and use, etc. In addition to classroom teaching, three assignments/practices a…
1085	Environmental and Ecological Sciences	School of Earth and Space Sciences	optional	2		Course Objectives: A course for second-year students, focusing on introducing the basic concepts and theories of ecology, current ecological and environmental issues, and the application of GNSS, GIS and earth observation technology in ecological environment monitoring, evaluation and management role. After one year of university study, the students who choose the course have a strong foundation …
1087	Introduction to Geomatics	School of Earth and Space Sciences	optional	2	This course is open for second-year undergraduate students. The required prerequisite courses are "Advanced Mathematics" and "Linear Algebra"_x000D_	The current development of surveying and mapping covers the entire field of spatial information, and the English concept has changed from survey to Geomatics. Introduction to Surveying and Mapping briefly describes the basic theories and technologies involved in the field of spatial information, and is a course that must be mastered by majors in the field of spatial information. _x000D_ Geometry …
753	Human Sex, Reproduction and Health	College of Life Sciences	General elective course	2		Based on biology, physiology and medicine, combined with sociology and psychology, the course tells about "what is sex", "sex and reproduction", "sex and health" and "sex issues" from multiple disciplines and perspectives scientific knowledge. The content of the lecture starts from the significance of this course, the historical changes of sexual concepts, the biological significance of sexual di…
972	Introduction to Remote Sensing	School of Earth and Space Sciences	Required major	3	Taking this course requires a professional foundation in advanced mathematics, college physics and geosciences.	Objective: Through the teaching of "Introduction to Remote Sensing", students will systematically master the basic theory, method and application technology of remote sensing, understand the latest development of remote sensing, and have the basic skills of remote sensing image processing, interpretation and application analysis. _x000D_ Main content: basic concepts of remote sensing, remote sens…
1073	Introduction to Database Systems	School of Earth and Space Sciences	optional	3	Introduction to Computers	Course purpose: Through the study of this course, students are required to understand the basic theory, technology and method of database, master database programming language, be able to independently carry out database modeling, design and application development, and understand the new development of database technology. _x000D_ Course content: (1) Basic concepts and principles of database; (2…
1078	Intelligent Transportation Systems	School of Earth and Space Sciences	optional	2		Introduction to Intelligent Transportation System_x000D_ This course is divided into nine chapters, from the concept of intelligent transportation system, system framework, key technologies of intelligent transportation system, planning and design of intelligent transportation system, urban traffic signal control system, advanced traffic management system, Traffic information service system, adva…
1080	Principles of Geographic Information System	School of Earth and Space Sciences	Required major	3	Introduction to Geosciences, Introduction to Computing, Computer Programming Languages, Algorithms and Data Structures, Cartography	To enable students to have a more comprehensive and complete understanding of the basic concepts, data structures, technical systems and application methods of geographic information systems, and to initially master the operational skills of GIS software. The main contents of the basic theory and knowledge taught include: the basic concept, composition, subject content and development history of …
1086	Urban and Regional Science	School of Earth and Space Sciences	Restricted	2	Introduction to Geography	The main task of the course is to impart the basic theories of urban and regional science. This course is the first course of the 3S course for undergraduates, and it is also the basic course of digital regions and digital cities. _x000D_ This course requires students to master the subject attributes and basic categories of economic geography, urban geography and regional planning, master the bas…
4160	Basketball Advanced Class	Section of Physical Culture	School-wide compulsory	1		_x000D_ Basketball is a collective confrontational event integrating running, jumping and throwing. Regularly engaging in basketball can effectively promote the overall development of physical fitness and is conducive to the improvement and improvement of cardiopulmonary function. Through learning and sports practice, experience the enterprising spirit of bravery, tenacity, competition and hard w…
2198	An Introdution to Buddhism	Department of Philosophy	optional	2		This course is a course that introduces the basic knowledge of Buddhism, which has an important influence on the development of world culture. The course focuses on explaining the emergence, spread history, literature, precepts, meditation, and philosophical thoughts of Buddhism. The entire course is divided into eight lectures, each introducing an important aspect or important content of Buddhis…
973	Discrete Mathematics	School of Earth and Space Sciences	optional	3	Introduction to Computing (B)	Discrete mathematics is the basic subject of computer science and information technology. The basic knowledge of discrete structure and the formalization of logical thinking are the basic skills of information technology students. The basic concept of discrete mathematics is an important basis for GIS students to study information courses. This course introduces the concepts and thinking methods …
983	The earth and humankind civilization	School of Earth and Space Sciences	General elective course	2		The Earth and Human Civilization course focuses on the interaction between the Earth and human civilization, and studies how various geological phenomena and environmental factors since the formation of the Earth have promoted the evolution of life, the emergence of wisdom, and the formation of human civilization, and have affected the evolution and development of human civilization direction; ex…
1069	Introduction to Computer Graphics	School of Earth and Space Sciences	optional	2	(1) A programming language_x000D_ (2) Data structure	Since the geographic information system involves a large number of various principles and algorithms in the calculation, analysis, drawing and optimization of graphics, it is very important to master the basic principles and commonly used algorithms of computer graphics to promote the understanding and application of the principles and methods of geographic information systems. necessary. _x000D_…
1072	Network and WEBGIS	School of Earth and Space Sciences	optional	2	Introduction to GIS	Computer network is one of the core courses of computer science. WebGIS is the product of the combination of GIS technology and Internet technology, and it is a new trend of GIS development. Through the study of this course, students are required to master the basic knowledge of computer network, Internet, Web and network programming; on this basis, understand the basic concept, structure, techno…
1074	Principle of Remote Sensing Digital Image Processing	School of Earth and Space Sciences	Required major	3	Cartography, probability theory and mathematical statistics, linear algebra, computational mathematics, programming, introduction to remote sensing.	Digital image processing is an important means of spatial remote sensing information expression, and it is a direct and objective expression of ground geographic information. Remote sensing digital image processing includes the basic understanding of image processing system software and hardware, digital expression of optical phenomena, mathematical transformation of images, enhancement, restorat…
1081	Experiment of Geographic Information System	School of Earth and Space Sciences	Restricted	2	Introduction to GIS	Through the study and use of commonly used software in the GIS field, students will further deepen their understanding of the basic principles and methods of geographic information systems, make them proficient in the operation and use of GIS software, and understand the current developments in the GIS field. The course will combine typical GIS application cases, guide students to gradually maste…
984	Innovative Applications and Practice on Virtual Reality and Simulation	School of Earth and Space Sciences	Whole school optional	2		The virtual simulation technology with virtual reality, augmented reality and simulation as the content has become a hotspot of innovative technology in recent years. Disrupt many industries in the next 5 to 10 years. Virtual simulation can be applied to many fields related to the national economy and people's livelihood, such as academic research, education and training, leisure tourism, urban p…
1077	GIS Design And Application	School of Earth and Space Sciences	Required major	4	(1) A programming language_x000D_ (2) Computer Graphics_x000D_ (3) Data structure_x000D_ (4) Principles of GIS	From the two aspects of design, development and application methods, students can master the development ideas and methods of GIS, clarify the logical and physical structure of GIS, and develop the technical route and main technical methods of GIS from the bottom. To lay a good theoretical foundation and master application methods for students to implement geographic information system engineerin…
1082	Practice on RS, GIS and GPS	School of Earth and Space Sciences	optional	1	"Introduction to Geographic Information System"; "Introduction to Remote Sensing"; "Introduction to Earth Science"	Through field comprehensive practice in typical areas, students can understand the basic methods of 3S comprehensive practice and application, cultivate students' practical ability, and help them deeply understand and master the theoretical knowledge they have learned: _x000D_ Walk out of school and be in nature, The process of verifying the basic knowledge of cartography, physical geography and …
1083	Programming Language	School of Earth and Space Sciences	optional	3	"Introduction to Computing"; "Advanced Mathematics"_x000D_	"Programming Language" is a basic computer course, and it is the second-stage course for undergraduates after learning "Introduction to Computing" and other introductory courses. The main goal is to cultivate students' ability to use programming language to operate computers to solve specific problems. Taking high-level language programming as an example, the course teaches the basic concepts, pr…
1084	An Introduction to Physical Geography and Geomorphology	School of Earth and Space Sciences	optional	2	"Introduction to Earth Science"	The content of this course is the basic knowledge of physical geography and geomorphology that undergraduate students majoring in geographic information system, remote sensing and other related majors must master. Compared with the undergraduate courses of physical geography, this course makes necessary adjustments to the teaching content according to the characteristics of GIS and RS majors, and…
1091	Internet of Things	School of Earth and Space Sciences	optional	2		Introduction to Internet of Things Technology_x000D_ The Internet of Things involves many technologies and is a new interdisciplinary subject. The current research on the Internet of Things has gradually stepped out of the laboratory, and the popular Internet of Things applications have also begun to penetrate into people's daily lives. This course focuses on the Internet of Things dominated by E…
1092	Basic Principle of Quantitative Remote Sensing	School of Earth and Space Sciences	optional	2	Introduction to Remote Sensing	Necessity of the course: _x000D_ Quantitative remote sensing is the main development and research hotspot of remote sensing at present. Multi-source remote sensing satellites and networks covering the whole spectrum have been established at home and abroad. Atmospheric parameters, and used in global change, regional energy balance, farmland ecology, urban environment and resource detection, etc. …
3842	Canada: History and Culture	English Language and Literature	School-wide compulsory	2		This course is designed to provide an introduction to Canadian history, geography and social context. The purpose is to help students become familiar with Canada. Once students have mastered the course content, they will be able to: _x000D_ List basic facts about Canadian history and geography_x000D_ Explain why Canada and the United States are similar and different_x000D_ Describe factors that h…
974	Operating System Principle	School of Earth and Space Sciences	optional	2	Algorithms and data structures, programming languages. _x000D_ requires students to have a certain foundation of software development and be familiar with coding in high-level languages such as C, C++ or C#/Java.	The operating system is the core software of a computer system, the basis for all other software to run, and the basic platform for computer system development. The operating system builds a bridge between computer users and computer hardware. Through this bridge, computer users use computer resources more conveniently, and computer hardware plays its role more efficiently. The special status of …
1068	Principles of Software Engineering	School of Earth and Space Sciences	optional	2	Algorithms and data structures, programming languages, introduction to databases. _x000D_ requires students to have a certain development foundation and be familiar with the use of high-level programming language C++ or C#/Java.	Software engineering is an engineering discipline that studies and guides software development and maintenance. It is guided by theories of computer science and other related disciplines, and uses engineering concepts, principles, specifications, technologies and methods to develop and maintain software engineering projects. , Combining the correct management measures proven by practice with the …
1075	Introduction to Digital Earth	School of Earth and Space Sciences	optional	2		This course is an elective course for undergraduates majoring in geographic information science. From the perspective of earth information science, the course focuses on the basic theory, construction and application technology of digital earth. To lay a good theoretical foundation for students to engage in related research, so that students have an overall understanding and mastery of digital ea…
1089	RS Image Processing Practice	School of Earth and Space Sciences	optional	2	"Introduction to Remote Sensing"_x000D_ "Remote Sensing Digital Image Processing"	ENVI (The Environment for Visualizing Images) is a complete remote sensing image processing platform. Its software processing technology covers image data input/output, image calibration, image enhancement, correction, orthorectification, mosaic, data fusion and various Transformation, information extraction, image classification, knowledge-based decision tree classification, integration with GIS…
1846	History of Christian Civilization	Department of History	General elective course	2		This course describes how Christian civilization has experienced slave society, feudal society and capitalist_x000D_ from the rise, development to change of nearly 2,000 years. It believes that political, social and cultural changes lead to changes in Christian doctrine_x000D_ and church system Foundation. The main content includes topics such as the rise of Christianity, the Roman Church, the Ch…
2309	Psychology, Conduct and Culture	School of International Studies	General elective course	2		This course is based on the psychological anthropological theory of Chinese-American psychological anthropologist Xu Langguang, and constructs a theoretical system for the comparative study of four large-scale civilized societies: China, India, the United States, and Japan. The course puts forward the concept of "basic interpersonal status" and uses it as the basic unit of the comparative study o…
5458	A taste of botany	Peking University School of Advanced Agricultural Sciences	Whole school optional	2		The phrase "Food is the paramount necessity of the people" has been familiar to us since childhood. But do you know what our food is? In the long development of human civilization, how did our food evolve? How will we ensure a nutritious, safe and stable food supply for all humans on earth in the future? The answers to these questions lie in the delicious and magical world of plants. Plants are t…
1093	Introduction of LiDAR Remote Sensing	School of Earth and Space Sciences	optional	2	Computer Basics	LiDAR (Light Detection And Ranging, LiDAR) is an active optical detection technology system that integrates laser ranging, global navigation satellite system and inertial measurement technology, and can be directly used to obtain three-dimensional spatial information. Lidar remote sensing is a lidar-based active remote sensing technology that has developed rapidly in the world in recent years. Pr…
1142	Principles of Natural-Resource Science	College of Urban and Environmental Sciences	optional	3		Focusing on the coupling of natural resources and human development, this course is divided into four parts. The first part systematically expounds the nature of natural resources, the international and domestic situation of natural resource scarcity and conflicts, academic debates on natural resource scarcity, and the nature of natural resource scarcity; The second part focuses on the principles…
3843	Australian History and Culture Through Films	English Language and Literature	School-wide compulsory	2		_x000D_ "Australian History and Culture Film and TV Special Topic" is an English special topic course of Intercultural Communication Module B _x000D_. The course interprets the themes of history and multiculturalism through eight films. _x000D_ The first classroom film shows the history of Australia. Australia is a unique country. From a historical point of view, the aborigines have been here for…
654	General Chemistry Practice	College of Engineering				General Chemistry is the main basic course for chemistry majors, and it is an introductory course before entering the professional basic courses, and it is aimed at freshmen in the School of Chemistry. _x000D_ The general chemistry course mainly introduces the basic concepts and methods of chemistry. The main contents include: basic laws of gases and liquids, chemical thermodynamics and direction…
681	General Chemistry (B)	Department of Medicine Teaching office	Required major	4		"General Chemistry B" is a course for undergraduates. This course mainly introduces the basic knowledge of chemical principles and elemental chemistry, so that students can master the basic laws and characteristics of chemistry, and cultivate students' ability to apply these knowledge to solve chemical problems. _x000D_ The principles of chemistry section includes: gases, liquids and solutions; d…
684	General Chemistry Lab.（B）	Department of Medicine Teaching office	Required major	2	General Chemistry B	The course "General Chemistry Experiment B" is the main basic course offered by the School of Chemistry for the non-chemical majors of science majors in the school. Classes start in the fall semester, total credit hours: 60, weekly credit hours: 4, credits: 2. Small class teaching takes various forms such as instructor teaching, students completing experiments independently (or cooperatively), te…
3809	College English (1)	English Language and Literature	School-wide compulsory	2		The teaching of College English Level 1 is aimed at students who are graded as Level 1 in the College English Grading Examination. The teaching of this category of college English aims to implement the spirit and guiding principles of the "College English Curriculum Teaching Requirements" promulgated by the Ministry of Education in 2003, and vigorously cultivate students' comprehensive English ap…
4153	Table Tennis	Section of Physical Culture	School-wide compulsory	1		1. Table tennis is a ball game in which two or two pairs of players hit the ball alternately with rackets at both ends of the net. Ping-pong_x000D_ is a game of confrontation between nets, without direct physical collision, relatively speaking, it is relatively safe, and it is a sport suitable for all ages. Participating in this sport can improve people's sensitivity, coordination, movement speed…
554	Exercises of General Physics	Department of Medicine Teaching office			general physics	This course is a general physics exercise course offered by the School of Physics for other departments
620	General Physics (B) (I)	School of Earth and Space Sciences	Required major	4	advanced mathematics	The two-semester general physics course covers mechanics, heat, electromagnetism, optics, and modern physics. The course places great emphasis on the introduction of fundamental concepts and principles common to both classical and quantum physics. In order to deepen the understanding of physics knowledge, this course contains many applications of physics knowledge to engineering, technology, biom…
976	An Outline of Geosciences Ⅱ	School of Earth and Space Sciences	Required major	5		"Introduction to Earth Science" covers the basic knowledge of the second-level subjects of the School of Earth and Space Sciences. It is a basic course to guide students into the door of Earth Sciences. It is also a compulsory course for all majors in the School of Earth and Space Sciences. The main purpose of the course teaching can be summarized The following three points: _x000D_Through lectur…
1000	Crystallography and Mineralogy	School of Earth and Space Sciences	Required major	3		Minerals are crystalline natural compounds or simple substances formed by geological processes, and are also the smallest independent unit that constitutes the crust or celestial bodies. The formation, existence, evolution and demise of all geological bodies or celestial bodies are closely related to minerals. Mineralogy is a science that studies the chemical composition, internal structure, appe…
1010	Introdution to Field Geology	School of Earth and Space Sciences	Required major	2	"Introduction to Earth Science (2)"	This field teaching practice is a geological enlightenment education for the first-year students majoring in geology and geochemistry in the School of Earth and Space Sciences. It is an important understanding practice, emphasizing the basic concepts, basic knowledge and basic skills training of geology. Through short-term field practice, students have a more comprehensive and general understandi…
621	General Physics (B) (Ⅱ)	School of Earth and Space Sciences	Required major	4	advanced mathematics	The two-semester general physics course covers mechanics, heat, electromagnetism, optics, and modern physics. The course places great emphasis on the introduction of fundamental concepts and principles common to both classical and quantum physics. In order to deepen the understanding of physics knowledge, this course contains many applications of physics knowledge to engineering, technology, biom…
626	Basic Physics Lab	Yuanpei College	Restricted	3	1. General Physics_x000D_ 2. Advanced Mathematics	"Basic Physics Experiment" is based on the experimental content of general physics. It is aimed at undergraduates who are not majoring in physics. It is offered repeatedly in the fall and spring semesters, with 4 hours per week for a total of 16 weeks. The purpose of the course is to guide students to use experimental methods to learn the basic knowledge of physics, the basic methods and experime…
637	Physical Chemistry (B)	College of Urban and Environmental Sciences	Restricted	4	Advanced Mathematics, Inorganic Chemistry	Physical chemistry is an important branch of chemistry. It starts from the study of the relationship between chemical phenomena and physical phenomena to explore the universal basic laws of chemical motion. _x000D_ The main teaching purpose of the "Physical Chemistry (B)" course in the School of Chemistry, Peking University is to enable students to systematically master the basic knowledge and pr…
988	Paleontology	School of Earth and Space Sciences	Required major	3
1011	General Petrology Part I: Optical Mineralogy and Igneous Rocks	School of Earth and Space Sciences	Required major	4	Students should take Crystallography and Mineralogy before taking Crystal Optics and Optical Mineralogy	"Crystal optics" mainly studies the basic principles and methods of identifying minerals under a polarizing microscope. "Optical mineralogy" is the study of the characteristics of the crystal structure and chemical composition of rock-forming minerals based on various optical phenomena produced when visible light passes through transparent crystals. Crystal optics and optical mineralogy are not o…
995	Historical Geology	School of Earth and Space Sciences	Required major	3	Basic courses in geology such as introduction to earth science, mineralogy, sedimentary petrology, paleontology and structural geology	"Geohistory" is a comprehensive geological discipline, which requires students to study, learn and master the basic principles and methods of applied petrology, paleontology, sedimentology, historical tectonics, etc. Comprehensive analysis of geological records such as minerals, rocks and biological fossils, as well as deformation, to reconstruct the history of the evolution and development of th…
1012	General Petrology II: Sedimentary and Metamorphic Rocks	School of Earth and Space Sciences	Required major	4		The part of sedimentary rocks mainly introduces the basic concepts, principles and research methods related to sedimentary diagenesis, so that students can master the formation rules of sedimentary rocks and the characteristics of common sedimentary rocks through the study of this course. The metamorphic rock part mainly introduces the basic concepts, principles and research methods of metamorphi…
1017	Structural Geology	School of Earth and Space Sciences	Required major	4	General geology, petrology, foundation of solid mechanics	Structural geology is one of the important basic courses for earth science majors, which mainly introduces the deformation mechanism, behavior and process of rocks in the lithosphere under the action of geological stress, as well as various geological structural phenomena formed. Based on the theory of rock deformation mechanics and deformation mechanism, the course focuses on important structura…
1106	Introduction to Natural Resources	School of Earth and Space Sciences	optional	2	Introduction to Earth Science	Lectures on the theory of sustainable development of natural resources in the form of special topics, focusing on the sustainable development of water resources, mineral resources, especially petroleum resources and low-carbon economic issues, including petroleum economics.
1107	Fundamentals of Solid Mechanics	School of Earth and Space Sciences	Required major	3	Advanced Mathematics, College Physics	The process of geological action is largely a mechanical process. In recent years, more and more contents of mechanical analysis have been included in the study of structural geology. However, in the past, traditional geologists had many misunderstandings in the application of mechanical concepts. This course introduces the basic concepts, principles and methods of solid mechanics required for an…
1001	Geological Investigation & Mapping	School of Earth and Space Sciences			(1) Introduction to Earth Science; (2) Principles of Geology; (3) Mineralogy, Petrology (Crystalline Petrology, Sedimentary Geology); (4) Structural Geology; (5) Quaternary Geology and geomorphology.
1014	Geological Investigation & Mapping	School of Earth and Space Sciences	Required major	3	Possess basic course knowledge of mineralogy, petrology, structural geology, paleontology, geohistory, geomorphology and Quaternary geology; take general geological practice first.	Geology is not only a self-contained theoretical discipline, but also a discipline with strong practice. Regional geological survey practice is the core link in undergraduate teaching. Through the teaching activities combining theory and practice, students can initially grasp the basic knowledge, basic methods and basic skills necessary for systematic and field geological surveys, and at the same…
999	Basics of Geophysics	School of Earth and Space Sciences	optional	3	Geology, if you have a general physics foundation, it is better.	Mainly introduces various branches of geophysics, including basic concepts, scientific principles and technical methods in natural seismology, exploration seismology, gravity, geomagnetism, geoelectricity, geothermal and seismic tomography; emphatically introduces geophysical methods Integration with geology and its applications to the detection of the Earth's interior structure, energy and resou…
1005	Introduction to Sedimentary Geology	School of Earth and Space Sciences	optional	2	General Geology, General Petrology, etc.	Introduction to Sedimentology is an important theoretical basis of sedimentology and a basic means for restoring paleoenvironment, studying the sequence structure of sedimentary strata, interpreting seismic facies, conducting basin analysis and reconstructing paleogeography; The general survey, exploration and development of mineral resources are of great significance; through the understanding o…
1007	Environmental Mineralogy	School of Earth and Space Sciences	optional	2	Crystallography and mineralogy, petrology, mineral deposits, geochemistry and general chemistry, etc.	Environmental Mineralogy is an elective course for undergraduates majoring in Geology and Geochemistry. The main purpose is to enable students to master the general principles and application status of environmental mineralogy, familiarize themselves with the basic concepts, theories and research methods of mineral environmental properties, introduce the natural self-purification function of inor…
1013	Geochemistry	School of Earth and Space Sciences	Required major	4	This course requires basic knowledge of geology, inorganic chemistry, physical chemistry, mineralogy, petrology, etc.	Geochemistry is a science that studies the chemical composition, chemical action and chemical evolution of the earth on the basis of chemical science. In the past ten years, geochemistry has achieved rapid development. It has played an important role in the research of many fields such as geology (such as minerals, rocks, ore deposits, structures, and paleontology), energy (such as oil, natural g…
514	General Physics (1)	College of Chemistry and Molecular Engineering	Required major	4	advanced mathematics	The two-semester general physics course covers mechanics, heat, electromagnetism, optics, and modern physics. The course places great emphasis on the introduction of fundamental concepts and principles common to both classical and quantum physics. In order to deepen the understanding of physics knowledge, this course contains many applications of physics knowledge to engineering, technology, biom…
991	Marine Geology	School of Earth and Space Sciences	optional	2	Basic courses such as Introduction to Earth Science.	Marine geology is a relatively new discipline, which became independent as a subdiscipline of geology and a subdiscipline of oceanography in the 1930s and 1940s. Marine geology focuses on the present-day extent of the ocean, including coasts and beaches, continental shelves and slopes, and the vast deep ocean floor. The study of the structure and evolution history of the submarine crust is the ke…
994	Gemology	School of Earth and Space Sciences	optional	2	Students who choose this course should have basic knowledge of crystallography and mineralogy	This course enables students to master the basic concepts of jewelry and jade, main types and their main characteristics, processing technology, evaluation and identification methods, etc. At the same time, master the basic skills of identifying the authenticity of common gemstones. This course is mainly carried out in the way of teaching while practicing, focusing on the training of practical sk…
1008	Frontiers of Geochemistry	School of Earth and Space Sciences	optional	1	Crystallography and Mineralogy, Physical Chemistry, Geochemistry	This course is aimed at senior undergraduates who are interested in geochemical science, in order to further deepen their knowledge and understanding of experimental geochemical isotope geochemistry, and understand the frontier fields and development trends of experimental geochemistry and isotope geochemistry research.
1034	Stable Isotope Effect and its Utilities	School of Earth and Space Sciences	optional	1
1015	Field Excursions on Geosciences	School of Earth and Space Sciences	Restricted	3	Structural geology, petrology, mineralogy, Chinese geology, general geology, general geological practice	"Comprehensive Geological Practice" is a field practice course, the purpose of which is to improve the basic knowledge structure of students' geology, cultivate students' ability to comprehensively observe, analyze and solve geological science problems, and enhance students' scientific research ability and innovation consciousness. On the basis of completing the main courses of geology, go to are…
515	General Physics (2)	College of Chemistry and Molecular Engineering	Required major	4	advanced mathematics	The two-semester general physics course covers mechanics, heat, electromagnetism, optics, and modern physics. The course places great emphasis on the introduction of fundamental concepts and principles common to both classical and quantum physics. In order to deepen the understanding of physics knowledge, this course contains many applications of physics knowledge to engineering, technology, biom…
989	Tectonics	School of Earth and Space Sciences	optional	2	General Geology and Structural Geology	"Tectonics" is an important basic theory course for all majors in earth science. Since the establishment of the plate tectonic theory, this theory has become the theoretical basis to guide the research of various branches of earth science, and "has become the central topic of many earth scientists' research activities." Tectonics is very necessary. Courses mainly include: the birth process and ke…
996	Approach of lgneous and Metamorphic Petrology: Theory and Methodology	School of Earth and Space Sciences	optional	2	Mineralogy, Petrology, Geochemistry	On the basis of the courses you have learned in mineralogy, petrology and geochemistry, master some theories and research methods of the front of igneous rocks and metamorphic rocks, understand the tectonic background of rock production, and use geochemical data Establish the genetic connection between petrology and tectonics. In particular, learn to use computers for rock geochemistry, mineralog…
1018	Crystallography and Mineralogy	School of Earth and Space Sciences	Required major	4		Minerals are crystalline natural compounds or simple substances formed by geological processes, and are also the smallest independent unit that constitutes the crust or celestial bodies. The formation, existence, evolution and demise of all geological bodies or celestial bodies are closely related to minerals. Mineralogy is a science that studies the chemical composition, internal structure, appe…
4155	Badminton	Section of Physical Culture	School-wide compulsory	1		1. Course introduction_x000D_ 1． Badminton is a flexible, fast and changeable game of batting against the net. The movements are easy to master, the equipment is simple, suitable for all ages, full of fun, and deeply loved by students. Participating in badminton can develop students' sensitivity and coordination, which is conducive to the improvement and improvement of cardiopulmonary function, a…
1016	Elementary Sequence Stratigraphy	School of Earth and Space Sciences	optional	2	General Geology, Sedimentary Petrology	Sequence stratigraphy is a science that studies sedimentary system tracts under the geological time frame. Its theoretical basis is that sea level changes are cyclical in geological history, and this cyclical nature causes sedimentary sequences to have Rhythm and predictability. Since the formation of this subdiscipline combining stratigraphy and sedimentology in the 1980s, it has rapidly develop…
1258	Introduction to Psychology	School of Psychological and Cognitive Sciences	General elective course	2		_x000D_ This course provides a comprehensive introduction to what is psychology, psychological methods, and main research fields, such as perception, learning, memory, language and thinking, consciousness, intelligence, personality, emotion, motivation, psychological disorders and treatment, social awareness cognition, interpersonal process, etc. This course is aimed at students who are not major…
1861	Social History of Medieval Western Europe	Department of History	General elective course	2		This course deals with the social history of Western Europe in the Middle Ages (c. 500-1500 AD). It is called social history, and many problems of medieval Western European society will be introduced and analyzed in this course. Social issues can always be reduced to political issues, so the history of political formation and development in France, Britain, Germany, Italy and other countries shou…
2319	Foreign Relations of The Late Qing Dynasty:History and Personalities	School of International Studies	General elective course	2		The study of China's foreign relations in the late Qing Dynasty is an important window for analyzing China's going to the world. The term "late Qing" contains endless academic potential, because the development of contemporary China is still in the basic discourse situation defined by Sino-foreign relations since modern times: Where is the traditional national culture going? Is modernity universa…
3845	A Visual Survey of British and American Culture	English Language and Literature	School-wide compulsory	2		"British and American Culture in Film and Television" selects film and television as the perspective of observing and analyzing British and American culture, and takes watching movies after class, appreciation and discussion in class as the teaching mode, from "Royal Family and Class", "Literary Classics", "Pastoral and Gentleman" ", "Conservative and Humor" and "Love and Family" to explore Briti…
652	General Chemistry	College of Chemistry and Molecular Engineering	Required major	4	High School Physics, High School Chemistry (Science)	As an introductory course of chemistry, "General Chemistry" mainly introduces the basic concepts, principles, methods and development process of chemistry. The course covers a wide range of content, including some basic knowledge of physical chemistry, analytical chemistry, inorganic chemistry and even organic chemistry. The above knowledge will be taught in special courses in the future. Therefo…
653	General Chemistry Laboratory	College of Chemistry and Molecular Engineering	Required major	2.5	high school chemistry	General chemistry experiment is the first compulsory experiment course for chemistry and near-chemistry undergraduates. It is a seemingly simple but actually challenging course. It is not only an independent course, but also cooperates with the corresponding theoretical course "General Chemistry", and it is also a bridge connecting high school and university chemistry experiment courses. _x000D_ …
5305	Environmental Problems	College of Environmental Sciences and Engineering	Required major	3		Introduction to the course in Chinese (please fill in, within 2000 words)_x000D_ Environmental Science is a "problem-oriented" comprehensive subject, which was born based on the opportunity of various environmental problems in the world and in my country, with the development of human society And develop. Today's environmental science has attracted much attention because of the endless emergence …
513	General Physics	Department of Medicine Teaching office	optional	4	advanced mathematics	This course is a 64-class classic physics course designed to meet the needs of non-physics majors and undergraduate basic teaching, including four parts: mechanics, heat, electromagnetism and optics. The main content of the course is to describe the basic concepts and laws, to understand typical phenomena, to summarize the physics research methods of the laws of the material world as the main lin…
655	Quantitative Analysis	College of Urban and Environmental Sciences	Required major	2		Analytical Chemistry I (Quantitative Chemical Analysis) is one of the main basic courses for students majoring in chemistry, and it forms a complete analytical chemistry course together with Analytical Chemistry II (Instrumental Analysis). Its theories and methods are not only the basis of analytical chemistry majors, but also the basis of all other chemistry-related courses and majors. While tea…
656	Quantitative Analysis Lab.	College of Environmental Sciences and Engineering	Required major	2	general chemistry, general chemistry experiment	This course is a basic course of the main chemistry discipline, aimed at undergraduate first-year (below) students of the School of Chemistry and Molecular Engineering, School of Environmental Science and Engineering, School of City and Environment, Yuanpei College, and School of Archeology and Museology of Peking University. The course content includes chemical analysis methods and techniques co…
5360	Environmental Integrated Fieldwork One	College of Environmental Sciences and Engineering	optional	1	The practice session was arranged after the "Environmental Issues" course, and students had a preliminary understanding of the concept of sustainable development and environmental protection.	This course is a cognitive practice, which is the first systematic and comprehensive practice link arranged for undergraduates majoring in environmental science and engineering. _x000D_ This practice session is arranged after the course "Environmental Issues", and students have a preliminary understanding of the concept of sustainable development of environmental protection. Through on-site visit…
532	Basic Physics Lab	College of Engineering	Required major	2	Advanced Mathematics, PHY-0-5x or PHY-0-4x series courses	"Basic Physics Experiment" is based on the experimental content of general physics. It is aimed at undergraduates who are not majoring in physics. It is offered repeatedly in the fall and spring semesters, with 4 hours per week for a total of 16 weeks. The purpose of the course is to guide students to use experimental methods to learn the basic knowledge of physics, the basic methods and experime…
5315	Environmental Sciences	College of Environmental Sciences and Engineering	Required major	4		As the main basic course of environmental science major, this course not only introduces the basic concepts and theories of environmental science, but also emphasizes the cultivation of students from the essence of environmental science, that is, from the perspective of discovering and solving problems to predicting and preventing problems, so that they can Systematically master the research meth…
5509	Contemporary National Defense	Student Work Department People's Armed Forces Department	optional	2		The "Contemporary National Defense" course is a relatively comprehensive and comprehensive course that systematically introduces my country's contemporary national defense construction ideas, military development strategies, military high technology, the development of new military revolutions in the world, and recent hot issues in local wars. More than 10 experts from the National Defense Univer…
2762	Jurisprudence[JM]	Law School	Required major	4		This course is a compulsory course for undergraduates of Peking University Law School. This course revolves around the construction of the rule of law and order, discusses the legal concept of pluralism, the construction of sovereignty and global order, the problems that legal practitioners must face in modern society, and the spiritual foundation of a country ruled by law, etc., to train the leg…
2891	History of Chinese Culture	Department of Information Management	optional	2	University degree, or equivalent.	"History of Chinese Culture" - the first batch of general elective courses included in the quality education of Peking University. _x000D_ This course is a relatively comprehensive basic course that systematically reflects Chinese traditional culture. She reveals the background, characteristics and significance of traditional culture, vertically reproduces the trajectory of China's splendid cultu…
5317	Environmental Monitoring	College of Environmental Sciences and Engineering	Required major	3	Analytical Chemistry Environmental Chemistry	This course focuses on the monitoring of environmental media and major pollutants in environmental pollution problems, and teaches the basic principles and analytical techniques of each link of environmental monitoring, quality assurance in the process of environmental monitoring, and the latest developments in environmental monitoring technology. Contents include introduction, water pollution mo…
5319	Environmental Monitoring Experiments	College of Environmental Sciences and Engineering	Required major	3	Environmental Monitoring_x000D_ Environmental Chemistry_x000D_ Analytical Chemistry	This course aims at the monitoring needs of environmental media and major pollutants in environmental pollution problems, and provides sampling and analysis technology training in all aspects of environmental monitoring. This course cooperates with the narration of the environmental monitoring theory course, and provides training on analytical techniques for monitoring pollutants in the atmospher…
5320	Environmental Engineering II	College of Environmental Sciences and Engineering	Required major	2	"Environmental Issues", "Physical Chemistry", "Water Environment"	"Environmental Engineering (2)" is a compulsory course for undergraduates oriented to the first-level disciplines of environmental science and engineering, and it is also a science platform course for the whole school. The specific content of "Environmental Engineering (2)" is water purification and water pollution control engineering. _x000D_ _x000D_ The course is designed with full consideratio…
5321	Environmental Engineering I	College of Environmental Sciences and Engineering	Required major	2	Inorganic Chemistry, Organic Chemistry, Environmental Microbiology, (Principles of Chemical Engineering, Chemical Drawing, Mechanical Drawing)	This course systematically explains the basic theories, pollution prevention technology and control engineering, as well as the development trend in the field of environmental engineering. Through learning, students can initially master the basic theories and methods of pollution control engineering prevention and control technology.
5361	Environmental Integrated Fieldwork Two	College of Environmental Sciences and Engineering	Restricted	1	environmental monitoring, environmental monitoring experiment	This course is positioned as field environmental monitoring operation practice, to cultivate students' thinking and methods of environmental chemical research, to understand and master the generation of environmental pollution, monitoring of change process, analysis methods and data analysis methods, and to deepen their understanding of environmental science research and environmental protection.…
5322	Research Methods	College of Environmental Sciences and Engineering	Required major	3	Probability and Statistics	Environmental problems are the mirror image of economic and social development. The solution to environmental problems requires a deep understanding of the problems in science, as well as an understanding of the social and economic reasons behind them. The setting of research methods courses fully considers the characteristics of environmental problems, and systematically introduces the scientifi…
5328	Environmental Microbiology	College of Environmental Sciences and Engineering	Restricted	3	biology	Environmental Microbiology_x000D_ _x000D_ Teaching object: Environmental science major\Environmental engineering major_x000D_ Teaching purpose: _x000D_ Through this course, students can master the main basic concepts, necessary basic theories and basic knowledge of microbiology, master Certain microbiological laboratory skills. To lay the necessary foundation for subsequent courses and scientific…
5331	Experiments of Environmental Microbiology	College of Environmental Sciences and Engineering	Restricted	3		"Environmental Microbiology Experiment" is an experimental course for environmental microbiology professional courses with strong practicality and applicability. The teaching objects are undergraduate students in the first semester of the third year. The plan is 6 class hours per week, and the total class hours of the course are 96 class hours. Metabolism and biochemical analysis basic methods, e…
5342	Engineering Drawing	College of Environmental Sciences and Engineering	Restricted	3		"Engineering Drawing" is a basic engineering technology course that studies the theory and method of drawing engineering drawings by projection method and solving spatial geometry problems. Engineering drawing is an important technical data in engineering technology and an indispensable tool for technical communication. The main contents include: descriptive geometry, fundamentals of drawing, mec…
5343	Water Treatment Engineering(Ⅰ)	College of Environmental Sciences and Engineering	Restricted	2	Environmental Monitoring, Physical Chemistry, Principles of Chemical Engineering, Inorganic Chemistry (or General Chemistry)	This course is one of the main professional courses of environmental engineering major. With water purification as the goal and treatment methods as the main line, this course mainly teaches the basic principles and characteristics of water and wastewater physical and chemical treatment technology units, the basic calculation methods and application range of processes, the composition and operati…
5350	Soil and Groundwater	College of Environmental Sciences and Engineering	Restricted	2		On the basis of introducing the basic characteristics, distribution laws and groundwater movement of sealing soil and groundwater, the sources, main pollutants and pollution channels of soil and rainwater pollution are explained; and then the migration and transformation laws of pollutants in soil and groundwater are introduced , Basic methods of investigation and monitoring of soil and groundwat…
4286	Classical Kunqu Opera Appreciation	School of Arts	General elective course	2		How to appreciate the art of Kunqu Opera, focusing on appreciating the cultural significance of Kunqu Opera aesthetics in the 21st century. And the modern inheritance of Kunqu Opera.
5325	Environmental Chemistry	College of Environmental Sciences and Engineering	Restricted	3	General Chemistry	With the development of China's economy and society, the concern for environmental issues is increasing day by day. The discipline of environmental chemistry continues to develop in the process of solving environmental problems. The development of theory and technology also provides strong support for the improvement of the environmental chemistry discipline system. Environmental chemistry is no …
5336	Indoor Air Pollution	College of Environmental Sciences and Engineering	optional	2	This course is open to undergraduate and graduate students.	With the formation of mega-city agglomerations, air pollution has become an important environmental problem all over the world, such as the occurrence of frequent haze in recent years. According to the World Health Organization, an average of 7 million people die from air pollution every year. Atmospheric pollution also largely affects indoor air through infiltration. In addition to being affecte…
5344	Water Treatment Engineering(II)	College of Environmental Sciences and Engineering	Restricted	2	Water Treatment Engineering (Part 1)	On the basis of analyzing the sources, characteristics, and physical and chemical properties of wastewater, the basic principles and application cases of wastewater treatment technology are introduced. Guide students to get in touch with the frontier scientific issues and technology research and development hotspots of wastewater. The guiding ideology of this course is guided by basic principles,…
5345	Environmental engineering experiments	College of Environmental Sciences and Engineering	Restricted	1.5	Water Treatment Engineering (Part 1)	"Environmental Engineering Experiment (1)" is a practical course and a compulsory course for undergraduates majoring in environmental engineering. In "Environmental Engineering Experiment (1)", representative water treatment units or processes are selected for simulation experiments, and students are required to complete the water treatment unit or process simulation operations and experimental d…
5353	Physical pollution control	College of Environmental Sciences and Engineering	Restricted	2		"Physical Pollution Control" is the main professional backbone course for third-year undergraduates in the School of Environmental Science and Engineering. This course focuses on the impact of pollution of physical elements such as noise, vibration, electromagnetic radiation, light, heat, etc. that are closely related to human production and life on human beings, as well as technical measures for…
5356	Environmental Assessment	College of Environmental Sciences and Engineering	Restricted	2		The teaching content includes the basic theory of environmental quality assessment, the origin and development of the environmental impact assessment system, system construction, government regulations and implementation procedures, etc., the prediction and assessment of environmental impact of various environmental elements such as water environment, atmospheric environment, acoustic environment…
5347	Principles of Environmental Engineering Design	College of Environmental Sciences and Engineering	Restricted	3	engineering drawing	This course systematically introduces the basic knowledge and basic procedures of environmental engineering design, including engineering project operation procedures, principles of engineering project site selection, process selection and design, reactor design calculation, pipeline layout design, selection and application of environmental protection equipment, Technical and economic analysis of…
5348	Solid waste treatment and utilization foundation	College of Environmental Sciences and Engineering	optional	3		On the basis of analyzing the sources, characteristics, and physical and chemical properties of solid waste, introduce the whole process management system of solid waste and the basic principles of landfill, composting, incineration and main resource utilization technologies, and briefly introduce the main cases of solid waste treatment and disposal.
3821	English Lexicology	English Language and Literature	School-wide compulsory	2		The purpose of teaching is to firstly introduce the history of English vocabulary development, including Latin and Greek roots. Learning the history of vocabulary development and memorizing the roots will help students learn and master the language. Secondly, the purpose of teaching is to understand the morphological structure of English vocabulary and master the rules of word formation, which wi…
5338	Measurement and Techniques of Atmospheric Aerosols	College of Environmental Sciences and Engineering	optional	3	General Chemistry_x000D_ Analytical Chemistry_x000D_ Environmental Monitoring_x000D_ Environmental Science	This course aims at the technical needs of atmospheric aerosol measurement and analysis, and provides training on the principles and main techniques of atmospheric aerosol measurement in current research. This course teaches the principles of off-line and on-line measurement instruments for atmospheric aerosols, and combines theory with practice. Through theoretical study and experimental operati…
5358	Fundamentals for remote sensing of environment	College of Environmental Sciences and Engineering	Restricted	2		Teach the basic knowledge of physical basis, technical basis and mathematical basis of remote sensing technology; through theory and practice, teach the environmental basis of remote sensing technology application, the characteristics and uses of common remote sensing data, radiation correction of remote sensing images, geometric correction and mosaic, different sources Fusion of remote sensing d…
5323	Senior Capstone Seminar on Environmental Decision Making	College of Environmental Sciences and Engineering	Required major	3	Environmental issues, environmental science, environmental engineering, environmental management	The environmental decision-making case analysis course is the last compulsory course in the undergraduate teaching system of the college, which guides students to use the theoretical knowledge of environmental science, environmental management and environmental engineering learned before to integrate and solve environmental problems. It is characterized by openness, integration and practicality, …
5346	Environmental Engineering Experiments Ⅱ	College of Environmental Sciences and Engineering	Restricted	1.5		Environmental engineering experiments (2) focus on mastering the principles of artificial wetlands, biological fast filters, ectopic leaching repair technologies and device operation methods, and carry out experiments on the treatment process of sewage constructed wetlands and biological fast filters; understand solid waste treatment, disposal and The principle of resource utilization technology …
5359	Budget Estimates for Environmental Engineering	College of Environmental Sciences and Engineering	optional	2	Advanced Mathematics, Introduction to Environmental Engineering	The technical and economic analysis and budget estimation work in the whole process of environmental engineering project construction is an important means and inevitable choice for rationally raising, saving and controlling engineering investment, improving project investment efficiency, and is also an essential knowledge for environmental engineering technicians and managers . This course combi…
5316	Environmental Management	College of Environmental Sciences and Engineering	Required major	4	environmental science	Environmental management is the most important environmental and social science foundation and core course in the field of environmental humanities and social sciences for undergraduate majors in environmental science. Through teaching the basic theory and application knowledge of public management, public policy and environmental management; technical support and Guarantee system and technical m…
2633	Business English (1)	Guanghua School of Management	optional	2
1856	The Modern History of Sino-Japan Relations	Department of History	General elective course	2		This course intends to systematically describe the history of state-to-state relations between China and Japan in modern times (1840-2015); it is divided into three periods: the late Qing government, the Republic of China government, and the Republic government. _x000D_ This course will focus on the period of the Kuomintang government and the Republic government, the Chinese government's relation…
2622	Social Psychology Analysis	Guanghua School of Management	Required major	3		Social psychology includes how individuals interact with each other, with groups, and how groups interact with each other. This interaction is a two-way, complex interaction. Social psychology systematically applies basic psychology principles to human behavior. This course will cover important theories and concepts in mainstream social psychology, including: how individuals view themselves and o…
2634	Business English (2)	Guanghua School of Management	optional	2
2674	Market Research	Guanghua School of Management	Required major	3		Facing the ever-changing market and fierce competition environment, how to collect timely, accurate and useful information for marketing decision-making is an important task for marketing managers. Market research is an important professional basic course for marketing majors, and it is also a compulsory course for marketing majors in management schools at home and abroad. _x000D_ This course com…
2249	Science And Technology in World Civilizations	Peking University Undergraduate Education	General elective course	2		This course mainly takes the changes of the centers of scientific and technological activities in the world as a clue, emphatically introduces the process of the rise and decline of the centers of scientific and technological activities in the history of the world since ancient Greece, and tries to clarify as much as possible the causes of the rise or decline of these centers. social reasons. It …
2677	Product Management	Guanghua School of Management	optional	2
2733	Management Science	Guanghua School of Management	Required major	3		In the process of enterprise operation and development, data, models and decision-making play a vital role. The purpose of this course is: (1) to enable students to master the basic principles and methods of management science related to data, models and decision-making; (2) to cultivate the thinking ability of scientific management; Model skills, (4) the ability to solve decision-making problems…
3827	American Short Stories Through Films	English Language and Literature	School-wide compulsory	2		"American Short Stories and Movies" is a college English course for non-English major undergraduate students. The current language teaching requires that multimedia is not only a teaching method, but also a teaching content. This course combines two texts, short stories and films, to teach English through the dual art forms of literature and multimedia. The course selects classic short stories in…
2628	Management	Guanghua School of Management	General elective course	3	general courses	Management is a basic human ability. "Management" is a basic course for management majors, and an extended course for non-management majors. The course takes managers as the starting point, transforming from human self-management to the management of others, rising from _x000D_ experience to rules and regulations, and then returning from rules and laws to a purposeful simulated environment, and _…
2661	Marketing Strategy	Guanghua School of Management	optional	2
2710	Chinese Society and Business Culture	Guanghua School of Management	optional	2		This course examines the fundamental characteristics of Chinese society and their impact on business culture. The course first analyzes the structural differences between Chinese and Western societies and their social, economic and cultural manifestations from the perspective of cross-cultural comparison, and then explores the Chinese business culture that is currently taking shape, such as retai…
4173	Safety Education And Self-defense	Section of Physical Culture	School-wide compulsory	1		With the development of society, the progress of the times, the rapid growth of GDP, and the rapid development of the economy, in the context of the rapid development of knowledge economy and information society, and the diversification of the international situation, people are enjoying various conveniences and achievements of civilization in modern society. Not affected by various non-tradition…
2649	Financial Risk Management	Guanghua School of Management	Restricted	2		This course is designed to develop students' ability to assess and manage risk. Financial risk will be the focus of this course. Enterprise-wide risk management will be a theme throughout the course. By the end of the course, students will have an intuitive understanding of how to assess and manage the overall risk of a financial institution. This course first introduces the reasons why risk mana…
2718	New Venture Creation Strategy	Guanghua School of Management	optional	2		This course is designed for those MBA students who want to start a business, or participate in a start-up company, or want to engage in entrepreneurial management activities. , to improve students' ability to identify and analyze entrepreneurial opportunities; to expand students' horizons and help students build more entrepreneurial networks through lectures and exchanges between entrepreneurial …
5588	Venture Strategy Simulation	Guanghua School of Management	Restricted	2		"Business War Simulation" is a course that uses management knowledge to learn how to run an enterprise and solve various management problems in a simulated market environment. Under the guidance of the teacher, the students form the top management team of the virtual enterprise. In the market environment simulated by computer software, facing the ever-changing competitive situation, they evaluate…
2644	Financial Economics	Guanghua School of Management	Required major	3		The financial economics course aims at the training goal of the major of finance and economics, and introduces investors' optimal savings and asset portfolio decisions, asset pricing models (CAPM, APT, AD no arbitrage, AD equilibrium, martingale pricing, macro-finance), behavioral finance, etc. content.
2650	socialist political economy	Guanghua School of Management	optional	3		Starting from the laws of the socialist market economy, this course focuses on the five aspects of national economic operation, enterprise economic activities, individual economic behavior, coordination of macro-economy and micro-economy, and coordination between social norms and individual behavior. First, explain the relationship between variables in the socialist economy from the three decisio…
2740	Marketing For Social Impact	Guanghua School of Management	optional	2		This course is designed to help students understand how marketing can help businesses, governments and the third sector increase their social impact. During the course, students will gain an in-depth understanding of social enterprises (and B-type enterprises) and social entrepreneurship, consumer psychology and decision-making mechanisms, and social marketing to promote public policy formulation…
2317	The Middle East:Politics, Society and Culture	School of International Studies	General elective course	2		Emphatically introduce issues such as ethnicity and population, religion and civilization, political system and social thoughts, regional security and international relations in the Middle East, and discuss the possible prospects of the Middle East peace process and the development of Middle East national culture in combination with current international relations and the situation in the region.…
3800	Drama in Performance	College of Foreign Languages	Whole school optional	2		The basic format of the course is the study of drama by rehearsing it. Through a series of simple exercises, this course will enable students to master how to express language clearly and effectively, and how to use language to perform on stage. The focus is on how to use Shakespeare's exquisite and challenging language on the stage, so that students can have a more comprehensive and in-depth und…
4618	Data Structures and Algorithm (Lab.)	School of Physics			Introduction to Computers	Hands-on computer for the course "Algorithms and Data Structures (B)"
809	Critical Thinking (I)	College of Life Sciences	Whole school optional	2		The purpose of the liberal arts class is to discuss with teachers and students: _x000D_ 1. To inspire students to deeply understand and sincerely love the classic treasures of human thought and culture; _x000D_ 2. To cultivate their abilities and habits of rational thinking, critical thinking and creative thinking; _x000D_ 3. Help students build an understanding and appreciation of fundamental is…
3816	Advanced College English: Reading and Writing	English Language and Literature	School-wide compulsory	2		The predecessor of "Advanced English-Reading and Writing" was "College English CET-5". In order to adapt to the needs of the new situation and introduce advanced teaching methods and teaching concepts, this course officially replaced "College English CET-5" from September 2001. , has become an advanced English course offered by the college English teaching and research section all the year round.…
4887	Principles of Economics	National School of Development	Required major	4		An overview of the principles of economics, including two parts: macroeconomics and microeconomics. Consumption theory, firm theory, general equilibrium, monopolistic competition, industry, inflation, economic growth, government role, monetary policy, fiscal policy, etc. Understand and master the most basic concepts of modern economics, understand the basic framework and analytical logic of this …
558	Methods of Mathematical Physics (2)	School of Physics	optional	3	Advanced Mathematics, Mathematical Physics Methods (Part 1)	On the basis of mathematical physics methods (1) and general physics (mechanics, heat and electromagnetism), this course comprehensively introduces the basic solutions of second-order linear partial differential equations, as well as two commonly used special functions, and appropriately introduces new ones in recent years. It lays the foundation for in-depth study of physical theory and related …
4163	Dancesport	Section of Physical Culture	School-wide compulsory	1		1. Course Introduction_x000D_ Dancing sports is a sport in which two or more people, a man or a woman, perform gracefully in the form of artistic dance with the accompaniment of elegant dance music. It is the most direct expression of the beauty of human body shape and personality. In the edification and enjoyment of beauty, shape images, express emotions, cultivate sentiments, and display elegan…
2193	Modern Western Political Thoughts	Department of Philosophy	General elective course	2		_x000D_ This course is the third part of a series of courses on Western Political and Social Thought jointly offered by several teachers (other courses: Li Meng, Ancient Western Political Thought; Wu Fei, Medieval Western Political Thought; Qu Jingdong, Modern Western Social Thought). This course comprehends the historical origin of modern Western political thought and the problems it deals with …
3016	Introduction to Sociology	Department of Sociology	Required major	4		Through the study of this course, students can master the basic concepts and theories of sociology, understand the angles and methods of sociology to treat and analyze problems; enable students to understand the main issues of sociological research in my country and the frontier issues of sociology, and enhance students' knowledge. Professional identity; enhance students' sense of social responsi…
3563	College French (1)	College of Foreign Languages	Whole school optional	3		Basic requirements: This course is taught by graduate students from the French department. Teach French pronunciation and common vocabulary, and spend one year teaching basic French grammar to help students master basic sentence patterns and common expressions, while focusing on cultivating students' ability to learn independently.
3610	Deutsch A1	College of Foreign Languages	Whole school optional	3		This course mainly provides opportunities for students who are not majors in German to learn and get in touch with German. Systematically teach basic grammar and vocabulary, mainly to cultivate students' German reading ability. Through the first and second semesters of study, students can basically reach the level of German general (non-professional) level 4. At the same time, the basic situation…
595	Mechanical Drawing	School of Physics	optional	2		"Mechanical Drawing" is a basic engineering course that uses projection methods to study the drawing of "engineering drawings". It mainly includes four parts: descriptive geometry, basic drawing, mechanical drawing and computer drawing. _x000D_ Engineering drawings can be called the Esperanto of engineering technology. It has the same meaning as written records. It is a basic tool for human being…
3564	College French (2)	College of Foreign Languages	Whole school optional	3	Public French (Part I)	Basic requirements: This course is taught by graduate students from the French department. Teach French pronunciation and common vocabulary, and spend one year teaching basic French grammar to help students master basic sentence patterns and common expressions, while focusing on cultivating students' ability to learn independently.
3611	College German (2)	College of Foreign Languages	Whole school optional	3		This course mainly provides opportunities for students who are not majors in German to learn and get in touch with German. Systematically teach basic grammar and vocabulary, mainly to cultivate students' German reading ability. Through the first and second semesters of study, students can basically reach the level of German general (non-professional) level 4. At the same time, the basic situation…
3868	Advanced Oral English	English Language and Literature	School-wide compulsory	2		This course is taught by foreign teachers. It aims to improve students' oral English application ability in real life through classroom discussions, group activities, oral communication and other activities. This course not only creates a good oral communication environment for students, but also enriches students' cultural experience, enabling students to fully exercise their English conversatio…
579	Laser Physics	School of Physics	optional	3	Optics, Quantum Mechanics, Electrodynamics	This course introduces the use of four basic theories to deal with the interaction between matter and radiation fields. These _x000D_ _x000D_ four basic theories are classical theory, rate equation theory, semi-classical theory and quantum theory. On this basis, _x000D_ _x000D_ The basic theory of laser oscillation is expounded by rate equation and semiclassical theory, and its characteristics an…
492	Health Physics	School of Physics	Elective	2		The content of this course consists of ten chapters. Health physics is an interdisciplinary subject involving nuclear physics, radiation dosimetry, radiation biology, radiation toxicology, radiation hygiene and other disciplines, and it is also a subject with strong application. _x000D_ Courses are delivered using multimedia lectures. According to the characteristics of strong practical applicati…
539	Frontiers of Astrophysics	School of Physics	optional	2	Introduction to Astrophysics; Introduction to Cosmology. It's better to have been there, but it's okay if you haven't.	This course invites domestic first-class astrophysicists to introduce the main research topics and latest research progress in the frontier research field of astrophysics to students. The purpose is to guide students to understand the basic knowledge and cutting-edge topics in related fields, so that students can have a clearer understanding of the main research fields of astrophysics, establish …
563	Electrodynamics (A)	School of Physics	optional	4	General Physics, Theoretical Mechanics	Electrodynamics is an important basic theory course for physics majors. The course systematically expounds the basic laws of electromagnetic motion, the basic properties of electromagnetic fields and their interactions with charged substances. The course also includes an introduction to special relativity. The main contents are: the momentum and energy of the electromagnetic field; the law of mot…
565	Quantum Mechanics (B)	School of Physics	Required major	3	General Physics, Theoretical Mechanics, Electrodynamics	This course is non-relativistic quantum mechanics, which introduces the laws of motion of microscopic particles. The content includes the basic concepts of quantum mechanics, namely wave function and state superposition principle, Schrödinger equation, operator representation of mechanical quantities, uncertainty relation and spin. The course also introduces the processing methods of some typical…
1256	Mental Health for College Students	School of Psychological and Cognitive Sciences	optional	2		The content of this course includes the following aspects: the standard of college students' mental health, the way to maintain mental health, how to adapt to the new environment, how to establish a coordinated interpersonal relationship, how to deal with academic difficulties, how to make career planning, how to regulate emotions, and how to deal with pressure , how to correctly deal with love a…
1589	Rhetoric in Chinese	Department of Chinese Language and Literature	Restricted	2	Modern Chinese, Ancient Chinese, Ancient Chinese Literature, Modern and Contemporary Chinese Literature	Lectures are aimed at undergraduates of the Department of Chinese, hoping to improve students' practical ability in language use and appreciation of language art in literary works. Lectures on basic methods of analyzing Chinese rhetoric phenomena and some theoretical issues in the study of Chinese rhetoric. Contents include: rhetorical activities and the nature and tasks of rhetoric (2 credit hou…
1736	Modern Chinese Literature (1)	Department of Chinese Language and Literature	optional	2		This course mainly researches and teaches the process of occurrence, development and evolution of new literature in the historical period from around the May 4th Movement to the founding of the Republic in 1949. The transformation and transformation of human beings, their special role in promoting "human modernization", and the transformation of language forms and aesthetic concepts; the focus is…
1747	Chinese Folklore and Social Life	Department of Chinese Language and Literature	Required major	2		A relatively comprehensive introduction to Chinese folk culture from the perspective of material folk customs and customs and folk customs
1749	Reading and Writing Chinese (primary level)	Department of Chinese Language and Literature	Required major	4	modern Chinese, ancient Chinese	Strengthen the writing ability of foreign students.
1753	Advanced Spoken Chinese（Ⅰ）	Department of Chinese Language and Literature	Required major	2		This is a language course to cultivate foreign students' oral Chinese expression and communication skills. This course combines language structure, function and culture through teachers' lectures, using audio recording, video, classroom conversation and discussion, etc., to carry out oral expression training. Through the study of this course, the following goals are achieved: to have high oral Ch…
1828	Ancient History of China (Part 1)	Department of History	Required major	4		This course is the first part of the "Ancient Chinese History" professional basic course for undergraduates of the Department of History. It mainly teaches the history from Pre-Qin to Wei, Jin, Southern and Northern Dynasties. The content is divided into four parts: the pre-Qin part, the Qin and Han part, the Wei, Jin, Southern and Northern Dynasties part, and the institutional history part. The …
1624	The Study on Zhuzi in Pre-Qin Times	Department of Chinese Language and Literature	optional	2		This course mainly discusses Confucius and "The Analects", "Mencius" and "Xunzi" of Confucianism, "Laozi" and "Zhuangzi" of Taoism, "Mozi" of Mohism, and "Han Feizi" of Legalism, etc., and guides students to reflect on their Thought, art and modern value.
1725	Theory of Literature Study	Department of Chinese Language and Literature	Restricted	2		This is a general elective course for students from all departments who love literature and wish to know more about literature. The course will discuss with excellent Chinese and foreign ancient and modern literary works. The discussion will involve basic issues such as literature and people, literature and beauty, literature and language, literature and society, literature composition, literatur…
1730	Modern Chinese (Ⅰ)	Department of Chinese Language and Literature	Required major	3		This course learns the introductory knowledge of modern Chinese phonetics, lexicology, and philology, laying the foundation for subsequent courses. The "Modern Chinese" course is a basic course of Chinese language and philology, which is divided into two parts: the upper part and the lower part. Among them, the teaching content of "Modern Chinese (Part 1)" includes four parts: introduction, phone…
1750	Reading and Writing Chinese I (intermediate level)	Department of Chinese Language and Literature	Required major	4	Modern Chinese, Ancient Chinese, Reading and Writing (Elementary)	Strengthen the writing ability of foreign students
1754	Advanced Spoken Chinese（Ⅱ）	Department of Chinese Language and Literature	Required major	2	Advanced Spoken Chinese (Part 1)	On the basis of "Advanced Spoken Chinese (Part 1)", this course continues to strengthen the training of foreign students' oral Chinese expression and communication skills. Through the study of this course, the following goals will be achieved: to have high oral Chinese expression and communication skills, to use appropriate and rich words, to use complex sentence structures, to have the ability t…
1755	Selected Readings of Ancient Chinese	Department of Chinese Language and Literature	optional	3		The "Selected Readings of Ancient Chinese" course is a preliminary course set up for overseas undergraduates studying ancient Chinese in the Chinese Department. Its purpose is to allow international students to learn a certain number of ancient classic works, cultivate a certain ability to read ancient books, and lay a solid foundation for the study of ancient Chinese courses in the future. Base.
1829	Ancient Chinese History (Part 2)	Department of History	optional	4	Ancient Chinese History (Part 1)	This course will help students grasp the clues of basic changes and major issues during the 1,200-plus years from the Sui Dynasty to the Opium War in ancient China through systematic lectures, as well as the necessary historical knowledge of politics, economy, system, culture, and nation during this period; Help students learn the basic methods of Chinese history research, understand important ac…
1582	Studies on Chinese Mythology	Department of Chinese Language and Literature	optional	2		There are ten chapters in this course, which are "Overview", "Pangu Myth", "Nuwa Myth", "Fuxi Myth", "Yellow Emperor Myth", "Great Flood Myth", "Da Yu Myth", etc., so as to comprehensively introduce The basic knowledge of ancient Chinese mythology enables students to have a more comprehensive understanding of ancient mythology. On this basis, each chapter makes a detailed introduction and analysi…
1632	Jingyuan Academic Report	Department of Chinese Language and Literature	optional	1		Invite teachers from the Chinese Department to give special lectures.
1731	Modern Chinese (Ⅱ)	Department of Chinese Language and Literature	optional	4	Modern Chinese (Part 1)	This course learns the introductory knowledge of modern Chinese grammar and lays the foundation for subsequent courses. The "Modern Chinese" course is a basic course of Chinese language and philology, which is divided into two parts: the upper part and the lower part. Among them, the teaching content of "Modern Chinese (Part Two)" is mainly the grammar part. This course systematically teaches the…
1732	Classical Chinese I	Department of Chinese Language and Literature	Required major	4		This course is a compulsory course for all majors in the Chinese Department (including Chinese students and international students); it is an elective course for students of other departments. This course is a basic course and a tool course in language. The basic purpose of teaching is to cultivate and improve students' ability to read ancient documents through the study of ancient languages, for…
1742	Selected readings from Ancient Chinese Literature (I)	Department of Chinese Language and Literature	Required major	3		This course is one of the main basic courses "History of Ancient Chinese Literature" in the Chinese Department. It first introduces the subject nature of literary history, the basic characteristics and learning objectives of Chinese literary history, and outlines the general trend of literature development from pre-Qin to Han. Then the following contents are described in turn: myths and ancient b…
1751	Reading and Writing Chinese II (intermediate level)	Department of Chinese Language and Literature	Required major	4	modern Chinese, ancient Chinese	Strengthen the reading and writing skills of undergraduate international students.
1652	Study on the classics of female literature in the 20th Century.	Department of Chinese Language and Literature	Restricted	2	History of Modern Chinese Literature, History of Contemporary Chinese Literature	This course selects the representative works of Chinese women's literature in the 20th century as the analysis object, trying to analyze the complex connotations of these novels in the overall pattern of Chinese literary and cultural history in the 20th century, and at the same time roughly outlines the historical development of modern Chinese women's literature/culture context. The course is car…
1733	Classical Chinese II	Department of Chinese Language and Literature	Required major	4	Ancient Chinese (Part 1)	This course is a compulsory course for all majors in the Chinese Department (including Chinese students and international students); it is an elective course for students of other departments. This course is a basic course and a tool course in language.
1734	Use of Chinese Reference Books	Department of Chinese Language and Literature	Required major	3		"Use of Chinese Reference Books" is a compulsory course for foreign students in the Chinese Department. This course introduces how to use Chinese reference books and basic Chinese reference books, so that international students can have a certain understanding of Chinese reference books and master the basic methods of checking Chinese reference books.
1735	Modern Chinese Vocabulary	Department of Chinese Language and Literature	Restricted	2	modern Chinese, ancient Chinese	This course is a deepening of the vocabulary part of the "Modern Chinese" course. The teaching purpose is to enable students to have a better understanding of the appearance and research status of modern Chinese vocabulary, and to teach students the ideas and methods of thinking and analyzing modern Chinese vocabulary issues. Cultivate students' analytical ability.
1737	Modern Chinese Literature (2)	Department of Chinese Language and Literature	Required major	2		This course mainly researches and teaches the process of occurrence, development and evolution of new literature in the historical period from around the May 4th Movement to the founding of the Republic in 1949. The transformation and transformation of human beings, their special role in promoting "human modernization", and the transformation of language forms and aesthetic concepts; the focus is…
1738	Chinese Folk Literature	Department of Chinese Language and Literature	Required major	2		Undergraduate courses for international students. This course first systematically introduces the basic theories of folk literature, and will give a detailed analysis of the characteristics, functions, classifications and the relationship between folk literature and writer's literature. On this basis, the main forms of folk literature are introduced one by one, and the most representative works i…
1743	Selected Readings of Ancient Chinese Literature (II)	Department of Chinese Language and Literature	optional	3		The Wei, Jin, Southern and Northern Dynasties were the conscious era of our country's literary spirit, and it was also the era when our country's ancient literature began to establish literati literature as the main body. The development of literature in this period has a clear stage and is often divided into special topics such as Jian'an literature, Zhengshi literature, Western Jin literature, …
1746	Chinese Cultural Geography	Department of Chinese Language and Literature	optional	2		The course of "Human Geography of China" aims to explore the distribution, change and diffusion of various humanistic phenomena in China and the spatial differentiation of human activities from a regional perspective. Through the study of this course, international students can systematically understand and master the natural basis of Chinese human geography, population, folk customs, ethnicity, …
1752	Reading and Writing Chinese (senior level)	Department of Chinese Language and Literature	Required major	4		Further strengthen the training of foreign students' reading and writing skills.
1588	Studies on Modern Chinese Grammar	Department of Chinese Language and Literature	Restricted	3	Modern Chinese (Part 2)	Based on the first-year "Modern Chinese" class, this course focuses on some important achievements in the study of modern Chinese grammar by topic, and requires students to do certain exercises so that students can specifically understand the current research on modern Chinese grammar. More importantly, it enables students to learn and master the methods of studying modern Chinese grammar, especi…
1612	Special Topics on Taiwan Literature Studies	Department of Chinese Language and Literature	Restricted	2		This course selects representative novelists in different periods of Taiwanese literature as the research objects, from the Japanese writers Lu Heruo and Long Yingzong in the colonial period; the post-war novelist Zheng Qingwen, to the new generation writers Huang Fan, Zhang Dachun and female writers Li Ang and Zhu Tianwen etc., explaining their writing characteristics and the influence of novel …
1671	Reading Films	Department of Chinese Language and Literature	General elective course	3		The course intends to take 10-12 famous films from various countries in the world in recent years as examples to teach the basic characteristics of film art. The course intends to introduce the audio-visual language and narrative methods of films, and at the same time discuss the composition of film expressions and film culture. The course will discuss the industrial and commercial character of f…
1744	History of Ancient Chinese Literature (III)	Department of Chinese Language and Literature	optional	3		The development of Song Dynasty literature is multi-faceted. Song poetry created another generation of poetry after Tang poetry. In addition, classical Chinese novels, story-based novels, and operas also developed greatly in the Song Dynasty. From the perspective of time, this section is divided into two parts: Northern Song Dynasty literature and Southern Song Dynasty literature. _x000D_ _x000D_
1748	Ancient Chinese Culture	Department of Chinese Language and Literature	optional	2	ancient Chinese	The course intends to select topics that can best reflect the cadenzas of ancient Chinese culture and introduce them in a point-to-surface manner; through specific cultural phenomena such as festivals, weddings and funerals, diet structures, living room gardens, clothing and costumes, etc., the uniqueness of ancient Chinese culture will be outlined. Style, to help international students understan…
266	Probability and Statistics	National School of Development	Restricted	4		Probability theory and mathematical statistics are a branch of mathematics that studies the regularity of a large number of random phenomena in nature, human society and technological processes. Probability theory abstracts random phenomena into random variables to study its general regularity. Mathematical statistics starts from collecting, organizing and analyzing random data in practical probl…
1593	Saussurean Linguistics	Department of Chinese Language and Literature	Restricted	3	Introduction to Linguistics	Based on the study of Saussure's "General Linguistics Course", this course focuses on teaching the principles of Saussure's language theory and the important research results of experts who study Saussure at home and abroad.
1597	China Study in Japan	Department of Chinese Language and Literature	Restricted	2		This course mainly introduces the background, formation process and various schools of "Japanese Sinology" formed at the end of the 19th century, and its influence on Japanese academic circles, Chinese academic circles and international Chinese academic circles.
1602	Art of Novel	Department of Chinese Language and Literature	General elective course	2		The long-term neglect of the attention and research on the art of novels has made Chinese novels seriously insufficient in terms of artistry. This course is intended to change the pattern of reading and research, and lead the listeners back to the text, literature, and the art of fiction.
1693	The Languages of the World	Department of Chinese Language and Literature	Whole school optional	2		This course is designed to guide students to have a comprehensive and multifaceted understanding of the world's languages. Students will recognize the "family history" (genealogy) of the world's languages, their geographical distribution, and their phonetic and grammatical characteristics. In addition to covering the development history of language itself (including several theoretical hypotheses…
1741	Selected Readings from Contemporary Chinese Literature (2)	Department of Chinese Language and Literature	optional	2	Ancient Chinese Literature, History of Modern Chinese Literature, Literary Theory	It systematically introduces the development process of Chinese literature since 1949, the works of important writers and literary phenomena, with the aim of enhancing students' knowledge of literary history and guiding them to deeply understand important literary works and literary phenomena.
1745	History of Ancient Chinese Literature (IV)	Department of Chinese Language and Literature	optional	3		_x000D_ The Ming Dynasty made great achievements in poetry, opera, novels and other fields. In terms of traditional poetry and prose, the characteristics of the development of literature in this issue are firstly the prominent retro thinking and secondly the prominent genre phenomenon. In the teaching content, there will be a systematic introduction to the various genres of poetry in the Ming Dyn…
4176	Taekwondo	Section of Physical Culture	School-wide compulsory	1		Taekwondo is a combat sport that uses fists and feet to fight. It focuses on legwork, uses both fists and feet, and uses breaking as a means of testing skill. "World's No. 1 Combat Sport". Participating in this sport can enable practitioners to achieve the purpose of strengthening their physique, mastering techniques and tactics, and cultivating perseverance. This course mainly teaches the basic …
4900	Introduction to New Structural Economics	National School of Development	Restricted	2		This course mainly introduces the basic principles and applications of new structural economics systematically. The teaching content of the basic principles of new structural economics includes: the principle of structural change, the principle of structural transformation, and the principle of the role of government in structural change. The teaching content of the application part of new struct…
4902	Special Topics in China’s Reform	National School of Development	Restricted	2	Principles of Economics	Based on many years of first-hand investigation and research on China's reform experience, it systematically sorts out China's reform experience in agriculture, enterprises, markets, regulation, and urban-rural relations, discusses the task of comprehensive reform facing China, and attempts to give a theoretical explanation.
4905	Microecomomics	National School of Development	Required major	3	Principles of Economics Advanced Mathematics_x000D_	This course provides, at an intermediate level, the fundamentals of economic decision-making by micro-agents and the role of markets in the allocation of resources. The course begins with a discussion of consumer and firm decision making under perfectly competitive market conditions. Then introduce the general equilibrium theory, and the welfare economics significance of competitive equilibrium. …
1700	Literature and Culture in the late Qing Dynasty	Department of Chinese Language and Literature	Restricted	2		This course will give an overview of various literary phenomena and ideological trends in the late Qing Dynasty from the perspective of cultural history, revisit the changes in printing, publishing, reading, and writing culture during this period, and present poetry, literature The inner texture of the development of literature, novels, images and so on. At the same time, the course will try to e…
1740	Selected Readings from Contemporary Chinese Literature (1)	Department of Chinese Language and Literature	Required major	2		It systematically introduces the development process of Chinese literature since 1949, the works of important writers and literary phenomena, with the aim of enhancing students' knowledge of literary history and guiding them to deeply understand important literary works and literary phenomena.
4904	Macro-Economics	National School of Development	Required major	3	Principles of Economics, Advanced Mathematics	Emphasis is placed on mastering the tools of contemporary macroeconomic analysis. Discuss issues related to China's macroeconomic policy and current situation. Including the determination of national income, output, employment, and price levels, and also discussing economic models such as neoclassical, Keynesian, and monetarism, a knowledge base of calculus is required. Topics discussed will main…
4906	The Econometrics	National School of Development	Required major	3	Advanced Mathematics (B), Probability and Statistics	This course introduces the basic theories and methods of econometrics, aiming to cultivate the ability to use the corresponding theories and methods in empirical research. Students are required not only to master the relevant theories of econometrics, but also to use econometric software to carry out empirical analysis on practical economic issues at the end of the course.
4915	Financial Econometrics	National School of Development	Restricted	3	Principles of Economics, Intermediate Microeconomics, Intermediate Macroeconomics, Econometrics_x000D_	Research on finance naturally has a strong empirical component. In order to rigorously answer interesting financial questions and validate financial theories and models, we need rigorous statistical/econometric analysis methods. Financial econometrics is the study of financial problems through model-based statistical inference. In this course, we will introduce econometric tools for conducting fi…
1626	The Ten Novelists in Taiwan	Department of Chinese Language and Literature	optional	2		This course selects ten representative novelists in different periods of Taiwanese literature as the research objects, from the Japanese writers Lu Heruo and Long Yingzong in the colonial period; Zhu Tianwen and others respectively explained the characteristics of their writing and the influence of the history of novels, and paid attention to the combination of text analysis and cultural interpre…
1739	Chinese Calligraphy	Department of Chinese Language and Literature	Restricted	2		Further improve the Chinese calligraphy level of foreign students
4267	The Enjoyment of The Western Music	School of Arts	General elective course	2		Although the title of this course is "Western Music Appreciation", it is actually a series of courses working together and accumulated over a long period of time. There are five predecessors: 1. In 2009, the summer school course, "Western Music Appreciation"; 2. In 2010, the school's public elective course, "Studies on Music and Culture Series·International Research on Chinese and Western Music";…
4891	Topics on Chinese Economy	National School of Development	Required major	2	principle, micro	This course will focus on "economic development driven by institutional change" to introduce and analyze relevant topics of China's economy, especially focusing on the achievements and challenges of China's economy since the reform and opening up. This course requires elective students to have a general understanding of the Chinese economy, and on this basis, have a deeper understanding and under…
4892	Financial Reporting System	National School of Development	Restricted	3		Accounting information is the basis of business decision-making, so accounting courses have always been the core basic courses of business schools. For students majoring in economics, the study of accounting can better understand enterprises and deepen their understanding of microeconomic foundations. Financial accounting is a basic course for accounting majors, which mainly teaches the accountin…
4912	Theory and Practice of Interational Trade	National School of Development	Restricted	3	Intermediate Microeconomics_x000D_	This course introduces the microscopic part of international economics, international commodity trade and factor flow. The main content includes: the causes of international trade and factor flows and their impact on production, consumption, and social welfare in various countries; trade patterns under different conditions; analysis of international trade policies and industrial policies; major p…
1615	Taiwan`s Literature	Department of Chinese Language and Literature	General elective course	2	This course is a general elective course, so there is no prerequisite course for the time being.	This course takes Taiwanese literature and culture since the 20th century as the basic content, and also analyzes the social and historical reality of Taiwan. The outstanding achievements of Taiwan's new literature constitute a unique part of Chinese literature. Due to colonial rule and the partition of the Taiwan Strait, Taiwan's society and literature have formed characteristics that are both r…
1625	Theory of Chinese Classical Poetry	Department of Chinese Language and Literature	Restricted	2		This course selects the most national characteristics of "Bixing", "Words and Meaning", "Emotion and Scenery", "Wonderful Enlightenment", "Charm", "Artistic Conception" and other issues raised in ancient Chinese poetry theories, and develops in-depth Discussion, strive to restore its historical appearance, reveal its deep theoretical value, and think about the possibility of its extension to mode…
1642	Ancient Chinese Literary Canon(I)	Department of Chinese Language and Literature	Restricted	2		This course focuses on the classic works of various styles of literature from the pre-Qin period to the Tang Dynasty. Combined with the appreciation and analysis of the works, it appropriately introduces the historical development, stylistic knowledge and appreciation methods of ancient literature, and highlights the objective existence and positive role of literary heritage in the construction o…
1638	Research on Chinese Novel since 1990s	Department of Chinese Language and Literature	optional	2		This course selects "White Deer Plain" by Chen Zhongshi, "Abandoned Capital" by Jia Pingwa, "Big Breasts and Wide Buttocks" by Mo Yan, "Shouhuo" by Yan Lianke, "One Sentence Worth Ten Thousand Sentences" by Liu Zhenyun, and "Stupid Flower" by Tie Ning , Su Tong's "River Bank", Zhang Wei's "Recalling Aya" and other works to study and discuss. Have an overall understanding of the literature flow an…
1643	The origin of the human communication and its development	Department of Chinese Language and Literature	Whole school optional	2		This course advocates interdisciplinary research, and explores the occurrence and development of human communication methods from the perspective of linguistics, psychology, and paleontology. The course introduces the various communication methods and basic characteristics of animals, mainly compares the differences between orangutan communication methods and human communication methods, and expl…
1634	Literature and Culture	Department of Chinese Language and Literature	Restricted	2	History of Chinese Literature	Explore the relationship between Chinese literature and Confucianism, Taoism, Buddhism, Confucianism, history, Zixue, calligraphy, painting, music, martial arts, country, society, era, region, readers, etc., to enrich students' understanding of literature and culture in various fields Human affairs, understand that the understanding of literature is not just the author and the works.
1672	A Research on The Scholars(RuLinWaiShi)	Department of Chinese Language and Literature	Restricted	2	"History of Chinese Literature (4)"	This course will systematically introduce the relevant situation of "The Scholars", including the author's life, the version of the novel, the theme and artistic features of the novel, etc. In particular, it will discuss the original appearance of this novel in combination with the research history of this book.
1669	An Introduction to Classic Chinese Novels	Department of Chinese Language and Literature	Restricted	2	There is no prerequisite course requirement for this course, but if you have taken other literature courses, especially ancient Chinese literature courses, it will be beneficial to the study of the course.	This course focuses on the classics of ancient novels such as Romance of the Three Kingdoms, Outlaws of the Marsh, Journey to the West, Jin Ping Mei, Three Words and Two Pai, Tales from a Liaozhai Studio, Scholars, and A Dream of Red Mansions. These masterpieces not only represent the most important novel styles such as classical Chinese novels, story-telling novels, and chapter-back novels, but …
3409	Indian Religions	College of Foreign Languages	General elective course	2		India is a country where religions prevail. There are three major religions in the world in India, in addition to Hinduism, Sikhism, Jainism, and Jackoism. But the dominant one is Hinduism. Therefore, this course mainly teaches the brief history and current situation of Hinduism, Islam, Sikhism, and Buddhism, which once played an important role in ancient times, which have the most believers now.…
4185	Golf	Section of Physical Culture	School-wide compulsory	1		Golf is a ball game played on outdoor venues with unique landscapes. The basic rule is to use several clubs to hit the ball into the hole in the order of the holes on a grass court usually with 18 holes, and the game that the player with the fewest total batting clubs wins. _x000D_ Golf originated in Scotland, England six hundred years ago. It has a high status in the world and is a gentleman's s…
2845	Introduction to Law	Law School	General elective course	2		Introduction to Law is a general elective basic course for all non-law undergraduates. The guiding ideology and purpose requirements of this course are: to provide students with an introduction to law, to help students master the basic concepts, principles and knowledge of law, to cultivate legal awareness, to exercise legal thinking, to master legal skills, and to be able to apply what they have…
1831	Selected Readings in Chinese History (1)	Department of History	Required major	4		This course is "Ancient Chinese" in the Department of History, and it is a compulsory language tool course for undergraduate students of the Department of History. _x000D_ The purpose of teaching is mainly to cultivate and improve students' ability to read ancient historical documents. Teaching content, _x000D_ is divided into two parts: anthology and ancient Chinese knowledge, and anthology is t…
4351	Chinese Traditional Decoration and Aesthetic Culture	School of Arts	optional	2	History of Chinese Art	The subject of this course is the decorative art of the past dynasties in China and the corresponding aesthetic culture. The course content mainly selects painted pottery, bronze ware, lacquer ware, Han Dynasty stone reliefs, grotto murals, porcelain and wood-block New Year pictures produced in Chinese creation and belief culture as the research objects. They run through the main line and process…
4360	Introduction to Fine Arts	School of Arts	optional	2		The course "Introduction to Fine Arts" introduces the main types, works, masters, achievements and artistic concepts of ancient and modern Chinese and foreign fine arts from shallow to deep, outlines a concise, clear and complete outline of the long and rich visual arts, and describes the characteristics of fine arts In the process of learning and appreciating art works, students are guided to st…
1165	Traditional Chinese Architecture	College of Urban and Environmental Sciences	Whole school optional	2		Traditional Chinese Architecture is open to undergraduates of all majors at Peking University, with the purpose of enabling students to understand Chinese architectural traditions and the performance of Chinese traditional culture in architecture. Therefore, it does not focus on the discussion of traditional Chinese architectural theory, but hopes to make specific analysis and interpretation thro…
1951	The Civilizations of The Ancient Orient	Department of History	optional	2		This course is a compulsory course for majors in the direction of ancient world history. It mainly introduces the development process and cultural achievements of ancient Egypt, West Asia and Indian civilization. Taking the topic as a clue, select and read some classic works to cultivate students' ability to master and use historical materials, discover and solve problems. The main topics are: wr…
1958	History of Asia	Department of History	Required major	2		The re-emergence of Asia is a major event affecting the development trend of world history in the 20th century. Learning Asian history is of special significance to Chinese students. This course is taught from ancient times to contemporary times, focusing on describing and analyzing Asian history as a whole from the perspectives of national evolution, marine history, environmental history, and cu…
1972	Social History of Contemporary China	Department of History	General elective course	2	Students of liberal arts are required to have taken courses related to modern Chinese history, and students of science and engineering are required to have taken courses related to public theory courses.	The development of modern Chinese society is the most rapid and complicated period in Chinese history. The study and research of modern Chinese social history are extremely important for deepening the understanding of the causes and directions of social changes, and cultivating the quality and methods of comprehensive observation and analysis of social problems. . In the writing and teaching of m…
4291	Basic chorus theories and practice	School of Arts	Whole school optional	2		The basic course of chorus is a course combining music theory and practice, professionalism and popularization. The content of this course mainly includes three aspects: _x000D_ 1. The study and practice of basic music theory. Including: learning proficient singing staves; learning and practicing basic intervals, harmony and basic polyphony. _x000D_ 2. Learning and practice of basic vocal skills.…
1101	The Historical Geography of China	College of Urban and Environmental Sciences	General elective course	2		Chinese historical geography is a general elective course for all students in the school. This course involves various departments of Chinese historical geography, such as changes in political regions and local administrative systems, traffic roads and military geography, changes in rivers and lakes and the environment, climate fluctuations and human activities, Agricultural production and region…
1874	China: An Introduction to Cultural History	Department of History	Restricted	4	ancient Chinese history	The purpose of teaching this course is to enable undergraduate students of history to have a preliminary understanding of some important basic knowledge of Chinese history, broaden their horizons, and provide the necessary foundation for further in-depth study of other specialized knowledge. This course is about the basic knowledge necessary for learning Chinese history, including (1) how to read…
1892	Special Subjects on The Ancient Chinese History Before Qin Dynasty	Department of History	Restricted	2		History is an elective course for senior undergraduates, with 2 credit hours per week, 32 credit hours in total. _x000D_ This course takes the pre-Qin history as the object of narration, roughly in order of time, selects some important issues in the pre-Qin history, and teaches them by topic. The teaching method is mainly classroom lectures, and the grade evaluation mainly consists of two parts: …
1902	Seminars of the Ancient Chinese History	Department of History	Required major	2		In order to cooperate with the teaching of the main basic course "Ancient Chinese History" for undergraduates in the Department of History, the small class "Exercise of Ancient Chinese History" strengthens students' reading of basic historical materials and works. Through discussions, students can enhance their understanding of ancient Chinese history and improve Learning interest. This course fo…
1896	Poem and History of the Tang Dynasty	Department of History	optional	2	Ancient Chinese History, Anthology of Chinese History	Taking poetry of the Tang Dynasty as an example, interpret the historical value of literary works through various topics in the history discipline; _x000D_ Cultivate the literary accomplishment of non-literary majors.
1922	Introduction of Art History	Department of History	Required major	3		As a history course, "Art History" is an interdisciplinary research that combines historical research with vision and images and combines with various humanities, social disciplines, and even natural sciences. This course intends to make a coherent introduction to traditional art history, and focus on two new development directions of art history: _x000D_ _x000D_ The first is the direction of "Ph…
4285	An Introduction to Filmology	School of Arts	optional	2		This course is a professional core course and a general platform course for the major of drama, film and television literature in the School of Art. This course takes film as the object and is based on the frontier of film research. On the basis of systematically explaining the basic principles of film art, aesthetics, culture, industry, etc., it puts film in a broad cultural background for in-de…
1857	Topics in Ancient Chinese History	Department of History	Restricted	2	ancient Chinese history	This course is mainly offered to senior undergraduates majoring in Chinese history in the Department of History. The difficulty is between basic courses and postgraduate courses. It mainly introduces research methods, research experience, and guides students to do their own research. The purpose is to train students' independent research ability.
1920	Sino-Korea Relations in Modern and contemporary period	Department of History	optional	2		The purpose of this course is to cultivate and improve undergraduate students' understanding of Sino-Korean relations in modern times. Through the study of teaching materials, historical materials and new archives, we can gain an in-depth understanding of the development of China-North Korea and the relationship between China and South Korea from the end of the Joseon Dynasty to the establishment…
1989	Selected Readings in Chinese History (2)	Department of History	Restricted	4	Anthology of Chinese History (Part 1)	This course is "Ancient Chinese" in the Department of History, and it is a compulsory language tool course for undergraduate students of the Department of History. The purpose of teaching is mainly to cultivate and improve students' ability to read ancient historical documents. The teaching content is divided into two parts: anthology and knowledge of ancient Chinese, with anthology as the main p…
2063	lntroduction to Archaeology	School of Archaeology and Museology	Restricted	4		Archeology from prehistoric to two weeks mainly tells about the genealogy of Chinese prehistoric culture, the structural system of Chinese bronze culture, and related major archaeological discoveries and researches. _x000D_ The Qin-Han to Song-Yuan archaeological part briefly and systematically introduces important archaeological discoveries and research results according to the four topics of ci…
1879	Readings in World History (2)	Department of History	Required major	3		To study a society's past, reasons are needed. In my opinion, there are two important reasons here. First of all, throughout the ages, Western civilization has spread from its birthplace - Europe and the Mediterranean to other parts of the world, and has exerted varying degrees of influence on these regions. Therefore, in order to understand the history of most parts of the world, it is necessary…
1954	History of Europe	Department of History	optional	2		_x000D_ _x000D_ This course is an elective course on a large platform in the school, mainly teaching modern European history. Contents include the emergence of nation-states in early modern Europe, the content and influence of modern scientific concepts and democratic ideas, national democratic revolutions and industrial revolutions in European countries, European nationalism and imperialism at t…
3061	Sociological Study on Suicide	Department of Sociology	General elective course	2	Introduction to Sociology	Suicide has become a global and increasingly serious social problem, and together with cancer, it has become one of the leading causes of death in today's society. The World Health Organization and many countries have attached great importance to this problem, and suicidology, which specializes in the study of suicide, has also been formed. At present, the suicide problem in our country has attra…
3095	Sociological Perspectives of Dying and Death	Department of Sociology	Whole school optional	2		The course "Sociological Thoughts on Death" is one of the general elective courses specially set up for the interdisciplinary undergraduates of the whole school. At present, it is rare for domestic colleges and universities to offer courses related to the sociology of death, and there are relatively few textbooks related to the sociology of death. To this end, this course focuses on examining key…
4322	Film Analysis	School of Arts	optional	2		This course will systematically cultivate students' ability to read films from a unique perspective, including film narrative mode, protagonist design, avant-garde films, creative theories of underground films, etc.
2834	General Introduction to Criminology	Law School	General elective course	2		This course covers the basic content of the four courses offered by the Law School, including criminal law, criminology, financial crime, and legal empirical analysis. Why is this course offered? Why should students learn about a phenomenon that is farthest from us and ugliest? In fact, crime may not be the farthest away from us. First of all, as possible victims, we need to understand the law of…
2712	Data Analysis and Statistical Software	Guanghua School of Management	Restricted	2	Elementary Mathematical Statistics	This course takes data analysis as the starting point, and introduces the most common statistical analysis software (R+SAS) based on the common regression analysis theory. Finally, I hope that students can achieve a goal. That is: proficiency in the use of statistical software, proficiency in the analysis of common data problems.
2627	Shadow PBoC	Guanghua School of Management	optional	2		Shadow Banking in China is an advanced seminar course focused on monetary policy and macroeconomics. The purpose of this course is to increase students' understanding of central banking, macroeconomics, interest rate liberalization, foreign exchange issuance, trade issues, Chinese financial markets, etc. Group discussions will be the class organization plan. Participants are divided into differen…
2665	Money and Finance	Guanghua School of Management	Required major	3	Macroeconomics Microeconomics	This course will systematically explain some major issues in the field of money, banking and financial markets, with the aim of enabling everyone to understand the important role of money in social and economic development; understand the role of the financial system in providing risk sharing, liquidity ) and information (information) and other financial services; examine the financial market, co…
2682	Security Investment	Guanghua School of Management	Required major	3		This course examines the fundamental principles of investing in financial securities. We will begin by examining the theory of portfolio selection and its implications for the risk-reward tradeoff. Techniques for valuing risk-free investments (such as government bonds) and risky investments (such as common stocks) will be reviewed. Finally, we will examine derivatives pricing theory and apply it …
2699	Financial Econometrics	Guanghua School of Management	Required major	3		This course is a compulsory course for undergraduates majoring in finance. The main purpose of this course is to introduce how to use financial data to establish econometric models and to conduct empirical research on related financial theories and the relationship between financial variables. For the convenience of using and understanding the method, the basic modeling and inference methods are …
2700	Investment Banking	Guanghua School of Management	optional	2		Domestic and global financial systems are comprised of a variety of interlinked institutions whose interactions create the form and structure of the financial system. These institutions range from central banks, commercial and investment banks, institutional investors, and other financial set stocks, bond markets for to currency regimes, the global balance of payments, and fiscal and regulatory p…
2706	Supply Chain Management	Guanghua School of Management	Restricted	2		With the formation of the global economy and the rapid development of information technology and e-commerce, the survival and competition environment of enterprises have also changed. In the past, companies faced competition with similar competitors. In the era of the global market and the digital economy, companies must rely on alliances and collaborations with upstream and downstream companies …
2643	Fixed-income Securities	Guanghua School of Management	optional	2		This course covers the tools, pricing and risk management of fixed income securities.
2666	Financial Markets and Financial Institutions	Guanghua School of Management	optional	3	Corporate Finance or Monetary Finance	This course mainly includes two parts: financial market and financial institution. The financial market section will discuss the organization and microstructure of the primary and secondary markets, as well as the submarkets of various financial instruments such as the stock market, money market, treasury bond market, corporate bond market, and municipal securities market. The section on financia…
2673	Taxation Law and Taxation Accounting	Guanghua School of Management	optional	2		This course is for third-year accounting students. The main content includes: the main content of tax law (including value-added tax law, business tax law, corporate income tax law, personal income tax law, etc.)
2715	Contemporary Issues of Chinese Financial System	Guanghua School of Management	optional	2		This course is a new course aimed at undergraduate, master and doctoral students, and discusses the hot frontier issues of China's finance. _x000D_ When it was opened for the first time, the initial consideration was to use half of the lectures by the professor and half of the students' group speeches, so as to enhance students' understanding of a series of important issues that affect China's fi…
2716	Equity Investment	Guanghua School of Management	optional	2		This course aims to describe several basic stock valuation methods, including Discounted Cashflow Valuation, Relative Valuation, and Real Option Pricing. And compare the advantages and disadvantages of several methods. In addition, the course will describe the strategy and main ways to enhance the value of the enterprise.
2719	Topics on Chinese Society and Economy	Guanghua School of Management	Restricted	2		Try to put the geographical natural environment, human exploration and cognition of nature, way of life, natural and human challenges and countermeasures, social structure, beliefs, values, civilization interaction, social development stage and other factors into an analysis framework, using To understand the evolution and trend of Chinese society and economy.
2732	International Finance	Guanghua School of Management	optional	2	Prerequisite courses or experiences in corporate finance and financial investment would be ideal	The course aims to provide a conceptual framework within which decision-making by firms and individuals in an international context can be analyzed. We will apply the principles of investment and corporate finance to study multinational corporations in the global economy.
4353	History of Western Fine Arts	School of Arts	General elective course	2		As one of the important components of western civilization, western art has witnessed the value orientation and change of western civilization. It is a creative fusion of materialized form and spiritual expression, and it contains the richness of experience and understanding for future generations. And the value of fresh spiritual power. Western art history is very fascinating, especially its cla…
2670	Financial Engineering	Guanghua School of Management	Required major	2	Securities Investment, Corporate Finance	This course will systematically teach the concepts, principles and applications of financial engineering. The content of the course includes the basic principles and practice of financial products and technology development, risk management theory and application, trading of financial derivatives, etc. The financial derivatives covered in the course include basic derivatives such as forwards, fut…
2680	Enterprise Ethics	Guanghua School of Management	optional	2		The influence and function of corporate ethics issues in the current market economy process has attracted more and more people's attention. From the perspective of the development of domestic enterprises and markets, the significance of corporate ethics and business ethics should be said to have become an important factor affecting social development and market development. _x000D_ Business and c…
2703	Doing Business in China	Guanghua School of Management	Restricted	2		The remarkable growth of the Chinese economy over the past 30 years has changed the global business landscape. The Chinese market and its extraordinary growth is not only important to China, but increasingly to the rest of the world as well. _x000D_ _x000D_ In this course we will take a close look at China's business landscape and the opportunities and challenges facing multinational and domestic…
4152	Aerobics	Section of Physical Culture	School-wide compulsory	1		1. Course introduction_x000D_ 1． Aerobics is a highly artistic sport that integrates gymnastics, dance, and music, is based on aerobic exercises, and is characterized by health, strength, and beauty. _x000D_ This course mainly teaches the basic movements of aerobics (including basic posture movements, basic difficult movements and basic step combinations), and the third-level routines of the nati…
1921	History of Art	Department of History	General elective course	2		The history of art will be taught ten times in a row, with 14-15 lectures each time, to conduct a comprehensive sorting and presentation of world art, revealing the differences in art and art history in different eras and cultures. There is no prerequisite course for this course, and it is held once a year in the fall semester. The first lecture introduces the basic concepts of art history and ex…
2641	Financial Modeling	Guanghua School of Management	optional	2		This course mainly introduces the design and method of empirical research in the field of asset pricing and corporate finance, and the application and computational analysis of financial data. The course is divided into two parts: the first part is empirical research topics, including the predictability of stock returns, asset pricing model testing, event research, corporate finance and governanc…
2693	Business Plan Competition	Guanghua School of Management	optional	2		This course is a course jointly offered by the Innovation and Entrepreneurship Center of Guanghua School of Management and the Dingman Center for Entrepreneurship at the Smith School of Business, University of Maryland. The main purpose is to let students form a group to write a business plan, participate in the business plan competition organized by the Innovation and Entrepreneurship Center, an…
2728	Mathematical Methods in Finance	Guanghua School of Management	optional	2	Advanced Mathematics, Probability Theory	The course will introduce important quantitative tools in finance (especially in the field of financial derivatives pricing and its risk management): for example, stochastic processes, stochastic calculus and partial differential equations, and numerical implementation methods of models such as Monte Carlo simulation. At the same time, this course avoids boring and single mathematical derivation.…
3862	English Public Speaking	English Language and Literature	School-wide compulsory	2	College English Modular Course	This course systematically introduces and discusses the various links involved in English public speaking, and assists students in completing self-introduction, explanatory, and persuasive speech tasks. Student speech writing skills. In addition, this course cultivates students' critical thinking ability on oral presentations and speech manuscripts to a certain extent, as well as the ability to u…
4172	Baseball	Section of Physical Culture	School-wide compulsory	1		1. Course introduction_x000D_ Baseball and softball are very interesting and competitive sports. They are a combination of running, jumping, throwing, hitting and passing, as well as wisdom, bravery, art and reaction. A comprehensive sports event; a collective confrontation event between two teams through the alternation of offense and defense, the number of rounds in the game, and the team with …
760	Conservation Biology	College of Life Sciences	General elective course	2		Conservation biology is a comprehensive discipline that emerged in the United States in the 1980s. Its purpose is to solve the crisis of sharp decline in biodiversity caused by excessive population growth and excessive destruction of natural resources. Conservation biology in our country only started to rise in the 1990s, and it has been paid more and more attention, and has gradually become a po…
2233	History of Western Philosophy	Department of Philosophy	General elective course	2		This course systematically teaches the historical development and core issues of Western philosophy by combining chronological order and problem-solving.
1844	General History of The World (Part 1)	Department of History	General elective course	3	Suitable for all liberal arts, medical and engineering students	The core objectives and content of the course: to guide students to clearly grasp the overall process of world historical development since the beginning of civilization, and to clearly understand the prosperity and decline of various civilization regions in the process of historical development, as well as the exchanges and communication between different civilizations, Collision and conflict, a…
2624	Electronic Commerce	Guanghua School of Management	optional	3		This course is designed to familiarize students with current and emerging Internet-based e-commerce business models and technologies. We will discuss management topics such as e-commerce competitive strategies, various e-commerce models, and how to manage a B2C or B2B e-commerce project. Technical topics such as technical infrastructure for e-commerce, website interface design, network security, …
2708	Chinese Enterprise Management and Practice	Guanghua School of Management	Double Degree	1		Through high-quality, multi-field and multi-dimensional industry lectures, students can fully understand the cutting-edge information of today's Chinese business management practices, broaden students' horizons, and cultivate students' ability to apply theory to practice. Combined with the diversified industry background of alumni, it focuses on sharing practical cases in the process of enterpris…
3830	American Poetry	English Language and Literature	School-wide compulsory	2		This is a poetry course for non-English majors. In chronological order, introduce the eight most representative poets in the history of American literature, they are Poe, Whitman, Dickinson, Frost, Eliot, Stevens, Plath and Bishop, focusing on After reading the works carefully, combined with the poet's life and historical and cultural background, he tried to clarify the unique artistic achievemen…
2621	Human Resources Management	Guanghua School of Management	optional	3		Throughout your post-graduation career from professional to executive to business leader and even business leader, whether you work in marketing or finance, ICT or management consulting, you will gradually find that you work with others The key constraints on your career development are your knowledge and ability to influence others, lead teams, and then manage organizations. _x000D_ This course …
2656	Economic Reform and Development in China	Guanghua School of Management	optional	3		This course is a special course, with Professor Li Yining as the course host, and Wang Qiwen, Zhu Shanli, Zhang Guoyou, Cao Fengqi, Chen Liangkun, and Chen Yuyu as the course speakers.
2713	Accounting Information and Data Analysis	Guanghua School of Management	optional	2		Accounting information plays an important role in corporate strategic planning and business management. This course focuses on how to use statistical methods to analyze various accounting information. This course will introduce the use of accounting information database, the use of statistical methods in accounting research, the use of various statistical software, the basic tools of data analysi…
2727	Behavioral Finance	Guanghua School of Management	optional	2	Macroeconomics, Corporate Finance, Statistics	This course introduces behavioral finance research as distinct from classical finance. _x000D_ The course begins with a brief review of the key tenets of classical financial theory: the expected utility function, the efficient market hypothesis, the price-value equivalence hypothesis, the no-arbitrage principle, and asset diversification, and the testable implications of these theories. Then, emp…
2739	Information Systems for Financial Services	Guanghua School of Management	optional	2		The generation and exchange of information is at the heart of the financial services industry. The emergence and development of digital information technology in the 20th century has had a profound impact on the financial service industry. This impact is not only reflected in the improvement of the efficiency of traditional financial services and the reduction of service costs. More importantly, …
2747	Venture Capital and the Finance of Innovation	Guanghua School of Management	optional	2		This course examines how venture capital finances technological innovation. This course is mainly designed for students majoring in finance, especially those interested in venture capital, entrepreneurship, technological innovation, or R&D-intensive enterprises.
331	Advanced Mathematics (D)	College of Engineering	Required major	4		Advanced Mathematics for Liberal Arts is a course that combines basic mathematical theory with applied mathematical methods, which is set up to adapt to the trend of infiltration of modern science, arts and sciences. Its teaching content and methods have obvious liberal arts characteristics. At present, the Department of Mathematics provides advanced mathematics courses for liberal arts to underg…
648	Chemical Function of Materials	College of Chemistry and Molecular Engineering	General elective course	2		Chemistry is the basis for creating all kinds of materials in the physical world. Through chemical means, substances with various functions can be created. This course takes various functional substances used in daily life and industrial production as objects; starting from the atomic and molecular levels, it systematically analyzes their molecular structure characteristics, mechanism of action, …
1581	Folklore	Department of Chinese Language and Literature	optional	2		Introduce various types of folklore, such as myths, legends, stories, jokes, proverbs, riddles, songs, folk games, folk costumes, folk festivals, food customs, folk architecture, folk art, etc., promote folklore knowledge, and introduce Chinese traditions culture.
747	General Biology Lab	College of Life Sciences	Required major	2		This course is aimed at students majoring in life sciences and related majors. The teaching orientation focuses on the cultivation of students' biological experiment ability, quality and habits. The contents include _x000D_ the basic experimental content of plant biology, animal biology, microbiology, cell biology, biochemistry and molecular biology, such as microscope use _x000D_, observation of…
831	General Biology (C)	College of Life Sciences	General elective course	2	high school biology	The teaching objects are students who are interested in life sciences in arts and sciences. Biology is the science that studies life. Today's biology is at the most exciting time ever, and biologists are unraveling the mysteries of life that plague human beings. While teaching the basic knowledge and research ideas of biology, this course focuses on introducing some frontier fields and achievemen…
1633	Classic Chinese	Department of Chinese Language and Literature	Whole school optional	4		This course is a compulsory course for all majors in the Chinese Department (including Chinese students and international students); it is an elective course for students of other departments. This course is a basic course and a tool course in language. The basic purpose of teaching is to cultivate and improve students' ability to read ancient documents through the study of ancient languages, for…
1648	Modern and Contemporary Chinese Literature	Department of Chinese Language and Literature	Required major	3		This course aims to outline the relationship between modern literature and modernity, as well as the modernity practice of this literature, by explaining the literary activities in the history of modern and contemporary Chinese literature since the 20th century, combined with the analysis of important writers and iconic literary phenomena How to participate in changing the cultural life of modern…
1618	Chinese Reference Books	Department of Chinese Language and Literature	optional	2		This course is divided into two parts: lecture and practice. The lecture part mainly introduces the characteristics and types of Chinese reference books, the main screening methods, how to search for Chinese words, ancient and modern books, articles and sentences, newspaper articles, biographies, geographical documents, encyclopedic knowledge, historical events, etc., and appropriately introduces…
1644	Chinese Classic Literature	Department of Chinese Language and Literature	Restricted	4		Systematically teach the history of literary development from pre-Qin to modern times, sort out the evolution of different literary genres, explain the causes of some important literary phenomena, and explain important writers and works, so that students have a preliminary understanding of the appearance of ancient Chinese literature.
1601	Ancient Chinese Culture	Department of Chinese Language and Literature	General elective course	2		This course is divided into several topics to systematically introduce the main aspects of ancient Chinese culture, so that students can have a basic understanding of the overall framework, basic characteristics and contemporary significance of ancient Chinese culture. This course focuses on introducing knowledge related to ancient Chinese culture, and at the same time emphasizes problem awarenes…
1629	The Identi fication and protec tion of Ancient books	Department of Chinese Language and Literature	Restricted	3		Outline the history of compilation, formation, publication, and circulation of ancient Chinese books, and deepen the understanding of Chinese book culture; through lectures and practice, students will have a preliminary understanding of ancient book identification methods, and have a preliminary understanding of ancient book styles in different periods. Interest in working on ancient books.
1631	Study of The Dream of the Red Mansion	Department of Chinese Language and Literature	Restricted	2	The main course of ancient Chinese literature history	The course will introduce the relationship between Cao Xueqin's family background and the creation of "Dream of Red Mansions" and the main versions of "Dream of Red Mansions", focusing on the reasons for the creation of "Dream of Red Mansions" from the perspective of literary history; The social significance of the description, discusses the image creation of the main characters in the book; and …
1635	Introduction of Ancient Chinese Classics & Archives	Department of Chinese Language and Literature	Whole school optional	3	University Chinese etc.	It is a subject of collating and researching traditional Chinese ancient books, enabling undergraduates to learn the most basic knowledge of classical philology.
1676	Study of QU	Department of Chinese Language and Literature	Restricted	2		This course combines traditional music theory, and takes the music styles widely created by literati in the Yuan, Ming and Qing Dynasties as the objects of study and analysis. subject classification etc.
1685	Peking University and Modern China	Department of Chinese Language and Literature	Whole school optional	2		Peking University is the earliest comprehensive national university in China. Since its inception, the fate of Peking University has been closely linked with the fate of China as a whole. For more than a hundred years, Peking University has witnessed the turmoil in the history of China, and has always been at the center of China's ideological, cultural and political struggles. Peking University w…
1620	Selective Reading of Contempary Chinese Poetry	Department of Chinese Language and Literature	Whole school optional	2		This course is a close reading course on contemporary poetry, dedicated to the detailed and multi-layered discussion and analysis of contemporary poetry in the 1980s. Combined with specific poems, it demonstrates the development and main features of contemporary poetry. And through the interpretation of specific works, corresponding evaluations are made on issues such as the relationship between …
1640	A Guide to Chinese Classic	Department of Chinese Language and Literature	Required major	2	ancient Chinese	This course selects ancient masterpieces involving literature, history, ideology, linguistics, etc., for guided reading.
1651	The Study of Chinese Literature on the War Time of 1940s	Department of Chinese Language and Literature	Restricted	2	History of Modern Chinese Literature	In the 1940s, the Anti-Japanese War and the subsequent civil war between the Kuomintang and the Communist Party strongly shaped the form and direction of Chinese new literature, and its inherent possibilities were also fully released. This course attempts to return to the scene of "Wartime China". In the intricate and dynamic historical process, it takes Shen Congwen, Ding Ling, Sha Ting, Xiao Ho…
1637	A Research on the Novels of Ming and Qing Dynasty	Department of Chinese Language and Literature	Restricted	2	History of Chinese Literature	This course will select several novels with high artistic achievements in the Ming and Qing Dynasties to introduce. Biography of Marriage in the World, Ye Sou's Exposure, Gu Huayan, The Wizard of Oz, The Legend of Jin Yunqiao, The Complete Biography of Erdu Mei, Yujiaoli, Pingshan Lengyan, Traces of Flowers and Moon, He Dian, etc. This course will mainly introduce the existing research status, pu…
185	Mathematical Analysis (I)	School of Mathematical Sciences	Required major	5		This course is one of the most important basic courses for mathematics majors. The first volume mainly includes limit theory and unary differential calculus. This course is the basis of Mathematical Analysis (II) (III), and also the basis for many subsequent courses such as differential equations, differential geometry, complex variable functions, real variable functions, probability theory, basi…
189	Problem-Solving on Mathematical Analysis (I)	College of Engineering				This course is mainly a supporting course of Mathematical Analysis (I), providing methods and techniques for solving basic exercises in limit theory and differential function of one variable. To enable students to have a deep understanding and mastery of the content of Mathematical Analysis (I).
193	Advanced Algebra (I)	School of Mathematical Sciences	Required major	5		We will study specific objects in advanced algebra: systems of linear equations, n-ary column (row) vector spaces over fields of numbers (rational, real, and complex), determinants, operations on matrices, subtraction and similarity of matrices, Diagonalization, Contract of quadratic forms and matrices, Witt's theorem, Classification of real quadratic forms, Positive definite quadratic forms. (He…
196	Problem-Solving on Advanced Algebra (I)	School of Mathematical Sciences
199	Geometry	School of Mathematical Sciences	Required major	5		Geometry and its exercises are the first geometry course offered by the School of Mathematical Sciences of Peking University (for all undergraduates of the school and some undergraduates of the Yuanpei Experimental Class). It is one of the most important basic courses in our college. This course takes on the important task of cultivating students' geometric thinking and strengthening students' ge…
201	Problem-Solving on Geometry	School of Mathematical Sciences				In the rehearsal class, the teacher reviews the essence of the big class, explains the exercises and examples that are matched with the big class, so as to strengthen the cultivation of students' geometric quality; in terms of thinking methods, it mainly emphasizes the main points and ideas, and inspires and guides students to observe, explore, and learn by themselves. Guessing and argumentation,…
163	Introduction to Computing	School of Mathematical Sciences	Required major	3		Basic Purpose: A first course in computer science technology. The purpose of the first part of the course is to help students understand the basic principles of computers and master basic computer techniques. The main time of the course is to discuss programming (using a mathematical software, such as Maple, Mathematica or Matlab), through examples of various mathematical problems, to help studen…
186	Mathematical Analysis (II)	School of Mathematical Sciences	Required major	5	Mathematical Analysis (I)	This course is one of the most important basic courses for mathematics majors. The basic content includes integral calculus and series theory. This course is the basis for the study of Mathematical Analysis (III) and many subsequent courses such as differential equations, differential geometry, functions of complex variables, functions of real variables, probability theory, basic physics, theoret…
190	Problem-Solving on Mathematical Analysis (II)	School of Mathematical Sciences			Mathematical Analysis (I)	This course is mainly a supporting course of Mathematical Analysis (II), providing methods and techniques for solving basic exercises in definite integral and series theory. To enable students to have a deep understanding and mastery of the content of Mathematical Analysis (II).
194	Advanced Algebra (II)	School of Mathematical Sciences	Required major	4	Advanced Algebra I, Analytic Geometry.	On the basis of advanced algebra (1), we will talk about (1) unary polynomial rings, matrices on unary polynomial rings and their applications---Hamilton-Caylay theorem, minimal polynomials of matrices, matrix similarity discrimination, complex field Proof of the existence and uniqueness of the Jordan canonical form of a matrix. (2) General linear space, linear transformation, matrix representati…
197	Problem-Solving on Advanced Algebra (II)	School of Mathematical Sciences			Advanced Algebra I, Analytic Geometry
3207	The Special Topic on Japanese Culture and Art	College of Foreign Languages	optional	2		As an integral part of world civilization, Japanese civilization was greatly influenced by Chinese civilization in ancient times, but the original Japanese civilization was still formed spontaneously. Moreover, after the refinement and improvement of history, it has formed the characteristics of its own national culture. When we explore the phenomenon that has the most characteristics of Japanese…
187	Mathematical Analysis (III)	School of Mathematical Sciences	Required major	4	Mathematical Analysis (I), (II)	This course is one of the most important basic courses for mathematics majors. Basic content includes multivariate differential calculus and integral calculus. This course is the basis for many subsequent courses such as differential equations, differential geometry, complex variable functions, real variable functions, probability theory, basic physics, theoretical mechanics, etc. Mathematical an…
191	Problem-Solving on Mathematical Analysis (III)	School of Mathematical Sciences			Mathematical Analysis (I) (II)	This course is mainly a supporting course of Mathematical Analysis (III), providing methods and techniques for solving basic exercises in differential calculus and integral calculus of multivariate functions. To enable students to have a deep understanding and mastery of the content of Mathematical Analysis (III).
241	Abstract Algebra	School of Mathematical Sciences	Required major	3	See College Syllabus	Basics of abstract algebra. Basic knowledge of groups, rings, domains.
837	General Biology (B)	Department of Medicine Teaching office	General elective course	3	none. _x000D_ It is recommended to take "General Biology Experiment" as an elective	Life is the greatest creation of the universe, the most complex combination of chemical elements, and the most glorious way of existence of matter. Ordinary atoms, after being combined into a structure like a cell, can carry out independent material metabolism, energy conversion and information exchange, and can produce offspring that are similar to themselves but not identical. The colorful bios…
3324	History of the Cultural Exchange between China and Japan	College of Foreign Languages	optional	2		The history of Sino-Japanese cultural exchanges is the most splendid part in the history of Sino-foreign cultural exchanges. Its long history, extensive content, rich achievements, and far-reaching influence are all the best. The 2,000-year history of cultural exchanges between China and Japan gave birth to the initiation of Japanese civilization and the formation of Japanese culture, and also en…
3822	English Classics Through Films	English Language and Literature	School-wide compulsory	2		"English Classics and Movies" belongs to the B-level course of college English. This course is a comprehensive course integrating knowledge of British and American literature, selected readings of British and American classics, appreciation of movies adapted from classics, and audio-visual training. It is designed for non-English majors who are interested in English and American literature and wa…
162	Probability Theory	School of Mathematical Sciences	optional	3	Mathematical Analysis, Advanced Algebra	Probability is a measure that describes the likelihood of a random event occurring. Probability theory, through the study of simple random events, gradually enters into the study of complex random phenomena, and is an effective method and tool for studying complex random phenomena. Probability theory is also the basis for studying statistics.
192	Theory of Functions of Complex Variables	School of Mathematical Sciences	Required major	3	Mathematical Analysis, Advanced Algebra	The basic theory and method of complex function of one variable.
198	Ordinary Differential Equations	School of Mathematical Sciences	Required major	3	Mathematical Analysis, Advanced Algebra, Analytic Geometry	Ordinary differential equation is an important basic course for all majors in the mathematics department of a comprehensive university, and it is also a mathematics course with strong application. The purpose of this course is to learn and master the basic knowledge of ordinary differential equations, and to prepare for subsequent courses (mathematical equations, differential geometry, functional…
224	Learning by Research	School of Mathematical Sciences	optional	3	Mathematical Analysis, Advanced Algebra	The purpose of the course "research learning" is to hope that students can understand the whole process of research work through this course, so as to improve their learning enthusiasm and prepare for undergraduate research and future research work. The course content includes topic selection, that is, asking and condensing questions, conducting research or solving problems, using latex software …
3029	The Thinking of Sociology of Education	Department of Sociology	General elective course	2		This course is aimed at undergraduates of all majors in the school. Through learning the basic principles of sociology, this course specifically introduces the general knowledge, methods and theories of educational sociology. Conduct special analysis and discussion on educational phenomena as social issues and contemporary educational focus issues, and try to use sociological theories to think an…
223	Introduction to Financial Mathematics	School of Mathematical Sciences	optional	3		This course will focus on fundamental mathematical models and methods in the analysis of financial computations. Specifically include: the basic concept and method of interest calculation, the calculation of annuity cash flow model, the basic method of general investment rate of return calculation, the decomposition process of principal and interest of cash flow, fixed income securities, interest…
242	Mathematical Statistics	National School of Development	optional	3	Mathematical Analysis, Advanced Algebra, Probability Theory	Mathematical statistics is a basic subject with wide application. It mainly studies the methods of scientific analysis and processing of random samples, including how to effectively collect data, how to estimate parameters, how to do tests, how to study the relationship between variables and how to conduct statistics decisions etc. As the most basic professional course in the direction of statist…
259	Functions of Real Variables and Functional Analysis	School of Mathematical Sciences	optional	4	Advanced Mathematics B, Linear Algebra, Ordinary Differential Equations	Learn and master the basic knowledge of Lebesgue measure space, Lebesgue integral, Hilbert space and Banach space, cultivate students' ability to understand abstract function space from geometry and topology, cultivate students' deep analysis ability, and train students to use abstract space as a tool to Research and problem-solving skills.
3886	Computer-aided Translation	English Language and Literature	School-wide compulsory	2		The characteristic of this course is that it teaches the process of translation and writing, recognizes the inner connection between translation and writing as a second language, and greatly improves the speed and level of students' translation and writing through the introduction of computer assistance. By introducing computer software tools commonly used in translation and writing, such as Trad…
145	Mathematical Modeling	School of Mathematical Sciences	Required major	3	Mathematical Analysis, Advanced Algebra	Based on some typical examples in the fields of physics, ecology, environment, medicine, management, economy, and information technology, this course explains how to study and solve practical problems by establishing mathematical models. Emphasis is placed on the background and mathematical substance of commonly used algorithms. At the same time, it cultivates and enhances students' self-learning…
161	Security Investment	School of Mathematical Sciences	optional	3	Introduction to Financial Mathematics, Mathematical Statistics	The securities investment course focuses on how to use mathematical models to analyze the portfolio selection problems encountered in securities investment, investment performance evaluation problems, etc., mainly including quantitative models such as Markowitz asset portfolio model, capital asset pricing model, and arbitrage pricing model. From this, you can preliminarily master the quantitative…
255	Fundamentals of Financial Derivatives	School of Mathematical Sciences	optional	3	Elementary Probability Theory, Mathematical Statistics, Calculus, Linear Algebra	_x000D_ This course is mainly aimed at senior undergraduates majoring in financial mathematics, and aims to let students understand the basic knowledge of basic financial derivatives. The content of the course includes the concepts, principles, pricing methods and practical applications of derivative products such as forwards, futures, swaps and options contracts. Specifically, it includes the de…
2459	Introduction to Investment Funds	School of Economics	optional	2		Investment funds are a broad range of investment vehicles accessible to household and institutional investors. The industry has grown rapidly over the past three decades. Investment funds are one of the largest investment vehicles in the global capital and currency markets, with a size in the trillions. This course introduces undergraduates to the three basic types of investment funds: mutual fun…
5511	Career Planning for College Students	Student Work Department People's Armed Forces Department	Whole school optional	2		The course content runs through the whole process of university education, and is mainly used to guide students to understand themselves and the external work world objectively and accurately, to help students scientifically position their career development direction, and to formulate a career planning plan that is in line with their actual situation; Internship practice activities and quality d…
3652	Introduction to the Spanish Culture	College of Foreign Languages	Whole school optional	1		This course aims to enable students to master the main characteristics of Spanish culture and have a basic understanding of Spanish history, social culture and other conditions. The course study will help students to engage in China-Spain economic and trade, cultural, educational and other exchange work in the future. By studying this course, students can have a more comprehensive understanding o…
230	Applied Multivariate Statistical Analysis	School of Mathematical Sciences	optional	3	Mathematical Statistics, Probability Theory	Introduction and Introduction (2 class hours)_x000D_ Application of multivariate statistical analysis, . Graphical representation of multivariate statistical data_x000D_ Multivariate normal distribution and parameter estimation (6 class hours)_x000D_ Random vector, definition and basic properties of multivariate normal distribution, Conditional distribution and independence_x000D_ Normal distribu…
231	Applied Stochastic Processes	School of Mathematical Sciences	optional	3	Mathematical Analysis, Advanced Algebra, Probability Theory	This is a compulsory course for undergraduates of the School of Mathematics. It is a follow-up course of "Probability Theory". It introduces the most basic types of stochastic process models and their properties, such as random walk, Markov chain, jump process, and Poisson process. , Brownian motion, etc. _x000D_ _x000D_ The random process is a family of random variables defined in the same proba…
257	An Introduction to Analysis of Financial Data	School of Mathematical Sciences	optional	3	Program design courses, mathematical analysis, advanced algebra, probability theory. _x000D_	_x000D_ The financial sector is rich in data. Making full use of data resources for analysis and inference is of great significance for understanding financial markets, investing and risk management. This course will introduce time series models, statistics and some machine learning model methods. Computational tools that implement these model methods are also presented. Through course lectures a…
4183	Yoga	Section of Physical Culture	School-wide compulsory	1		1. Course introduction_x000D_ 1． Modern yoga uses yoga postures, breathing and breath adjustment, and meditation to focus on the health of the body first, and pays attention to the guidance of self-awareness, so that it can learn to control body activities and emotions, and develop individual existence from the inside out. Potential ability to realize the process of self-improvement. Modern yoga …
220	Asset Pricing Seminar for Undergraduate	School of Mathematical Sciences			_x000D_ _x000D_ Elementary probability theory, mathematical statistics, "Options, Futures and Other Derivatives", etc.	_x000D_ This seminar focuses on the pricing of some specific financial products and some quantitative models involved in risk management. During the discussion, students determine the topic of their graduation thesis based on their research interests, and complete their graduation thesis writing under the guidance of teachers. The content of the seminar will include the study and discussion of re…
246	Life Insurance Mathematics	School of Mathematical Sciences	optional	3	Elementary Probability Theory, Interest Theory	To develop students' ability to use mathematics to study random events in life insurance. Through teaching, students are required to master the basic stochastic benefit model and the relationship between them, master the actuarial present value of various benefits and the calculation methods of net premiums and net reserves of various types of insurance, and be able to compile Excel programs to c…
270	Introduction to computing	School of Mathematical Sciences				The first course in computer science technology for this course. The purpose of the first part of the course is to help students understand the basic principles of computers and master basic computer techniques. The course focuses on programming based on the Python language. Through examples of various mathematical problems, it helps students understand the process of using computers and calculat…
1161	Ecology and Environmental Change	College of Urban and Environmental Sciences	optional	2		According to the traditional definition, ecology is a science that studies organisms and their relationship with the environment, but modern ecology has been extended to different scales of life phenomena and to solve ecological and environmental problems at different scales. _x000D_ _x000D_ Ecology is a highly theoretical and experimental subject. Modern ecology is composed of molecular ecology,…
2417	Investment Banking	School of Economics	optional	3	financial economics	This course has been offered for 14 years, starting in 1998. _x000D_ was first opened in China and has become a brand course. _x000D_ Reference books have been published, see "Peking University Investment Banking Series", a total of 11 books, all published by China Development Press in 2009.
4150	Swimming (Advanced)	Section of Physical Culture	School-wide compulsory	1		Swimming can improve the body's aerobic metabolism, improve cardiopulmonary function, cultivate the excellent qualities of challenging yourself, overcoming yourself, going forward bravely, and persevering, and promote the all-round development of physical and mental quality. _x000D_ Swimming improvement class mainly learns freestyle, backstroke and roll over techniques. Understand swimming rules …
95	Stochastic Processes	School of Mathematical Sciences	Elective	3	Measure Theory, Advanced Probability Theory	This is a compulsory course for graduate students majoring in probability and statistics. It is a follow-up course of "Advanced Probability Theory". It uses the same textbook to discuss martingale theory, stationary process and Brownian motion.
202	Mathematical Analysis I(H)	School of Mathematical Sciences	Required major	5		This course is one of the most important basic courses for mathematics majors. The content mainly includes limit theory and unary differential calculus. This course is the basis of Mathematical Analysis (II) (III), and also the basis for many subsequent courses such as differential equations, differential geometry, complex variable functions, real variable functions, probability theory, basic phy…
3321	College Japanese	College of Foreign Languages	Whole school optional	3		This course is taught based on the content of the textbook. _x000D_ The first 4 lessons cover Japanese pronunciation, intonation and basic greetings. _x000D_ The last 10 lessons teach basic Japanese grammar, vocabulary, sentence patterns and daily conversation. _x000D_ This course focuses on the cultivation of Japanese listening and speaking ability, and the assessment of listening and speaking a…
203	Mathematical Analysis II(H)	School of Mathematical Sciences	Required major	5	Mathematical Analysis I	This course is one of the most important basic courses for mathematics majors. The basic content includes integral calculus and series theory. This course is the basis for the study of Mathematical Analysis (III) and many subsequent courses such as differential equations, differential geometry, functions of complex variables, functions of real variables, probability theory, basic physics, theoret…
207	Advanced Algebra II (H)	School of Mathematical Sciences	Required major	4	Advanced Algebra I	Compared with "Advanced Algebra" in terms of depth, breadth and abstraction, this course has improved. It takes the axiomatic linear space and linear mapping as the main line, intersperses the operations and properties of matrices, and tells the basics of tensor algebra and groups, Basic concepts such as rings, modules, and domains lay the foundation for outstanding students to enter various fiel…
3071	Introduction to Anthropology	Department of Sociology	optional	3
204	Mathematical Analysis III(H)	School of Mathematical Sciences	Required major	4	Mathematical Analysis I Mathematical Analysis II	This course is one of the most important basic courses for mathematics majors. Basic content includes multivariate differential calculus and integral calculus. This course is the basis for many subsequent courses such as differential equations, differential geometry, complex variable functions, real variable functions, probability theory, basic physics, theoretical mechanics, etc. Mathematical an…
153	Numerical Algebra	School of Mathematical Sciences	optional	3	Mathematical Analysis (or Advanced Mathematics), Advanced Algebra (or Linear Algebra)	The main content of this course includes numerical solutions of linear equations and calculation methods of matrix eigenvalues and eigenvectors. In terms of materials, pay attention to select the basic and typical methods commonly used in computers at home and abroad, and at the same time reflect some of the latest achievements of the subject as much as possible. This course not only introduces t…
157	Mathematical Logic	School of Mathematical Sciences	optional	3		Mathematical logic is a basic subject, a compulsory basic course for undergraduates (optional for graduate students), aimed at teaching the foundations of mathematical logic. The main content of this course is first-order logic calculus, including propositional logic, first-order (predicate) logic and basic mathematical systems. For Mathematics majors, Information Science majors, Computer Science…
239	Nonparametric Statistics	School of Mathematical Sciences	optional	3	Calculus, Advanced Algebra, Probability Theory, Mathematical Statistics	The course will introduce some standard nonparametric statistical procedures for experimental data processing, such as one-sample, two-sample, and multi-sample rank tests and their power calculations. Goodness-of-fit tests, contingency table tests, and correlation test methods will also be introduced. At the same time, some modern non-parametric statistical methods are also introduced: such as no…
150	Numerical Methods (B)	School of Electronics Engineering and Computer Science	Restricted	3	Advanced Mathematics, Linear Algebra, Elementary Probability Theory	The content mainly includes numerical calculation of linear equations and matrix eigenvalues, function interpolation approximation, numerical differentiation and numerical integration, numerical solution of linear least squares problem, optimization method and nonlinear equation iterative solution, ordinary differential equation numerical method, fast algorithm etc.
73	Experimental Design	School of Mathematical Sciences	Restricted	3	Probability theory, mathematical statistics, applied multiple regression analysis	In order to save time and cost and improve the efficiency and accuracy of the experiment, we must carefully select a limited number of experimental settings to obtain the experimental data with the maximum information, and explore the intrinsic nature of the relationship between the input and output variables based on effective data analysis methods , so as to make the optimal decision. The main …
227	Measurement Theory	School of Mathematical Sciences	optional	3	Probability Theory, Functions of Real Variables or Real Variables and Functions	This course mainly teaches: measurable spaces and measurable maps, measure spaces, integrals, symbolic measures and conditional mathematical expectations, product measure spaces, etc.
268	Applied stochastic calculus	School of Mathematical Sciences	Restricted	3	Probability Theory, Applied Stochastic Processes, Functions of Real Variables or Real Variables and Functions	This course mainly teaches: conditional expectation and conditional distribution, random walk and martingale theory, Brown motion, stochastic integral and Ito formula, stochastic differential equation, diffusion process
143	Topology	School of Mathematical Sciences	optional	3	mathematical analysis. In the second half of the semester, you need to use the basic knowledge of groups (you will learn it in the introductory abstract algebra course)	This is an introductory course in topology. Before the midterm exam, the basic concepts of point set topology and the most commonly used topological properties such as compactness and connectivity are mainly introduced. After the midterm exam, some preliminary knowledge of algebraic topology will be introduced, mainly including fundamental groups and overlapping spaces. Students will not only rec…
188	Differential Geometry	School of Mathematical Sciences	optional	3	Mathematical Analysis, Advanced Algebra, Ordinary Differential Equations	Teach the basics of spatial curves and surfaces.
205	Real Variable Function	School of Mathematical Sciences	optional	3	mathematical analysis	"Real Variable Functions" is an important elective course for all majors in the School of Mathematics. It takes Lebesgue measure and Lebesgue integral theory as the core content, and provides students with the basic knowledge and basic training of modern analysis.
3327	Public Basic Japanese III	College of Foreign Languages	Whole school optional	4	Public Basic Japanese (1) and Public Basic Japanese (2)	"This course expands students' vocabulary appropriately according to the situation, so as to integrate the words into specific situations, so as to achieve the purpose of applying what they have learned. In terms of _x000D_, the style of writing is basically based on polite style, and the purpose is to be able to use the most Natural and beautiful Japanese. Regardless of _x000D_’s understanding o…
200	Functional Analysis	School of Mathematical Sciences	optional	3	Mathematical Analysis, Linear Algebra, Functions of Complex Variables, Functions of Real Variables	Functional analysis is increasingly important in applied and pure mathematics today. This course familiarizes students with the basic concepts, principles and methods and applications in functional analysis. The content of this course mainly includes: _x000D_ _x000D_ 1. Space Theory_x000D_ 1.1 Distance Space_x000D_ 1.2 Normed Space and Banach Space_x000D_ 1.3 Inner Product Space and Hilbert Space…
4897	Game Theory and Society	National School of Development	Restricted	3		theme that runs through the course is: How can humans work better together? _x000D_ Society is made up of people, and society exists because of and for people. As rational individuals, each of us has our own interests and is pursuing our own happiness. This is the nature of it, and no force can change it. But the progress of society can only come from mutual cooperation among people. Only coopera…
4297	The European Music in Romantic Period	School of Arts	General elective course	2		"European Music in the Era of Romanticism" is a chronological history course that specially introduces European music culture in the 19th century. It mainly analyzes and explains the production and development process of romantic music. By reading chapters of theoretical works, we can comprehensively understand and master the European music culture in the 19th century, and stimulate students' int…
1347	Rhetoric in Chinese	School of Journalism and Communication	optional	2		The ancients once said: "People have no words, and they can use them safely....The words are those who respect the emperor, respect the body, and protect the country's integrity. Therefore, the words must be cultivated, and the words must be good." , followed by making meritorious service, and secondly, establishing words, which are called the three immortals even though they will last for a long…
1591	Selected Readings from "Lun Yu"	Department of Chinese Language and Literature	Required major	2	ancient Chinese	This course is a follow-up course of ancient Chinese. It reads part of the "Analects of Confucius" and explains the words, sentences, grammar, vocabulary and ideological content in it, so that students can further master the grammar and vocabulary of ancient Chinese, improve their ability to read ancient books, and understand The thought of Confucius and its impact on Chinese culture. To lay a go…
1666	The Discourse of Chinese Classics	Department of Chinese Language and Literature	optional	2		The course "Lectures on Classics of Chinese Studies" is a basic course for undergraduates set up to strengthen the training of classics of Chinese Studies. Guoxue is the collective name of my country's traditional academic culture, and classics such as "Book of Songs", "Book of Rites", "Book of Changes", "Historical Records", "Zizhi Tongjian", "The Analects of Confucius", and "Laozi" are the most…
1558	Modern Chinese Language (I)	Department of Chinese Language and Literature	Required major	3		This course is the first half of the "Modern Chinese" course. "Modern Chinese" teaches the introductory knowledge of Mandarin Chinese phonetics, phonology, lexicology and syntax, laying the foundation for subsequent courses. The teaching content of "Modern Chinese (Part 1)" includes introduction, phonetics and phonology. The introduction part teaches the relationship between Chinese and Chinese c…
1610	Studies on Lu Xun`s Novels	Department of Chinese Language and Literature	General elective course	2		Interpret the text of Lu Xun's specific novels, examine the uniqueness of his novel landscape and novel concept, and refer to the theoretical perspective of cultural studies to see the cultural and social historical connotations in the text.
1611	Studies on Famous Works of Modern Chinese Literature	Department of Chinese Language and Literature	General elective course	2		In the past, the "History of Modern Chinese Literature" course mainly focused on the literary process, literary trend of thought and writer research, and lacked detailed interpretation of specific works. This course is unconventional, focusing on text analysis, hoping to improve students' reading ability and aesthetic taste while providing some specialized knowledge of literary history.
1662	Ancient Chinese(1)	Department of Chinese Language and Literature	Required major	5		"Ancient Chinese" is the main basic course of the Chinese Department of Peking University. The "New Exploration of the Construction of Ancient Chinese Series Courses——Providing students with comprehensive, systematic and cutting-edge innovative professional course training as the core" collectively completed by the Ancient Chinese Teaching and Research Office won the 2005 No. 1 Award This is the …
1973	Economy and Society in Ming and Qing Dynasties	Department of History	General elective course	2		This course attempts to understand the social development of China in the process of transforming from a traditional society to a modern society from the perspective of social and economic history. It focuses on issues such as population growth and flow, production of food, clothing and quilts, commodity trade and merchant groups, rise of cities and towns and market networks, currency and finance…
1559	Modern Chinese Language (II)	Department of Chinese Language and Literature	optional	3	Modern Chinese (Part 1)	This course learns the introductory knowledge of modern Chinese grammar and lays the foundation for subsequent courses. The "Modern Chinese" course is a basic course of Chinese language and philology, which is divided into two parts: the upper part and the lower part. Among them, the teaching content of "Modern Chinese (Part Two)" is mainly the grammar part. This course systematically teaches the…
1566	The History of Chinese Modern Literature	Department of Chinese Language and Literature	Required major	4		This course mainly researches and teaches the process of occurrence, development and evolution of new literature in the historical period from around the May 4th Movement to the founding of the Republic in 1949. The transformation and transformation of human beings, their special role in promoting "human modernization", and the transformation of language forms and aesthetic concepts; the focus is…
1572	Chinese Philology	Department of Chinese Language and Literature	Restricted	2		The main contents of this course are: the nature of Chinese characters, the formation process of Chinese characters, the evolution of Chinese characters' shape, the division of basic types of Chinese characters, and the complex relationship between Chinese characters' shape, sound and meaning. The whole class introduces the primary texts and original meanings of about 500 commonly used Chinese ch…
1653	Readings on Western Canon	Department of Chinese Language and Literature	Restricted	2	History of Western Literature, Introduction to Literature, Principles of Comparative Literature, etc.	As the name suggests, this course is a classic introductory course. It is expected to help students establish a relatively solid foundation in the humanities, especially to cultivate good habits of close reading. The lecture method is mainly based on teacher lectures supplemented by classroom discussions, but instead of reading famous passages of some famous works, it is necessary to read one or …
1663	Ancient Chinese Ⅱ	Department of Chinese Language and Literature	Required major	5	Ancient Chinese (Part 1)	"Ancient Chinese" is the main basic course of the Chinese Department of Peking University. The "New Exploration of the Construction of Ancient Chinese Series Courses——Providing students with comprehensive, systematic and cutting-edge innovative professional course training as the core" collectively completed by the Ancient Chinese Teaching and Research Office won the 2005 No. 1 Award This is the …
1562	History of Classical Chinese Literature (I)	Department of Chinese Language and Literature	Restricted	3		This course is one of the main basic courses "History of Ancient Chinese Literature" in the Chinese Department. It first introduces the subject nature of literary history, the basic characteristics and learning objectives of Chinese literary history, and outlines the general trend of literature development from pre-Qin to Han. Then the following contents are described in turn: myths and ancient b…
1627	Contemporary Chinese Literature	Department of Chinese Language and Literature	Required major	4	Ancient Chinese Literature, History of Modern Chinese Literature, Literary Theory	It systematically introduces the development process of Chinese literature since 1949, the works of important writers and literary phenomena, with the aim of enhancing students' knowledge of literary history and guiding them to deeply understand important literary works and literary phenomena.
1630	Introduction To Ancient Chinese Texts	Department of Chinese Language and Literature	optional	4		Introduces the general situation of the four ancient Chinese classics, history, zi, and collections, and describes the completion, content, edition, circulation and arrangement of important classics.
2153	Chinese Philosophy Part 1	Department of Philosophy	optional	2		This course will select the most representative philosophers in ancient China, and construct a dialogue relationship between different thoughts by teaching their philosophical thoughts, so as to introduce students to the basic issues, basic ideas and general evolution of ancient Chinese philosophy. It presents the traditional internal pluralistic theoretical system and different ways of solving p…
2949	Western Sociological Theory(Part 1)	Department of Sociology	optional	2	Introduction to Sociology	Understand the core figures, important works and key concepts of sociological theory in the classic era (before 1930s), and selectively sort out the development, problem awareness and theoretical characteristics of sociological theory from the establishment of the discipline to the end of the First World War, and cultivate basic The ability to read sociological classics.
1105	Earth Environment and Human Society	School of Earth and Space Sciences	General elective course	2	Junior high school mathematics, English, Chinese, physics, chemistry	"Earth Environment and Human Society" is a general elective course for the whole school, and students regardless of arts and sciences can take it. The course summarizes the development process and achievements of human society, specifically analyzes the use and impact of human society development on water, atmosphere, and land in nature, and introduces in detail the production and processing of e…
1563	History of Classical Chinese Literature (II)	Department of Chinese Language and Literature	Required major	3	"History of Ancient Chinese Literature" (1)	The Wei, Jin, Southern and Northern Dynasties were the conscious era of our country's literary spirit, and it was also the era when our country's ancient literature began to establish literati literature as the main body. The development of literature in this period has a clear stage and is often divided into special topics such as Jian'an literature, Zhengshi literature, Western Jin literature, …
1592	Selected Readings from "Meng Zi"	Department of Chinese Language and Literature	Required major	2	ancient Chinese	This course is a follow-up course of Ancient Chinese. Read part of "Mencius" and explain the words, sentences, grammar, vocabulary and ideological content. To enable students to further master the grammar and vocabulary of ancient Chinese, improve the ability to read ancient books, and understand the thoughts of Mencius and its influence on Chinese culture. To lay a good foundation for students t…
1617	History of Western Literature	Department of Chinese Language and Literature	Restricted	3		This course aims to enable students to understand the basic course of Western literature from ancient Greece to the 20th century, and gain an intuitive understanding of the original works of Western literature through the reading of Western literary classics and the teacher's lectures. Students will read works including Homer, Oedipus the King, The Confessions, King Lear, Don Quixote, Madame Bova…
1646	Studies on the May Fourth New Culture	Department of Chinese Language and Literature	Restricted	2	Modern Chinese Literature	In the history of mankind, there have been many "critical moments", and its huge radiating power has had a decisive impact on future generations. Whether you like it or not, you must face it seriously, so that you can gain a sense of direction and driving force in meditation and dialogue. Although these "events" have long been dead, after generations of scholars have questioned and dissected them…
1658	Reading Lu Xun’s Fictions in the Context of World Literature	Department of Chinese Language and Literature	Restricted	2		This course attempts to explore Lu Xun's creation of modern novel forms in the intertextual relationship of world literature in which he lives: through biographical materials and the translation and criticism practices of the Zhou brothers, establish the factual relationship between Lu Xun and world literature , and on this basis, explore the influence of foreign literature on Lu Xun and Lu Xun's…
1729	Principles of Literature	Department of Chinese Language and Literature	Required major	2		Principles of Literature is the backbone basic course of the Chinese Department of the university. It takes the basic theories, concepts, categories and related discipline methods of literature as the research objects, and systematically teaches the noumenon and form of literature, the object and object of literature, the subject and creation of literature, and the subject and creation of literat…
3017	Western Sociological Theory(Part 2)	Department of Sociology	optional	2	Introduction to Sociology, Foreign Sociological Theories (Part 1)	Understand the core figures, important works and key concepts of modern and contemporary sociological theories (after the 1930s), selectively sort out the development, problem awareness and theoretical characteristics of sociological theories from World War II to the present, and cultivate basic reading of sociological works ability.
1564	History of Classical Chinese Literature (III)	Department of Chinese Language and Literature	optional	3	"History of Ancient Chinese Literature" (1, 2)	The development of Song Dynasty literature is multi-faceted. Song poetry created another generation of poetry after Tang poetry. In addition, classical Chinese novels, story-based novels, and operas also developed greatly in the Song Dynasty. From the perspective of time, this section is divided into two parts: Northern Song Dynasty literature and Southern Song Dynasty literature.
1614	History of Western Literary Theory	Department of Chinese Language and Literature	Restricted	2		It mainly tells the historical changes of European and American literary theory from ancient Greece to the late 20th century, and on the basis of sorting out the logical context, introduces and explains important theorists and theoretical schools, so that students can understand and master the basics of the evolution of Western literary theory Knowledge, and constantly improve their theoretical l…
3325	Public Basic Japanese (I)	College of Foreign Languages	Whole school optional	4		The teaching material for Basic Japanese (1) is "Elementary Japanese" published by Peking University Press, and the training objects are beginners from scratch. The _x000D_ vocabulary in the textbook is about 602 (not including supplementary words), and the teaching is based on the standards of 68 communicative sentences, 75 sentence patterns, and 83 grammar items. _x000D_ In order to enable lear…
1565	History of Classical Chinese Literature (IV)	Department of Chinese Language and Literature	optional	3	"History of Ancient Chinese Literature" (1, 2, 3)	The Ming Dynasty made great achievements in poetry, drama, novels and other fields. In terms of traditional poetry and prose, the characteristics of the development of literature in this issue are firstly the prominent retro thinking and secondly the prominent genre phenomenon. In the teaching content, there will be a systematic introduction to the various genres of poetry in the Ming Dynasty.
1586	Principles of Comparative Literature	Department of Chinese Language and Literature	Restricted	2		Comparative literature is an open subject that studies literature from an international perspective. This course "Principles of Comparative Literature" will introduce the subject theory of comparative literature, the history of subject development, and the history and current situation of comparative literature in China. On this basis, introduce and analyze the basic theories and main research me…
1677	Year-End Thesis	Department of Chinese Language and Literature	optional	2		A required dissertation for third-year undergraduate students.
1726	The Study of Modern Proses	Department of Chinese Language and Literature	optional	2	History of Modern Chinese Literature	Discuss a series of complex issues in modern prose in the form of special topics through different subjects. It involves the origin of modern prose, the marginality of prose, the formation and differentiation of style, the relationship with traditional articles, how to express ideas, the influence of newspaper media on writing methods, the choice of language, etc. specialized analysis.
1832	Selected Readings in Chinese History (2)	Department of History	optional	4		This course is "Ancient Chinese" in the Department of History, and it is a compulsory language tool course for undergraduate students of the Department of History. _x000D_ The purpose of teaching is mainly to cultivate and improve students' ability to read ancient historical documents. Teaching content, _x000D_ is divided into two parts: anthology and ancient Chinese knowledge, and anthology is t…
1966	Ancient Chinese History	Department of History	Restricted	4		This course is a platform course offered for all departments of humanities in the whole school (except the Department of History). Taking the general trend of ancient Chinese political evolution as the main clue, taking into account the major issues in various historical periods in terms of system, economy, and culture, the purpose is to enable students to have a relatively clear understanding of…
2255	Logic and Argumentation	Department of Philosophy	Required major	3		Argument is a symbol of rational thinking, and an important tool and method for seeking truth, clarifying ideas, establishing claims and refuting fallacies. The core of an argument is the use of logic, which provides the rationale for an argument. This lesson introduces the main methods of argumentation and the logical ideas and techniques behind them. It is characterized by combining some famous…
3874	English Words, Sense and Use	English Language and Literature	School-wide compulsory	2		"English words, sense and use" (English words, sense and use) is a B module course, which is a very practical English vocabulary learning course. It mainly introduces lexical meaning, lexical meaning relationship and the role of lexical meaning in context. This part of knowledge focuses on the role of lexical meaning in discourse, the relationship between lexical cohesion and discourse coherence,…
4214	Boxing Teaching	Section of Physical Culture	School-wide compulsory	1		This syllabus is formulated on the basis of summarizing the teaching experience of ordinary students in our school on the training objectives and education plans of physical education courses. _x000D_ 1. Course code _x000D_ 2. Course name Boxing teaching _x000D_ 3. Course category elective _x000D_ 4. Selected teaching materials _x000D_ "Modern Boxing Sports Course" edited by Wang Dexin and Fan Qi…
568	Exercise of Electro Dynamics	School of Physics			See "Electrodynamics"	Cooperate with the exercises in the electrodynamics class.
2162	Introduction to Philosophy of Science	Department of Philosophy	optional	2	F	This course revolves around the following issues: (1) The nature of science. Introduces the basic _x000D_ problems and theories of modern Western philosophy of science, such as scientific demarcation, scientific explanation, scientific theory testing, scientific theory structure, scientific dynamic _x000D_ law of evolution, etc. (2) The history of science. The origin and early development of scie…
3851	Introduction to American Culture	English Language and Literature	School-wide compulsory	2		This course is a cultural special course for non-English majors at the basic stage. The course category is compulsory for undergraduates and taught by foreign teachers. The goal of this course is to help students expand their knowledge about the cultural and historical development of these English-speaking countries, improve their ability to read English books and communicate with people from Eng…
260	Music and Mathematics	School of Mathematical Sciences	General elective course	2		This course introduces the inseparable but often unknown relationship between music and mathematics, in order to explore the connection between the abstract art of music and mathematics, physics, psychology and other disciplines, and compare the thinking methods of the two The similarities and differences of students can break through the boundaries of arts and sciences, improve students' artisti…
523	Seminar for optics	School of Physics	Required major	2	Electromagnetics and Optics	The main teaching content is to broaden the basic knowledge taught in the optics course, the latest frontier of optical research and new applications in other disciplines, to deepen students' understanding of basic knowledge, improve the ability to solve problems independently, master the latest developments in scientific research, inspire Creative Thinking. The teaching method is mainly based on…
567	Exercise of Quantum Mechanics	School of Physics			See "Quantum Mechanics"	Cooperate with the exercises in quantum mechanics class.
4204	Taiji and Health Preserving through Chinese Characters	Section of Physical Culture	School-wide compulsory	1		1. Course introduction_x000D_ 1. Tai Chi in Chinese is based on the concept of Tai Chi. It is based on the lifting, lowering, opening, and closing of human body hardware, the lifting and lowering of software qi, and the retraction and release of consciousness. The general outline is the transformation of yin and yang. To achieve the dynamic balance of the human body, mind, spirit, and wisdom, and…
606	Modern Physics Laboratory II	School of Physics	Required major	3	General physics experiments, atomic physics. _x000D_ Can be taken concurrently with Introduction to Quantum Mechanics, Solid State Physics, Nuclear Physics and Particle Physics. _x000D_	Modern Physics Experiment is a comprehensive experiment course for senior students majoring in physics. It is divided into two parts: Modern Physics Experiment I and Modern Physics Experiment II, which are held in the spring semester and autumn semester respectively. The content covers atomic and molecular physics, nuclear detection technology and application, laser and modern optics, vacuum and …
483	General Theory of Relativity	School of Physics	Elective	4	Methods of Mathematical Physics, Advanced Mathematics, Theoretical Mechanics, Electrodynamics	With the development of modern cosmology and space physics, general relativity has become more and more important in science and technology. It is a course that theoretical physicists should be proficient in, and it is no longer independent of other physics courses. In this course, the basic principles, theoretical basis and applications of general relativity will be introduced.
507	Nuclear Science and Human Subsistence and Development	School of Physics	General elective course	2		Through the study of this course, college students can not only acquire the basic knowledge of contemporary nuclear science applications, uncover the "mysterious veil" of the nucleus, have a correct understanding of radioactivity, analyze the "pros and cons" of using nuclear technology, and overcome blindness "Nuclear fear" psychology, the ability to participate in general discussions on nuclear …
602	Solid State Physics	School of Physics	optional	4	general physics, quantum mechanics	This course introduces the basic knowledge and basic theory of solid state physics, enables students to understand and master the basic concepts of solid state physics and methods of dealing with problems, and lays a good foundation for further study, research and practical work. Course content includes: structural types of solids, crystal structures, lattice vibrations, thermal properties of cry…
2143	Western Philosophy, Part I	Department of Philosophy	Required major	2		This course systematically teaches the history of Western philosophy from Thales to Hegel, analyzes the sources and significance of various philosophical ideas and concepts, and lays a preliminary foundation for students to engage in further philosophical research in the future.
634	Safety in Chemical Laboratories	College of Chemistry and Molecular Engineering	Required major	1		The laboratory is an important base for scientific research and personnel training, and it is also a place full of dangers and accidents. Especially in chemical laboratories, due to the use of various dangerous chemicals and electrical equipment, high temperature, high pressure, vacuum, radiation, magnetic field, strong light and other dangerous factors are often involved, which easily lead to sa…
638	Chemistry Today	College of Chemistry and Molecular Engineering	Required major	1	high school chemistry	Chemistry Today is a compulsory course for first-year chemistry undergraduates. The course involves eight secondary disciplines of chemistry, including inorganic chemistry, organic chemistry, physical chemistry, analytical chemistry, chemical biology, applied chemistry, polymer chemistry, theoretical and computational chemistry, through typical literature reading, teacher lectures and student dis…
2322	Sino-Soviet Relations and Its Effects on Chinese Social Development	School of International Studies	General elective course	2		This course focuses not on the general relationship between countries, but on the vertical axis of the relationship between China and the Soviet Union to show the ideological dispute between the two parties of China and the Soviet Union that transcends national interests, and to analyze and judge major theoretical issues related to this , to reveal how the contradictions in national interests bet…
657	Organic Chemistry (I)	College of Chemistry and Molecular Engineering	Required major	3	General Chemistry	This course provides a comprehensive introduction to organic chemistry, mainly explaining the reactions and properties of hydrocarbon compounds, various functional group compounds, general heterocyclic compounds, etc. Introduce the Chinese and English nomenclature, structural characteristics, physical properties, spectral properties, main reaction properties and applications of organic compounds,…
666	Comprehensive Analytical Chemistry Lab.	College of Chemistry and Molecular Engineering	optional	1	General Chemistry, General Chemistry Experiment, Quantitative Analytical Chemistry, Quantitative Analysis Experiment	This course is a follow-up course of quantitative chemical analysis experiment, but it is a separate course, 30 class hours, 1 credit. In the first few weeks of the course, students choose the experimental content they are interested in according to the topics provided by the teacher. It can be a measurement object, try multiple analysis methods and compare the advantages and disadvantages of var…
688	Organic Chemistry Lab. (Ⅰ)	College of Chemistry and Molecular Engineering			General Chemistry Experiment	Organic Chemistry Experiment (I+II) is a compulsory basic course for undergraduates of the School of Chemistry and Yuanpei University. The arrangement of the organic chemistry experiment course focuses on cultivating students with a rigorous scientific attitude and good laboratory work style, who can master the basic operations, skills and methods of organic experiments, and become professionals …
702	Quantitative Chemical Analysis Lab	College of Life Sciences	Required major	2	general chemistry, general chemistry experiment	Quantitative analytical chemistry experiments are taught to undergraduates majoring in chemistry. Through the study of this course, they can master the basic knowledge, basic operations and basic skills of quantitative analytical chemical experiments, as well as typical analysis methods and experimental data processing methods.
169	Probability Theory and Statistics (A)	School of Electronics Engineering and Computer Science	optional	3	Calculus, Linear Algebra
4576	Introduction to Information Science and Technique	School of Electronics Engineering and Computer Science	Required major	1		This course is a lecture class, mainly taught by well-known professors of the main research directions of the School of Information Science and Technology about the development history, development status, basic knowledge and development trends of various disciplines of information science and technology. Through the course study, students can have an overall and comprehensive understanding of va…
4578	Introduction to Computation (A)	School of Electronics Engineering and Computer Science	Required major	3		As one of the science courses with the widest coverage in Peking University, the "Introduction to Computing" course is based on the network teaching platform of Peking University, supported by the National Computer Experiment Teaching Demonstration Center of Peking University, supplemented by a number of course websites with different professional characteristics , Constructed a multi-level open …
4579	The practicum of the instroduction of computing A	School of Electronics Engineering and Computer Science			For freshman courses, no prerequisites are required.	This experimental course is a computer-based practice course of "Introduction to Computing A", which is a necessary part of the programming course and helps to understand algorithms and master programming methods. The main teaching goal is to complete the lecture content of "Introduction to Computing A" through the online programming grid platform, practical programming training, and under the gu…
519	Thermal Physics	College of Engineering	optional	2	Mechanics_x000D_ _x000D_ Advanced Mathematics	Thermology is a course that enables students majoring in physics to learn to systematically study and deal with the thermophysical properties of systems (gas, liquid, solid) composed of a large number of microscopic particles. Through the introduction and analysis of some basic physical phenomena, this course shows that obeying statistical laws is the basic feature of a system composed of a large…
520	Electromagnetism	College of Engineering	optional	3	Advanced Mathematics, Mechanics	Electromagnetism is part of classical physics. This course expounds the basic experimental laws of electromagnetic interaction, and on this basis gradually reveals the characteristics, properties, internal connections and laws of motion of the special form of electromagnetic field. Due to the ubiquity of electromagnetic phenomena and its wide range of technical applications, electromagnetism has …
2304	Insights into American Culture and Society	School of International Studies	General elective course	2		On the road of China's modernization, American factors have all-round influence. An in-depth understanding of the United States has become an unavoidable topic for generations of people who have struggled for the rise of China. In the modern history of the world, the founding and development of the United States can be called unique. How do you see the trajectory of US development? What are the c…
4647	Information Theory	School of Electronics Engineering and Computer Science	Restricted	2	Probability Theory and Mathematical Statistics_x000D_	Information theory is the fundamental theory of data representation, compression, and transmission. This course focuses on the basic concepts and core theorems of information theory - entropy, mutual information, source coding theorem, channel coding theorem, and some applications of information theory in the field of artificial intelligence applications - Kolmogorov complexity, minimum represent…
4669	Practice of Programming in C&C++	School of Electronics Engineering and Computer Science	Required major	3	Introduction to Computing	On the basis of the basic course of programming design, the program design practice course cultivates students' practical ability and good programming habits. Enable students to master a high-level language, be able to write standardized program codes, and lay a good foundation for further study of other professional courses.
4671	An Introduction to Microelectronics and Circuits	School of Electronics Engineering and Computer Science	Required major	2	advanced mathematics, electromagnetism	As a basic hardware platform course of information science and technology, this course mainly teaches the general knowledge of microelectronics technology and circuit foundation, involving the working principle of semiconductor components, the design and manufacturing process of integrated circuits, and the microelectronics industry. The development of common electronic systems, the working mecha…
4677	Basic Experiments of Electrocircuit	School of Electronics Engineering and Computer Science	Required major	1	Fundamentals of Microelectronics and Circuits, Electromagnetics	"Basic Circuit Experiment" is set up by the School of Information Technology to improve undergraduates' hands-on ability in circuits, familiarize themselves with commonly used instruments and equipment, and lay a good foundation for electronic circuit learning and experimental research. The basic experimental course is the first experimental course for perceptual understanding of theoretical cour…
4689	Introduction to Mordern Electronic Technology and Communications	School of Electronics Engineering and Computer Science	optional	1
4622	Electronic Circuits (A)	School of Electronics Engineering and Computer Science	Required major	3	Principles of Circuit Analysis	"Electronic circuit" is a main basic course for undergraduates majoring in electronics, and is listed as a compulsory course. Contents include: common semiconductor devices, basic amplifier circuit, feedback amplifier circuit, integrated operational amplifier and its application, waveform generation and conversion, power amplifier circuit and DC power supply, introduction to current mode circuit,…
4704	Introduction to Atomic Physics	School of Electronics Engineering and Computer Science	Restricted	2	advanced mathematics	Atomic physics, as a branch of physics, mainly studies a level of material structure, which is between the two levels of molecules and nuclei; like other levels, it is necessary to answer: What is this level composed of? How do these components move and how do they interact. _x000D_ Introduction to Atomic Physics, as a preliminary introduction to atomic physics experiments and theories, mainly in…
4705	Optics	School of Electronics Engineering and Computer Science	Restricted	3	Advanced Mathematics, Mechanics, Electromagnetism	This course covers wave motion, wave electromagnetic theory, light propagation, geometric optics, wave superposition, polarization, interference, diffraction, Fourier optics, lasers, etc.
4715	Methods of Mathematical Physics	School of Electronics Engineering and Computer Science	Required major	3	Advanced mathematics (mathematical analysis), linear algebra (advanced algebra), electromagnetism.	This course is offered by the School of Information, and students from the School of Physics and Yuanpei can also take it as an elective. This course includes analytical functions, series solutions of ordinary differential equations and integral transformation methods, Green's function and delta function, basic solutions of second-order linear partial differential equations, and the main properti…
4716	Principle of Circuit Analysis	School of Electronics Engineering and Computer Science	optional	4	Prereq: Advanced Mathematics, Electromagnetism_x000D_	The course "Principles of Circuit Analysis" is an important basic circuit theory course for science and engineering students in colleges and universities. The course "Small-class Discussion Teaching" for undergraduates is open to second-year undergraduate students in the Department of Electronics of the School of Information Science and Technology. It has 5 class hours per week, including 3 class…
4717	Principle of Circuit Analysis	School of Electronics Engineering and Computer Science
5313	Conspectus of Ecomaterials	College of Environmental Sciences and Engineering	General elective course	2		Materials are the basis of human food, clothing, housing and transportation, and the development of materials is a symbol of human civilization. While people are enjoying the various conveniences brought by materials, the development and production of materials has also brought potential threats to human survival. Starting from a new perspective, this course describes and evaluates the impact of …
4161	Volleyball	Section of Physical Culture	School-wide compulsory	1		1. Course introduction_x000D_ 1． Volleyball is a collective confrontational event with the ball dominated by hands. Volleyball is called "air ball". Different groups of people can practice on different venues. In a volleyball game, a person cannot hit the ball continuously, so every participant needs to be integrated into the collective from emotion to behavior. Participating in volleyball helps …
4623	Electronic Circuits Laboratory (A)	School of Electronics Engineering and Computer Science	Restricted	2	Principles of Circuit Analysis_x000D_Electronic Circuits	The teaching purpose of electronic circuit experiment (A) is to cultivate students' basic experimental skills and interests, develop scientific and orderly work habits, and at the same time understand some practical applications of electronic circuits and the progress of modern electronic technology, and cultivate students' experimental skills combined with hardware and software. skills and lay a…
4625	Signals and Systems	School of Electronics Engineering and Computer Science	Required major	3	Advanced Mathematics, Complex Variable Functions, Linear Algebra	"Signal and System" is the core basic course of communication and signal processing majors. Many of its concepts and methods are widely used in communication, automatic control, signal and information processing, circuits and systems and other fields. In recent years, with the continuous development of the theory and application of information technology, the concept of signal and system has grad…
4632	Modern Physics	School of Electronics Engineering and Computer Science	Restricted	3
4726	Digital logic circuits (Mini-class)	School of Electronics Engineering and Computer Science			microelectronic circuit	This course is a supporting small class of "Digital Logic Circuits". _x000D_ is divided into ordinary classes and experimental classes to teach separately. Classroom discussions are made in small classes, and methods such as project research, student reports, group discussions, etc. are introduced in the interactive process to strengthen students' active learning ability. At the same time, in acc…
4727	Digital logic circuits	School of Electronics Engineering and Computer Science	Required major	4	microelectronic circuit	Digitization is the development trend of the ever-changing information technology and information industry. It plays an important role in various electronic design systems such as communication equipment, digital entertainment, digital wearable equipment, digital medical care, smart phones, smart TVs and Internet of Things systems. The course "Digital Logic Circuit" is an important basic circuit …
3841	History and Culture of Chinese Immigrants in America	English Language and Literature	School-wide compulsory	2		Explore historical and cultural issues of Chinese immigration in the United States through reading contemporary literature and other works and viewing films. The main topics discussed include the history of Chinese immigration to the United States, the culture and traditions of Chinese immigrants, and the integration of Chinese culture and other cultures in the United States. _x000D_ Students wil…
564	Electrodynamics (B)	School of Electronics Engineering and Computer Science	Required major	3	General Physics, Electromagnetism, Theoretical Mechanics, Mathematical Physics Methods	1. Course basics _x000D_ _x000D_ 1. Course category: Required courses for physics and related majors (such as School of Earth and Space) _x000D_ 2. Class hours: 45 class hours for lectures, 16 class hours for exercises; _x000D_ 3. Credits: 3 credits _x000D_ _x000D_ 2. Basic description and basic purpose of the course _x000D_ _x000D_ 1. "Electrodynamics" is an important theoretical basic course fo…
4624	Digital Logic Circuits Laboratory	School of Electronics Engineering and Computer Science	Restricted	2	1. Electronic circuit_x000D_ 2. Electronic circuit experiment_x000D_ 3. Digital logic circuit	"Digital Logic Circuit Experiment" is a basic circuit experiment course in conjunction with the theoretical course "Digital Logic Circuit", and is listed as the main basic course of the electronics major of Peking University. The source of students is mainly undergraduates from the Department of Electronics and Microelectronics of the School of Information Science and Technology, and some student…
4626	The principle of communication system	School of Electronics Engineering and Computer Science	Restricted	3	Signals and systems, communication electronics, probability theory and stochastic processes.	Through the study of this course, students can correctly understand the basic theory and working principle of communication system, and then can understand modern communication technology and its application. The main contents of this course include basic knowledge of communication systems, analog linear modulation, analog angle modulation, analog signal digitization, digital baseband transmissio…
4635	Solid State Physics	School of Electronics Engineering and Computer Science	Required major	3	Certain knowledge points in the solid state physics course require students to have the basic concepts and knowledge of quantum mechanics, so it is helpful to understand the relevant knowledge of solid state physics if you take quantum mechanics first, but it is found in previous years that many students have not studied quantum Mechanics, so this course adds the basic knowledge of quantum mechan…	The solid state physics course mainly teaches the interaction between microscopic particles in solid materials, the laws of motion and their relationship with solid structure and material properties. _x000D_ _x000D_ The main purpose of this course is _x000D_ 1. To learn and master the basic concepts and principles of solid physics such as crystal structure, crystal combination, lattice vibration,…
4175	ShaoLin Cudgel Play	Section of Physical Culture	School-wide compulsory	1		1. Course Introduction_x000D_ Shaolin Cudgel is a kind of long martial arts weapon. It mainly uses offensive and defensive stick techniques such as chopping, sweeping, poking, picking, teasing, and swinging, and cooperates with gait, footwork, movement, and balance. The routine practice form composed of movements such as jumping and jumping has the characteristics of being brave, fast and powerfu…
4629	Digital Signal Processing	School of Electronics Engineering and Computer Science	Restricted	3	Signals and Systems	Digital signal processing is an important professional basic course of information and communication disciplines. It takes digital signals and digital systems as teaching objects, and analyzes and researches digital signals and digital systems from the perspective of signals and systems. The main contents include: digital signal processing concept, discrete Fourier transform, fast Fourier transfo…
4676	Optical Fiber Communication Systems	School of Electronics Engineering and Computer Science	Restricted	2	advanced mathematics, electromagnetism	Introduce the basic principles and theories of optical communication, so that students can initially have the ability to analyze and design optical fiber communication systems. Lecture content mainly includes: optical fiber, light source, external modulation, optical receiver, concept and device of wavelength division multiplexing, optical amplifier, nonlinear effect, optical network, new technol…
1848	Politics and Culture in Traditional China	Department of History	General elective course	2		Among the numerous events in ancient Chinese history, this course selects several topics, emphasizing on political and cultural perspectives, to explain and analyze some major issues in ancient Chinese history. Increase students' historical knowledge, strengthen their sense of history, and gain a preliminary understanding of historical analysis through various types of questions, such as the arra…
1360	English News Reading	School of Journalism and Communication	Required major	2	There are no prerequisite course requirements. Undergraduates who love English, like news, and are willing to read English newspapers and watch English programs can take it as an elective. The most important thing is to insist on reading English newspapers. The English news of "China Daily" is a reference. Before choosing courses, students can read "China Daily" online first, and they can basical…	The lectures are mainly in English, and the discussion class is conducted in both Chinese and English. Use self-compiled PowerPoint handouts to match the English news of the day on Internet resources, such as China Daily, CGTN, The New York Times, Washington Post, Los Angeles Times, CNN, South China Morning Post, etc. Understand major events at home and abroad and be familiar with English Classif…
701	Quantitative Chemical Analysis	College of Life Sciences	Required major	2	General Chemistry	Quantitative analytical chemistry is one of the main basic courses for students majoring in chemistry, and it forms a complete series of analytical chemistry courses together with instrumental analysis courses and intermediate analytical chemistry courses. Its theories and methods are not only the basis of analytical chemistry majors, but also the basis of all other chemistry-related courses and …
658	Organic Chemistry (II)	College of Chemistry and Molecular Engineering	Required major	2	Organic Chemistry (1)	This course provides a comprehensive introduction to organic chemistry, mainly explaining the reactions and properties of hydrocarbon compounds, various functional group compounds, general heterocyclic compounds, etc. Introduce the Chinese and English nomenclature, structural characteristics, physical properties, spectral properties, main reaction properties and applications of organic compounds,…
659	Organic Chemistry Pratice	College of Chemistry and Molecular Engineering			General Chemistry	This course is a basic course for undergraduates majoring in chemistry. This course requires students to have a good grasp of the basic concepts, basic theories and basic knowledge of organic chemistry. And understand the basic methods of organic chemistry research, cultivate students' scientific thinking methods and ability to analyze problems. The combination of theoretical teaching content and…
667	Comprehensive Organic Chemistry	College of Chemistry and Molecular Engineering	optional	2	Organic Chemistry (1), Organic Chemistry (2)	Important research objects of organic chemistry include organic reaction mechanism, organic synthesis methodology and total synthesis of natural products. Organic reaction mechanism is an important part of organic chemistry theory. It studies the intrinsic nature of organic reactions through the specific changes of organic molecules in the reaction process, so as to effectively control organic re…
689	Organic Chemistry Lab. (I+II)	College of Chemistry and Molecular Engineering	Required major	3.5	General Chemistry Experiment	Organic Chemistry Experiment (I+II) is a compulsory basic course for undergraduates of the School of Chemistry and Yuanpei University. The arrangement of the organic chemistry experiment course focuses on cultivating students with a rigorous scientific attitude and good laboratory work style, who can master the basic operations, skills and methods of organic experiments, and become professionals …
691	Comprehensive Organic Chemistry Lab.	College of Chemistry and Molecular Engineering	optional	1.5	Organic Chemistry Experiment I+II	Intermediate Organic Chemistry Experiment is the follow-up course of Organic Chemistry Experiment (I+II), and it is an elective course for students of the School of Chemistry and Yuanpei University. _x000D_ In intermediate organic chemistry experiments, students are required to use the theoretical knowledge and experimental techniques they have learned to find out and try to solve problems encoun…
697	Inorganic Chemistry	College of Chemistry and Molecular Engineering	Restricted	4	general chemistry, general chemistry experiment	Inorganic chemistry is an ancient and new subject with rich content, involving all elements and compounds in the periodic table, including basic theory, and has a wide range of applications in energy, materials, environment, life and other fields. _x000D_ This course is the main basic course for chemistry majors. It is offered in the first semester of the second grade. It is offered on the basis …
633	Structural Chemistry	College of Chemistry and Molecular Engineering	Required major	4	General Chemistry, Organic Chemistry, General Physics	Structural chemistry is a main basic course for undergraduates in the School of Chemistry. It takes electronic configuration and geometric configuration as the two main lines, and systematically teaches three theories and three types of structures: quantum mechanics theory and atomic structure, chemical bond theory and molecular structure, lattice theory and crystal structure. Lay three foundatio…
645	Inorganic Chemistry Lab.	College of Chemistry and Molecular Engineering	Restricted	2	General chemistry, analytical chemistry, structural chemistry, physical chemistry, instrumental analytical chemistry, organic chemistry, and corresponding experimental courses	1. Reasons for setting up the course_x000D_ The predecessor of this course is the inorganic chemistry experiment course that has been offered to freshman undergraduates for many years. The orientation of the course is basic inorganic chemistry, so the main content of the course is the properties of elements and the synthesis of simple inorganic substances. In the curriculum system before 1997, th…
660	Instrumental Analysis	College of Chemistry and Molecular Engineering	Restricted	2	General Chemistry, Quantitative Analysis, General Physics,	The course of instrumental analysis runs through the theory of various instrumental methodologies and the application of instrumental techniques. This course is for students to study the principles and theoretical basis of electroanalytical chemistry, spectroscopic analysis and separation methods, including the study of related instruments and applications. Electrochemical methods include potenti…
661	Instrumental Analysis Lab.	College of Chemistry and Molecular Engineering	Restricted	2	General chemistry theory courses and experiments, general physics theory courses and experiments, quantitative analysis theory courses and experiments	Instrumental analysis experiment is a compulsory course for students majoring in chemistry. It is an experimental course set up in conjunction with the instrumental analysis theory course, and its purpose is to enable students to master the basic principles, basic instrument components and basic applications of various analytical instruments. This laboratory course will help students integrate a …
673	Fundamentals of Applied Chemistry	College of Chemistry and Molecular Engineering	optional	2	General Chemistry	Applied chemistry is an important part of the discipline of chemistry, and it is also an inexhaustible driving force for the continuous development of chemistry in the field of application. The research object of applied chemistry is not the basic principles and laws of chemistry itself, but the basis of practical application of chemistry, which belongs to the category of applied basic research. …
700	Seminar on Structural Chemistry	College of Chemistry and Molecular Engineering
2901	Electronic resources: retrieval and applications	Department of Information Management	General elective course	2		An overview of electronic resources; reference database ⑴—world-renowned comprehensive search tool (English); reference database ⑵—professional search tool (English); reference database ⑶—Chinese search tool; full-text database and full-text service utilization; electronic journals; electronic books and Newspapers; fact databases.
663	Polymer Chemistry	College of Chemistry and Molecular Engineering	optional	2	Principles of Chemistry, Organic Chemistry	This course is a compulsory course for undergraduates of the School of Chemistry. Polymer materials are indispensable materials in modern society and people's daily life. "Polymer Chemistry" is the basis for the synthesis of these materials. teaching content. Organic chemistry is the basis for synthesizing polymers, and students need to complete the course "Organic Chemistry" first. _x000D_ This …
665	Fundamentals of Life Chemistry	College of Chemistry and Molecular Engineering	optional	3	organic chemistry	This course mainly introduces the basic content of biochemistry, and systematically explains four important biological macromolecules: sugar, lipid, protein and nucleic acid. At the same time, it introduces some latest developments in life sciences, and strives to enable students to understand the basic concepts of biochemistry, Basic knowledge and basic theory. In order to enable students of the…
671	Comprehensive Analytical Chemistry	College of Chemistry and Molecular Engineering	optional	2	Quantitative analytical chemistry and basic instrumental analysis	Intermediate Analytical Chemistry is one of the basic courses of the School of Chemistry. Its main purpose is to teach analytical chemistry skills, techniques and skills that are not covered in quantitative analytical chemistry and basic instrumental analytical chemistry, but are often used in scientific research and practical work. The method is set up to enable the graduates of our school to ad…
685	Application of Computers in Chemistry and Chemical Engineering	College of Chemistry and Molecular Engineering	optional	2	Organic, Inorganic, Physicochemical, Chemical	This course is one of the elective courses for chemistry majors. This course is suitable for all undergraduates majoring in chemistry. This course will teach students how to use advanced computer technology to solve practical problems in the fields of chemistry and chemical engineering, thereby improving their efficiency in scientific research and work in the future. _x000D_ This course is charac…
693	Physical Chemistry Lab.	College of Chemistry and Molecular Engineering	Required major	3.5	General chemistry, analytical chemistry (including instrumental analysis), organic chemistry and other basic theory and experimental courses, physical chemistry (including structural chemistry) theoretical courses	Physical chemistry experiment is one of the compulsory basic courses for cultivating chemistry professionals. Through this course, students can be taught the most basic experimental methods, skill training and preliminary research ability training. Its teaching objectives are: to deepen students’ understanding of physical and chemical principles through typical experiments, to improve the ability…
699	Seminar on Inorganic Chemistry	College of Chemistry and Molecular Engineering
704	Physical Chemistry（II）	College of Chemistry and Molecular Engineering	optional	3	Advanced Mathematics General Physics General Chemistry Principles Structural Chemistry	The task of this course is to introduce the basic principles, methods and applications of chemical thermodynamics, chemical kinetics, electrochemistry and surface and colloid chemistry. The purpose of this course is achieved through classroom lectures, self-study, seminars, calculus exercises, examinations and other teaching links.
705	Mass Spectrometry	College of Chemistry and Molecular Engineering	optional	1	Organic Chemistry, Quantitative Analysis, Instrumental Analysis	As one of the most important classical analytical chemistry methods, mass spectrometry has been widely used in drug metabolism, clinical, toxicology, pesticide determination, environmental protection, petrochemical and other fields. In the field of basic research, in recent years, the development of high-resolution and high-sensitivity mass spectrometry technology and its combination with various…
706	NMR spectroscopy	College of Chemistry and Molecular Engineering	optional	1	General Chemistry, Organic Chemistry, Instrumental Analysis	NMR technology is an important experimental method in the fields of physics, chemistry, life science, and material science, and has a wide range of applications. In the research of various chemical disciplines, nuclear magnetic resonance is an indispensable and important analytical method. This course mainly meets the needs of senior undergraduates majoring in chemistry to participate in laborato…
2709	Operation and Management of Enterprises in China	Guanghua School of Management	optional	1		Through high-quality, multi-field and multi-dimensional industry lectures, students can fully understand the cutting-edge information of today's Chinese business management practices, broaden students' horizons, and cultivate students' ability to apply theory to practice. Combined with the diversified industry background of alumni, it focuses on sharing practical cases in the process of enterpris…
630	Group Theory and Chemistry	College of Chemistry and Molecular Engineering	optional	2	General Chemistry or Inorganic Chemistry	The content of the "Group Theory and Chemistry" course is based on the symmetry point group to which molecules belong, and discusses some properties that molecules must have due to symmetry and how to use symmetry to solve some problems encountered in molecular electronic structure and molecular spectrum analysis. question. Now applying to open this course to undergraduate students is mainly base…
676	Organic Spectroscopy	College of Chemistry and Molecular Engineering	optional	2	organic chemistry	Modern spectral analysis is an important means of determining molecular structure, which greatly promotes the overall development of chemistry (mass spectrometry and nuclear magnetic resonance technology won the Nobel Prize in Chemistry in 2002). This course teaches the basic principles and advanced analytical methods and techniques of modern spectral analysis; the characteristics of mass spectro…
677	Interface Chemistry	College of Chemistry and Molecular Engineering	optional	2	Physical Chemistry	The task of this course is to systematically introduce the characteristics of various phase interfaces and surfactants, and various physical and chemical effects on the interface, so that students can master the principles and theories, understand the experimental and theoretical research methods, and introduce them in scientific research and production. And some important applications in life, t…
694	Comprehensive Physical Chemistry Lab.	College of Chemistry and Molecular Engineering	optional	1.5	physical chemistry experiment	The intermediate physical chemistry experiment is an elective course, which must be taken by students who want to be exempted from the postgraduate recommendation of our college. This course is an improvement course for physical chemistry experiments, and together with physical chemistry experiments, it constitutes a complete curriculum system for physical and chemical experiments. The purpose is…
1862	General Survey of American History	Department of History	General elective course	2		This course is a general history course of the United States, which outlines the development of American history from the 18th to the 20th century, tells the formation and evolution of the American economy, politics, law, and social order, analyzes the causes, dynamics and mechanisms of the historical evolution of the United States, and discusses the relationship between the United States and the…
641	Catalytic Chemistry	College of Chemistry and Molecular Engineering	optional	2	General Chemistry, Physical Chemistry and Structural Chemistry	Based on the basic knowledge of undergraduate general chemistry, physical chemistry and structural chemistry, this course covers solid surface adsorption and catalytic reaction kinetics. The main catalyst systems include homogeneous complex catalysts, solid acid catalysts, metal catalysts, and metal oxides. Catalysts and their catalysis, the main preparation and characterization methods of cataly…
646	Physical Organic Chemistry	College of Chemistry and Molecular Engineering	optional	2	Basic Organic Chemistry, Basic Organic Chemistry Experiments	Physical organic chemistry involves the relationship between the structure and properties of organic compounds, as well as the relevant theories and research methods of organic chemical reaction mechanisms, and is one of the core contents of _x000D_ organic chemistry. Physical organic chemistry provides basic theories and methods for the elucidation of reaction mechanism, and is also an important…
662	Fundamentals of Chemical Engineering	College of Chemistry and Molecular Engineering	Restricted	2	Physical Chemistry	As an indispensable content in the knowledge structure that undergraduate students majoring in science chemistry and applied chemistry should have, almost all colleges majoring in science chemistry and applied chemistry have listed "Basics of Chemical Engineering" as a compulsory basic course or main basic course for undergraduate students. _x000D_ Basic purpose: _x000D_ 1. To improve students’ a…
2640	Accounting Course	Guanghua School of Management	Whole school optional	3		Accounting is a basic course and one of the core courses in business administration courses. When investors invest, they often use various analytical tools and techniques to reduce the uncertainty of decision-making, and financial statements are an important source of information. The purpose of designing this course is to provide a teaching and discussion environment for effectively learning fin…
2668	Corporate Finance Seminar	Guanghua School of Management			Financial Accounting	This course is a small class teaching in conjunction with the compulsory course "Company Financial Management". The positioning of small class teaching is: to deepen understanding, locate interest, and improve ability. Courses are taught every other week, two class hours each time. _x000D_ In each course, the instructor will discuss with the students more in-depth some of the content covered in t…
3837	Academic English Writing	English Language and Literature	School-wide compulsory	2	Class B courses offered by the College English Teaching and Research Section	As an international language, English has always been valued at all levels of education. This course is an academic English writing course for non-English major undergraduates of Peking University. According to the writing requirements of the "College English Teaching Guide" for non-English major undergraduates, the teaching goal of this course is to hope that undergraduates can master English ac…
590	The Chaos and Fractal in Natural Sciences	School of Physics	General elective course	2	Advanced Mathematics (Preliminary Knowledge)	Chaotic dynamics, fractal theory and catastrophe theory, founded in the 1970s, have the common purpose of revealing the regularity in complex phenomena in nature. These theories are commonly called nonlinear science. Since its inception, the study of nonlinear theory has made remarkable progress and has become the scientific frontier of the 21st century. Nonlinear dynamics has great significance …
640	Polymer Physics	College of Chemistry and Molecular Engineering	optional	2	Organic Chemistry, Physical Chemistry, Polymer Chemistry	"Polymer Physics" is mainly offered to third- and fourth-year undergraduate students. The course focuses on fundamental concepts and physical images of polymer physics. The course content is as follows: (1) Single-chain conformation of polymers, solution properties of polymers; (2) Condensed state of polymers, including polymer glass state, crystalline state, liquid crystal state, polymer mixture…
664	Materials Chemistry	College of Chemistry and Molecular Engineering	Restricted	3	General Chemistry, Structural Chemistry, General Physics, Physical Chemistry, Intermediate Inorganic Chemistry	This course is a professional basic course for undergraduates majoring in materials chemistry, and it is also an elective course for graduate students of various majors in the School of Chemistry. Through the study of this course, students are expected to master the basic knowledge and principles of materials chemistry, understand the development of materials chemistry, and lay a foundation for s…
680	X-Ray Diffraction of Polycrystalline Materials	College of Chemistry and Molecular Engineering	optional	2	Structural Chemistry	Briefly introduce the basic principles of crystallography, the properties of X-rays and the basic principles of diffraction experimental methods; focus on the characteristics and methods of polycrystalline X-ray diffraction and its application in scientific research, focusing on phase analysis and identification, powder diffraction patterns Issues such as indexing, correction of unit cell paramet…
703	Physical Chemistry（I）	College of Chemistry and Molecular Engineering	optional	3	Advanced Mathematics General Physics General Chemistry Principles Structural Chemistry	The task of this course is to introduce the basic principles, methods and applications of chemical thermodynamics, chemical kinetics, electrochemistry and surface and colloid chemistry. The purpose of this course is achieved through classroom lectures, self-study, seminars, calculus exercises, examinations and other teaching links.
3860	Readings in American and British Short Stories	English Language and Literature	School-wide compulsory	2		Undergraduates who have completed CET-4 have read many English articles of different genres, including expository essays, essays, and novels, through the study of basic courses. Due to the limited length of the selected texts for basic courses, it is impossible for students to read a large number of English novels. Even if they can read a few, they often end up with a superficial understanding. T…
555	Seminar for Solid State Physics	School of Physics	optional	2	see solid state physics	small group discussion class with solid state physics. The number of people is limited to 15 people. Focus on special topics. Students have more opportunities to discuss with teachers and each other.
631	Quantum Chemistry	College of Chemistry and Molecular Engineering	optional	3	"Structural Chemistry"_x000D_ "Intermediate Physical Chemistry" or "Quantum Mechanics"	This course is aimed at senior undergraduates and postgraduates majoring in physical chemistry and inorganic chemistry. It systematically introduces the ab initio electronic structure theory for molecular systems. The course assumes that students have some background in quantum mechanics. The content covers the basics of modern electronic structure theory, including the Hartree-Fock method, vario…
711	Commodity Polymers: Structure, Properties and Application	College of Chemistry and Molecular Engineering	optional	2	General Chemistry, Organic Chemistry, Physical Chemistry.	General-purpose polymers are indispensable materials for modern social life. This course starts with the introduction of the application of general-purpose polymers, and guides students to understand the relationship between the chemical structure, aggregate structure and material properties of general-purpose polymers, especially the mechanical properties. Finally, we will introduce the high per…
3160	Japanese Economy	School of Government	General elective course	2		In the real world, the Japanese economy is the second largest economy in the world and has an important connection with our economy. The Japanese economy and the economic relationship between Japan and China have an important impact on the changes in the Asia-Pacific and world economic patterns. In theoretical research, Japanese economic research is closely related to the theoretical frontiers of…
768	Concepts and Methodology in Biology	College of Life Sciences	Required major	2		Start with the basic concepts of biology, introduce some classic experiments and articles, and introduce the development of related fields. Let the freshmen who have just entered the school experience the broadness, greatness, precision, depth, and beauty of biology; mobilize their strong interest in learning and researching life sciences. Through some famous research examples, tell students how …
683	Analytical Chemistry Lab.(B)	Department of Medicine Teaching office	Required major	2	general chemistry, general chemistry experiments	Analytical chemistry experiment (B) is taught to undergraduates who are not majoring in chemistry. Through the study of this course, they can master the basic knowledge, basic operation and basic skills of quantitative chemical analysis experiment, as well as typical analysis methods and experimental data processing methods .
748	Physiology	College of Life Sciences	Required major	3		The main content is the organ physiology of humans and mammals, and introduces the differences in the physiological functions of certain animals in different living environments. The specific contents include: structure and transport function of cell membrane; nerve excitation and conduction; muscle excitation and contraction; digestion and absorption; blood function; blood circulation; respirati…
844	Physiology Lab.	College of Life Sciences	Required major	1.5		Cooperate with the "Physiology" course to design relevant experimental content, observe and record physiological phenomena, verify classic and basic physiological laws, and consolidate theoretical knowledge of physiology. At the same time, cultivate students' physiological operation skills and basic ability to design experiments, and exercise students' ability to analyze and solve problems.
643	Organic Chemistry (B)	College of Life Sciences	Required major	3	chemical principle	This course is a compulsory basic course for undergraduates in the School of Life Sciences, with 3 class hours per week. Through the study of this course, students will get systematic training in the following aspects. (1) Systematically master the nomenclature rules of organic compounds, the structural characteristics and description methods of organic compounds, the properties of organic compou…
644	Organic Chemistry Lab.(B)	Department of Medicine Teaching office	Required major	2	General Chemistry Experiment	Organic Chemistry Experiment Course B for undergraduates of the Department of Medicine is compulsory for about 390 students each year. The three-stage progressive teaching mode of "basic operation-comprehensive basic operation-organic synthesis" is adopted to enable students to obtain comprehensive organic chemistry experiment skills training. Experiments cover basic operations such as distillati…
775	Biochemistry	College of Life Sciences	Required major	6
776	Current topics on Biochemistry	College of Life Sciences
849	Biochemistry Lab.	College of Life Sciences	Required major	2	biochemistry	Biochemistry experiment belongs to the main basic course, and it is a basic experiment course matched with the biochemistry theory course. This course is aimed at all undergraduates of the School of Life Sciences, and some undergraduates of Yuanpei College, School of Chemistry and Molecular Engineering and other colleges, double degree or minor undergraduate course Students, about 100 students pe…
1350	World Film History	School of Journalism and Communication	General elective course	2		This course strives to provide an overview of world film history or an effort to make a new understanding of film history. The course mainly discusses three main contents: how the film medium is used, that is, how the film language is gradually produced, developed, matured and standardized. 2. The environment of the film industry - how the production, distribution and screening of films affect th…
642	Physical Chemistry (B)	College of Life Sciences	optional	3	Advanced Mathematics, Basic Chemistry	Physical chemistry is a discipline that explores the basic laws of material change starting from the study of the relationship between chemical phenomena and physical phenomena. It is also a discipline that studies the principles, laws and methods of the behavior of all chemical systems. It is the theoretical basis of chemistry. The research of life science needs to apply the basic principles of …
735	Basis in Molecular Biology	College of Life Sciences	optional	3	biochemistry	Molecular biology is a science that studies the morphology and structural characteristics of all biological macromolecules such as nucleic acids and proteins, as well as their importance, regularity and interrelationships. It is the basic science that human beings truly uncover the mysteries of the biological world at the molecular level, from passively adapting to nature to actively transforming…
762	Plant Biology	College of Life Sciences	Required major	3		Plant biology is a comprehensive botany course, which includes some basic knowledge of traditional plant morphology, physiology, developmental biology, taxonomy, ecology, biogeography and evolutionary biology, with dynamic The perspective introduces the growth and development, structure and function of plants, as well as the process and results of plant ontogeny and phylogeny. From cells, tissues…
832	Basic Molecular Biology Lab.	College of Life Sciences	optional	1	In the theoretical course of molecular biology, learn the relevant principles of the experimental course. _x000D_ Microbiology theory course, learning the principles and methods of microbiological manipulation.	This course aims to train students in the basic experimental methods and techniques of molecular biology. During the course of the experiment, the students will master the basic principles and result analysis methods of basic molecular biology experiments, and obtain corresponding experimental skills and operation training. The course includes the following parts:_x000D_ 1. Isolation and purifica…
3025	Gender Studies	Department of Sociology	General elective course	2
4328	Music of Film & Television	School of Arts	Whole school optional	2		Basic purpose: _x000D_ Movies born at the end of the 19th century and televisions born in the 1920s have become the most influential, most popular and popular audio-visual art in the world today. An indispensable part that is active and full of artistic appeal. This course takes history as the classic and takes famous Chinese and foreign film and television music as the latitude. As well as succe…
5365	Rescue and Treatment of Cardiovascular Emergencies	Department of Medicine Teaching office	Whole school optional	1		Statistics show that nearly 550,000 people die of sudden cardiac death in my country every year. Effective heart treatment is very important: within 4 minutes of cardiac arrest, immediate high-quality cardiac compression and timely electrical defibrillation are likely to save a fresh life; acute myocardial infarction can be treated as soon as possible to avoid it to the greatest extent. Myocardia…
740	Cell Biology	College of Life Sciences	optional	3	Prerequisites: Physics, Inorganic Chemistry, Organic Chemistry, Biochemistry_x000D_	Basically, it is taught in the order of the content and chapters of the textbook. It is divided into seventeen chapters and fifty-four sections. The main content _x000D_ _x000D_ takes the membrane system, skeleton system, gene expression system and gene expression of the cell as the framework, and introduces the structure and function of the cell _x000D_ _x000D_ from the perspective of cell biolo…
742	Cell Biology Lab.	College of Life Sciences	Restricted	1	Taking the "Cell Biology" course first is helpful for understanding the cellular life phenomena involved in the experiment.	"Cell Biology Experiment" is a basic experimental course for undergraduates. The purpose of the course is to help students master the basic principles and operation methods of cell biology experiments through several representative experiments, and to observe various cells and cell life activities intuitively. Learn to record and analyze experimental results. The core experimental technology is m…
745	Genetics	College of Life Sciences	Required major	3	biochemistry	Genetics is a highly logical subject. The idea of genetic analysis runs through the entire history of genetics development, and has always guided the research in frontier fields of life sciences, playing an irreplaceable role. Starting from Mendel's laws, this course focuses on the structure, function of genetic material and the law of heredity and variation, systematically introduces the basic p…
750	Biostatistics	College of Life Sciences	Required major	3	advanced mathematics	Biostatistics investigates, collects, arranges, and analyzes biological science-related experimental data by applying probability theory and mathematical statistics methods, so as to judge and analyze biological science issues and reveal their regularity. Biostatistics can also provide a basis for the experimental design, production, and practice of biological sciences. _x000D_ _x000D_ Biostatist…
773	Current topics on Genetics	College of Life Sciences	Required major	2	This course should be taken together with the theory course of Genetics.	This course is a supporting seminar for the compulsory course "Genetics".
825	Advanced Neurobiology	College of Life Sciences	optional	4	general biology	Molecular Cellular Neurobiology is an elective course for undergraduates, who are interested in neuroscience or need to further study in neuroscience-related fields. The main content of this course is through study, electives can not only understand and master the basic knowledge of neurobiology, but also understand the scientific research methods and thinking methods of neurobiology. The course …
829	Basic Pharmacology	College of Life Sciences	optional	2	Biochemistry, Physiology, Cell Biology	Pharmacology is a life science that studies the interaction between drugs and the body, and is a compulsory course for students majoring in medical science. Pharmacology science provides important research and analysis means for elucidating the nature of life activities, revealing the treatment principles of diseases, and promoting the development of biological sciences. The main content of pharm…
4180	WeiQi	Section of Physical Culture	Whole school optional	1		1. Course introduction_x000D_ 1． Go is a traditional game of chess, which originated in my country and has a history of more than 2,000 years. The chess in the ancient "Qin Qi Calligraphy and Painting" refers to Go. Black and white circular chess pieces and a square chessboard with grid lines are the chess sets. During the game, both sides hold chess pieces of one color and place pieces on the bo…
1100	Modern and Contemporary Architecture	College of Urban and Environmental Sciences	General elective course	2	modern Art	This course will focus on sorting out the context of the occurrence and development of Western modern architecture, combined with the development clues of other Western arts in the same period, separately discuss the architectural thoughts of the four main modern masters of the first generation, and examine their ideas in The main influence and different manifestations of Western contemporary arc…
2251	Nietzsche's Thus Spoke Zarathustra	Department of Philosophy	General elective course	2	F	This lesson is a reading lesson of the famous western philosophy-literature "Thus Spoke Zarathustra". The 90 chapters of the book should be read through, and some main chapters should be intensively read. Nietzsche's works have great influence in China, especially this masterpiece, which has been translated into more than ten versions since Lu Xun. This lesson uses the latest translation for inte…
5370	Finding disease	Department of Medicine Teaching office	Whole school optional	2		Epidemiology has become an indispensable methodological discipline in the study of disease and health with population as the object. This course uses the method of storytelling to interpret and analyze the classic cases of disease epidemiology research in ancient and modern China and abroad. role in the treatment of disease. Epidemiological methods are an important methodological discipline, not …
1060	Intriguing science of the solar system	School of Earth and Space Sciences	Whole school optional	2		Human beings' modern scientific enlightenment started from the observation of the solar system: the proposal of Newton's laws largely comes from human beings' summary of the laws of planetary motion. The emergence of modern science and technology has promoted the further exploration of the solar system by human beings. On the other hand, these explorations themselves have also made great contribu…
4361	The Classics of Chinese Instrumental Music: Traditional and Modern	School of Arts	Whole school optional	2	There are no prerequisites for this course	There are three predecessors of this course: first, in 2009, the international summer school course, "Chinese Folk Music"; second, in 2010, the school-wide public elective course, "Chinese Traditional Music Research"; third, in 2012, the whole school series of public elective courses, "Chinese Music Theory and Practice" (1-7). The previous changes were all based on exploration, facing the reality…
862	Scientific Research Professional Skills	College of Life Sciences	optional	2		This course is intended to challenge highly motivated, gifted undergraduate life sciences majors to acquire the fundamental skills necessary to communicate research progress both orally and in written form._x000D_ _x000D_ The students will have direct experience with poster presentations, oral presentations, scientific ethics, abstract writing, literature review and the writing of a standard scie…
778	Advanced Cell Biology	College of Life Sciences	Required major	3	Mathematics, physics and chemistry are basically completed	In order to improve the teaching quality and better help students understand the basic knowledge of cell biology and the research trends in frontier fields, we plan to provide second-year undergraduates in the School of Life Sciences with a solid foundation and excellent grades in the spring and who may continue to engage in research in the future. Students who work in life sciences are specially…
4187	Chess	Section of Physical Culture	Whole school optional	1		1. Course Introduction_x000D_ Chess is the most popular intellectual sport in the world. It is not restricted by region, gender, age, venue, and equipment. It has the functions of quality education, cultural exchange, scientific research and entertainment. gymnastics". Learning chess can promote the all-round development of observation, attention, memory, thinking, imagination, independent operat…
823	Advanced Genetics Lab	College of Life Sciences	Restricted	1.5	It is best to take genetics theory courses and basic experiments in life sciences	Genetics experiments have always been compulsory courses for undergraduates in the School of Life Sciences. The opening time is the spring semester of each year. The teaching objects are second-year undergraduate students, with an average number of about 120 students per year. In the autumn of 2015, a genetics experiment course was added in the autumn semester. _x000D_ The genetics experiment has…
3850	Australia: From 1788 to the Present	English Language and Literature	School-wide compulsory	2	Reach CET-4	This course is co-hosted by David Walker, BHP Billiton Chair Professor of Australian Studies at Peking University, academician of the Australian Academy of Humanities, academician of the Academy of Social Sciences, and Dr. Chen Changwei, School of International Relations, Peking University. The explanation and analysis of Australian aboriginal culture, political system construction, economic deve…
4206	Squash	Section of Physical Culture	School-wide compulsory	1		Squash is an indoor sport invented by the British in the 19th century. Squash in the true sense was invented by the students of the famous aristocratic school, Harrow School. Named after the sound, it is now recognized as squash. In 1864, the first dedicated squash court was built in Harrow, marking the official founding of the sport. _x000D_ Squash is a new sport for people of all levels and age…
1851	Introduction to the History of Western Civilization	Department of History	General elective course	2		Introduction to the History of Western Civilization is a general elective course on world history, and it is a national excellent course selected by the Ministry of Education (2006). It aims to analyze and see through the characteristics and development process of Western civilization from the perspective of Chinese people. Lectures on the characteristics of Western civilization, national charact…
3170	Game Theory	School of Government	Whole school optional	3	"Calculus": It is required to be able to find derivatives and integrals. _x000D_ "Probability Theory": It is required to understand the probability distribution function, master Bayesian rule, the concept and calculation method of mathematical expectation.	Game theory is a theory for the study of multi-person interactive decision-making problems. It is the cornerstone of rationality in social science, and it is even called the mathematical foundation of social science. _x000D_ This course closely focuses on non-cooperative game theory, and systematically teaches the basic concepts, ideas and methods of game theory, including static games with compl…
739	Immunology	College of Life Sciences	Restricted	2	Cell Biology, Biochemistry, Microbiology, Genetics	Introduction: Including the brief history and prospect of the development of immunology (empirical immunology period, scientific immunology period, modern immunology period); basic content of immunology; immunopathology and immune diseases; application of immunology, etc. _x000D_ Immune organs: central immune organs, peripheral immune organs_x000D_ Immune cells (1): monocytes and macrophages, neu…
828	Neurobiology	College of Life Sciences	Whole school optional	2	Undergraduate students with a foundation in biology can take elective courses. _x000D_ This course introduces the basic knowledge of neurobiology for undergraduates, including the basic knowledge of the nervous system, the basic knowledge of cell and molecular neurobiology, and the main functions of the central nervous system. The lecture content is mainly based on the basic knowledge of cell and…	This course is to introduce the basic knowledge of neurobiology for undergraduates, including the basic knowledge of the nervous system, the basic knowledge of cellular and molecular neurobiology, and the main functions of the central nervous system. The lecture content is mainly based on the basic knowledge of cell and molecular neurobiology, explaining in detail the various links in the process…
1965	Modern Greek Movie and History	Department of History	Whole school optional	2		This course aims to put the history of modern Greece into perspective through nearly fifty years of contemporary Greek cinema. _x000D_ Greek films have attracted a lot of attention in recent years. Greek directors have conducted in-depth investigations and reflections on important events in modern Greek history, such as the defeat of Asia Minor in 1922, the political split between the two wars, t…
609	Simplified quantum mechanics	School of Physics	Whole school optional	2	none. Have high school mathematics and physics foundation	Quantum mechanics was born in the early twentieth century, one of the most profound revolutions in the history of science. It subverts many basic concepts in classical physics, and describes the magical behavior of atoms, molecules and smaller elementary particles for us, and the technological revolution it brings has profoundly changed all aspects of human society. Despite its importance, for a …
830	Modern Biotechnology	College of Life Sciences	optional	2		The research of modern biotechnology has rapidly entered the molecular level, and the whole research methods and detection methods are very different from traditional biotechnology. These differences determine that the focus of this course is to discuss the revolutionary changes in various fields of biotechnology, so that Students fully understand the similarities and differences between traditio…
5566	Introduction to the Development of Health Science	Department of Medicine Teaching office	General elective course	2		"Introduction to Medical Development" brings together the advantages of academicians and well-known professors of Peking University School of Medicine, gathers the essence of the frontier fields of medical related disciplines, focuses on hot topics in the medical field, and uses simple and easy-to-understand methods to give students a general understanding of the current situation in just dozens …
763	Animal Biology Lab.	College of Life Sciences	optional	1.5		Animal biology is one of the basic courses in biology. Animal biology experiments deepen students' understanding of animal biology theory through observation of the morphology and internal structure of real animals, a more comprehensive understanding of the morphology and physiological functions of animals in various categories, and an in-depth understanding of life that is compatible with struct…
766	Animal Biology	College of Life Sciences	Required major	3		Animal biology is one of the basic courses in biology. Use classroom lectures, group discussions, etc. to help students master the basic characteristics of the main categories involved in the evolution of animals, the relationship between morphological structures and functions, the basic laws of animal life activities, the theory of biological evolution and important stages, and the geographical …
764	Plant Biology Lab.	College of Life Sciences	optional	1.5	plant biology	The Plant Biology Experimental Course is an experimental course offered in conjunction with the Plant Biology Theory Course, and is a compulsory basic course for undergraduates in the School of Life Sciences. The content of the experimental course includes the basic experiments of various branches of plant biology, such as plant cytology, plant morphology and anatomy, plant taxonomy, plant physio…
4179	Exercise,Nutrition and Weight Losing	Section of Physical Culture	Whole school optional	1	No prerequisite courses are required, and all Peking University undergraduates who are in good health can take courses.	The improvement of social productivity promotes the process of social civilization, but also brings about excess nutrition and insufficient exercise. Exercise, nutrition and weight loss is to teach students to use sports human body science as the theoretical guidance, use scientific exercise methods as the main means, and use reasonable nutrition as the auxiliary method to consume fat beyond the …
757	Field Observation of Biology	College of Life Sciences	optional	1
5457	What A Plant Knows:The surprising world of plant senses	Peking University School of Advanced Agricultural Sciences	Whole school optional	2		Walk into the plant world that you don't know, and think about the real existence of life! _x000D_ How does the Flytrap know when to close its leaves? Can it really feel the tiny, slender legs of insects? And how do cherry trees know when to bloom? Can they really remember the weather? _x000D_ For centuries, we have been amazed by the variety and form of plants. Renowned biologist Daniel Chamovit…
800	Plant Morphogenesis	College of Life Sciences	optional	2	botany	Plants are one of three classes of multicellular eukaryotes on Earth. Everyone can understand the differences between plants, animals and fungi from the senses, but why these differences appear, this course will analyze this question. First, we will introduce the characteristics of plant cells and their origins, and then we will introduce the basic framework by which multicellular organisms come …
840	Animal Histology and Embryology	College of Life Sciences	optional	2	animal biology, cytology	Histology and Embryology is a life science course that studies the microstructure and morphogenesis of animal organisms. Important foundational courses in the field of medical research. _x000D_ This course uses paraffin section observation of various vertebrates (fish, frog, chicken, mouse, rabbit, horse, cat, dog, etc.) , muscle tissue, and nervous tissue. After studying the basic organization, …
798	Diversity and Evolution of Plants	College of Life Sciences	optional	2	Plant Biology, General Biology or related courses	The plant world is rich and colorful. Human life is inseparable from plants, and the survival and development of other life forms on the earth also directly or indirectly depend on plants. There are more than 300,000 species of plants on the earth. They respond to different environments in different ways, and their reproductive strategies and methods are also different, thus forming a plant world…
853	Career and Life	College of Life Sciences	optional	2		This course is aimed at the undergraduates of the School of Life Sciences. Focusing on the problems faced by the students of the School of Life Sciences, this course provides in-depth study of theories and techniques of self-awareness and decision-making, guides students to enhance their planning awareness, forms a correct outlook on career and life, accurately positions, and cultivates Self-conf…
1090	Introduction to Geographical Information System	School of Earth and Space Sciences	Restricted	2	Knowledge related to geography, algorithm and data structure (B), introduction to computing (B)	This course is mainly set for non-GIS undergraduates, so it focuses on GIS application, so that students can understand what problems GIS can solve, and can master the basic skills of using GIS software for data analysis in work and research.
1728	Studies on Folk Custom	Department of Chinese Language and Literature	Restricted	2		By understanding and learning the main theories, schools and research methods of folklore research, increase knowledge, activate thinking, and develop ideas. Pay attention to the combination of theory and practice, hoping to enhance students' theoretical application and analysis ability.
2016	Animal and Human Society: Archaeological Perspective	School of Archaeology and Museology	Whole school optional	2		This course will combine the knowledge of ethnology, anthropology, zoogeography and other fields through rich archaeological discoveries and researches in major regions of the world, to teach the relationship between animals and humans in the long historical process from the origin of human beings to the emergence of civilized society. It enables students to understand the roles and significance …
2437	Public Economics in the U.S. and China	School of Economics	General elective course	2	foundation in the principles of microeconomics will facilitate the study of this course. _x000D_ This course will also introduce relevant basic concepts and analysis methods of economics as the course progresses. _x000D_	Public economics often starts with market failure and draws the conclusion that the public sector must intervene. This course does not stop at simply enumerating the main manifestations of market failure, but intends to further explore whether there are private solutions to market failure, as well as private Limitations of the solution. Furthermore, by revealing the predicament of public decision…
4174	Rock-climbing	Section of Physical Culture	School-wide compulsory	1		1. Course introduction_x000D_ 1. Rock climbing is a fashionable sport derived from mountaineering. Rock climbing is a sport that relies on both hands and feet to grasp and push the protruding fulcrums and cracks on the cliffs or artificial rock walls to compete in climbing skills. Rock climbing requires students to have the courage to move forward on rock walls of various heights and angles, and …
1103	Life in Earth History	School of Earth and Space Sciences	General elective course	2	There are no specific prerequisite course requirements for this course.	"Life in Geographical History" is a general elective course aimed at enlightening students' rational thinking and cultivating their spirit of exploring the unknown world for all liberal arts and science students. The course is divided into 12 lectures, jointly taught by 5-6 teachers from the Institute of Prehistoric Life and Environmental Science, School of Earth and Space Sciences. The first two…
1190	Social Psychology Analysis	School of Psychological and Cognitive Sciences	General elective course	2	general psychology	Social psychology studies the social psychology and social behavior of individuals and groups and their developmental laws. This course will cover important concepts and theories in mainstream social psychology. The main contents include: how individuals view themselves and others, how to view and think about social phenomena, human aggression and helping behavior, attitude formation and change, …
784	Behavioral Ecology and Conservation of Wild Primates	College of Life Sciences	optional	2		Primates, the chief of all things, are a special kind of mammals, with diverse behaviors, gregariousness and high socialization. Studying the behavior of primates helps us understand the origin and evolution of animals, human society and behavior. The "Behavioral Ecology and Conservation Practice of Wild Primates" course will lead you to visit the places where wild primates (such as langurs, maca…
796	Conservation Biogeography	College of Life Sciences	Whole school optional	2		Life on earth is facing severe challenges from human beings. One of the main reasons is the change of surface space utilization pattern caused by development. It is necessary to formulate environmentally friendly land use planning, or to maximize the limited protection resources in terms of biological groups and geography. Reasonable engagement requires a solid understanding of the principles, co…
4215	Archery	Section of Physical Culture	School-wide compulsory	1	none. Students who do not know how to archery can also choose courses.	Archery, that is, Archery, is a sports event in which the elasticity of the bow is used to shoot the arrow, and the accuracy of the competition within a certain distance is archery. As far back as the Mesolithic Age 10,000 years ago, humans invented bows and arrows for hunting and fishing, and then bows and arrows were used as one of the weapons for war. Now bows and arrows have survived as peopl…
170	Mathematical Thought from Ancient to Modern Times	School of Mathematical Sciences	General elective course	2	One-semester "Advanced Mathematics" course	Interpret the classic knowledge of mathematics, understand the mathematical ideas, ways of thinking and values behind the mathematical knowledge, and improve the high-level mathematical literacy. The content of the plan is: Some important values in mathematics. Four basic ways of thinking in mathematics. The essence of mathematical existence. Ancient Egyptian and Mesopotamian Mathematics. Ancient…
4299	Basics of Appreciation of Film and TV Art	School of Arts	General elective course	2		Basic purpose: _x000D_ This course is aimed at all students in the school. On the basis of intensive reading and appreciation of Chinese and foreign film classics and explaining the basic knowledge and basic principles of modern film and television art, the film art is placed in a broad artistic dimension and a grand cultural background for multi-faceted learning. In-depth analysis. The teaching …
4615	Practice on Networking	School of Electronics Engineering and Computer Science	Whole school optional	2		This course includes two parts, theory and experiment. _x000D_ The first part is mainly about theoretical explanation. Introduces the most basic knowledge of computer network, the main contents include: computer network overview, network communication foundation, computer local area network and wide area network, network interconnection and Internet foundation, network security, fault diagnosis a…
1361	Video Editing	School of Journalism and Communication	optional	2		Understand the basic concept, basic process, editing method, special effect synthesis and output of video and audio editing, familiar with the basic operation process of Avid Media Composer non-linear editing software, and the use of pre-shooting equipment. Cultivate students to master practical operation skills such as video material collection and management, video editing, sound editing, motio…
5512	Peer Counseling	School of Psychological and Cognitive Sciences	Whole school optional	2		In life, people usually tell their friends, peers or family members about their troubles before seeking help from professional counselors. Peer counseling is such a special form of psychological counseling, which is a process in which non-professionals who have been trained or supervised provide help with psychological counseling functions. In this process, peer counseling assistants provide psyc…
1298	Appreciation and Practice of the Animation	School of Software and Microelectronics	Whole school optional	2		Fully digital teaching method, teaching the current popular art and its development trend. While teaching the principles and applications of animation art, combined with the analysis of the current popular film and television special effects technology, digital art technology and its application and development prospects are taught. Through comprehensive artistic practice training, 2D painting, 3…
4306	Art and aesthetic	School of Arts	General elective course	2		The teaching of "Art and Aesthetics" includes an introduction to the realm of life and strengthening aesthetic education, the first chapter is what is art, the second chapter is painting, the third chapter is sculpture, the fourth chapter is architecture, the fifth chapter is design, the sixth chapter, Calligraphy, Chapter 7, Music, Chapter 8, Dance, Chapter 9, Drama, Chapter 10, Film, Chapter 11…
4678	Elementary Number Theory and Its Applications	School of Electronics Engineering and Computer Science	optional	3
2427	Principles of Economics	School of Economics	Whole school optional	3	Calculus, Linear Algebra	Economics includes microeconomics and macroeconomics. This course mainly teaches the relevant content of microeconomics. Its research object is a single family, a single enterprise, and a single market. It mainly studies issues such as consumer behavior, producer behavior, market equilibrium, and monopoly. It also attempts to explain the role of government as a market mechanism in a modern econom…
3836	English Reading	English Language and Literature	School-wide compulsory	2		This course is aimed at students who are weak in English reading when they enter school. It aims to improve students' English reading ability and reading speed, introduce effective reading methods and strategies, improve comprehension ability, stimulate students' interest in extensive reading, and cultivate the habit of English reading. _x000D_ The textbooks used in the course are a collection of…
4580	Data Structure and Algorithm (A)	School of Electronics Engineering and Computer Science	Required major	3	Introduction to Computing, Discrete Mathematics	Train students to master the design and analysis techniques of data structure and algorithm, improve the quality of program design, choose a reasonable data structure according to the nature of the problem to be solved, and control the complexity of time and space. To enable students to have the ability to design and implement efficient data structures and algorithms in their future study, resear…
4581	Set Theory and Graph Theory	School of Electronics Engineering and Computer Science	Required major	3	Advanced Algebra or Linear Algebra	This course introduces the main content of naive set theory: basic concepts of sets, binary relations, functions, natural numbers and cardinal numbers, etc.; introduces the main content of graph theory: basic concepts of graphs, Euler graphs and Hamilton graphs, trees, graph matrices Representation, planar graphs, coloring of graphs, dominating sets, covering sets, independent sets and matching, …
4648	Introduction to Intelligent Technology	School of Electronics Engineering and Computer Science	Required major	1
4654	The Brain and Cognitive Science	School of Electronics Engineering and Computer Science	Required major	2		This course mainly teaches the basic concepts, research ideas and methods, and representative research theories of brain and cognitive science; it also introduces the application of some important discoveries of cognitive science in the field of machine intelligence research. The main textbook used is "Cognitive Psychology and Its Enlightenment" written by Professor John R. Anderson of Carnegie M…
3839	English Listening and Speaking Skills	English Language and Literature	School-wide compulsory	2		This course aims to improve students' basic listening and speaking skills. In terms of teaching, "College English Audio-visual and Listening Course 1-2" published by Peking University is used as the main teaching material, and the classroom is used as the guide, combined with a large number of students' independent learning after class, to gradually improve students' English listening and speakin…
4181	Chinese SanShou	Section of Physical Culture	School-wide compulsory	1		Wushu Sanda is a technical item of Chinese Wushu. It can not only keep fit, but also self-defense, and at the same time, it is interesting and entertaining; it can cultivate students' upright, brave and upward character. It is a traditional sport of the Chinese nation. The International Wushu Federation has nearly 90 countries as members. Large-scale competitions such as the World Championships, …
3826	The Renaissance Art & Bible Stories	English Language and Literature	School-wide compulsory	2		Taking the biblical art works of the Renaissance as an opportunity, this course teaches commonly used biblical allusions and their use examples in literary works, news, speeches, etc. to improve students' cultural background, reading and writing skills. The allusions and proverbs in the Bible are often quoted in both conversation and writing, and they have become a habit. Without understanding th…
4593	Practice of Data Structure and Algorithm	School of Electronics Engineering and Computer Science	Restricted	2	Data Structures and Algorithms	1. Cooperate with the study of the theoretical course of "Data Structure and Algorithm", introduce some basic knowledge and methods of software engineering such as programming style, design, testing and debugging; through some interesting examples, systematically introduce the theoretical course of "Data Structure and Algorithm" Involved in the basic ideas of exhaustive method, backtracking metho…
4736	Introduction to Computer Systems	School of Electronics Engineering and Computer Science	Required major	5	Introduction to Computing, C Language Programming	The course "Introduction to Computer Systems" is a professional basic course jointly developed by the School of Information and Carnegie Mellon University in the United States in 2012. Focusing on the computer system overview, this course provides a comprehensive introduction from hardware to software, from assembly language to C language programming, from underlying operating system to network i…
4122	A Survey of Mao Tsetung Thoughts and Theory of Socialism with Chinese Characteristics	Marxism Institute	School-wide compulsory	3		This course takes the Chinese Marxism as the theme, takes the historical process of the Sinicization of Marxism as the main line, and focuses on socialism with Chinese characteristics. The historical process of combining China's reality, accurately expounding the theoretical achievements of the Sinicization of Marxism, that is, Mao Zedong Thought and the theoretical system of socialism with Chine…
4611	Digital Image Processing	School of Electronics Engineering and Computer Science	optional	3	You can choose courses with zero foundation, but the following prerequisite courses are recommended: _x000D_ _x000D_ Data Structure _x000D_ Introduction to Computing _x000D_ Programming Fundamentals _x000D_	Digital image processing is the core technology of modern artificial intelligence, computer vision, virtual reality and big data applications. This course introduces the basic concepts, basic theories, application background and various algorithms of digital image processing, so that students can understand the application fields related to various processing technologies, master basic image proc…
4714	Algorithm Design and Analysis	School of Electronics Engineering and Computer Science			Introduction to computing, programming practice, data structure and algorithm, mathematical analysis (or advanced mathematics), advanced algebra (or linear algebra)_x000D_	Starting from the algorithm design, this course systematically introduces the general methods and common patterns of algorithm design, and focuses on the correctness of the algorithm, the complexity of the algorithm and the complexity of the problem, etc., introduces the basic method of algorithm proof, algorithm analysis Mathematics foundation and common skills, basic theory of problem complexit…
4737	Design and Analysis of Algorithms	School of Electronics Engineering and Computer Science	Required major	5	Introduction to Computing, Data Structures and Algorithms	"Algorithm Design and Analysis" is an important theoretical foundation course for computer science. This course systematically explains the basic model of algorithm design, basic method of algorithm analysis, semi-formal description of problems and algorithm proof, and establishes a complete and systematic method system for analyzing and solving problems for students who are new to computer major…
4805	Introduction to Artificial Intelligence	School of Electronics Engineering and Computer Science	Restricted	3	This course is mainly offered to students majoring in information science (or related majors) in the second semester of freshman year, and there is no special prerequisite course requirement. Preliminary knowledge of related courses such as advanced mathematics, linear algebra, probability statistics, introduction to computer science, etc. is even better.	This course systematically introduces the basic concepts, ideas and methods of artificial intelligence, as well as the latest frontier developments in various research directions involved in artificial intelligence; combined with the specific robot research platform and experimental environment, the corresponding artificial intelligence topics are designed, and the combination of course content i…
4806	Introduction to Artificial Intelligence - Practice Courses	School of Electronics Engineering and Computer Science			This course is mainly offered to students majoring in information science (or related majors) in the second semester of freshman year, and there is no special prerequisite course requirement. _x000D_ Preliminary knowledge of related courses such as Advanced Mathematics, Linear Algebra, Probability and Statistics, Introduction to Computer Science, etc. is an advantage. _x000D_	The course "Introduction to Artificial Intelligence" introduces the basic concepts, ideas and methods of artificial intelligence, as well as the latest frontier progress in various research directions involved in artificial intelligence; combined with the specific robot research platform and experimental environment, design corresponding artificial intelligence topics, and also Encourage the self…
518	Mechanics	College of Engineering	Restricted	3	advanced mathematics	This course mainly introduces the basic knowledge of Newtonian mechanics. Contents include: _x000D_ kinematics (including motion decomposition in the plane polar coordinate system); Newton's laws (mass point, particle group dynamics, Newton's law, inertial force, two-body reduced mass); impulse, momentum; work, energy and moment, angle Momentum theorems (including motion of celestial bodies); cen…
4686	Exercise of Mechanics(B)	School of Electronics Engineering and Computer Science
3870	Intonation and Spoken Grammar	English Language and Literature	School-wide compulsory	2		This course comprehensively and systematically explains the methods and skills of the rhythm of American English, the melody with ups and downs, and the continuous silky breath. Oral grammar phenomena in terms of expression, information structure expression and information emotion expression can help college students improve their English language expression, and lay a solid foundation for colleg…
2840	General Studies of Criminal Law	Law School	General elective course	3		"Criminal Law" is a course presided over by Professor Wang Shizhou of the Law School in accordance with the overall arrangement of Peking University to build a world-class university. The teaching object of this course is the undergraduate students of Peking University who are not majoring in law. There is no major restriction. Being able to become a "Friend of Criminal Law" can provide professio…
4702	Seminar on Introduction to Computer Systems	School of Electronics Engineering and Computer Science
4184	Floorball	Section of Physical Culture	School-wide compulsory	1		Floorball (FLOORBALL) originated in Sweden in the 1970s. It first started in schools and has been widely loved by students. At present, this emerging sport has been carried out in more than 30 countries around the world, with more than 1 million participants and more than 300,000 registered athletes. In 1994, the first FLOORBALL World Championship was held in Switzerland, and it has been held fiv…
4586	Microcomputer Experiments	School of Electronics Engineering and Computer Science	Restricted	2	Principles of electronic circuits, digital circuits, and microcomputers	This course is an important basic course for computer, communication, electronic microelectronics, information engineering, automation and related majors. Its purpose is to enable students to master the internal structure and working principles of microcomputers through learning, have the ability to program in assembly language, and at the same time be able to analyze and design basic microcomput…
4612	Java Programming	School of Electronics Engineering and Computer Science	optional	2	The prerequisite course of this course: Introduction to Computing, _x000D_ is required to have learned a programming language (such as any language such as C, C++, C#, Python, etc.).	This course is based on the existing program design to enable learners to write comprehensive application programs with a certain scale in Java language. For the following courses such as operating system, compilation principle, database, etc., this course is a link between the previous and the next. _x000D_ In terms of course content, there are three main parts: _x000D_ The first part is the Jav…
4719	Computer Organization	School of Electronics Engineering and Computer Science	Restricted	3	Introduction to Computer Systems	This course teaches the basic working process of computer, instruction system architecture, internal structure and external interface of microprocessor, storage structure, bus interconnection and common input and output interfaces. The main goal is to enable students to master computer theory and practice. The basic composition, working principle and commonly used interface technology, establish …
4680	Biometrics	School of Electronics Engineering and Computer Science	Whole school optional	2		major feature of the information age is the digitization and invisibility of personal identities. How to accurately identify a person's identity and ensure security is a key social problem that must be solved in today's information age. At present, certificates, magnetic cards, IC cards and passwords are mostly used in various identity management in my country and the world. These means cannot av…
1864	Japan and Japanese Studies	Department of History	General elective course	2		Japan is a close neighbor of our country. At present, the economic and trade relations between China and Japan are getting closer and closer. In 2003, the bilateral trade volume reached 130 billion US dollars. Japan is my country's largest trading partner, and my country is Japan's second largest trading partner. In addition, Japanese companies are investing more and more in China. The annual per…
3823	English Words in Culture Context	English Language and Literature	School-wide compulsory	2		This course is intended for undergraduates who are not majors in English. This is a course that integrates vocabulary learning and cultural learning. It focuses on the development of English, the formation and meaning of words in British and American languages, synonyms, antonyms, idioms, idioms, proverbs, anecdotes of words, various English, and English vocabulary tests, etc. _x000D_ The course …
4591	Operating Systems (A)	School of Electronics Engineering and Computer Science	Required major	3	Introduction to Computing, Data Structure and Algorithm, Microcomputer Principle
4596	Lab. on Operating Systems	School of Electronics Engineering and Computer Science	Restricted	2	operating system, architecture, assembly language
4603	Introduction to Computer Networks	School of Electronics Engineering and Computer Science	Required major	3	Introduction to Computer;	Computer network and communication technology is one of the fastest-growing subject areas in recent years, with new technologies emerging and new products changing with each passing day. In order to enable students to have a certain judgment and control ability in the complicated world of network technology, this course will closely focus on the essence of network science and technology (such as …
4604	Computer network practicum	School of Electronics Engineering and Computer Science	Required major	2	"Program Practice", "Operating System", "Introduction to Computer Networks"	Computer network and communication technology is one of the fastest-growing subject areas in recent years, with new technologies emerging and new products changing with each passing day. In order to enable students to apply the theoretical knowledge they have learned to practice after learning the basic knowledge of computer network introduction, this experimental course is hereby offered. Throug…
4692	Web Scraping and Text Mining	School of Electronics Engineering and Computer Science	optional	2	Data Structure and Algorithm_x000D_ Programming Language_x000D_	With the explosive growth of Internet content (including text, web pages, images, etc.), users can obtain a large number of retrieval results through search engines, but it is difficult to obtain useful information and knowledge. Using data mining and natural language processing technology to conduct multi-dimensional analysis and semantic mining on massive heterogeneous Internet data can extract…
4755	Game Theory	School of Electronics Engineering and Computer Science	optional	3		Game theory is a branch of modern applied mathematics whose purpose is to analyze problems of conflict between parties with opposing, similar, or simply different interests. According to its important characteristics, games can be divided into several categories, mainly static games with complete information, dynamic games with complete information, static games with incomplete information, dynam…
4584	Design of Digital Logic	School of Electronics Engineering and Computer Science	Required major	3		Understand the basic principles and theories of digital logic circuits, be able to analyze and design digital circuits, and design circuits using logic gates and memory devices
4585	Experiments in Digital Logic	School of Electronics Engineering and Computer Science	Restricted	2	Fellow courses: Digital Logic Design_x000D_ Prerequisite courses: Same as "Digital Logic Design"	【Basic purpose】 _x000D_ The course "Digital Logic Design" is a basic course for computer majors and the basis for digital system design. The "Digital Logic Design Experiment" course can help students understand the knowledge in the "Digital Logic Design" course, and at the same time create a practical link for students, improve students' interest in learning, and integrate theory with practice. _…
4587	Computer Architectures	School of Electronics Engineering and Computer Science	Required major	3	It is required to have the basic knowledge of computer programming and computer systems, focusing on the content taught in "Introduction to Computing" and "Introduction to Computer Systems". The content of "Digital Logic" related courses is also very helpful for studying this course	The focus of this course is on the main components inside the computer and the connections between the components. The main content includes: the key points of the von Neumann computer structure, the working process of the computer executing instructions, the analysis and comparison of the current popular instruction systems, and high-level languages , The relationship between assembly language a…
4600	Introduction to Database Systems	School of Electronics Engineering and Computer Science	Required major	3	data structure	This course is a basic course on database technology, which comprehensively introduces the basic concepts, principles and methods of database systems, and summarizes the new developments in database technology at any time, laying the foundation for further study of other advanced courses in database. _x000D_ This course emphasizes the teaching principle of "applying what you learn, learning in wa…
4747	JavaScript Web Programming	School of Electronics Engineering and Computer Science	optional	2	Basic requirements for course candidates: _x000D_ (1) have studied a computer language; _x000D_ (2) have a basic understanding of the technical principles of the Internet. _x000D_	When it was just released in 1995, no one could have imagined that the JavaScript language could develop to today: from a crappy language that is hosted in the browser and is not taken seriously, it has gradually become a full-stack programming language that crosses browsers and servers, Provides a conceptually concise language solution for the design of web programs. JavaScript contains many wid…
4588	Lab on Computer Organization and architecture	School of Electronics Engineering and Computer Science	Required major	2		As a supporting practice course of computer composition and system structure, the teaching goal of this course is to combine basic principles with scientific research practice, and provide students with the opportunity to build a complete computer system model. Combined with the current hot applications such as cloud computing and big data, the important influence of structural design on computin…
4695	Introduction to Parallel and Distributed Computing	School of Electronics Engineering and Computer Science	Restricted	3	Introduction to Computing	This course introduces the basics of parallel computing and distributed computing (hereinafter referred to as parallel computing). The teaching object is advanced undergraduate students who have the basics of serial programming and intend to understand parallel computing. The course will introduce the background of parallel computing, basic concepts, programming models, and considerations in desi…
4583	Mathematical Logic	School of Electronics Engineering and Computer Science	optional	3
4589	Lab on Computer Organization and Architecture	School of Electronics Engineering and Computer Science	Required major	2	Introduction to Computer Systems, _x000D_Computer Organization and Architecture (also optional)	As a supporting practice course of computer composition and architecture, the teaching goal of this course is to combine basic principles with scientific research practice, and provide students with the opportunity to build a complete computer system model. Combined with the current hot applications such as cloud computing and big data, the important influence of structural design on computing pe…
4610	Human-Machine Interaction	School of Electronics Engineering and Computer Science	optional	2	Introduction to Computing, Data Structures, Programming	Human-computer interaction is a professional elective course for computer and application majors. Its importance is reflected in the fact that people increasingly need a harmonious environment for human-computer interaction. The user interface is an important part of software, and its quality directly affects the usability and efficiency of the computer. The purpose of setting up this course is t…
4653	Image processing	School of Electronics Engineering and Computer Science	Restricted	3
4679	Introduction to Modern Information Retrieval	School of Electronics Engineering and Computer Science	optional	2	Introduction to Computing, Introduction to Programming and/or Fundamentals of Programming in C, Data Structures and Algorithms	This course teaches and learns the basic ideas, main concepts, theoretical models and implementation methods of key technologies in the field of modern information retrieval. One of the purposes of the course is to enable students to understand the basic principles of information acquisition and analysis and processing in the Internet age, to have a basic understanding of the current academic res…
4829	Frontier of Software Engineering Research	School of Electronics Engineering and Computer Science	Whole school optional	1	Introduction to Computing, Data Structures and Algorithms, Set Theory and Graph Theory, Probability and Statistics, Compilers, Operating Systems	"Academic Frontiers of Software Engineering" is an academic frontier course for senior (third and fourth grade) undergraduates and postgraduates. This course plan introduces academic research methods (including problem analysis, method design and verification) by taking important issues of software engineering as examples, and at the same time understands the research progress in important areas …
4830	Intelligent Computer Systems	School of Electronics Engineering and Computer Science	Restricted	2	Introduction to Artificial Intelligence, Principles of Computer Composition	Intelligent computing system is the core material carrier of intelligence. Every year, billions of intelligent computing systems (including smart phones, smart servers, smart wearable devices, etc.) are manufactured globally, requiring a large number of designers and developers of intelligent computing systems . The cultivation of intelligent computing system talents is directly related to the co…
3322	College Japanese (2)	College of Foreign Languages	Whole school optional	3	Public Japanese (1)	Master and consolidate Japanese pronunciation, intonation, basic grammar and sentence patterns. _x000D_ Through the teaching of this course, students can master and consolidate Japanese pronunciation, intonation, basic grammar and sentence patterns, and have the basic abilities of listening, speaking, reading and writing, laying a foundation for further learning Japanese. _x000D_
4582	Algebraic Structure and Combinatorial Mathematics	School of Electronics Engineering and Computer Science	Required major	3	Advanced Mathematics (Mathematical Analysis), Linear Algebra (Advanced Algebra), Set Theory and Graph Theory	This course is the second part of the National Excellent Course (Discrete Mathematics), which aims to introduce algebraic methods and combination methods, related theories, representation methods and analysis techniques often used in discrete structure modeling and analysis; to further train and train students The ability of abstract thinking and rigorous logical reasoning lays the necessary math…
2045	Material History of Ancient China	School of Archaeology and Museology	General elective course	2	ancient Chinese history	From the perspective of Chinese culture, examine the basic process of the occurrence and development of ancient Chinese material culture, reveal the basic characteristics of ancient Chinese material cultural products, that is, ancient cultural relics, and the laws and stages of their emergence, development and evolution. Describe the typical products of Chinese material culture, such as jade, bro…
2371	Islam in World Politics	School of International Studies	General elective course	2		Since the 1970s, the flourishing of the Islamic revival movement has pushed the religion, which seemed far away from reality, to the forefront of the world political arena. Islam and the close interaction between Islam and world politics have become a topic of endless debate among political circles, academic circles, and the general public. _x000D_ A series of important theoretical and practical …
4169	Healthcare 3	Section of Physical Culture	School-wide compulsory	1	Basketball, volleyball, football, badminton, swimming, Tai Chi, skating, billiards, etc.	The health care course is aimed at the frail, sick and disabled students, and the school hospital needs to issue a health care course certificate. In terms of course project setting, exercise volume, etc., we must take care of it as much as possible. In the class, we can not only exercise and restore the body, but also consider the role of prevention and treatment as much as possible. In the cour…
4170	Healthcare 4	Section of Physical Culture	School-wide compulsory	1	Basketball, volleyball, football, badminton, swimming, Tai Chi, skating, billiards, etc.	The health care course is aimed at the frail, sick and disabled students, and the school hospital needs to issue a health care course certificate. In terms of course project setting, exercise volume, etc., we must take care of it as much as possible. In the class, we can not only exercise and restore the body, but also consider the role of prevention and treatment as much as possible. In the cour…
4590	Compiling Technology	School of Electronics Engineering and Computer Science	Restricted	3	Introduction to Computing, Data Structures, Assembly Language	Compulsory course for computer majors, introducing basic theories and methods of compilation technology, including finite state automata theory, formal language classification, and the functions and functions of lexical analysis, syntax analysis, semantic analysis, intermediate code generation, intermediate code optimization, and object code generation method, also introduces the basic concept of…
3887	Language, Technology and Society	English Language and Literature	School-wide compulsory	2		This course explores the interrelationships between language, technology and society. Discuss language-related innovations from writing—the first technology designed specifically for language—to language systems for the digital age. The course consists of three parts: Text as Language Technology, Other Language Technologies—Printing Press, Telegraph, Machine Translation, Natural Language Processi…
4607	Principle of Programming Languages	School of Electronics Engineering and Computer Science	optional	2	Principles of Compilation_x000D_ A high-level programming language	Basic purpose: _x000D_ 1. Understand the development history and current situation of advanced programming languages_x000D_ 2． Understand the basic concepts and principles of high-level programming languages_x000D_ 3． Understand the implementation technology and principle of advanced programming language_x000D_ 4． Learn about several major high-level programming languages _x000D_ Summary: _x000D_…
4614	Introduction to Information Security	School of Electronics Engineering and Computer Science	optional	2
4682	C# Programming and Application	School of Electronics Engineering and Computer Science	Whole school optional	2	Learned at least one programming language (such as C/C++/Python/Java/VB/Javascript, etc.), or learned programming in "Introduction to Computing".	For information about the course, please refer to http://cf.pku.edu.cn/tds/csharp and http://www.icourse163.org/course/PKU-1001663016_x000D_ _x000D_ C# is an excellent object-oriented language, which inherits Advantages of languages such as C++ and Java, and adapt to modern software engineering. C# language uses .NET as the running platform, which makes it have powerful functions in Windows graph…
5310	Human Subsistence & Development and Environmental Protection	College of Environmental Sciences and Engineering	General elective course	2
3326	Public Basic Japanese (II)	College of Foreign Languages	Whole school optional	4	Public Basic Japanese (1)	"This course expands students' vocabulary appropriately according to the situation, so as to integrate the words into specific situations, so as to achieve the purpose of applying what they have learned. In terms of _x000D_, the style of writing is basically based on polite style, and the purpose is to be able to use the most Natural and beautiful Japanese. Regardless of _x000D_’s understanding o…
4724	Innovative Product Engineering Process	School of Electronics Engineering and Computer Science	Whole school optional	3		The main content of this course is to inspire students to break through professional limitations and find valuable original innovative ideas through the narration of teachers from different disciplines and the participation of students from different disciplines; Practice teamwork, the relationship between innovation and practical application, and the value of innovation; through the independent …
4605	Introduction to Artificial Intelligence	School of Electronics Engineering and Computer Science	Required major	3	1. Courses such as advanced mathematics, linear algebra, set theory and graph theory, probability and statistics_x000D_ _x000D_ 2. Preliminary content of courses such as information theory, data structure, algorithm analysis and design, and calculation methods	This course systematically introduces the basic concepts, ideas and methods of artificial intelligence, as well as the latest frontier developments in various research directions involved in artificial intelligence; combined with the specific robot research platform and experimental environment, the corresponding artificial intelligence topics are designed, and the combination of course content i…
4577	Communication and Writing Techniques for Science and Technology Research	School of Electronics Engineering and Computer Science	optional	2	Introduction to Computing	This course focuses on written and oral communication skills in scientific and technological academic activities. The course is aimed at computer academic activities, teaching the basic skills of literature reading, oral reports and thesis writing, and providing opportunities for students to practice through homework, small papers and class reports.
4646	Introduction to Stochastic Processes	School of Electronics Engineering and Computer Science	optional	2	Advanced Mathematics, Linear Algebra, Set Theory and Graph Theory, Probability and Statistics	Stochastic processes mainly consider time series that obey the law of probability. It is widely used in physics, engineering, biology, medicine, psychology and other disciplines, as well as other branches of mathematics. The purpose of the course is to provide an introductory introduction to many topics of stochastic processes: 1) to present a systematic introduction to several major areas of sto…
4655	Computational Perception and Scene Analysis	School of Electronics Engineering and Computer Science	Restricted	2
4749	Innovative Presentation and Promotion	School of Electronics Engineering and Computer Science	Whole school optional	2	Innovative Engineering Practice (04832850), students who have taken this course are given priority.	The innovation and entrepreneurship of college students is different from social enterprises. Due to the lack of professional communication strategies and publicity teams in the former, excellent projects often do not get the attention of the society, and it is even more difficult to catch up with the "wind" and wave of entrepreneurship, resulting in "the wine is also afraid of the alley". deep".…
3854	Advanced English Reading	English Language and Literature	School-wide compulsory	2		This course aims to cultivate students' English reading ability, focusing on cultivating students' English thinking ability and independent learning ability. This course uses a lot of reading materials and uses the form of flipped classroom to allow students to master various complex English expressions as soon as possible. While learning the English language, they can master the way of thinking …
4652	Introduction to Pattern Recognition	School of Electronics Engineering and Computer Science	Restricted	3	Probability and statistics, linear algebra and matrix analysis, optimization theory and methods_x000D_	1. Introduction (2 credit hours) Knowledge points: basic concepts and methods of pattern recognition, pattern recognition systems and applications_x000D_2. Bayesian decision theory (4-2 credit hours) knowledge points: posterior probability, minimum risk, normal distribution_x000D_ 3. Probability Density Estimation (4-2 credit hours) knowledge points: parameter estimation, non-parametric estimatio…
4166	Fitness	Section of Physical Culture	School-wide compulsory	1		1. Course introduction_x000D_ 1． Physical fitness is a person's ability to perform physical activities that require speed, endurance, strength, and flexibility. The physical fitness course mainly teaches the knowledge and methods related to healthy physical fitness, and the knowledge and methods of the effect of physical activity on improving aerobic fitness, muscle strength and endurance, flexib…
4668	Machine Learning	School of Electronics Engineering and Computer Science	Restricted	3	1. Mathematical Analysis or Advanced Mathematics_x000D_ 2. Advanced Algebra or Linear Algebra_x000D_ 3. Introduction to Computing A or Introduction to Computing B	Introduction to Machine Learning is a course that teaches the basic concepts, basic theories and methods, main models and algorithms of machine learning. One of the characteristics of the course is the equal emphasis on theoretical method explanation and engineering practice. In addition, a characteristic is that the course involves multidisciplinary crossing. Therefore, the course starts from pr…
4748	Thinking in programming	School of Electronics Engineering and Computer Science	Whole school optional	3	none. Proficiency in computing is recommended.	Programming is an essential skill for college students, whether they are liberal arts students or science and engineering students. This course is open to all students in the school, and does not require existing programming foundation. The course is based on the fundamentals of data science and uses Python web programming as a tool. The teaching content involves the basics of Python programming,…
[truncated: 4,763 more rows]
