# Supplementary material for: DORIS: Personalized course recommendation system based on deep learning
Source: PLoS One. 2023 Jun 2;18(6):e0284687. doi: 10.1371/journal.pone.0284687 (PMC10237496; doi:10.1371/journal.pone.0284687)
Supplement: S2 Dataset — (ZIP) [file pone.0284687.s002.zip › datasetInEnglish/CourseSelectionTable.xlsx]

## Sheet: Sheet1
StudedntId	AcademicYear	Semester	CourseId	CourseName	CourseCollege	Score
1115	18-19	1	146	Advanced Mathematics (B) (1)	National School of Development	81
1115	18-19	1	148	Problem-solving on Higher Mathematics (B)	School of Economics
1115	18-19	1	654	General Chemistry Practice	College of Engineering
1115	18-19	1	681	General Chemistry (B)	Department of Medicine Teaching office	72
1115	18-19	1	684	General Chemistry Lab.（B）	Department of Medicine Teaching office	83.5
1115	18-19	1	748	Physiology	College of Life Sciences	85
1115	18-19	1	844	Physiology Lab.	College of Life Sciences	75
1115	18-19	1	1656	University-level Chinese	Department of Chinese Language and Literature	86
1115	18-19	1	3829	English and American Drama and Film	English Language and Literature	78
1115	18-19	1	4119	Outline of Chinese Modern History	Marxism Institute	84
1115	18-19	1	5508	Military Theory	Student Work Department People's Armed Forces Department	82
1115	18-19	2	149	Problem-solving on Higher Mathematics (B)	School of Economics
1115	18-19	2	514	General Physics (1)	College of Chemistry and Molecular Engineering	0
1115	18-19	2	762	Plant Biology	College of Life Sciences	85
1115	18-19	2	764	Plant Biology Lab.	College of Life Sciences	83
1115	18-19	2	802	Avian Ecology and Conservation	College of Life Sciences	84
1115	18-19	2	853	Career and Life	College of Life Sciences	89
1115	18-19	2	1582	Studies on Chinese Mythology	Department of Chinese Language and Literature	82
1115	18-19	2	4117	An Introduction to Ideological & Moral Culture and Laws	Marxism Institute	82
1115	18-19	2	4125	Events and Policies	Marxism Institute	60
1115	18-19	2	4151	Taiji	Section of Physical Culture	92
1115	18-19	2	5513	Social practice and service learning	Peking University Communist Youth League Committee	60
1115	18-19	3	1862	General Survey of American History	Department of History	84
1115	19-20	1	515	General Physics (2)	College of Chemistry and Molecular Engineering	67
1115	19-20	1	643	Organic Chemistry (B)	College of Life Sciences	71
1115	19-20	1	644	Organic Chemistry Lab.(B)	Department of Medicine Teaching office	80
1115	19-20	1	1045	Introduction to Seismology	School of Earth and Space Sciences	84
1115	19-20	1	1558	Modern Chinese Language (I)	Department of Chinese Language and Literature	77
1115	19-20	1	1640	A Guide to Chinese Classic	Department of Chinese Language and Literature	78
1115	19-20	1	4122	A Survey of Mao Tsetung Thoughts and Theory of Socialism with Chinese Characteristics	Marxism Institute	81
1115	19-20	1	4204	Taiji and Health Preserving through Chinese Characters	Section of Physical Culture	91
1115	19-20	1	4656	Introduction to Computation (B)	Department of Medicine Teaching office	71
1115	19-20	1	4666	Introduction to Computation (B) and Computer Operation	Department of Medicine Teaching office
1115	19-20	2	147	Advanced Mathematics (B) (2)	College of Life Sciences	0
1115	19-20	2	744	the leading edges of genetics, development and cell biology	College of Life Sciences	86
1115	19-20	2	745	Genetics	College of Life Sciences	88
1115	19-20	2	759	General Ecology	College of Life Sciences	87
1115	19-20	2	773	Current topics on Genetics	College of Life Sciences	86
1115	19-20	2	789	Molecular Biology Experiments	College of Life Sciences	86
1115	19-20	2	848	Biochemistry	College of Life Sciences	60
1115	19-20	2	849	Biochemistry Lab.	College of Life Sciences	83
1115	19-20	2	2845	Introduction to Law	Law School	89
1115	19-20	2	4123	An Introduction to Marxist Basic Theory	Marxism Institute	90
1115	19-20	3	3567	French for Reading from scratch	College of Foreign Languages	88
1115	20-21	1	167	Linear Algebra (B)	National School of Development	0
1115	20-21	1	740	Cell Biology	College of Life Sciences	92
1115	20-21	1	825	Advanced Neurobiology	College of Life Sciences	95.6
1115	20-21	1	830	Modern Biotechnology	College of Life Sciences	87
1115	20-21	1	1601	Ancient Chinese Culture	Department of Chinese Language and Literature	83
1115	20-21	1	4217	Daoyin	Section of Physical Culture	84
1115	20-21	1	4368	Kunqu Opera，the first intangible cultural heritage	School of Arts	84.5
1115	20-21	1	4825	medicine in a nutshell: entering the IT era	School of Electronics Engineering and Computer Science	81
1115	20-21	1	5370	Finding disease	Department of Medicine Teaching office	84
1115	20-21	2	147	Advanced Mathematics (B) (2)	College of Life Sciences
1115	20-21	2	149	Problem-solving on Higher Mathematics (B)	School of Economics
1115	20-21	2	167	Linear Algebra (B)	National School of Development
1115	20-21	2	168	Problem-Solving on Linear Algebra (B)	School of Electronics Engineering and Computer Science
1115	20-21	2	514	General Physics (1)	College of Chemistry and Molecular Engineering
1115	20-21	2	767	Biochemical Pharmaceutics	College of Life Sciences
1115	20-21	2	768	Concepts and Methodology in Biology	College of Life Sciences
1115	20-21	2	777	Current topics on Biochemistry	College of Life Sciences
1115	20-21	2	1607	Introduction to Folk Literature	Department of Chinese Language and Literature
1115	20-21	2	4366	Masterworks from the World's Finest Art Museums	School of Arts
1115	20-21	2	4618	Data Structures and Algorithm (Lab.)	School of Physics
1115	20-21	3	788	Bio-Statistics	College of Life Sciences
1108	18-19	1	146	Advanced Mathematics (B) (1)	National School of Development	79
1108	18-19	1	148	Problem-solving on Higher Mathematics (B)	School of Economics
1108	18-19	1	167	Linear Algebra (B)	National School of Development	66
1108	18-19	1	168	Problem-Solving on Linear Algebra (B)	School of Electronics Engineering and Computer Science
1108	18-19	1	654	General Chemistry Practice	College of Engineering
1108	18-19	1	681	General Chemistry (B)	Department of Medicine Teaching office	89.5
1108	18-19	1	684	General Chemistry Lab.（B）	Department of Medicine Teaching office	82
1108	18-19	1	1045	Introduction to Seismology	School of Earth and Space Sciences	95
1108	18-19	1	3838	Advanced English Listening and Speaking	English Language and Literature	86
1108	18-19	1	4119	Outline of Chinese Modern History	Marxism Institute	87
1108	18-19	1	5508	Military Theory	Student Work Department People's Armed Forces Department	81
1108	18-19	2	514	General Physics (1)	College of Chemistry and Molecular Engineering	78
1108	18-19	2	748	Physiology	College of Life Sciences	82
1108	18-19	2	753	Human Sex, Reproduction and Health	College of Life Sciences	86
1108	18-19	2	844	Physiology Lab.	College of Life Sciences	85
1108	18-19	2	1105	Earth Environment and Human Society	School of Earth and Space Sciences	94
1108	18-19	2	4117	An Introduction to Ideological & Moral Culture and Laws	Marxism Institute	74
1108	18-19	2	4125	Events and Policies	Marxism Institute	60
1108	18-19	2	4151	Taiji	Section of Physical Culture	97
1108	18-19	2	5513	Social practice and service learning	Peking University Communist Youth League Committee	60
1108	18-19	3	3868	Advanced Oral English	English Language and Literature	84
1108	18-19	3	5516	Public Service	Peking University Communist Youth League Committee	60
1108	19-20	1	515	General Physics (2)	College of Chemistry and Molecular Engineering	84
1108	19-20	1	643	Organic Chemistry (B)	College of Life Sciences	95
1108	19-20	1	644	Organic Chemistry Lab.(B)	Department of Medicine Teaching office	89
1108	19-20	1	740	Cell Biology	College of Life Sciences	86
1108	19-20	1	746	Genetics Lab	College of Life Sciences	92
1108	19-20	1	805	Plants and Environment	College of Life Sciences	93
1108	19-20	1	1252	General Psychology	School of Psychological and Cognitive Sciences	71
1108	19-20	1	2322	Sino-Soviet Relations and Its Effects on Chinese Social Development	School of International Studies	84.5
1108	19-20	1	4122	A Survey of Mao Tsetung Thoughts and Theory of Socialism with Chinese Characteristics	Marxism Institute	90
1108	19-20	1	4175	ShaoLin Cudgel Play	Section of Physical Culture	78
1108	19-20	1	4656	Introduction to Computation (B)	Department of Medicine Teaching office	95
1108	19-20	1	4666	Introduction to Computation (B) and Computer Operation	Department of Medicine Teaching office
1108	19-20	2	147	Advanced Mathematics (B) (2)	College of Life Sciences	68
1108	19-20	2	507	Nuclear Science and Human Subsistence and Development	School of Physics	94
1108	19-20	2	762	Plant Biology	College of Life Sciences	66
1108	19-20	2	777	Current topics on Biochemistry	College of Life Sciences	87
1108	19-20	2	848	Biochemistry	College of Life Sciences	60
1108	19-20	2	4216	cycling education	Section of Physical Culture	60
1108	19-20	2	4315	Apprecition and analysis on Chinese Aforeign famous songs and musicalcompositions	School of Arts	95
1108	19-20	2	4618	Data Structures and Algorithm (Lab.)	School of Physics
1108	19-20	2	4657	Data Structure and Algorithm (B)	School of Physics	87
1108	19-20	3	788	Bio-Statistics	College of Life Sciences	88
1108	20-21	1	773	Current topics on Genetics	College of Life Sciences	94.5
1108	20-21	1	825	Advanced Neurobiology	College of Life Sciences	95.4
1108	20-21	1	827	Molecular Biology	College of Life Sciences	91
1108	20-21	1	2431	Principles of Economics (I)	School of Economics	94
1108	20-21	1	2432	Sections of Principles of Economics(Ⅰ)	School of Economics
1108	20-21	1	4123	An Introduction to Marxist Basic Theory	Marxism Institute	80
1108	20-21	1	4217	Daoyin	Section of Physical Culture	89
1108	20-21	1	4368	Kunqu Opera，the first intangible cultural heritage	School of Arts	84.5
1108	20-21	1	4370	Art at Dunhuang	School of Arts	84.5
1108	20-21	1	5369	Vascular Exploration	Department of Medicine Teaching office	94
1108	20-21	1	5370	Finding disease	Department of Medicine Teaching office	82
1108	20-21	2	642	Physical Chemistry (B)	College of Life Sciences
1108	20-21	2	745	Genetics	College of Life Sciences
1108	20-21	2	768	Concepts and Methodology in Biology	College of Life Sciences
1108	20-21	2	780	Post-translational Modifications of Proteins and Their Regulatory Functions	College of Life Sciences
1108	20-21	2	781	Technologies for Genomics Biology	College of Life Sciences
1108	20-21	2	789	Molecular Biology Experiments	College of Life Sciences
1108	20-21	2	808	Molecular Virology	College of Life Sciences
1108	20-21	2	849	Biochemistry Lab.	College of Life Sciences
1108	20-21	2	852	Methematical Modeling in the Life Sciences	College of Life Sciences
1192	18-19	1	165	Advanced Mathematics (C) (I)	Department of Medicine Teaching office	99
1192	18-19	1	1121	Human Geography	College of Urban and Environmental Sciences	91
1192	18-19	1	1138	Introduction to Physical Geography	College of Urban and Environmental Sciences	82
1192	18-19	1	1258	Introduction to Psychology	School of Psychological and Cognitive Sciences	85.5
1192	18-19	1	1656	University-level Chinese	Department of Chinese Language and Literature	94
1192	18-19	1	3853	Comparative Readings of ？English Classics and Their ChineseTranslations	English Language and Literature	84
1192	18-19	1	4117	An Introduction to Ideological & Moral Culture and Laws	Marxism Institute	93
1192	18-19	1	4125	Events and Policies	Marxism Institute	60
1192	18-19	1	4656	Introduction to Computation (B)	Department of Medicine Teaching office	89
1192	18-19	1	4664	Introduction to Microelectronics	School of Electronics Engineering and Computer Science	98
1192	18-19	1	5508	Military Theory	Student Work Department People's Armed Forces Department	92
1192	18-19	2	166	Advanced Mathematics (C) (II)	Department of Medicine Teaching office	82
1192	18-19	2	253	Statistics	School of Mathematical Sciences	81
1192	18-19	2	1060	Intriguing science of the solar system	School of Earth and Space Sciences	91
1192	18-19	2	1112	Economic Geography	College of Urban and Environmental Sciences	85.5
1192	18-19	2	1602	Art of Novel	Department of Chinese Language and Literature	89
1192	18-19	2	1861	Social History of Medieval Western Europe	Department of History	86
1192	18-19	2	3160	Japanese Economy	School of Government	92
1192	18-19	2	3859	Selective Readings in Western Civilization	English Language and Literature	87
1192	18-19	2	4119	Outline of Chinese Modern History	Marxism Institute	89
1192	18-19	2	4151	Taiji	Section of Physical Culture	94
1192	18-19	2	5251	Fine Arts: Sketch and Color	College of Urban and Environmental Sciences	95
1192	18-19	2	5513	Social practice and service learning	Peking University Communist Youth League Committee	60
1192	18-19	3	1139	Practice of Fine Arts	College of Urban and Environmental Sciences	60
1192	19-20	1	146	Advanced Mathematics (B) (1)	National School of Development	89
1192	19-20	1	167	Linear Algebra (B)	National School of Development	81
1192	19-20	1	1123	History of Chinese and Foreign City Planning	College of Urban and Environmental Sciences	98
1192	19-20	1	1129	Urban Geography	College of Urban and Environmental Sciences	88
1192	19-20	1	1864	Japan and Japanese Studies	Department of History	82
1192	19-20	1	4122	A Survey of Mao Tsetung Thoughts and Theory of Socialism with Chinese Characteristics	Marxism Institute	92
1192	19-20	1	4189	Kendo	Section of Physical Culture	90
1192	19-20	1	4315	Apprecition and analysis on Chinese Aforeign famous songs and musicalcompositions	School of Arts	98
1192	19-20	1	4887	Principles of Economics	National School of Development	94
1192	19-20	1	5253	Architecture Design I	College of Urban and Environmental Sciences	93
1192	19-20	2	147	Advanced Mathematics (B) (2)	College of Life Sciences	84
1192	19-20	2	149	Problem-solving on Higher Mathematics (B)	School of Economics
1192	19-20	2	208	Probability Theory and Statistics (B)	Yuanpei College	60
1192	19-20	2	1080	Principles of Geographic Information System	School of Earth and Space Sciences	86
1192	19-20	2	1130	Urban Economics	College of Urban and Environmental Sciences	93
1192	19-20	2	1132	Urban Spatial Structure	College of Urban and Environmental Sciences	92
1192	19-20	2	2822	comparative constitutional Law	Law School	94
1192	19-20	2	4123	An Introduction to Marxist Basic Theory	Marxism Institute	80
1192	19-20	2	4902	Special Topics in China’s Reform	National School of Development	87
1192	19-20	2	5245	Urban and Rural Community Planning and Design	College of Urban and Environmental Sciences	90
1192	19-20	2	5247	Principles of Urban Planning (1)	College of Urban and Environmental Sciences	88
1192	19-20	2	5255	Urban Ecology and Environmental Planning	College of Urban and Environmental Sciences	90
1192	20-21	1	1119	Cultural Geography	College of Urban and Environmental Sciences	98
1192	20-21	1	1122	Population Geography	College of Urban and Environmental Sciences	95
1192	20-21	1	1126	Urban Infrastructure Planning	College of Urban and Environmental Sciences	88
1192	20-21	1	1133	Value Assessment of Real Estate	College of Urban and Environmental Sciences	84
1192	20-21	1	1136	Urban Social Geography	College of Urban and Environmental Sciences	93
1192	20-21	1	2133	Introduction to Philosophy	Department of Philosophy	83.5
1192	20-21	1	4181	Chinese SanShou	Section of Physical Culture	93
1192	20-21	1	4904	Macro-Economics	National School of Development	83
1192	20-21	1	4905	Microecomomics	National School of Development	93
1192	20-21	1	5232	Quantitative Geography and System Engineering for City Planning	College of Urban and Environmental Sciences	89
1192	20-21	1	5248	Principles of Urban Planning (2)	College of Urban and Environmental Sciences	88
1192	20-21	1	5257	Urban Road System and Transportation Planning	College of Urban and Environmental Sciences	92
1192	20-21	1	5262	Modern and Contemporary Architecture	College of Urban and Environmental Sciences	95
1192	20-21	2	1115	Introduction to Remote Sensing and Image Interpretation	College of Urban and Environmental Sciences
1192	20-21	2	1125	Urban Master Planning (Studio)	College of Urban and Environmental Sciences
1192	20-21	2	4205	Team Building Exercise	Section of Physical Culture
1192	20-21	2	4891	Topics on Chinese Economy	National School of Development
1192	20-21	2	4892	Financial Reporting System	National School of Development
1192	20-21	2	4906	The Econometrics	National School of Development
1192	20-21	2	4927	Education Economics	National School of Development
1192	20-21	2	4940	Tutorial Session in Education Economics	National School of Development
1192	20-21	2	5225	Physical Geography of the World	College of Urban and Environmental Sciences
1192	20-21	2	5240	Introduction of Urban Morphology	College of Urban and Environmental Sciences
1192	20-21	2	5256	Scenic Area Planning	College of Urban and Environmental Sciences
1192	20-21	2	5260	Regional Analysis and Planning	College of Urban and Environmental Sciences
1192	20-21	2	5263	Management and Law of Territorial Spatial Planning	College of Urban and Environmental Sciences
1192	20-21	3	1140	Regional Science: Practice of Theories and Models	College of Urban and Environmental Sciences
1192	20-21	3	5250	Architecture Design II	College of Urban and Environmental Sciences
1192	20-21	3	5266	Comprehensive Social Practice Practicum	College of Urban and Environmental Sciences
1193	18-19	1	165	Advanced Mathematics (C) (I)	Department of Medicine Teaching office	96
1193	18-19	1	1121	Human Geography	College of Urban and Environmental Sciences	86
1193	18-19	1	1138	Introduction to Physical Geography	College of Urban and Environmental Sciences	80
1193	18-19	1	1256	Mental Health for College Students	School of Psychological and Cognitive Sciences	88
1193	18-19	1	3888	English Reading B	English Language and Literature	92
1193	18-19	1	4117	An Introduction to Ideological & Moral Culture and Laws	Marxism Institute	83
1193	18-19	1	4125	Events and Policies	Marxism Institute	60
1193	18-19	1	4656	Introduction to Computation (B)	Department of Medicine Teaching office	88
1193	18-19	1	5224	Physical Geology	College of Urban and Environmental Sciences	89
1193	18-19	1	5508	Military Theory	Student Work Department People's Armed Forces Department	88
1193	18-19	2	556	Renewable energy and low-carbon society	School of Physics	60
1193	18-19	2	831	General Biology (C)	College of Life Sciences	95.5
1193	18-19	2	1112	Economic Geography	College of Urban and Environmental Sciences	81
1193	18-19	2	1114	Physiography	College of Urban and Environmental Sciences	84
1193	18-19	2	1656	University-level Chinese	Department of Chinese Language and Literature	89
1193	18-19	2	2845	Introduction to Law	Law School	90
1193	18-19	2	3838	Advanced English Listening and Speaking	English Language and Literature	83
1193	18-19	2	4119	Outline of Chinese Modern History	Marxism Institute	86
1193	18-19	2	4151	Taiji	Section of Physical Culture	88
1193	18-19	2	4267	The Enjoyment of The Western Music	School of Arts	100
1193	18-19	2	5251	Fine Arts: Sketch and Color	College of Urban and Environmental Sciences	83
1193	18-19	2	5513	Social practice and service learning	Peking University Communist Youth League Committee	0
1193	18-19	3	1139	Practice of Fine Arts	College of Urban and Environmental Sciences	60
1193	18-19	3	1166	Field Practice of Geomorphology	College of Urban and Environmental Sciences	60
1193	18-19	3	5516	Public Service	Peking University Communist Youth League Committee	60
1193	19-20	1	146	Advanced Mathematics (B) (1)	National School of Development	74
1193	19-20	1	167	Linear Algebra (B)	National School of Development	77
1193	19-20	1	362	Fascinating Robot	College of Engineering	87
1193	19-20	1	990	Introduction to Economy of Mineral Resources	School of Earth and Space Sciences	87
1193	19-20	1	1123	History of Chinese and Foreign City Planning	College of Urban and Environmental Sciences	89.5
1193	19-20	1	1129	Urban Geography	College of Urban and Environmental Sciences	82
1193	19-20	1	2906	Introduction to Information Resource Management	Department of Information Management	85
1193	19-20	1	4123	An Introduction to Marxist Basic Theory	Marxism Institute	87
1193	19-20	1	4175	ShaoLin Cudgel Play	Section of Physical Culture	96
1193	19-20	1	4887	Principles of Economics	National School of Development	83
1193	19-20	1	5369	Vascular Exploration	Department of Medicine Teaching office	87
1193	19-20	2	147	Advanced Mathematics (B) (2)	College of Life Sciences	72
1193	19-20	2	149	Problem-solving on Higher Mathematics (B)	School of Economics
1193	19-20	2	208	Probability Theory and Statistics (B)	Yuanpei College	60
1193	19-20	2	609	Simplified quantum mechanics	School of Physics	100
1193	19-20	2	627	Space Exploring	School of Earth and Space Sciences	92
1193	19-20	2	1080	Principles of Geographic Information System	School of Earth and Space Sciences	74
1193	19-20	2	4368	Kunqu Opera，the first intangible cultural heritage	School of Arts	90.5
1193	19-20	2	5245	Urban and Rural Community Planning and Design	College of Urban and Environmental Sciences	83
1193	20-21	1	1119	Cultural Geography	College of Urban and Environmental Sciences	84
1193	20-21	1	1122	Population Geography	College of Urban and Environmental Sciences	79
1193	20-21	1	1126	Urban Infrastructure Planning	College of Urban and Environmental Sciences	84
1193	20-21	1	1855	Political Institutions in Ancient China	Department of History	84
1193	20-21	1	4922	China’s Public Finance	National School of Development	95
1193	20-21	1	5232	Quantitative Geography and System Engineering for City Planning	College of Urban and Environmental Sciences	84
1193	20-21	1	5239	Feasibility Study on Construction Projects	College of Urban and Environmental Sciences	81
1193	20-21	1	5248	Principles of Urban Planning (2)	College of Urban and Environmental Sciences	80
1193	20-21	1	5253	Architecture Design I	College of Urban and Environmental Sciences	82
1193	20-21	1	5257	Urban Road System and Transportation Planning	College of Urban and Environmental Sciences	83
1193	20-21	2	1102	Traditional Chinese Garden	College of Urban and Environmental Sciences	82
1193	20-21	2	1125	Urban Master Planning (Studio)	College of Urban and Environmental Sciences
1193	20-21	2	1130	Urban Economics	College of Urban and Environmental Sciences
1193	20-21	2	1147	Tourism Geography	College of Urban and Environmental Sciences
1193	20-21	2	3884	Classical British and American Poetry and Translation	English Language and Literature
1193	20-21	2	4891	Topics on Chinese Economy	National School of Development
1193	20-21	2	4905	Microecomomics	National School of Development
1193	20-21	2	5255	Urban Ecology and Environmental Planning	College of Urban and Environmental Sciences
1193	20-21	2	5256	Scenic Area Planning	College of Urban and Environmental Sciences
1193	20-21	2	5260	Regional Analysis and Planning	College of Urban and Environmental Sciences
1193	20-21	2	5263	Management and Law of Territorial Spatial Planning	College of Urban and Environmental Sciences
1193	20-21	3	1140	Regional Science: Practice of Theories and Models	College of Urban and Environmental Sciences
1193	20-21	3	5266	Comprehensive Social Practice Practicum	College of Urban and Environmental Sciences
1293	18-19	1	503	Demonstration Physics	School of Physics	92
1293	18-19	1	1828	Ancient History of China (Part 1)	Department of History	86
1293	18-19	1	1877	A General Survey of World History	Department of History	83
1293	18-19	1	1878	Readings in World History (1)	Department of History	83
1293	18-19	1	1936	History Learning Guidence	Department of History	84
1293	18-19	1	3559	Public Basic French I	College of Foreign Languages	94
1293	18-19	1	4117	An Introduction to Ideological & Moral Culture and Laws	Marxism Institute	93
1293	18-19	2	753	Human Sex, Reproduction and Health	College of Life Sciences	88
1293	18-19	2	1258	Introduction to Psychology	School of Psychological and Cognitive Sciences	85.5
1293	18-19	2	1879	Readings in World History (2)	Department of History	91.5
1293	18-19	2	1951	The Civilizations of The Ancient Orient	Department of History	84
1293	18-19	2	1954	History of Europe	Department of History	89
1293	18-19	2	3881	Selected Readings in Anglo-American Prose	English Language and Literature	89
1293	18-19	2	4125	Events and Policies	Marxism Institute	60
1293	18-19	2	4660	Foundations of Computer Application	School of Electronics Engineering and Computer Science	96
1293	18-19	2	5508	Military Theory	Student Work Department People's Armed Forces Department	93
1293	18-19	2	5513	Social practice and service learning	Peking University Communist Youth League Committee	60
1293	19-20	1	146	Advanced Mathematics (B) (1)	National School of Development	89
1293	19-20	1	1830	Modern Chinese History	Department of History	84
1293	19-20	1	1907	Seminars of the Modern World History	Department of History	88
1293	19-20	1	1953	A Social History of Medieval Europe	Department of History	85
1293	19-20	1	1956	History of the Americas	Department of History	99
1293	19-20	1	1960	Readings on Historical Sources in English (1)	Department of History	90.5
1293	19-20	1	3837	Academic English Writing	English Language and Literature	91
1293	19-20	1	4123	An Introduction to Marxist Basic Theory	Marxism Institute	91
1293	19-20	1	4306	Art and aesthetic	School of Arts	93
1293	19-20	1	4887	Principles of Economics	National School of Development	90
1293	19-20	2	147	Advanced Mathematics (B) (2)	College of Life Sciences	77
1293	19-20	2	149	Problem-solving on Higher Mathematics (B)	School of Economics
1293	19-20	2	266	Probability and Statistics	National School of Development	89
1293	19-20	2	1618	Chinese Reference Books	Department of Chinese Language and Literature	89.5
1293	19-20	2	1863	Theories and Process: The Modernization of Latin America	Department of History	90
1293	19-20	2	1866	The History of Sino-U.S. Relations	Department of History	90
1293	19-20	2	1881	Social Investigation and Historiography Research	Department of History	95
1293	19-20	2	1961	Readings on Historical Sources in English (2)	Department of History	84
1293	19-20	2	1982	Special Subjects of The History of Japan	Department of History	84
1293	19-20	2	4892	Financial Reporting System	National School of Development	88
1293	19-20	2	4904	Macro-Economics	National School of Development	81
1293	20-21	1	167	Linear Algebra (B)	National School of Development	75
1293	20-21	1	1890	Social and Historical Investigation	Department of History	92
1293	20-21	1	2400	Statistics	School of Economics	91
1293	20-21	1	4122	A Survey of Mao Tsetung Thoughts and Theory of Socialism with Chinese Characteristics	Marxism Institute	94
1293	20-21	1	4184	Floorball	Section of Physical Culture	81
1293	20-21	1	4906	The Econometrics	National School of Development	84.5
1293	20-21	1	4918	Theory of Investment	National School of Development	85
1293	20-21	2	1045	Introduction to Seismology	School of Earth and Space Sciences
1293	20-21	2	1847	A History of Europe 1700-1800	Department of History
1293	20-21	2	1937	Year-End Thesis	Department of History
1293	20-21	2	1963	Readings in World History(2)	Department of History
1293	20-21	2	2421	Mathematical Economics	School of Economics
1293	20-21	2	4151	Taiji	Section of Physical Culture
1293	20-21	2	4661	computer practicum	School of Electronics Engineering and Computer Science
1293	20-21	2	4833	Problem Solving and Programming with Python	School of Electronics Engineering and Computer Science
1293	20-21	2	4897	Game Theory and Society	National School of Development
1293	20-21	2	4905	Microecomomics	National School of Development
1293	20-21	2	4938	Tutorial Session in Intermediate Microeconomics	National School of Development
1293	20-21	2	4945	Public Policy Engagement	National School of Development
1324	18-19	1	2005	Understanding Archaeology	School of Archaeology and Museology	82
1324	18-19	1	2031	Introduction of Chinese History Architecture	School of Archaeology and Museology	87.5
1324	18-19	1	2038	Primary Architecture	School of Archaeology and Museology	90.5
1324	18-19	1	2072	the Basis of Art Sketch	School of Archaeology and Museology	81
1324	18-19	1	4119	Outline of Chinese Modern History	Marxism Institute	81
1324	18-19	1	4340	History of Western Opera and Masterpieces	School of Arts	92
1324	18-19	1	4660	Foundations of Computer Application	School of Electronics Engineering and Computer Science	88
1324	18-19	1	5508	Military Theory	Student Work Department People's Armed Forces Department	86
1324	18-19	2	503	Demonstration Physics	School of Physics	88.5
1324	18-19	2	1966	Ancient Chinese History	Department of History	79
1324	18-19	2	2039	Architecture Design I	School of Archaeology and Museology	95
1324	18-19	2	2073	the Basis of Art Color	School of Archaeology and Museology	89
1324	18-19	2	2081	History of Chinese Ancient Architecture (1)	School of Archaeology and Museology	84.5
1324	18-19	2	4117	An Introduction to Ideological & Moral Culture and Laws	Marxism Institute	84
1324	18-19	2	4125	Events and Policies	Marxism Institute	60
1324	18-19	2	5513	Social practice and service learning	Peking University Communist Youth League Committee	60
1324	19-20	1	146	Advanced Mathematics (B) (1)	National School of Development	92.5
1324	19-20	1	148	Problem-solving on Higher Mathematics (B)	School of Economics
1324	19-20	1	167	Linear Algebra (B)	National School of Development	75
1324	19-20	1	2040	Architectural Design ( 2 )	School of Archaeology and Museology	86.5
1324	19-20	1	2043	Computer aided architecture design	School of Archaeology and Museology	89
1324	19-20	1	2074	Achitectural construction and Structure Type-selection	School of Archaeology and Museology	84.5
1324	19-20	1	2082	History of Chinese Ancient Architecture (2)	School of Archaeology and Museology	84
1324	19-20	2	147	Advanced Mathematics (B) (2)	College of Life Sciences	72
1324	19-20	2	149	Problem-solving on Higher Mathematics (B)	School of Economics
1324	19-20	2	1073	Introduction to Database Systems	School of Earth and Space Sciences	84
1324	19-20	2	2028	History of Foreign Architecture	School of Archaeology and Museology	84
1324	19-20	2	2041	Architectural Design ( 3 )	School of Archaeology and Museology	88
1324	19-20	2	2044	Chinese History Architecture Construction	School of Archaeology and Museology	84
1324	19-20	2	2065	General Topics about Cultural Heritage	School of Archaeology and Museology	83
1324	19-20	2	2679	Introduction to Finance	Guanghua School of Management	60
1324	19-20	2	3821	English Lexicology	English Language and Literature	92
1324	19-20	2	4149	Swimming	Section of Physical Culture	60
1324	19-20	3	985	Python Programming and Application	School of Earth and Space Sciences	84
1324	20-21	1	253	Statistics	School of Mathematical Sciences	78
1324	20-21	1	1119	Cultural Geography	College of Urban and Environmental Sciences	84
1324	20-21	1	1850	Renaissance Europe	Department of History	91
1324	20-21	1	2036	Introduction to Archaeology	School of Archaeology and Museology	85
1324	20-21	1	2042	Architectural Design ( 4 )	School of Archaeology and Museology	90
1324	20-21	1	2047	An Introduction to Ancient Roman Archaeology and Art	School of Archaeology and Museology	82.5
1324	20-21	1	3865	Digital Academic English Writing	English Language and Literature	84
1324	20-21	1	4122	A Survey of Mao Tsetung Thoughts and Theory of Socialism with Chinese Characteristics	Marxism Institute	87
1324	20-21	1	4152	Aerobics	Section of Physical Culture	92
1324	20-21	2	2075	Practice of Surveying and Mapping Chinese Culture Heritage	School of Archaeology and Museology
1324	20-21	2	2084	Practice on Preservation of Culture Heritage	School of Archaeology and Museology
1582	18-19	1	146	Advanced Mathematics (B) (1)	National School of Development	74
1582	18-19	1	148	Problem-solving on Higher Mathematics (B)	School of Economics
1582	18-19	1	167	Linear Algebra (B)	National School of Development	85
1582	18-19	1	168	Problem-Solving on Linear Algebra (B)	School of Electronics Engineering and Computer Science
1582	18-19	1	2632	Economics	Guanghua School of Management	88
1582	18-19	1	4445	View the art and history of China from Riverside Scene at Qingming Festival	Yuanpei College	84
1582	18-19	1	5508	Military Theory	Student Work Department People's Armed Forces Department	99
1582	18-19	2	147	Advanced Mathematics (B) (2)	College of Life Sciences	42
1582	18-19	2	149	Problem-solving on Higher Mathematics (B)	School of Economics
1582	18-19	2	2433	Principle of Economics (II)	School of Economics	82
1582	18-19	2	2434	Sections of Principles of Economics(Ⅱ)	School of Economics
1582	18-19	2	2436	Political Economics (II）	School of Economics	81
1582	18-19	2	2657	Financial Reporting System	Guanghua School of Management	75
1582	18-19	2	3881	Selected Readings in Anglo-American Prose	English Language and Literature	81
1582	18-19	2	4125	Events and Policies	Marxism Institute	60
1582	18-19	2	4152	Aerobics	Section of Physical Culture	90
1582	18-19	2	4421	Outline of Chinese Modern History	Yuanpei College	83
1582	18-19	2	4456	Modern western politics	Yuanpei College	80
1582	18-19	2	5513	Social practice and service learning	Peking University Communist Youth League Committee	60
1582	19-20	1	2219	Close Reading Of Zhuang Zi	Department of Philosophy	87
1582	19-20	1	2401	Microeconomics	School of Economics	87
1582	19-20	1	2402	Exercises of Microeconomics	School of Economics
1582	19-20	1	2431	Principles of Economics (I)	School of Economics	83.5
1582	19-20	1	2432	Sections of Principles of Economics(Ⅰ)	School of Economics
1582	19-20	1	2435	Political Economics (I)	School of Economics	83.5
1582	19-20	1	3814	Selected Readings on Frontiers of Science and Technology	English Language and Literature	87
1582	19-20	1	4123	An Introduction to Marxist Basic Theory	Marxism Institute	89
1582	19-20	1	4159	Basketball	Section of Physical Culture	77
1582	19-20	1	4419	An Introduction to Ideological & Moral Culture and Laws	Yuanpei College	84
1582	19-20	2	147	Advanced Mathematics (B) (2)	College of Life Sciences	67
1582	19-20	2	149	Problem-solving on Higher Mathematics (B)	School of Economics
1582	19-20	2	208	Probability Theory and Statistics (B)	Yuanpei College	60
1582	19-20	2	2403	Macro-economics	School of Economics	94
1582	19-20	2	2404	Exercises of Macroeconomics	School of Economics
1582	19-20	2	2470	Risk Management	School of Economics	88
1582	19-20	2	2496	Theory of Insurance	School of Economics	87
1582	19-20	2	4122	A Survey of Mao Tsetung Thoughts and Theory of Socialism with Chinese Characteristics	Marxism Institute	76
1582	19-20	2	4204	Taiji and Health Preserving through Chinese Characters	Section of Physical Culture	60
1582	19-20	2	4906	The Econometrics	National School of Development	88
1582	20-21	1	2415	Principles of Actuarial Science	School of Economics	84
1582	20-21	1	2450	Corporate Finance Law	School of Economics	83
1582	20-21	1	2501	Introduction to Insurance Economics	School of Economics	80
1582	20-21	1	2514	Property and Casualty Insurance	School of Economics	78
1582	20-21	1	2519	Insurance Asset Management	School of Economics	88
1582	20-21	1	3048	The Studies on Chinese Society	Department of Sociology	92
1582	20-21	1	3325	Public Basic Japanese (I)	College of Foreign Languages	97
1582	20-21	1	4216	cycling education	Section of Physical Culture	92
1582	20-21	2	503	Demonstration Physics	School of Physics	90
1582	20-21	2	2488	Enterprise Risk Management	School of Economics
1582	20-21	2	2515	Life and Health Insurance	School of Economics
1582	20-21	2	4661	computer practicum	School of Electronics Engineering and Computer Science
1582	20-21	2	4832	Introduction to computing （C）	School of Electronics Engineering and Computer Science
1599	18-19	1	146	Advanced Mathematics (B) (1)	National School of Development	77
1599	18-19	1	148	Problem-solving on Higher Mathematics (B)	School of Economics
1599	18-19	1	681	General Chemistry (B)	Department of Medicine Teaching office	77
1599	18-19	1	684	General Chemistry Lab.（B）	Department of Medicine Teaching office	80
1599	18-19	1	3822	English Classics Through Films	English Language and Literature	80
1599	18-19	1	4419	An Introduction to Ideological & Moral Culture and Laws	Yuanpei College	85
1599	18-19	1	4452	Economic Growth and Economic Fluctuations: Fundamentals and China’s Case	Yuanpei College	86
1599	18-19	1	5508	Military Theory	Student Work Department People's Armed Forces Department	98
1599	18-19	2	514	General Physics (1)	College of Chemistry and Molecular Engineering	83
1599	18-19	2	554	Exercises of General Physics	Department of Medicine Teaching office
1599	18-19	2	748	Physiology	College of Life Sciences	85
1599	18-19	2	844	Physiology Lab.	College of Life Sciences	77
1599	18-19	2	2208	Republic	Department of Philosophy	87
1599	18-19	2	2209	Republic（Seminar）	Department of Philosophy
1599	18-19	2	4125	Events and Policies	Marxism Institute	60
1599	18-19	2	4151	Taiji	Section of Physical Culture	87
1599	18-19	2	4421	Outline of Chinese Modern History	Yuanpei College	91
1599	18-19	2	5513	Social practice and service learning	Peking University Communist Youth League Committee	60
1599	19-20	1	167	Linear Algebra (B)	National School of Development	81
1599	19-20	1	515	General Physics (2)	College of Chemistry and Molecular Engineering	81
1599	19-20	1	643	Organic Chemistry (B)	College of Life Sciences	86
1599	19-20	1	644	Organic Chemistry Lab.(B)	Department of Medicine Teaching office	80
1599	19-20	1	777	Current topics on Biochemistry	College of Life Sciences	79
1599	19-20	1	848	Biochemistry	College of Life Sciences	93
1599	19-20	1	1045	Introduction to Seismology	School of Earth and Space Sciences	90
1599	19-20	1	2219	Close Reading Of Zhuang Zi	Department of Philosophy	82
1599	19-20	2	147	Advanced Mathematics (B) (2)	College of Life Sciences	84
1599	19-20	2	149	Problem-solving on Higher Mathematics (B)	School of Economics
1599	19-20	2	740	Cell Biology	College of Life Sciences	60
1599	19-20	2	799	Biological fluorescence imaging	College of Life Sciences	83
1599	19-20	2	827	Molecular Biology	College of Life Sciences	60
1599	19-20	2	849	Biochemistry Lab.	College of Life Sciences	87
1599	19-20	2	3821	English Lexicology	English Language and Literature	83
1599	19-20	2	4181	Chinese SanShou	Section of Physical Culture	60
1599	20-21	1	750	Biostatistics	College of Life Sciences	87
1599	20-21	1	791	Neural Development and Plasticity	College of Life Sciences	90.5
1599	20-21	1	825	Advanced Neurobiology	College of Life Sciences	98.2
1599	20-21	1	3879	Text and Meaning: British and American Short Stories	English Language and Literature	83
1599	20-21	1	4122	A Survey of Mao Tsetung Thoughts and Theory of Socialism with Chinese Characteristics	Marxism Institute	89
1599	20-21	1	4656	Introduction to Computation (B)	Department of Medicine Teaching office	75
1599	20-21	1	4666	Introduction to Computation (B) and Computer Operation	Department of Medicine Teaching office
1599	20-21	2	609	Simplified quantum mechanics	School of Physics	97
1599	20-21	2	745	Genetics	College of Life Sciences
1599	20-21	2	768	Concepts and Methodology in Biology	College of Life Sciences
1599	20-21	2	773	Current topics on Genetics	College of Life Sciences
1599	20-21	2	780	Post-translational Modifications of Proteins and Their Regulatory Functions	College of Life Sciences
1599	20-21	2	781	Technologies for Genomics Biology	College of Life Sciences
1599	20-21	2	815	Journal Club of the Frontier for Life Sciences(1)	College of Life Sciences
1599	20-21	2	820	Journal Club of the Frontier for Life Sciences(6)	College of Life Sciences
1651	18-19	1	1337	Introduction to Advertising	School of Journalism and Communication	86
1651	18-19	1	3568	German Reading (1)	College of Foreign Languages	79
1651	18-19	1	3572	An Audiovisual Course in German Listening And Speaking (1)	College of Foreign Languages	86
1651	18-19	1	3585	History of German Culture	College of Foreign Languages	83
1651	18-19	1	3591	An Introduction to German-speaking Countries	College of Foreign Languages	84
1651	18-19	1	4119	Outline of Chinese Modern History	Marxism Institute	80
1651	18-19	1	4125	Events and Policies	Marxism Institute	60
1651	18-19	2	837	General Biology (B)	Department of Medicine Teaching office	92
1651	18-19	2	1045	Introduction to Seismology	School of Earth and Space Sciences	85
1651	18-19	2	3569	German Reading (2)	College of Foreign Languages	72
1651	18-19	2	3573	An Audiovisual Course in German Listening And Speaking (2)	College of Foreign Languages	88
1651	18-19	2	3586	Germanic Linguistics I	College of Foreign Languages	83.5
1651	18-19	2	4117	An Introduction to Ideological & Moral Culture and Laws	Marxism Institute	80
1651	18-19	2	5508	Military Theory	Student Work Department People's Armed Forces Department	85
1651	18-19	2	5513	Social practice and service learning	Peking University Communist Youth League Committee	60
1651	18-19	3	5516	Public Service	Peking University Communist Youth League Committee	60
1651	19-20	1	146	Advanced Mathematics (B) (1)	National School of Development	86
1651	19-20	1	148	Problem-solving on Higher Mathematics (B)	School of Economics
1651	19-20	1	654	General Chemistry Practice	College of Engineering
1651	19-20	1	681	General Chemistry (B)	Department of Medicine Teaching office	76
1651	19-20	1	684	General Chemistry Lab.（B）	Department of Medicine Teaching office	87
1651	19-20	1	763	Animal Biology Lab.	College of Life Sciences	87
1651	19-20	1	766	Animal Biology	College of Life Sciences	74
1651	19-20	1	4123	An Introduction to Marxist Basic Theory	Marxism Institute	76
1651	19-20	1	4157	Tennis	Section of Physical Culture	98
1651	19-20	1	4267	The Enjoyment of The Western Music	School of Arts	88
1651	19-20	2	147	Advanced Mathematics (B) (2)	College of Life Sciences	62
1651	19-20	2	149	Problem-solving on Higher Mathematics (B)	School of Economics
1651	19-20	2	514	General Physics (1)	College of Chemistry and Molecular Engineering	60
1651	19-20	2	554	Exercises of General Physics	Department of Medicine Teaching office
1651	19-20	2	702	Quantitative Chemical Analysis Lab	College of Life Sciences	82
1651	19-20	2	748	Physiology	College of Life Sciences	60
1651	19-20	2	844	Physiology Lab.	College of Life Sciences	74
1651	19-20	2	853	Career and Life	College of Life Sciences	92
1651	19-20	2	4151	Taiji	Section of Physical Culture	60
1651	19-20	2	4656	Introduction to Computation (B)	Department of Medicine Teaching office	99
1651	19-20	2	4666	Introduction to Computation (B) and Computer Operation	Department of Medicine Teaching office
1651	20-21	1	532	Basic Physics Lab	College of Engineering	84
1651	20-21	1	643	Organic Chemistry (B)	College of Life Sciences	83
1651	20-21	1	644	Organic Chemistry Lab.(B)	Department of Medicine Teaching office	86
1651	20-21	1	848	Biochemistry	College of Life Sciences	79
1651	20-21	1	849	Biochemistry Lab.	College of Life Sciences	89
1651	20-21	1	4657	Data Structure and Algorithm (B)	School of Physics	79
1651	20-21	2	167	Linear Algebra (B)	National School of Development
1651	20-21	2	168	Problem-Solving on Linear Algebra (B)	School of Electronics Engineering and Computer Science
1651	20-21	2	642	Physical Chemistry (B)	College of Life Sciences
1651	20-21	2	742	Cell Biology Lab.	College of Life Sciences
1651	20-21	2	745	Genetics	College of Life Sciences
1651	20-21	2	746	Genetics Lab	College of Life Sciences
1651	20-21	2	827	Molecular Biology	College of Life Sciences
1651	20-21	2	855	Cultivation practice for college students	College of Life Sciences
1651	20-21	2	856	BioMakers II	College of Life Sciences
1651	20-21	2	4206	Squash	Section of Physical Culture
1651	20-21	3	790	Industry practice	College of Life Sciences
1656	18-19	1	1258	Introduction to Psychology	School of Psychological and Cognitive Sciences	82
1656	18-19	1	3525	French Intensive Reading (1)	College of Foreign Languages	77
1656	18-19	1	3533	Audiovisual Course in French Listening And Speaking (1)	College of Foreign Languages	81
1656	18-19	1	3553	French History	College of Foreign Languages	86
1656	18-19	1	3836	English Reading	English Language and Literature	89
1656	18-19	1	4117	An Introduction to Ideological & Moral Culture and Laws	Marxism Institute	77
1656	18-19	1	4152	Aerobics	Section of Physical Culture	83
1656	18-19	1	4660	Foundations of Computer Application	School of Electronics Engineering and Computer Science	81
1656	18-19	1	5566	Introduction to the Development of Health Science	Department of Medicine Teaching office	60
1656	18-19	2	837	General Biology (B)	Department of Medicine Teaching office	75
1656	18-19	2	3526	French Intensive Reading (2)	College of Foreign Languages	73
1656	18-19	2	3534	Audiovisual Course in French Listening And Speaking (2)	College of Foreign Languages	82
1656	18-19	2	3550	French Extensive Reading (1)	College of Foreign Languages	80
1656	18-19	2	3554	Introduction to French-Speaking Countries	College of Foreign Languages	90
1656	18-19	2	4119	Outline of Chinese Modern History	Marxism Institute	84
1656	18-19	2	4125	Events and Policies	Marxism Institute	60
1656	18-19	2	4662	Topics on Computer Applications	School of Electronics Engineering and Computer Science	77.5
1656	18-19	2	4766	A General Introduction to Electronic Games	School of Electronics Engineering and Computer Science	82.5
1656	18-19	2	5508	Military Theory	Student Work Department People's Armed Forces Department	85
1656	18-19	2	5513	Social practice and service learning	Peking University Communist Youth League Committee	60
1656	19-20	1	146	Advanced Mathematics (B) (1)	National School of Development	93
1656	19-20	1	148	Problem-solving on Higher Mathematics (B)	School of Economics
1656	19-20	1	654	General Chemistry Practice	College of Engineering
1656	19-20	1	681	General Chemistry (B)	Department of Medicine Teaching office	72
1656	19-20	1	684	General Chemistry Lab.（B）	Department of Medicine Teaching office	74
1656	19-20	1	747	General Biology Lab	College of Life Sciences	85
1656	19-20	1	768	Concepts and Methodology in Biology	College of Life Sciences	92
1656	19-20	1	1921	History of Art	Department of History	60
1656	19-20	1	3858	Practical English Writing	English Language and Literature	85
1656	19-20	1	4123	An Introduction to Marxist Basic Theory	Marxism Institute	83
1656	19-20	1	4177	Fencing	Section of Physical Culture	94
1656	19-20	2	147	Advanced Mathematics (B) (2)	College of Life Sciences	68
1656	19-20	2	149	Problem-solving on Higher Mathematics (B)	School of Economics
1656	19-20	2	514	General Physics (1)	College of Chemistry and Molecular Engineering	60
1656	19-20	2	554	Exercises of General Physics	Department of Medicine Teaching office
1656	19-20	2	702	Quantitative Chemical Analysis Lab	College of Life Sciences	83
1656	19-20	2	748	Physiology	College of Life Sciences	60
1656	19-20	2	844	Physiology Lab.	College of Life Sciences	72
1656	19-20	2	4184	Floorball	Section of Physical Culture	60
1656	19-20	2	4306	Art and aesthetic	School of Arts	96
1656	19-20	2	4656	Introduction to Computation (B)	Department of Medicine Teaching office	98
1656	19-20	2	4666	Introduction to Computation (B) and Computer Operation	Department of Medicine Teaching office
1656	20-21	1	515	General Physics (2)	College of Chemistry and Molecular Engineering	61
1656	20-21	1	554	Exercises of General Physics	Department of Medicine Teaching office
1656	20-21	1	643	Organic Chemistry (B)	College of Life Sciences	65
1656	20-21	1	644	Organic Chemistry Lab.(B)	Department of Medicine Teaching office	84
1656	20-21	1	744	the leading edges of genetics, development and cell biology	College of Life Sciences
1656	20-21	1	848	Biochemistry	College of Life Sciences	66
1656	20-21	1	849	Biochemistry Lab.	College of Life Sciences	86
1656	20-21	1	4122	A Survey of Mao Tsetung Thoughts and Theory of Socialism with Chinese Characteristics	Marxism Institute	83
1656	20-21	2	532	Basic Physics Lab	College of Engineering
1656	20-21	2	642	Physical Chemistry (B)	College of Life Sciences
1656	20-21	2	745	Genetics	College of Life Sciences
1656	20-21	2	746	Genetics Lab	College of Life Sciences
1656	20-21	2	990	Introduction to Economy of Mineral Resources	School of Earth and Space Sciences
1656	20-21	2	3061	Sociological Study on Suicide	Department of Sociology
1656	20-21	2	3865	Digital Academic English Writing	English Language and Literature
1656	20-21	2	4618	Data Structures and Algorithm (Lab.)	School of Physics
1656	20-21	2	4657	Data Structure and Algorithm (B)	School of Physics
1656	20-21	3	758	Coastal biology field practice	College of Life Sciences
1663	18-19	1	591	Introduction to Atmosphere	School of Physics	91
1663	18-19	1	1045	Introduction to Seismology	School of Earth and Space Sciences	91
1663	18-19	1	1656	University-level Chinese	Department of Chinese Language and Literature	86
1663	18-19	1	3629	Spoken Spanish (1)	College of Foreign Languages	84
1663	18-19	1	3643	Spanish Phonology	College of Foreign Languages	86
1663	18-19	1	3645	Introduction to History and Culture of Spain	College of Foreign Languages	85
1663	18-19	1	3654	Spanish Intensive Reading (1)	College of Foreign Languages	74
1663	18-19	1	4117	An Introduction to Ideological & Moral Culture and Laws	Marxism Institute	84
1663	18-19	1	4125	Events and Policies	Marxism Institute	60
1663	18-19	1	4152	Aerobics	Section of Physical Culture	97
1663	18-19	1	4659	Foundations of Computer (1)	School of Electronics Engineering and Computer Science	86.5
1663	18-19	2	1258	Introduction to Psychology	School of Psychological and Cognitive Sciences	83
1663	18-19	2	2679	Introduction to Finance	Guanghua School of Management	90
1663	18-19	2	3624	Spanish Focus Listening (1)	College of Foreign Languages	85
1663	18-19	2	3630	Spoken Spanish (2)	College of Foreign Languages	85
1663	18-19	2	3646	Introduction to History and Culture of Latin-America	College of Foreign Languages	78
1663	18-19	2	3655	Spanish Intensive Reading (2)	College of Foreign Languages	78
1663	18-19	2	4119	Outline of Chinese Modern History	Marxism Institute	88
1663	18-19	2	4159	Basketball	Section of Physical Culture	98
1663	18-19	2	5508	Military Theory	Student Work Department People's Armed Forces Department	87
1663	18-19	2	5513	Social practice and service learning	Peking University Communist Youth League Committee	60
1663	18-19	3	3652	Introduction to the Spanish Culture	College of Foreign Languages	95
1663	18-19	3	4403	Python Programming: From Novice to Expert	Yuanpei College	91
1663	18-19	3	5516	Public Service	Peking University Communist Youth League Committee	60
1663	19-20	1	146	Advanced Mathematics (B) (1)	National School of Development	85
1663	19-20	1	148	Problem-solving on Higher Mathematics (B)	School of Economics
1663	19-20	1	654	General Chemistry Practice	College of Engineering
1663	19-20	1	681	General Chemistry (B)	Department of Medicine Teaching office	77
1663	19-20	1	684	General Chemistry Lab.（B）	Department of Medicine Teaching office	87
1663	19-20	1	747	General Biology Lab	College of Life Sciences	85
1663	19-20	1	768	Concepts and Methodology in Biology	College of Life Sciences	84
1663	19-20	1	838	General Biology	College of Life Sciences	79
1663	19-20	1	3824	Traditional British Poetry	English Language and Literature	83
1663	19-20	1	4291	Basic chorus theories and practice	School of Arts	80
1663	19-20	1	5218	Basic and Applied Ecology	College of Urban and Environmental Sciences	84
1663	19-20	2	147	Advanced Mathematics (B) (2)	College of Life Sciences	60
1663	19-20	2	149	Problem-solving on Higher Mathematics (B)	School of Economics
1663	19-20	2	514	General Physics (1)	College of Chemistry and Molecular Engineering	60
1663	19-20	2	554	Exercises of General Physics	Department of Medicine Teaching office
1663	19-20	2	701	Quantitative Chemical Analysis	College of Life Sciences	60
1663	19-20	2	702	Quantitative Chemical Analysis Lab	College of Life Sciences	83
1663	19-20	2	748	Physiology	College of Life Sciences	60
1663	19-20	2	844	Physiology Lab.	College of Life Sciences	84
1663	19-20	2	853	Career and Life	College of Life Sciences	91
1663	19-20	2	4656	Introduction to Computation (B)	Department of Medicine Teaching office	89
1663	19-20	2	4666	Introduction to Computation (B) and Computer Operation	Department of Medicine Teaching office
1663	19-20	2	5306	China’s Energy and Environmental Challenges	College of Environmental Sciences and Engineering	90
1663	19-20	3	1862	General Survey of American History	Department of History	89.5
1663	20-21	1	532	Basic Physics Lab	College of Engineering	84
1663	20-21	1	643	Organic Chemistry (B)	College of Life Sciences	70
1663	20-21	1	644	Organic Chemistry Lab.(B)	Department of Medicine Teaching office	82
1663	20-21	1	795	Daily SEM : From Aesthetics to Science	College of Life Sciences	85
1663	20-21	1	848	Biochemistry	College of Life Sciences	71
1663	20-21	1	849	Biochemistry Lab.	College of Life Sciences	90
1663	20-21	1	4123	An Introduction to Marxist Basic Theory	Marxism Institute	81
1663	20-21	1	4157	Tennis	Section of Physical Culture	90
1663	20-21	1	4825	medicine in a nutshell: entering the IT era	School of Electronics Engineering and Computer Science	95
1663	20-21	1	4887	Principles of Economics	National School of Development	78
1663	20-21	2	167	Linear Algebra (B)	National School of Development
1663	20-21	2	168	Problem-Solving on Linear Algebra (B)	School of Electronics Engineering and Computer Science
1663	20-21	2	642	Physical Chemistry (B)	College of Life Sciences
1663	20-21	2	745	Genetics	College of Life Sciences
1663	20-21	2	746	Genetics Lab	College of Life Sciences
1663	20-21	2	789	Molecular Biology Experiments	College of Life Sciences
1663	20-21	2	827	Molecular Biology	College of Life Sciences
1663	20-21	2	856	BioMakers II	College of Life Sciences
1663	20-21	2	1105	Earth Environment and Human Society	School of Earth and Space Sciences
1663	20-21	2	4618	Data Structures and Algorithm (Lab.)	School of Physics
1663	20-21	2	4657	Data Structure and Algorithm (B)	School of Physics
1663	20-21	2	4904	Macro-Economics	National School of Development
1663	20-21	2	4937	Tutorial Session in Intermediate Macroeconomics	National School of Development
1663	20-21	3	788	Bio-Statistics	College of Life Sciences
1672	18-19	1	167	Linear Algebra (B)	National School of Development	0
1672	18-19	1	650	Chemistry and Society	College of Chemistry and Molecular Engineering	92
1672	18-19	1	1045	Introduction to Seismology	School of Earth and Space Sciences	93
1672	18-19	1	3301	Basic Japanese (1)	College of Foreign Languages	74
1672	18-19	1	4152	Aerobics	Section of Physical Culture	95
1672	18-19	2	748	Physiology	College of Life Sciences	85
1672	18-19	2	844	Physiology Lab.	College of Life Sciences	84
1672	18-19	2	1105	Earth Environment and Human Society	School of Earth and Space Sciences	91
1672	18-19	2	3888	English Reading B	English Language and Literature	68
1672	18-19	2	4117	An Introduction to Ideological & Moral Culture and Laws	Marxism Institute	83
1672	18-19	2	4125	Events and Policies	Marxism Institute	60
1672	18-19	2	4163	Dancesport	Section of Physical Culture	97
1672	18-19	2	4290	Theories and Appreciation of Dance	School of Arts	84
1672	18-19	2	4315	Apprecition and analysis on Chinese Aforeign famous songs and musicalcompositions	School of Arts	94
1672	18-19	2	4353	History of Western Fine Arts	School of Arts	87
1672	18-19	2	5508	Military Theory	Student Work Department People's Armed Forces Department	95
1672	18-19	2	5513	Social practice and service learning	Peking University Communist Youth League Committee	60
1672	19-20	1	146	Advanced Mathematics (B) (1)	National School of Development	0
1672	19-20	1	148	Problem-solving on Higher Mathematics (B)	School of Economics
1672	19-20	1	654	General Chemistry Practice	College of Engineering
1672	19-20	1	681	General Chemistry (B)	Department of Medicine Teaching office	0
1672	19-20	1	684	General Chemistry Lab.（B）	Department of Medicine Teaching office	82
1672	19-20	1	747	General Biology Lab	College of Life Sciences	88
1672	19-20	1	838	General Biology	College of Life Sciences	0
1672	19-20	1	1258	Introduction to Psychology	School of Psychological and Cognitive Sciences	0
1672	19-20	1	4119	Outline of Chinese Modern History	Marxism Institute	0
1672	19-20	1	4184	Floorball	Section of Physical Culture	98
1672	19-20	2	147	Advanced Mathematics (B) (2)	College of Life Sciences	0
1672	19-20	2	149	Problem-solving on Higher Mathematics (B)	School of Economics
1672	19-20	2	514	General Physics (1)	College of Chemistry and Molecular Engineering	71
1672	19-20	2	554	Exercises of General Physics	Department of Medicine Teaching office
1672	19-20	2	2822	comparative constitutional Law	Law School	84
1672	19-20	2	4119	Outline of Chinese Modern History	Marxism Institute	92
1672	20-21	1	515	General Physics (2)	College of Chemistry and Molecular Engineering	80
1672	20-21	1	532	Basic Physics Lab	College of Engineering	84
1672	20-21	1	644	Organic Chemistry Lab.(B)	Department of Medicine Teaching office	81
1672	20-21	1	777	Current topics on Biochemistry	College of Life Sciences	84
1672	20-21	1	4656	Introduction to Computation (B)	Department of Medicine Teaching office	79.5
1672	20-21	1	4666	Introduction to Computation (B) and Computer Operation	Department of Medicine Teaching office
1672	20-21	1	4887	Principles of Economics	National School of Development	78
1672	20-21	1	4892	Financial Reporting System	National School of Development	82
1672	20-21	2	167	Linear Algebra (B)	National School of Development
1672	20-21	2	168	Problem-Solving on Linear Algebra (B)	School of Electronics Engineering and Computer Science
1672	20-21	2	701	Quantitative Chemical Analysis	College of Life Sciences
1672	20-21	2	702	Quantitative Chemical Analysis Lab	College of Life Sciences
1672	20-21	2	848	Biochemistry	College of Life Sciences
1672	20-21	2	849	Biochemistry Lab.	College of Life Sciences
1672	20-21	2	855	Cultivation practice for college students	College of Life Sciences
1672	20-21	2	1258	Introduction to Psychology	School of Psychological and Cognitive Sciences
1672	20-21	2	4123	An Introduction to Marxist Basic Theory	Marxism Institute
1672	20-21	2	4206	Squash	Section of Physical Culture
1672	20-21	2	4657	Data Structure and Algorithm (B)	School of Physics
1672	20-21	3	790	Industry practice	College of Life Sciences
1680	18-19	1	1100	Modern and Contemporary Architecture	College of Urban and Environmental Sciences	82
1680	18-19	1	3273	Basic Korean (1)	College of Foreign Languages	87
1680	18-19	1	3277	General Situation of Korean Peninsula	College of Foreign Languages	83
1680	18-19	1	3285	Visual-Audio-oral Korean(1)	College of Foreign Languages	95
1680	18-19	1	3823	English Words in Culture Context	English Language and Literature	84
1680	18-19	1	4117	An Introduction to Ideological & Moral Culture and Laws	Marxism Institute	80
1680	18-19	1	4125	Events and Policies	Marxism Institute	60
1680	18-19	1	4152	Aerobics	Section of Physical Culture	88
1680	18-19	2	1045	Introduction to Seismology	School of Earth and Space Sciences	98
1680	18-19	2	1105	Earth Environment and Human Society	School of Earth and Space Sciences	90
1680	18-19	2	1197	Developmental Psychology	School of Psychological and Cognitive Sciences	88
1680	18-19	2	3274	Basic Korean (2)	College of Foreign Languages	81
1680	18-19	2	3286	Visual-Audio-oral Korean(2)	College of Foreign Languages	90
1680	18-19	2	3857	Introduction to English and American Drama	English Language and Literature	82
1680	18-19	2	4119	Outline of Chinese Modern History	Marxism Institute	87
1680	18-19	2	5508	Military Theory	Student Work Department People's Armed Forces Department	92
1680	18-19	2	5513	Social practice and service learning	Peking University Communist Youth League Committee	60
1680	19-20	1	151	Linear Algebra (C)	School of Mathematical Sciences	86
1680	19-20	1	1194	Social Conflict and Management	School of Psychological and Cognitive Sciences	86
1680	19-20	1	1196	Psychological Statistics (1)	School of Psychological and Cognitive Sciences	84
1680	19-20	1	1224	Seminar in general psychology	School of Psychological and Cognitive Sciences
1680	19-20	1	1246	Psychological Statistics I SPSS	School of Psychological and Cognitive Sciences
1680	19-20	1	1252	General Psychology	School of Psychological and Cognitive Sciences	83
1680	19-20	1	2230	Modern Western Philosophy	Department of Philosophy	79
1680	19-20	1	4267	The Enjoyment of The Western Music	School of Arts	95
1680	19-20	2	147	Advanced Mathematics (B) (2)	College of Life Sciences	71
1680	19-20	2	149	Problem-solving on Higher Mathematics (B)	School of Economics
1680	19-20	2	208	Probability Theory and Statistics (B)	Yuanpei College	60
1680	19-20	2	513	General Physics	Department of Medicine Teaching office	60
1680	19-20	2	554	Exercises of General Physics	Department of Medicine Teaching office
1680	19-20	2	1199	Personality Psychology	School of Psychological and Cognitive Sciences	83
1680	19-20	2	1209	History of Psychology	School of Psychological and Cognitive Sciences	60
1680	19-20	2	1233	Psychological Statistics (2)	School of Psychological and Cognitive Sciences	89
1680	19-20	2	3059	Ethnicity and Society	Department of Sociology	81
1680	19-20	2	4149	Swimming	Section of Physical Culture	60
1680	20-21	1	146	Advanced Mathematics (B) (1)	National School of Development	77
1680	20-21	1	1168	Experiments of Experimental Psychology	School of Psychological and Cognitive Sciences	87
1680	20-21	1	1189	Experimental Psychology	School of Psychological and Cognitive Sciences	89.5
1680	20-21	1	4123	An Introduction to Marxist Basic Theory	Marxism Institute	86
1680	20-21	1	4656	Introduction to Computation (B)	Department of Medicine Teaching office	89
1680	20-21	1	4887	Principles of Economics	National School of Development	87
1680	20-21	1	4892	Financial Reporting System	National School of Development	0
1680	20-21	2	1187	Functional Anatomy of Central Nervous System	School of Psychological and Cognitive Sciences
1680	20-21	2	1210	Educational Psychology:A cognitive-Development Perspective	School of Psychological and Cognitive Sciences
1680	20-21	2	1248	Physiology	School of Psychological and Cognitive Sciences
1680	20-21	2	3855	Business English and Communications	English Language and Literature
1680	20-21	2	4122	A Survey of Mao Tsetung Thoughts and Theory of Socialism with Chinese Characteristics	Marxism Institute
1680	20-21	2	4163	Dancesport	Section of Physical Culture
1680	20-21	2	4618	Data Structures and Algorithm (Lab.)	School of Physics
1680	20-21	2	4657	Data Structure and Algorithm (B)	School of Physics
1680	20-21	2	4892	Financial Reporting System	National School of Development
1680	20-21	2	4904	Macro-Economics	National School of Development
1686	18-19	1	3365	Basic Thai(1)	College of Foreign Languages	77
1686	18-19	1	3369	Thailand :Society and Culture	College of Foreign Languages	94
1686	18-19	1	4117	An Introduction to Ideological & Moral Culture and Laws	Marxism Institute	77
1686	18-19	1	4159	Basketball	Section of Physical Culture	98
1686	18-19	1	4659	Foundations of Computer (1)	School of Electronics Engineering and Computer Science	92
1686	18-19	1	4887	Principles of Economics	National School of Development	76
1686	18-19	2	190	Problem-Solving on Mathematical Analysis (II)	School of Mathematical Sciences
1686	18-19	2	1258	Introduction to Psychology	School of Psychological and Cognitive Sciences	81.5
1686	18-19	2	1656	University-level Chinese	Department of Chinese Language and Literature	84
1686	18-19	2	3363	Thai History	College of Foreign Languages	86.5
1686	18-19	2	3366	Basic Thai(2)	College of Foreign Languages	90
1686	18-19	2	4119	Outline of Chinese Modern History	Marxism Institute	82
1686	18-19	2	4125	Events and Policies	Marxism Institute	60
1686	18-19	2	5508	Military Theory	Student Work Department People's Armed Forces Department	74
1686	18-19	2	5513	Social practice and service learning	Peking University Communist Youth League Committee	60
1686	18-19	3	623	Physics for General Public	School of Physics	89
1686	18-19	3	4403	Python Programming: From Novice to Expert	Yuanpei College	90
1686	18-19	3	5516	Public Service	Peking University Communist Youth League Committee	60
1686	19-20	1	146	Advanced Mathematics (B) (1)	National School of Development	95.5
1686	19-20	1	148	Problem-solving on Higher Mathematics (B)	School of Economics
1686	19-20	1	654	General Chemistry Practice	College of Engineering
1686	19-20	1	681	General Chemistry (B)	Department of Medicine Teaching office	85
1686	19-20	1	684	General Chemistry Lab.（B）	Department of Medicine Teaching office	89
1686	19-20	1	747	General Biology Lab	College of Life Sciences	87
1686	19-20	1	768	Concepts and Methodology in Biology	College of Life Sciences	90
1686	19-20	1	838	General Biology	College of Life Sciences	81
1686	19-20	1	1350	World Film History	School of Journalism and Communication	81
1686	19-20	1	4158	Football	Section of Physical Culture	90
1686	19-20	2	147	Advanced Mathematics (B) (2)	College of Life Sciences	72
1686	19-20	2	149	Problem-solving on Higher Mathematics (B)	School of Economics
1686	19-20	2	514	General Physics (1)	College of Chemistry and Molecular Engineering	60
1686	19-20	2	554	Exercises of General Physics	Department of Medicine Teaching office
1686	19-20	2	701	Quantitative Chemical Analysis	College of Life Sciences	60
1686	19-20	2	702	Quantitative Chemical Analysis Lab	College of Life Sciences	85
1686	19-20	2	748	Physiology	College of Life Sciences	60
1686	19-20	2	4123	An Introduction to Marxist Basic Theory	Marxism Institute	87
1686	19-20	2	4153	Table Tennis	Section of Physical Culture	60
1686	19-20	2	4656	Introduction to Computation (B)	Department of Medicine Teaching office	98
1686	19-20	2	4666	Introduction to Computation (B) and Computer Operation	Department of Medicine Teaching office
1686	20-21	1	515	General Physics (2)	College of Chemistry and Molecular Engineering	81
1686	20-21	1	532	Basic Physics Lab	College of Engineering	86
1686	20-21	1	554	Exercises of General Physics	Department of Medicine Teaching office
1686	20-21	1	644	Organic Chemistry Lab.(B)	Department of Medicine Teaching office	90
1686	20-21	1	777	Current topics on Biochemistry	College of Life Sciences	92
1686	20-21	1	848	Biochemistry	College of Life Sciences	74
1686	20-21	1	849	Biochemistry Lab.	College of Life Sciences	84
1686	20-21	1	992	Natural Resources and Social Development	School of Earth and Space Sciences	87
1686	20-21	1	3883	U.S. Government	English Language and Literature	92
1686	20-21	2	167	Linear Algebra (B)	National School of Development
1686	20-21	2	168	Problem-Solving on Linear Algebra (B)	School of Electronics Engineering and Computer Science
1686	20-21	2	642	Physical Chemistry (B)	College of Life Sciences
1686	20-21	2	745	Genetics	College of Life Sciences
1686	20-21	2	746	Genetics Lab	College of Life Sciences
1686	20-21	2	773	Current topics on Genetics	College of Life Sciences
1686	20-21	2	828	Neurobiology	College of Life Sciences
1686	20-21	2	4151	Taiji	Section of Physical Culture	88
1686	20-21	2	4618	Data Structures and Algorithm (Lab.)	School of Physics
1686	20-21	2	4657	Data Structure and Algorithm (B)	School of Physics
1686	20-21	3	758	Coastal biology field practice	College of Life Sciences
1694	18-19	1	146	Advanced Mathematics (B) (1)	National School of Development	61
1694	18-19	1	148	Problem-solving on Higher Mathematics (B)	School of Economics
1694	18-19	1	654	General Chemistry Practice	College of Engineering
1694	18-19	1	681	General Chemistry (B)	Department of Medicine Teaching office	53
1694	18-19	1	684	General Chemistry Lab.（B）	Department of Medicine Teaching office	82
1694	18-19	1	748	Physiology	College of Life Sciences	64
1694	18-19	1	768	Concepts and Methodology in Biology	College of Life Sciences	80
1694	18-19	1	844	Physiology Lab.	College of Life Sciences	75
1694	18-19	1	1258	Introduction to Psychology	School of Psychological and Cognitive Sciences	69.5
1694	18-19	1	1747	Chinese Folklore and Social Life	Department of Chinese Language and Literature	64
1694	18-19	1	4152	Aerobics	Section of Physical Culture	78
1694	18-19	2	514	General Physics (1)	College of Chemistry and Molecular Engineering	31
1694	18-19	2	554	Exercises of General Physics	Department of Medicine Teaching office
1694	18-19	2	762	Plant Biology	College of Life Sciences	60
1694	18-19	2	764	Plant Biology Lab.	College of Life Sciences	84
1694	18-19	2	1245	Social Psychology (B)	School of Psychological and Cognitive Sciences	72
1694	18-19	2	1347	Rhetoric in Chinese	School of Journalism and Communication	84
1694	18-19	2	1737	Modern Chinese Literature (2)	Department of Chinese Language and Literature	55
1694	18-19	2	3821	English Lexicology	English Language and Literature	80
1694	19-20	1	379	System thinking about complexity	College of Engineering	82
1694	19-20	1	515	General Physics (2)	College of Chemistry and Molecular Engineering	0
1694	19-20	1	532	Basic Physics Lab	College of Engineering	78
1694	19-20	1	643	Organic Chemistry (B)	College of Life Sciences	64
1694	19-20	1	644	Organic Chemistry Lab.(B)	Department of Medicine Teaching office	66
1694	19-20	1	681	General Chemistry (B)	Department of Medicine Teaching office	60
1694	19-20	1	1986	Ancient History of China B (Part 1)	Department of History	75
1694	19-20	2	147	Advanced Mathematics (B) (2)	College of Life Sciences	42
1694	19-20	2	167	Linear Algebra (B)	National School of Development	47
1694	19-20	2	514	General Physics (1)	College of Chemistry and Molecular Engineering	71
1694	19-20	2	1741	Selected Readings from Contemporary Chinese Literature (2)	Department of Chinese Language and Literature	85
1694	19-20	2	3051	Introduction to Anthropology	Department of Sociology	60
1694	19-20	2	3861	Greek and Roman Mythology	English Language and Literature	80
1694	19-20	2	4353	History of Western Fine Arts	School of Arts	90
1694	20-21	1	515	General Physics (2)	College of Chemistry and Molecular Engineering	36
1694	20-21	1	554	Exercises of General Physics	Department of Medicine Teaching office
1694	20-21	1	740	Cell Biology	College of Life Sciences	34
1694	20-21	1	742	Cell Biology Lab.	College of Life Sciences	80
1694	20-21	1	777	Current topics on Biochemistry	College of Life Sciences	80
1694	20-21	1	848	Biochemistry	College of Life Sciences	61
1694	20-21	1	849	Biochemistry Lab.	College of Life Sciences	77
1694	20-21	1	3866	Chinese History and Culture in English Context	English Language and Literature	74
1694	20-21	1	4283	Chinese Film History	School of Arts	82
1694	20-21	2	147	Advanced Mathematics (B) (2)	College of Life Sciences
1694	20-21	2	167	Linear Algebra (B)	National School of Development
1694	20-21	2	642	Physical Chemistry (B)	College of Life Sciences
1694	20-21	2	746	Genetics Lab	College of Life Sciences
1694	20-21	2	827	Molecular Biology	College of Life Sciences
1694	20-21	2	829	Basic Pharmacology	College of Life Sciences
1694	20-21	2	1561	Ancient Chinese (II)	Department of Chinese Language and Literature
1694	20-21	2	4183	Yoga	Section of Physical Culture
2255	19-20	1	146	Advanced Mathematics (B) (1)	National School of Development	79
2255	19-20	1	148	Problem-solving on Higher Mathematics (B)	School of Economics
2255	19-20	1	638	Chemistry Today	College of Chemistry and Molecular Engineering	96
2255	19-20	1	652	General Chemistry	College of Chemistry and Molecular Engineering	85.5
2255	19-20	1	653	General Chemistry Laboratory	College of Chemistry and Molecular Engineering	86
2255	19-20	1	654	General Chemistry Practice	College of Engineering
2255	19-20	1	3861	Greek and Roman Mythology	English Language and Literature	85
2255	19-20	1	4119	Outline of Chinese Modern History	Marxism Institute	84
2255	19-20	1	4155	Badminton	Section of Physical Culture	88
2255	19-20	1	4656	Introduction to Computation (B)	Department of Medicine Teaching office	82
2255	19-20	1	4666	Introduction to Computation (B) and Computer Operation	Department of Medicine Teaching office
2255	19-20	1	5508	Military Theory	Student Work Department People's Armed Forces Department	88
2255	19-20	1	5514	Social practice and service learning, Part I	Peking University Communist Youth League Committee	60
2255	19-20	2	147	Advanced Mathematics (B) (2)	College of Life Sciences	89
2255	19-20	2	149	Problem-solving on Higher Mathematics (B)	School of Economics
2255	19-20	2	514	General Physics (1)	College of Chemistry and Molecular Engineering	60
2255	19-20	2	554	Exercises of General Physics	Department of Medicine Teaching office
2255	19-20	2	634	Safety in Chemical Laboratories	College of Chemistry and Molecular Engineering	85
2255	19-20	2	657	Organic Chemistry (I)	College of Chemistry and Molecular Engineering	89.5
2255	19-20	2	690	Organic Chemistry Laboratory	College of Chemistry and Molecular Engineering	85
2255	19-20	2	701	Quantitative Chemical Analysis	College of Life Sciences	86
2255	19-20	2	4117	An Introduction to Ideological & Moral Culture and Laws	Marxism Institute	89
2255	19-20	2	4125	Events and Policies	Marxism Institute
2255	19-20	2	4151	Taiji	Section of Physical Culture	60
2255	19-20	2	5515	Social practice and service learning, Part II	Peking University Communist Youth League Committee	60
2255	20-21	1	515	General Physics (2)	College of Chemistry and Molecular Engineering	83.5
2255	20-21	1	532	Basic Physics Lab	College of Engineering	88
2255	20-21	1	541	Fundamental Astronomy	School of Physics	94
2255	20-21	1	554	Exercises of General Physics	Department of Medicine Teaching office
2255	20-21	1	646	Physical Organic Chemistry	College of Chemistry and Molecular Engineering	94
2255	20-21	1	658	Organic Chemistry (II)	College of Chemistry and Molecular Engineering	90
2255	20-21	1	665	Fundamentals of Life Chemistry	College of Chemistry and Molecular Engineering	88
2255	20-21	1	667	Comprehensive Organic Chemistry	College of Chemistry and Molecular Engineering	93
2255	20-21	1	1045	Introduction to Seismology	School of Earth and Space Sciences	95
2255	20-21	1	3854	Advanced English Reading	English Language and Literature	80
2255	20-21	2	510	Introduction to Atmospheric Science	School of Physics
2255	20-21	2	633	Structural Chemistry	College of Chemistry and Molecular Engineering
2255	20-21	2	670	Stereochemistry	College of Chemistry and Molecular Engineering
2255	20-21	2	695	Chemistry Information Retrieval	College of Chemistry and Molecular Engineering	95
2255	20-21	2	700	Seminar on Structural Chemistry	College of Chemistry and Molecular Engineering
2255	20-21	2	703	Physical Chemistry（I）	College of Chemistry and Molecular Engineering
2255	20-21	2	4202	Orienteering and Hiking	Section of Physical Culture
2255	20-21	2	4267	The Enjoyment of The Western Music	School of Arts
2255	20-21	2	5203	Introduction to Atmospheric Environment	College of Urban and Environmental Sciences
2259	19-20	1	146	Advanced Mathematics (B) (1)	National School of Development	67
2259	19-20	1	148	Problem-solving on Higher Mathematics (B)	School of Economics
2259	19-20	1	638	Chemistry Today	College of Chemistry and Molecular Engineering	88
2259	19-20	1	652	General Chemistry	College of Chemistry and Molecular Engineering	90
2259	19-20	1	653	General Chemistry Laboratory	College of Chemistry and Molecular Engineering	89
2259	19-20	1	654	General Chemistry Practice	College of Engineering
2259	19-20	1	3884	Classical British and American Poetry and Translation	English Language and Literature	86
2259	19-20	1	4117	An Introduction to Ideological & Moral Culture and Laws	Marxism Institute	75
2259	19-20	1	4656	Introduction to Computation (B)	Department of Medicine Teaching office	96
2259	19-20	1	4666	Introduction to Computation (B) and Computer Operation	Department of Medicine Teaching office
2259	19-20	1	5508	Military Theory	Student Work Department People's Armed Forces Department	96
2259	19-20	1	5514	Social practice and service learning, Part I	Peking University Communist Youth League Committee	60
2259	19-20	2	147	Advanced Mathematics (B) (2)	College of Life Sciences	63
2259	19-20	2	149	Problem-solving on Higher Mathematics (B)	School of Economics
2259	19-20	2	514	General Physics (1)	College of Chemistry and Molecular Engineering	60
2259	19-20	2	554	Exercises of General Physics	Department of Medicine Teaching office
2259	19-20	2	634	Safety in Chemical Laboratories	College of Chemistry and Molecular Engineering	87
2259	19-20	2	657	Organic Chemistry (I)	College of Chemistry and Molecular Engineering	60
2259	19-20	2	659	Organic Chemistry Pratice	College of Chemistry and Molecular Engineering
2259	19-20	2	690	Organic Chemistry Laboratory	College of Chemistry and Molecular Engineering	93
2259	19-20	2	701	Quantitative Chemical Analysis	College of Life Sciences	91
2259	19-20	2	837	General Biology (B)	Department of Medicine Teaching office	82
2259	19-20	2	4119	Outline of Chinese Modern History	Marxism Institute	89
2259	19-20	2	5515	Social practice and service learning, Part II	Peking University Communist Youth League Committee	60
2259	20-21	1	515	General Physics (2)	College of Chemistry and Molecular Engineering	74
2259	20-21	1	532	Basic Physics Lab	College of Engineering	84
2259	20-21	1	554	Exercises of General Physics	Department of Medicine Teaching office
2259	20-21	1	658	Organic Chemistry (II)	College of Chemistry and Molecular Engineering	92
2259	20-21	1	660	Instrumental Analysis	College of Chemistry and Molecular Engineering	93
2259	20-21	1	661	Instrumental Analysis Lab.	College of Chemistry and Molecular Engineering	91
2259	20-21	1	667	Comprehensive Organic Chemistry	College of Chemistry and Molecular Engineering	99
2259	20-21	1	671	Comprehensive Analytical Chemistry	College of Chemistry and Molecular Engineering	95
2259	20-21	1	692	Comprehensive Organic Chemistry Lab.	College of Chemistry and Molecular Engineering	92
2259	20-21	1	4125	Events and Policies	Marxism Institute
2259	20-21	1	5510	Introduction to Sun--Tzu`s Art of War	Student Work Department People's Armed Forces Department	80
2259	20-21	2	541	Fundamental Astronomy	School of Physics
2259	20-21	2	633	Structural Chemistry	College of Chemistry and Molecular Engineering
2259	20-21	2	645	Inorganic Chemistry Lab.	College of Chemistry and Molecular Engineering
2259	20-21	2	695	Chemistry Information Retrieval	College of Chemistry and Molecular Engineering	91
2259	20-21	2	700	Seminar on Structural Chemistry	College of Chemistry and Molecular Engineering
2259	20-21	2	703	Physical Chemistry（I）	College of Chemistry and Molecular Engineering
2259	20-21	2	740	Cell Biology	College of Life Sciences
2259	20-21	2	768	Concepts and Methodology in Biology	College of Life Sciences
2259	20-21	2	4177	Fencing	Section of Physical Culture	95
2382	19-20	1	146	Advanced Mathematics (B) (1)	National School of Development	93
2382	19-20	1	148	Problem-solving on Higher Mathematics (B)	School of Economics
2382	19-20	1	654	General Chemistry Practice	College of Engineering
2382	19-20	1	681	General Chemistry (B)	Department of Medicine Teaching office	82
2382	19-20	1	684	General Chemistry Lab.（B）	Department of Medicine Teaching office	78
2382	19-20	1	747	General Biology Lab	College of Life Sciences	81
2382	19-20	1	768	Concepts and Methodology in Biology	College of Life Sciences	80
2382	19-20	1	838	General Biology	College of Life Sciences	87.5
2382	19-20	1	3884	Classical British and American Poetry and Translation	English Language and Literature	84
2382	19-20	1	4119	Outline of Chinese Modern History	Marxism Institute	83
2382	19-20	1	4125	Events and Policies	Marxism Institute
2382	19-20	1	5508	Military Theory	Student Work Department People's Armed Forces Department	95
2382	19-20	1	5514	Social practice and service learning, Part I	Peking University Communist Youth League Committee	60
2382	19-20	2	147	Advanced Mathematics (B) (2)	College of Life Sciences	49
2382	19-20	2	149	Problem-solving on Higher Mathematics (B)	School of Economics
2382	19-20	2	514	General Physics (1)	College of Chemistry and Molecular Engineering	86
2382	19-20	2	554	Exercises of General Physics	Department of Medicine Teaching office
2382	19-20	2	701	Quantitative Chemical Analysis	College of Life Sciences	60
2382	19-20	2	702	Quantitative Chemical Analysis Lab	College of Life Sciences	74
2382	19-20	2	748	Physiology	College of Life Sciences	60
2382	19-20	2	844	Physiology Lab.	College of Life Sciences	82
2382	19-20	2	2845	Introduction to Law	Law School	84
2382	19-20	2	4117	An Introduction to Ideological & Moral Culture and Laws	Marxism Institute	72
2382	19-20	2	4338	Trends of Chinese Popular Music	School of Arts	90
2382	19-20	2	5515	Social practice and service learning, Part II	Peking University Communist Youth League Committee	60
2382	19-20	3	4485	Entrance Education Course for Freshstudents	Yuanpei College	60
2382	20-21	1	515	General Physics (2)	College of Chemistry and Molecular Engineering	79
2382	20-21	1	554	Exercises of General Physics	Department of Medicine Teaching office
2382	20-21	1	643	Organic Chemistry (B)	College of Life Sciences	70
2382	20-21	1	644	Organic Chemistry Lab.(B)	Department of Medicine Teaching office	79
2382	20-21	1	744	the leading edges of genetics, development and cell biology	College of Life Sciences
2382	20-21	1	787	BioMakers	College of Life Sciences	90
2382	20-21	1	848	Biochemistry	College of Life Sciences	82
2382	20-21	1	849	Biochemistry Lab.	College of Life Sciences	84
2382	20-21	1	4153	Table Tennis	Section of Physical Culture	84
2382	20-21	1	4656	Introduction to Computation (B)	Department of Medicine Teaching office	92
2382	20-21	1	4666	Introduction to Computation (B) and Computer Operation	Department of Medicine Teaching office
2382	20-21	2	147	Advanced Mathematics (B) (2)	College of Life Sciences
2382	20-21	2	149	Problem-solving on Higher Mathematics (B)	School of Economics
2382	20-21	2	532	Basic Physics Lab	College of Engineering
2382	20-21	2	642	Physical Chemistry (B)	College of Life Sciences
2382	20-21	2	745	Genetics	College of Life Sciences
2382	20-21	2	746	Genetics Lab	College of Life Sciences
2382	20-21	2	827	Molecular Biology	College of Life Sciences
2382	20-21	2	1045	Introduction to Seismology	School of Earth and Space Sciences
2382	20-21	2	4122	A Survey of Mao Tsetung Thoughts and Theory of Socialism with Chinese Characteristics	Marxism Institute
2382	20-21	2	4184	Floorball	Section of Physical Culture
2382	20-21	3	758	Coastal biology field practice	College of Life Sciences
2382	20-21	3	794	Biology of aging	College of Life Sciences
2383	19-20	1	146	Advanced Mathematics (B) (1)	National School of Development	95.5
2383	19-20	1	148	Problem-solving on Higher Mathematics (B)	School of Economics
2383	19-20	1	654	General Chemistry Practice	College of Engineering
2383	19-20	1	681	General Chemistry (B)	Department of Medicine Teaching office	78
2383	19-20	1	684	General Chemistry Lab.（B）	Department of Medicine Teaching office	89
2383	19-20	1	747	General Biology Lab	College of Life Sciences	89
2383	19-20	1	768	Concepts and Methodology in Biology	College of Life Sciences	88
2383	19-20	1	838	General Biology	College of Life Sciences	85
2383	19-20	1	4119	Outline of Chinese Modern History	Marxism Institute	81
2383	19-20	1	4125	Events and Policies	Marxism Institute	60
2383	19-20	1	4315	Apprecition and analysis on Chinese Aforeign famous songs and musicalcompositions	School of Arts	95
2383	19-20	1	5508	Military Theory	Student Work Department People's Armed Forces Department	93
2383	19-20	1	5514	Social practice and service learning, Part I	Peking University Communist Youth League Committee	60
2383	19-20	2	147	Advanced Mathematics (B) (2)	College of Life Sciences	60
2383	19-20	2	149	Problem-solving on Higher Mathematics (B)	School of Economics
2383	19-20	2	514	General Physics (1)	College of Chemistry and Molecular Engineering	79
2383	19-20	2	554	Exercises of General Physics	Department of Medicine Teaching office
2383	19-20	2	701	Quantitative Chemical Analysis	College of Life Sciences	60
2383	19-20	2	702	Quantitative Chemical Analysis Lab	College of Life Sciences	90
2383	19-20	2	749	Physiology Lab.	College of Life Sciences	91
2383	19-20	2	762	Plant Biology	College of Life Sciences	88
2383	19-20	2	845	Physiology	College of Life Sciences	60
2383	19-20	2	3839	English Listening and Speaking Skills	English Language and Literature	89
2383	19-20	2	4117	An Introduction to Ideological & Moral Culture and Laws	Marxism Institute	87
2383	19-20	2	4152	Aerobics	Section of Physical Culture	60
2383	19-20	2	5515	Social practice and service learning, Part II	Peking University Communist Youth League Committee	60
2383	19-20	3	794	Biology of aging	College of Life Sciences	89
2383	19-20	3	1045	Introduction to Seismology	School of Earth and Space Sciences	94
2383	20-21	1	515	General Physics (2)	College of Chemistry and Molecular Engineering	81
2383	20-21	1	554	Exercises of General Physics	Department of Medicine Teaching office
2383	20-21	1	643	Organic Chemistry (B)	College of Life Sciences	81
2383	20-21	1	644	Organic Chemistry Lab.(B)	Department of Medicine Teaching office	83
2383	20-21	1	777	Current topics on Biochemistry	College of Life Sciences	93
2383	20-21	1	848	Biochemistry	College of Life Sciences	83
2383	20-21	1	849	Biochemistry Lab.	College of Life Sciences	87
2383	20-21	1	4206	Squash	Section of Physical Culture	91
2383	20-21	1	4286	Classical Kunqu Opera Appreciation	School of Arts	88
2383	20-21	1	4656	Introduction to Computation (B)	Department of Medicine Teaching office	84
2383	20-21	1	4666	Introduction to Computation (B) and Computer Operation	Department of Medicine Teaching office
2383	20-21	2	745	Genetics	College of Life Sciences
2383	20-21	2	746	Genetics Lab	College of Life Sciences
2383	20-21	2	755	History of Modern Molecular Biology	College of Life Sciences
2383	20-21	2	767	Biochemical Pharmaceutics	College of Life Sciences
2383	20-21	2	853	Career and Life	College of Life Sciences
2383	20-21	2	3051	Introduction to Anthropology	Department of Sociology
2383	20-21	2	3858	Practical English Writing	English Language and Literature
2383	20-21	2	4123	An Introduction to Marxist Basic Theory	Marxism Institute
2383	20-21	2	4618	Data Structures and Algorithm (Lab.)	School of Physics
2383	20-21	2	4657	Data Structure and Algorithm (B)	School of Physics
2383	20-21	3	788	Bio-Statistics	College of Life Sciences
2384	19-20	1	146	Advanced Mathematics (B) (1)	National School of Development	93
2384	19-20	1	148	Problem-solving on Higher Mathematics (B)	School of Economics
2384	19-20	1	654	General Chemistry Practice	College of Engineering
2384	19-20	1	681	General Chemistry (B)	Department of Medicine Teaching office	87
2384	19-20	1	684	General Chemistry Lab.（B）	Department of Medicine Teaching office	81.5
2384	19-20	1	747	General Biology Lab	College of Life Sciences	86
2384	19-20	1	768	Concepts and Methodology in Biology	College of Life Sciences	90
2384	19-20	1	838	General Biology	College of Life Sciences	93
2384	19-20	1	3823	English Words in Culture Context	English Language and Literature	84.5
2384	19-20	1	4119	Outline of Chinese Modern History	Marxism Institute	83
2384	19-20	1	4125	Events and Policies	Marxism Institute	60
2384	19-20	1	5508	Military Theory	Student Work Department People's Armed Forces Department	93
2384	19-20	1	5514	Social practice and service learning, Part I	Peking University Communist Youth League Committee	60
2384	19-20	2	147	Advanced Mathematics (B) (2)	College of Life Sciences	69
2384	19-20	2	149	Problem-solving on Higher Mathematics (B)	School of Economics
2384	19-20	2	514	General Physics (1)	College of Chemistry and Molecular Engineering	73.5
2384	19-20	2	554	Exercises of General Physics	Department of Medicine Teaching office
2384	19-20	2	702	Quantitative Chemical Analysis Lab	College of Life Sciences	88
2384	19-20	2	748	Physiology	College of Life Sciences	60
2384	19-20	2	844	Physiology Lab.	College of Life Sciences	84
2384	19-20	2	1258	Introduction to Psychology	School of Psychological and Cognitive Sciences	87.5
2384	19-20	2	4117	An Introduction to Ideological & Moral Culture and Laws	Marxism Institute	80
2384	19-20	2	4151	Taiji	Section of Physical Culture	60
2384	19-20	2	4485	Entrance Education Course for Freshstudents	Yuanpei College	60
2384	19-20	2	5515	Social practice and service learning, Part II	Peking University Communist Youth League Committee	60
2384	19-20	3	803	The logic of life	College of Life Sciences	96
2384	20-21	1	515	General Physics (2)	College of Chemistry and Molecular Engineering	81
2384	20-21	1	554	Exercises of General Physics	Department of Medicine Teaching office
2384	20-21	1	643	Organic Chemistry (B)	College of Life Sciences	87
2384	20-21	1	644	Organic Chemistry Lab.(B)	Department of Medicine Teaching office	84
2384	20-21	1	777	Current topics on Biochemistry	College of Life Sciences	95
2384	20-21	1	848	Biochemistry	College of Life Sciences	91
2384	20-21	1	849	Biochemistry Lab.	College of Life Sciences	88
2384	20-21	1	3876	Speak English Engagingly through TED Talks	English Language and Literature	81
2384	20-21	1	4123	An Introduction to Marxist Basic Theory	Marxism Institute	85
2384	20-21	1	4656	Introduction to Computation (B)	Department of Medicine Teaching office	88
2384	20-21	1	4666	Introduction to Computation (B) and Computer Operation	Department of Medicine Teaching office
2384	20-21	2	167	Linear Algebra (B)	National School of Development
2384	20-21	2	168	Problem-Solving on Linear Algebra (B)	School of Electronics Engineering and Computer Science
2384	20-21	2	532	Basic Physics Lab	College of Engineering
2384	20-21	2	642	Physical Chemistry (B)	College of Life Sciences
2384	20-21	2	701	Quantitative Chemical Analysis	College of Life Sciences
2384	20-21	2	740	Cell Biology	College of Life Sciences
2384	20-21	2	742	Cell Biology Lab.	College of Life Sciences
2384	20-21	2	4122	A Survey of Mao Tsetung Thoughts and Theory of Socialism with Chinese Characteristics	Marxism Institute
2384	20-21	2	4159	Basketball	Section of Physical Culture	84
2384	20-21	2	4618	Data Structures and Algorithm (Lab.)	School of Physics
2384	20-21	2	4657	Data Structure and Algorithm (B)	School of Physics
2384	20-21	3	788	Bio-Statistics	College of Life Sciences
2385	19-20	1	146	Advanced Mathematics (B) (1)	National School of Development	99
2385	19-20	1	148	Problem-solving on Higher Mathematics (B)	School of Economics
2385	19-20	1	654	General Chemistry Practice	College of Engineering
2385	19-20	1	681	General Chemistry (B)	Department of Medicine Teaching office	86
2385	19-20	1	684	General Chemistry Lab.（B）	Department of Medicine Teaching office	81
2385	19-20	1	747	General Biology Lab	College of Life Sciences	84
2385	19-20	1	768	Concepts and Methodology in Biology	College of Life Sciences	94
2385	19-20	1	838	General Biology	College of Life Sciences	87
2385	19-20	1	3888	English Reading B	English Language and Literature	81
2385	19-20	1	4119	Outline of Chinese Modern History	Marxism Institute	81
2385	19-20	1	4125	Events and Policies	Marxism Institute	60
2385	19-20	1	5508	Military Theory	Student Work Department People's Armed Forces Department	92
2385	19-20	1	5514	Social practice and service learning, Part I	Peking University Communist Youth League Committee	60
2385	19-20	2	147	Advanced Mathematics (B) (2)	College of Life Sciences	74
2385	19-20	2	149	Problem-solving on Higher Mathematics (B)	School of Economics
2385	19-20	2	514	General Physics (1)	College of Chemistry and Molecular Engineering	88
2385	19-20	2	554	Exercises of General Physics	Department of Medicine Teaching office
2385	19-20	2	701	Quantitative Chemical Analysis	College of Life Sciences	60
2385	19-20	2	702	Quantitative Chemical Analysis Lab	College of Life Sciences	76
2385	19-20	2	748	Physiology	College of Life Sciences	60
2385	19-20	2	844	Physiology Lab.	College of Life Sciences	87
2385	19-20	2	4117	An Introduction to Ideological & Moral Culture and Laws	Marxism Institute	80
2385	19-20	2	4157	Tennis	Section of Physical Culture	60
2385	19-20	2	5515	Social practice and service learning, Part II	Peking University Communist Youth League Committee	60
2385	19-20	3	623	Physics for General Public	School of Physics	88
2385	19-20	3	4485	Entrance Education Course for Freshstudents	Yuanpei College	60
2385	20-21	1	515	General Physics (2)	College of Chemistry and Molecular Engineering	87
2385	20-21	1	532	Basic Physics Lab	College of Engineering	87
2385	20-21	1	554	Exercises of General Physics	Department of Medicine Teaching office
2385	20-21	1	643	Organic Chemistry (B)	College of Life Sciences	87
2385	20-21	1	644	Organic Chemistry Lab.(B)	Department of Medicine Teaching office	78
2385	20-21	1	777	Current topics on Biochemistry	College of Life Sciences	84
2385	20-21	1	848	Biochemistry	College of Life Sciences	87
2385	20-21	1	849	Biochemistry Lab.	College of Life Sciences	82
2385	20-21	1	4175	ShaoLin Cudgel Play	Section of Physical Culture	96
2385	20-21	1	4286	Classical Kunqu Opera Appreciation	School of Arts	88
2385	20-21	1	4656	Introduction to Computation (B)	Department of Medicine Teaching office	94
2385	20-21	1	4666	Introduction to Computation (B) and Computer Operation	Department of Medicine Teaching office
2385	20-21	2	167	Linear Algebra (B)	National School of Development
2385	20-21	2	556	Renewable energy and low-carbon society	School of Physics
2385	20-21	2	745	Genetics	College of Life Sciences
2385	20-21	2	746	Genetics Lab	College of Life Sciences
2385	20-21	2	1258	Introduction to Psychology	School of Psychological and Cognitive Sciences
2385	20-21	2	3326	Public Basic Japanese (II)	College of Foreign Languages
2385	20-21	2	3854	Advanced English Reading	English Language and Literature
2385	20-21	2	4122	A Survey of Mao Tsetung Thoughts and Theory of Socialism with Chinese Characteristics	Marxism Institute
2385	20-21	2	4618	Data Structures and Algorithm (Lab.)	School of Physics
2385	20-21	2	4657	Data Structure and Algorithm (B)	School of Physics
2385	20-21	3	788	Bio-Statistics	College of Life Sciences
2386	19-20	1	146	Advanced Mathematics (B) (1)	National School of Development	90
2386	19-20	1	148	Problem-solving on Higher Mathematics (B)	School of Economics
2386	19-20	1	654	General Chemistry Practice	College of Engineering
2386	19-20	1	681	General Chemistry (B)	Department of Medicine Teaching office	87
2386	19-20	1	684	General Chemistry Lab.（B）	Department of Medicine Teaching office	86
2386	19-20	1	747	General Biology Lab	College of Life Sciences	90
2386	19-20	1	768	Concepts and Methodology in Biology	College of Life Sciences	97
2386	19-20	1	838	General Biology	College of Life Sciences	92
2386	19-20	1	3823	English Words in Culture Context	English Language and Literature	84.5
2386	19-20	1	4119	Outline of Chinese Modern History	Marxism Institute	91
2386	19-20	1	4125	Events and Policies	Marxism Institute	60
2386	19-20	1	5508	Military Theory	Student Work Department People's Armed Forces Department	90
2386	19-20	1	5514	Social practice and service learning, Part I	Peking University Communist Youth League Committee	60
2386	19-20	2	147	Advanced Mathematics (B) (2)	College of Life Sciences	72
2386	19-20	2	149	Problem-solving on Higher Mathematics (B)	School of Economics
2386	19-20	2	514	General Physics (1)	College of Chemistry and Molecular Engineering	60
2386	19-20	2	554	Exercises of General Physics	Department of Medicine Teaching office
2386	19-20	2	702	Quantitative Chemical Analysis Lab	College of Life Sciences	81
2386	19-20	2	748	Physiology	College of Life Sciences	60
2386	19-20	2	844	Physiology Lab.	College of Life Sciences	81
2386	19-20	2	1851	Introduction to the History of Western Civilization	Department of History	90
2386	19-20	2	3851	Introduction to American Culture	English Language and Literature	92
2386	19-20	2	4117	An Introduction to Ideological & Moral Culture and Laws	Marxism Institute	87
2386	19-20	2	5515	Social practice and service learning, Part II	Peking University Communist Youth League Committee	60
2386	19-20	3	788	Bio-Statistics	College of Life Sciences	90.5
2386	19-20	3	4485	Entrance Education Course for Freshstudents	Yuanpei College	60
2386	20-21	1	532	Basic Physics Lab	College of Engineering	87
2386	20-21	1	554	Exercises of General Physics	Department of Medicine Teaching office
2386	20-21	1	643	Organic Chemistry (B)	College of Life Sciences	73
2386	20-21	1	644	Organic Chemistry Lab.(B)	Department of Medicine Teaching office	84
2386	20-21	1	777	Current topics on Biochemistry	College of Life Sciences	96
2386	20-21	1	848	Biochemistry	College of Life Sciences	94
2386	20-21	1	4122	A Survey of Mao Tsetung Thoughts and Theory of Socialism with Chinese Characteristics	Marxism Institute	91
2386	20-21	1	4158	Football	Section of Physical Culture	87
2386	20-21	1	4656	Introduction to Computation (B)	Department of Medicine Teaching office	88
2386	20-21	1	4666	Introduction to Computation (B) and Computer Operation	Department of Medicine Teaching office
2386	20-21	2	167	Linear Algebra (B)	National School of Development
2386	20-21	2	168	Problem-Solving on Linear Algebra (B)	School of Electronics Engineering and Computer Science
2386	20-21	2	642	Physical Chemistry (B)	College of Life Sciences
2386	20-21	2	742	Cell Biology Lab.	College of Life Sciences
2386	20-21	2	745	Genetics	College of Life Sciences
2386	20-21	2	746	Genetics Lab	College of Life Sciences
2386	20-21	2	789	Molecular Biology Experiments	College of Life Sciences
2386	20-21	2	827	Molecular Biology	College of Life Sciences
2386	20-21	2	849	Biochemistry Lab.	College of Life Sciences
2386	20-21	2	3844	Beijing and Shanghai: Twin Cities in Chinese History	English Language and Literature
2386	20-21	2	4299	Basics of Appreciation of Film and TV Art	School of Arts
2386	20-21	2	4618	Data Structures and Algorithm (Lab.)	School of Physics
2386	20-21	2	4657	Data Structure and Algorithm (B)	School of Physics
2387	19-20	1	146	Advanced Mathematics (B) (1)	National School of Development	100
2387	19-20	1	148	Problem-solving on Higher Mathematics (B)	School of Economics
2387	19-20	1	654	General Chemistry Practice	College of Engineering
2387	19-20	1	681	General Chemistry (B)	Department of Medicine Teaching office	76
2387	19-20	1	684	General Chemistry Lab.（B）	Department of Medicine Teaching office	88
2387	19-20	1	747	General Biology Lab	College of Life Sciences	87
2387	19-20	1	768	Concepts and Methodology in Biology	College of Life Sciences	90
2387	19-20	1	838	General Biology	College of Life Sciences	86.5
2387	19-20	1	3823	English Words in Culture Context	English Language and Literature	84.5
2387	19-20	1	4119	Outline of Chinese Modern History	Marxism Institute	81
2387	19-20	1	4125	Events and Policies	Marxism Institute
2387	19-20	1	5508	Military Theory	Student Work Department People's Armed Forces Department	88
2387	19-20	1	5514	Social practice and service learning, Part I	Peking University Communist Youth League Committee	60
2387	19-20	2	147	Advanced Mathematics (B) (2)	College of Life Sciences	66
2387	19-20	2	149	Problem-solving on Higher Mathematics (B)	School of Economics
2387	19-20	2	514	General Physics (1)	College of Chemistry and Molecular Engineering	86
2387	19-20	2	554	Exercises of General Physics	Department of Medicine Teaching office
2387	19-20	2	701	Quantitative Chemical Analysis	College of Life Sciences	60
2387	19-20	2	702	Quantitative Chemical Analysis Lab	College of Life Sciences	81
2387	19-20	2	844	Physiology Lab.	College of Life Sciences	78
2387	19-20	2	853	Career and Life	College of Life Sciences	98
2387	19-20	2	1101	The Historical Geography of China	College of Urban and Environmental Sciences	60
2387	19-20	2	4117	An Introduction to Ideological & Moral Culture and Laws	Marxism Institute	86
2387	19-20	2	5515	Social practice and service learning, Part II	Peking University Communist Youth League Committee	60
2387	20-21	1	515	General Physics (2)	College of Chemistry and Molecular Engineering	78
2387	20-21	1	532	Basic Physics Lab	College of Engineering	80
2387	20-21	1	554	Exercises of General Physics	Department of Medicine Teaching office
2387	20-21	1	643	Organic Chemistry (B)	College of Life Sciences	83
2387	20-21	1	644	Organic Chemistry Lab.(B)	Department of Medicine Teaching office	79
2387	20-21	1	777	Current topics on Biochemistry	College of Life Sciences	86
2387	20-21	1	849	Biochemistry Lab.	College of Life Sciences	85
2387	20-21	1	4151	Taiji	Section of Physical Culture	93
2387	20-21	1	4664	Introduction to Microelectronics	School of Electronics Engineering and Computer Science	77
2387	20-21	2	167	Linear Algebra (B)	National School of Development
2387	20-21	2	168	Problem-Solving on Linear Algebra (B)	School of Electronics Engineering and Computer Science
2387	20-21	2	642	Physical Chemistry (B)	College of Life Sciences
2387	20-21	2	742	Cell Biology Lab.	College of Life Sciences
2387	20-21	2	745	Genetics	College of Life Sciences
2387	20-21	2	746	Genetics Lab	College of Life Sciences
2387	20-21	2	848	Biochemistry	College of Life Sciences
2387	20-21	2	3821	English Lexicology	English Language and Literature
2387	20-21	2	4122	A Survey of Mao Tsetung Thoughts and Theory of Socialism with Chinese Characteristics	Marxism Institute
2387	20-21	2	4123	An Introduction to Marxist Basic Theory	Marxism Institute
2387	20-21	2	4182	Chinese Shuttlecock	Section of Physical Culture
2387	20-21	3	788	Bio-Statistics	College of Life Sciences
2388	19-20	1	146	Advanced Mathematics (B) (1)	National School of Development	81
2388	19-20	1	148	Problem-solving on Higher Mathematics (B)	School of Economics
2388	19-20	1	654	General Chemistry Practice	College of Engineering
2388	19-20	1	681	General Chemistry (B)	Department of Medicine Teaching office	65.5
2388	19-20	1	684	General Chemistry Lab.（B）	Department of Medicine Teaching office	79.5
2388	19-20	1	763	Animal Biology Lab.	College of Life Sciences	90
2388	19-20	1	766	Animal Biology	College of Life Sciences	86
2388	19-20	1	3836	English Reading	English Language and Literature	78
2388	19-20	1	4119	Outline of Chinese Modern History	Marxism Institute	85
2388	19-20	1	4125	Events and Policies	Marxism Institute	60
2388	19-20	1	5218	Basic and Applied Ecology	College of Urban and Environmental Sciences	94
2388	19-20	1	5508	Military Theory	Student Work Department People's Armed Forces Department	83
2388	19-20	1	5514	Social practice and service learning, Part I	Peking University Communist Youth League Committee	60
2388	19-20	2	147	Advanced Mathematics (B) (2)	College of Life Sciences	44
2388	19-20	2	149	Problem-solving on Higher Mathematics (B)	School of Economics
2388	19-20	2	702	Quantitative Chemical Analysis Lab	College of Life Sciences	78
2388	19-20	2	762	Plant Biology	College of Life Sciences	86
2388	19-20	2	764	Plant Biology Lab.	College of Life Sciences	84
2388	19-20	2	853	Career and Life	College of Life Sciences	86
2388	19-20	2	3839	English Listening and Speaking Skills	English Language and Literature	82
2388	19-20	2	4117	An Introduction to Ideological & Moral Culture and Laws	Marxism Institute	85
2388	19-20	2	4155	Badminton	Section of Physical Culture	60
2388	19-20	2	4353	History of Western Fine Arts	School of Arts	80
2388	19-20	2	5515	Social practice and service learning, Part II	Peking University Communist Youth League Committee	60
2388	19-20	3	4485	Entrance Education Course for Freshstudents	Yuanpei College	60
2388	20-21	1	643	Organic Chemistry (B)	College of Life Sciences	72
2388	20-21	1	644	Organic Chemistry Lab.(B)	Department of Medicine Teaching office	76
2388	20-21	1	844	Physiology Lab.	College of Life Sciences	88
2388	20-21	1	845	Physiology	College of Life Sciences	66
2388	20-21	1	849	Biochemistry Lab.	College of Life Sciences	84
2388	20-21	1	850	Biochemistry	College of Life Sciences	87
2388	20-21	1	1923	General History of China, 2100B.C. ~ A.D.1840	Department of History	84
2388	20-21	1	3829	English and American Drama and Film	English Language and Literature	72
2388	20-21	1	4122	A Survey of Mao Tsetung Thoughts and Theory of Socialism with Chinese Characteristics	Marxism Institute	82
2388	20-21	1	4151	Taiji	Section of Physical Culture	80
2388	20-21	1	4656	Introduction to Computation (B)	Department of Medicine Teaching office	61
2388	20-21	1	4666	Introduction to Computation (B) and Computer Operation	Department of Medicine Teaching office
2388	20-21	2	167	Linear Algebra (B)	National School of Development
2388	20-21	2	168	Problem-Solving on Linear Algebra (B)	School of Electronics Engineering and Computer Science
2388	20-21	2	507	Nuclear Science and Human Subsistence and Development	School of Physics
2388	20-21	2	513	General Physics	Department of Medicine Teaching office
2388	20-21	2	554	Exercises of General Physics	Department of Medicine Teaching office
2388	20-21	2	736	Microbiology Lab.	College of Life Sciences
2388	20-21	2	847	Microbiology	College of Life Sciences
2388	20-21	2	1152	General Ecology (1)	College of Urban and Environmental Sciences
2388	20-21	2	1153	General Ecology (2)	College of Urban and Environmental Sciences
2388	20-21	2	4123	An Introduction to Marxist Basic Theory	Marxism Institute
2388	20-21	3	824	Field Practice of Biology	College of Life Sciences
2389	19-20	1	146	Advanced Mathematics (B) (1)	National School of Development	65.5
2389	19-20	1	148	Problem-solving on Higher Mathematics (B)	School of Economics
2389	19-20	1	654	General Chemistry Practice	College of Engineering
2389	19-20	1	681	General Chemistry (B)	Department of Medicine Teaching office	65
2389	19-20	1	684	General Chemistry Lab.（B）	Department of Medicine Teaching office	86
2389	19-20	1	763	Animal Biology Lab.	College of Life Sciences	95
2389	19-20	1	766	Animal Biology	College of Life Sciences	92.5
2389	19-20	1	3836	English Reading	English Language and Literature	75.5
2389	19-20	1	4119	Outline of Chinese Modern History	Marxism Institute	72
2389	19-20	1	4125	Events and Policies	Marxism Institute	60
2389	19-20	1	5218	Basic and Applied Ecology	College of Urban and Environmental Sciences	90
2389	19-20	1	5508	Military Theory	Student Work Department People's Armed Forces Department	93
2389	19-20	1	5514	Social practice and service learning, Part I	Peking University Communist Youth League Committee	60
2389	19-20	2	147	Advanced Mathematics (B) (2)	College of Life Sciences	45
2389	19-20	2	149	Problem-solving on Higher Mathematics (B)	School of Economics
2389	19-20	2	762	Plant Biology	College of Life Sciences	86
2389	19-20	2	764	Plant Biology Lab.	College of Life Sciences	83
2389	19-20	2	841	Vertebrates: Comparative Anatomy	College of Life Sciences	95.3
2389	19-20	2	1101	The Historical Geography of China	College of Urban and Environmental Sciences	60
2389	19-20	2	3867	Sounds and Spoken Vocabulary	English Language and Literature	83.5
2389	19-20	2	4117	An Introduction to Ideological & Moral Culture and Laws	Marxism Institute	76
2389	19-20	2	5515	Social practice and service learning, Part II	Peking University Communist Youth League Committee	60
2389	20-21	1	643	Organic Chemistry (B)	College of Life Sciences	65
2389	20-21	1	644	Organic Chemistry Lab.(B)	Department of Medicine Teaching office	76
2389	20-21	1	845	Physiology	College of Life Sciences	73
2389	20-21	1	849	Biochemistry Lab.	College of Life Sciences	80
2389	20-21	1	850	Biochemistry	College of Life Sciences	83
2389	20-21	1	992	Natural Resources and Social Development	School of Earth and Space Sciences	85
2389	20-21	1	993	Essentials of Earth History	School of Earth and Space Sciences	93
2389	20-21	1	4122	A Survey of Mao Tsetung Thoughts and Theory of Socialism with Chinese Characteristics	Marxism Institute	70
2389	20-21	1	4216	cycling education	Section of Physical Culture	88
2389	20-21	1	4656	Introduction to Computation (B)	Department of Medicine Teaching office	81
2389	20-21	1	4666	Introduction to Computation (B) and Computer Operation	Department of Medicine Teaching office
2389	20-21	2	513	General Physics	Department of Medicine Teaching office
2389	20-21	2	530	Demonstration experiments of Optics	School of Physics	60
2389	20-21	2	554	Exercises of General Physics	Department of Medicine Teaching office
2389	20-21	2	736	Microbiology Lab.	College of Life Sciences
2389	20-21	2	802	Avian Ecology and Conservation	College of Life Sciences
2389	20-21	2	847	Microbiology	College of Life Sciences
2389	20-21	2	1146	Soil Science and Soil Geography	College of Urban and Environmental Sciences
2389	20-21	2	1152	General Ecology (1)	College of Urban and Environmental Sciences
2389	20-21	2	1153	General Ecology (2)	College of Urban and Environmental Sciences
2389	20-21	2	4123	An Introduction to Marxist Basic Theory	Marxism Institute
2389	20-21	2	4189	Kendo	Section of Physical Culture
2389	20-21	3	824	Field Practice of Biology	College of Life Sciences
2390	19-20	1	146	Advanced Mathematics (B) (1)	National School of Development	98.5
2390	19-20	1	148	Problem-solving on Higher Mathematics (B)	School of Economics
2390	19-20	1	654	General Chemistry Practice	College of Engineering
2390	19-20	1	681	General Chemistry (B)	Department of Medicine Teaching office	88
2390	19-20	1	684	General Chemistry Lab.（B）	Department of Medicine Teaching office	81.5
2390	19-20	1	747	General Biology Lab	College of Life Sciences	90
2390	19-20	1	768	Concepts and Methodology in Biology	College of Life Sciences	98
2390	19-20	1	838	General Biology	College of Life Sciences	88
2390	19-20	1	3856	Critical Thinking and Academic Writing	English Language and Literature	93
2390	19-20	1	4119	Outline of Chinese Modern History	Marxism Institute	87
2390	19-20	1	4125	Events and Policies	Marxism Institute	60
2390	19-20	1	5508	Military Theory	Student Work Department People's Armed Forces Department	96
2390	19-20	1	5514	Social practice and service learning, Part I	Peking University Communist Youth League Committee	60
2390	19-20	2	147	Advanced Mathematics (B) (2)	College of Life Sciences	83
2390	19-20	2	149	Problem-solving on Higher Mathematics (B)	School of Economics
2390	19-20	2	514	General Physics (1)	College of Chemistry and Molecular Engineering	60
2390	19-20	2	554	Exercises of General Physics	Department of Medicine Teaching office
2390	19-20	2	702	Quantitative Chemical Analysis Lab	College of Life Sciences	82
2390	19-20	2	748	Physiology	College of Life Sciences	60
2390	19-20	2	844	Physiology Lab.	College of Life Sciences	85
2390	19-20	2	4117	An Introduction to Ideological & Moral Culture and Laws	Marxism Institute	96
2390	19-20	2	4151	Taiji	Section of Physical Culture	60
2390	19-20	2	5515	Social practice and service learning, Part II	Peking University Communist Youth League Committee	60
2390	19-20	3	4485	Entrance Education Course for Freshstudents	Yuanpei College	60
2390	20-21	1	515	General Physics (2)	College of Chemistry and Molecular Engineering	88
2390	20-21	1	643	Organic Chemistry (B)	College of Life Sciences	86
2390	20-21	1	644	Organic Chemistry Lab.(B)	Department of Medicine Teaching office	87
2390	20-21	1	777	Current topics on Biochemistry	College of Life Sciences	96
2390	20-21	1	825	Advanced Neurobiology	College of Life Sciences	97.8
2390	20-21	1	848	Biochemistry	College of Life Sciences	89
2390	20-21	1	849	Biochemistry Lab.	College of Life Sciences	91
2390	20-21	1	4123	An Introduction to Marxist Basic Theory	Marxism Institute	89
2390	20-21	1	4887	Principles of Economics	National School of Development	86
2390	20-21	2	208	Probability Theory and Statistics (B)	Yuanpei College
2390	20-21	2	556	Renewable energy and low-carbon society	School of Physics
2390	20-21	2	642	Physical Chemistry (B)	College of Life Sciences
2390	20-21	2	745	Genetics	College of Life Sciences
2390	20-21	2	746	Genetics Lab	College of Life Sciences
2390	20-21	2	789	Molecular Biology Experiments	College of Life Sciences
2390	20-21	2	819	Journal Club of the Frontier for Life Sciences(5)	College of Life Sciences
2390	20-21	2	1602	Art of Novel	Department of Chinese Language and Literature
2390	20-21	2	3560	Public Basic French II	College of Foreign Languages
2390	20-21	2	4172	Baseball	Section of Physical Culture
2390	20-21	2	4904	Macro-Economics	National School of Development
2391	19-20	1	146	Advanced Mathematics (B) (1)	National School of Development	96
2391	19-20	1	148	Problem-solving on Higher Mathematics (B)	School of Economics
2391	19-20	1	654	General Chemistry Practice	College of Engineering
2391	19-20	1	681	General Chemistry (B)	Department of Medicine Teaching office	89
2391	19-20	1	684	General Chemistry Lab.（B）	Department of Medicine Teaching office	83
2391	19-20	1	747	General Biology Lab	College of Life Sciences	91
2391	19-20	1	768	Concepts and Methodology in Biology	College of Life Sciences	94
2391	19-20	1	838	General Biology	College of Life Sciences	92
2391	19-20	1	3836	English Reading	English Language and Literature	84
2391	19-20	1	4119	Outline of Chinese Modern History	Marxism Institute	82
2391	19-20	1	4125	Events and Policies	Marxism Institute	60
2391	19-20	1	5508	Military Theory	Student Work Department People's Armed Forces Department	92
2391	19-20	1	5514	Social practice and service learning, Part I	Peking University Communist Youth League Committee	60
2391	19-20	2	147	Advanced Mathematics (B) (2)	College of Life Sciences	93
2391	19-20	2	149	Problem-solving on Higher Mathematics (B)	School of Economics
2391	19-20	2	514	General Physics (1)	College of Chemistry and Molecular Engineering	93
2391	19-20	2	554	Exercises of General Physics	Department of Medicine Teaching office
2391	19-20	2	701	Quantitative Chemical Analysis	College of Life Sciences	60
2391	19-20	2	702	Quantitative Chemical Analysis Lab	College of Life Sciences	87
2391	19-20	2	748	Physiology	College of Life Sciences	60
2391	19-20	2	799	Biological fluorescence imaging	College of Life Sciences	93
2391	19-20	2	844	Physiology Lab.	College of Life Sciences	86
2391	19-20	2	853	Career and Life	College of Life Sciences	91
2391	19-20	2	4117	An Introduction to Ideological & Moral Culture and Laws	Marxism Institute	72
2391	19-20	2	5515	Social practice and service learning, Part II	Peking University Communist Youth League Committee	60
2391	19-20	3	985	Python Programming and Application	School of Earth and Space Sciences	94
2391	19-20	3	4485	Entrance Education Course for Freshstudents	Yuanpei College	60
2391	20-21	1	515	General Physics (2)	College of Chemistry and Molecular Engineering	90
2391	20-21	1	554	Exercises of General Physics	Department of Medicine Teaching office
2391	20-21	1	643	Organic Chemistry (B)	College of Life Sciences	83
2391	20-21	1	644	Organic Chemistry Lab.(B)	Department of Medicine Teaching office	86
2391	20-21	1	744	the leading edges of genetics, development and cell biology	College of Life Sciences
2391	20-21	1	777	Current topics on Biochemistry	College of Life Sciences	94
2391	20-21	1	848	Biochemistry	College of Life Sciences	92
2391	20-21	1	849	Biochemistry Lab.	College of Life Sciences	88
2391	20-21	1	1045	Introduction to Seismology	School of Earth and Space Sciences	99
2391	20-21	1	3858	Practical English Writing	English Language and Literature	81
2391	20-21	1	4153	Table Tennis	Section of Physical Culture	94.5
2391	20-21	1	4656	Introduction to Computation (B)	Department of Medicine Teaching office	90.5
2391	20-21	1	4666	Introduction to Computation (B) and Computer Operation	Department of Medicine Teaching office
2391	20-21	2	167	Linear Algebra (B)	National School of Development
2391	20-21	2	168	Problem-Solving on Linear Algebra (B)	School of Electronics Engineering and Computer Science
2391	20-21	2	745	Genetics	College of Life Sciences
2391	20-21	2	746	Genetics Lab	College of Life Sciences
2391	20-21	2	818	Journal Club of the Frontier for Life Sciences(4)	College of Life Sciences
2391	20-21	2	820	Journal Club of the Frontier for Life Sciences(6)	College of Life Sciences
2391	20-21	2	856	BioMakers II	College of Life Sciences
2391	20-21	2	1105	Earth Environment and Human Society	School of Earth and Space Sciences
2391	20-21	2	3822	English Classics Through Films	English Language and Literature
2391	20-21	2	4123	An Introduction to Marxist Basic Theory	Marxism Institute
2391	20-21	2	4189	Kendo	Section of Physical Culture
2391	20-21	2	4618	Data Structures and Algorithm (Lab.)	School of Physics
2391	20-21	2	4657	Data Structure and Algorithm (B)	School of Physics
2391	20-21	3	824	Field Practice of Biology	College of Life Sciences
2392	19-20	1	146	Advanced Mathematics (B) (1)	National School of Development	99
2392	19-20	1	148	Problem-solving on Higher Mathematics (B)	School of Economics
2392	19-20	1	654	General Chemistry Practice	College of Engineering
2392	19-20	1	681	General Chemistry (B)	Department of Medicine Teaching office	78
2392	19-20	1	684	General Chemistry Lab.（B）	Department of Medicine Teaching office	85
2392	19-20	1	747	General Biology Lab	College of Life Sciences	89
2392	19-20	1	769	Cell Culture	College of Life Sciences	95
2392	19-20	1	838	General Biology	College of Life Sciences	91
2392	19-20	1	3865	Digital Academic English Writing	English Language and Literature	94
2392	19-20	1	4119	Outline of Chinese Modern History	Marxism Institute	81
2392	19-20	1	4125	Events and Policies	Marxism Institute
2392	19-20	1	4165	Fitness and Bodybuilding	Section of Physical Culture	95
2392	19-20	1	5508	Military Theory	Student Work Department People's Armed Forces Department	93
2392	19-20	1	5514	Social practice and service learning, Part I	Peking University Communist Youth League Committee	60
2392	19-20	2	147	Advanced Mathematics (B) (2)	College of Life Sciences	79
2392	19-20	2	149	Problem-solving on Higher Mathematics (B)	School of Economics
2392	19-20	2	514	General Physics (1)	College of Chemistry and Molecular Engineering	79
2392	19-20	2	554	Exercises of General Physics	Department of Medicine Teaching office
2392	19-20	2	701	Quantitative Chemical Analysis	College of Life Sciences	60
2392	19-20	2	702	Quantitative Chemical Analysis Lab	College of Life Sciences	77
2392	19-20	2	748	Physiology	College of Life Sciences	60
2392	19-20	2	844	Physiology Lab.	College of Life Sciences	86
2392	19-20	2	4117	An Introduction to Ideological & Moral Culture and Laws	Marxism Institute	82
2392	19-20	2	4157	Tennis	Section of Physical Culture	60
2392	19-20	2	5515	Social practice and service learning, Part II	Peking University Communist Youth League Committee	60
2392	19-20	3	623	Physics for General Public	School of Physics	87
2392	20-21	1	515	General Physics (2)	College of Chemistry and Molecular Engineering	82
2392	20-21	1	643	Organic Chemistry (B)	College of Life Sciences	80
2392	20-21	1	644	Organic Chemistry Lab.(B)	Department of Medicine Teaching office	85
2392	20-21	1	777	Current topics on Biochemistry	College of Life Sciences	89
2392	20-21	1	848	Biochemistry	College of Life Sciences	88
2392	20-21	1	849	Biochemistry Lab.	College of Life Sciences	87
2392	20-21	1	4151	Taiji	Section of Physical Culture	92
2392	20-21	1	4656	Introduction to Computation (B)	Department of Medicine Teaching office	84.5
2392	20-21	1	4666	Introduction to Computation (B) and Computer Operation	Department of Medicine Teaching office
2392	20-21	1	4887	Principles of Economics	National School of Development	79
2392	20-21	1	4892	Financial Reporting System	National School of Development	88
2392	20-21	2	167	Linear Algebra (B)	National School of Development
2392	20-21	2	745	Genetics	College of Life Sciences
2392	20-21	2	746	Genetics Lab	College of Life Sciences
2392	20-21	2	767	Biochemical Pharmaceutics	College of Life Sciences
2392	20-21	2	789	Molecular Biology Experiments	College of Life Sciences
2392	20-21	2	827	Molecular Biology	College of Life Sciences
2392	20-21	2	1848	Politics and Culture in Traditional China	Department of History
2392	20-21	2	3868	Advanced Oral English	English Language and Literature
2392	20-21	2	4122	A Survey of Mao Tsetung Thoughts and Theory of Socialism with Chinese Characteristics	Marxism Institute
2392	20-21	2	4904	Macro-Economics	National School of Development
2392	20-21	2	4905	Microecomomics	National School of Development
2392	20-21	3	758	Coastal biology field practice	College of Life Sciences
2393	19-20	1	146	Advanced Mathematics (B) (1)	National School of Development	90
2393	19-20	1	148	Problem-solving on Higher Mathematics (B)	School of Economics
2393	19-20	1	654	General Chemistry Practice	College of Engineering
2393	19-20	1	681	General Chemistry (B)	Department of Medicine Teaching office	78
2393	19-20	1	684	General Chemistry Lab.（B）	Department of Medicine Teaching office	84
2393	19-20	1	747	General Biology Lab	College of Life Sciences	84
2393	19-20	1	838	General Biology	College of Life Sciences	92
2393	19-20	1	4119	Outline of Chinese Modern History	Marxism Institute	80
2393	19-20	1	4125	Events and Policies	Marxism Institute
2393	19-20	1	4578	Introduction to Computation (A)	School of Electronics Engineering and Computer Science	89
2393	19-20	1	4579	The practicum of the instroduction of computing A	School of Electronics Engineering and Computer Science
2393	19-20	1	5508	Military Theory	Student Work Department People's Armed Forces Department	94
2393	19-20	1	5514	Social practice and service learning, Part I	Peking University Communist Youth League Committee	60
2393	19-20	2	147	Advanced Mathematics (B) (2)	College of Life Sciences	69
2393	19-20	2	149	Problem-solving on Higher Mathematics (B)	School of Economics
2393	19-20	2	514	General Physics (1)	College of Chemistry and Molecular Engineering	60
2393	19-20	2	554	Exercises of General Physics	Department of Medicine Teaching office
2393	19-20	2	845	Physiology	College of Life Sciences	60
2393	19-20	2	4117	An Introduction to Ideological & Moral Culture and Laws	Marxism Institute	85
2393	19-20	2	4267	The Enjoyment of The Western Music	School of Arts	90
2393	19-20	2	4669	Practice of Programming in C&C++	School of Electronics Engineering and Computer Science	85
2393	19-20	2	5515	Social practice and service learning, Part II	Peking University Communist Youth League Committee	60
2393	20-21	1	215	Linear Algebra A (I)	School of Mathematical Sciences	79
2393	20-21	1	221	Problem-Solving on Linear Algebra A (no. 1)	School of Mathematical Sciences
2393	20-21	1	2140	Introduction to Logic	Department of Philosophy	78
2393	20-21	1	4576	Introduction to Information Science and Technique	School of Electronics Engineering and Computer Science	60
2393	20-21	1	4654	The Brain and Cognitive Science	School of Electronics Engineering and Computer Science	91
2393	20-21	1	4753	Physics for Information Sciences (1)	School of Electronics Engineering and Computer Science	77.5
2393	20-21	2	169	Probability Theory and Statistics (A)	School of Electronics Engineering and Computer Science
2393	20-21	2	216	Linear Algebra A (II)	School of Mathematical Sciences
2393	20-21	2	222	Problem-Solving on Linear Algebra A (no. 2)	School of Mathematical Sciences
2393	20-21	2	1045	Introduction to Seismology	School of Earth and Space Sciences
2393	20-21	2	3096	Modern Western Social Thoughts	Department of Sociology
2393	20-21	2	4123	An Introduction to Marxist Basic Theory	Marxism Institute
2393	20-21	2	4805	Introduction to Artificial Intelligence	School of Electronics Engineering and Computer Science
2393	20-21	2	4806	Introduction to Artificial Intelligence - Practice Courses	School of Electronics Engineering and Computer Science
2393	20-21	3	4151	Taiji	Section of Physical Culture
2394	19-20	1	146	Advanced Mathematics (B) (1)	National School of Development	98
2394	19-20	1	148	Problem-solving on Higher Mathematics (B)	School of Economics
2394	19-20	1	654	General Chemistry Practice	College of Engineering
2394	19-20	1	681	General Chemistry (B)	Department of Medicine Teaching office	88
2394	19-20	1	684	General Chemistry Lab.（B）	Department of Medicine Teaching office	81
2394	19-20	1	747	General Biology Lab	College of Life Sciences	80
2394	19-20	1	760	Conservation Biology	College of Life Sciences	83
2394	19-20	1	838	General Biology	College of Life Sciences	81
2394	19-20	1	4117	An Introduction to Ideological & Moral Culture and Laws	Marxism Institute	83
2394	19-20	1	4125	Events and Policies	Marxism Institute
2394	19-20	1	4181	Chinese SanShou	Section of Physical Culture	84
2394	19-20	1	5508	Military Theory	Student Work Department People's Armed Forces Department	88
2394	19-20	1	5514	Social practice and service learning, Part I	Peking University Communist Youth League Committee	60
2394	19-20	2	147	Advanced Mathematics (B) (2)	College of Life Sciences	73
2394	19-20	2	149	Problem-solving on Higher Mathematics (B)	School of Economics
2394	19-20	2	514	General Physics (1)	College of Chemistry and Molecular Engineering	86
2394	19-20	2	554	Exercises of General Physics	Department of Medicine Teaching office
2394	19-20	2	702	Quantitative Chemical Analysis Lab	College of Life Sciences	81
2394	19-20	2	748	Physiology	College of Life Sciences	60
2394	19-20	2	844	Physiology Lab.	College of Life Sciences	85
2394	19-20	2	1602	Art of Novel	Department of Chinese Language and Literature	83
2394	19-20	2	3844	Beijing and Shanghai: Twin Cities in Chinese History	English Language and Literature	83
2394	19-20	2	4119	Outline of Chinese Modern History	Marxism Institute	80
2394	19-20	2	5515	Social practice and service learning, Part II	Peking University Communist Youth League Committee	60
2394	19-20	3	2331	Contemporary International Politics	School of International Studies	86
2394	20-21	1	515	General Physics (2)	College of Chemistry and Molecular Engineering	84.5
2394	20-21	1	532	Basic Physics Lab	College of Engineering	82
2394	20-21	1	554	Exercises of General Physics	Department of Medicine Teaching office
2394	20-21	1	643	Organic Chemistry (B)	College of Life Sciences	76
2394	20-21	1	644	Organic Chemistry Lab.(B)	Department of Medicine Teaching office	77
2394	20-21	1	777	Current topics on Biochemistry	College of Life Sciences	82
2394	20-21	1	848	Biochemistry	College of Life Sciences	72
2394	20-21	1	3884	Classical British and American Poetry and Translation	English Language and Literature	82
2394	20-21	1	4122	A Survey of Mao Tsetung Thoughts and Theory of Socialism with Chinese Characteristics	Marxism Institute	78
2394	20-21	1	4656	Introduction to Computation (B)	Department of Medicine Teaching office	84
2394	20-21	2	167	Linear Algebra (B)	National School of Development
2394	20-21	2	168	Problem-Solving on Linear Algebra (B)	School of Electronics Engineering and Computer Science
2394	20-21	2	642	Physical Chemistry (B)	College of Life Sciences
2394	20-21	2	745	Genetics	College of Life Sciences
2394	20-21	2	768	Concepts and Methodology in Biology	College of Life Sciences
2394	20-21	2	849	Biochemistry Lab.	College of Life Sciences
2394	20-21	2	1045	Introduction to Seismology	School of Earth and Space Sciences
2394	20-21	2	1258	Introduction to Psychology	School of Psychological and Cognitive Sciences
2394	20-21	2	1861	Social History of Medieval Western Europe	Department of History
2394	20-21	2	4152	Aerobics	Section of Physical Culture
2394	20-21	2	4618	Data Structures and Algorithm (Lab.)	School of Physics
2394	20-21	2	4657	Data Structure and Algorithm (B)	School of Physics
2394	20-21	3	788	Bio-Statistics	College of Life Sciences
2395	19-20	1	146	Advanced Mathematics (B) (1)	National School of Development	99
2395	19-20	1	148	Problem-solving on Higher Mathematics (B)	School of Economics
2395	19-20	1	654	General Chemistry Practice	College of Engineering
2395	19-20	1	681	General Chemistry (B)	Department of Medicine Teaching office	89
2395	19-20	1	684	General Chemistry Lab.（B）	Department of Medicine Teaching office	83
2395	19-20	1	747	General Biology Lab	College of Life Sciences	86
2395	19-20	1	838	General Biology	College of Life Sciences	89
2395	19-20	1	3859	Selective Readings in Western Civilization	English Language and Literature	85
2395	19-20	1	4117	An Introduction to Ideological & Moral Culture and Laws	Marxism Institute	80
2395	19-20	1	4125	Events and Policies	Marxism Institute	60
2395	19-20	1	4152	Aerobics	Section of Physical Culture	92
2395	19-20	1	5508	Military Theory	Student Work Department People's Armed Forces Department	94
2395	19-20	1	5514	Social practice and service learning, Part I	Peking University Communist Youth League Committee	60
2395	19-20	2	147	Advanced Mathematics (B) (2)	College of Life Sciences	71
2395	19-20	2	149	Problem-solving on Higher Mathematics (B)	School of Economics
2395	19-20	2	260	Music and Mathematics	School of Mathematical Sciences	98
2395	19-20	2	514	General Physics (1)	College of Chemistry and Molecular Engineering	60
2395	19-20	2	554	Exercises of General Physics	Department of Medicine Teaching office
2395	19-20	2	701	Quantitative Chemical Analysis	College of Life Sciences	60
2395	19-20	2	702	Quantitative Chemical Analysis Lab	College of Life Sciences	80
2395	19-20	2	748	Physiology	College of Life Sciences	60
2395	19-20	2	844	Physiology Lab.	College of Life Sciences	85
2395	19-20	2	1103	Life in Earth History	School of Earth and Space Sciences	90
2395	19-20	2	4157	Tennis	Section of Physical Culture	60
2395	19-20	2	5515	Social practice and service learning, Part II	Peking University Communist Youth League Committee	60
2395	19-20	3	3029	The Thinking of Sociology of Education	Department of Sociology	87
2395	20-21	1	515	General Physics (2)	College of Chemistry and Molecular Engineering	67
2395	20-21	1	532	Basic Physics Lab	College of Engineering	89
2395	20-21	1	643	Organic Chemistry (B)	College of Life Sciences	75
2395	20-21	1	644	Organic Chemistry Lab.(B)	Department of Medicine Teaching office	86
2395	20-21	1	777	Current topics on Biochemistry	College of Life Sciences	91
2395	20-21	1	787	BioMakers	College of Life Sciences	95
2395	20-21	1	848	Biochemistry	College of Life Sciences	84
2395	20-21	1	4123	An Introduction to Marxist Basic Theory	Marxism Institute	78
2395	20-21	1	4656	Introduction to Computation (B)	Department of Medicine Teaching office	87
2395	20-21	2	642	Physical Chemistry (B)	College of Life Sciences
2395	20-21	2	745	Genetics	College of Life Sciences
2395	20-21	2	746	Genetics Lab	College of Life Sciences
2395	20-21	2	768	Concepts and Methodology in Biology	College of Life Sciences
2395	20-21	2	849	Biochemistry Lab.	College of Life Sciences
2395	20-21	2	3885	Academic English Reading	English Language and Literature
2395	20-21	2	4122	A Survey of Mao Tsetung Thoughts and Theory of Socialism with Chinese Characteristics	Marxism Institute
2395	20-21	2	4353	History of Western Fine Arts	School of Arts
2395	20-21	2	4618	Data Structures and Algorithm (Lab.)	School of Physics
2395	20-21	2	4657	Data Structure and Algorithm (B)	School of Physics
2396	19-20	1	146	Advanced Mathematics (B) (1)	National School of Development	100
2396	19-20	1	148	Problem-solving on Higher Mathematics (B)	School of Economics
2396	19-20	1	654	General Chemistry Practice	College of Engineering
2396	19-20	1	681	General Chemistry (B)	Department of Medicine Teaching office	93
2396	19-20	1	684	General Chemistry Lab.（B）	Department of Medicine Teaching office	86
2396	19-20	1	747	General Biology Lab	College of Life Sciences	82
2396	19-20	1	838	General Biology	College of Life Sciences	89
2396	19-20	1	1258	Introduction to Psychology	School of Psychological and Cognitive Sciences	92
2396	19-20	1	4119	Outline of Chinese Modern History	Marxism Institute	85
2396	19-20	1	4125	Events and Policies	Marxism Institute	60
2396	19-20	1	4158	Football	Section of Physical Culture	93
2396	19-20	1	4438	Physics of the Life Sciences: The Case of Bioelectricity	Yuanpei College	89
2396	19-20	1	5508	Military Theory	Student Work Department People's Armed Forces Department	96
2396	19-20	1	5514	Social practice and service learning, Part I	Peking University Communist Youth League Committee	60
2396	19-20	2	147	Advanced Mathematics (B) (2)	College of Life Sciences	97
2396	19-20	2	149	Problem-solving on Higher Mathematics (B)	School of Economics
2396	19-20	2	514	General Physics (1)	College of Chemistry and Molecular Engineering	90
2396	19-20	2	554	Exercises of General Physics	Department of Medicine Teaching office
2396	19-20	2	701	Quantitative Chemical Analysis	College of Life Sciences	60
2396	19-20	2	702	Quantitative Chemical Analysis Lab	College of Life Sciences	85
2396	19-20	2	748	Physiology	College of Life Sciences	60
2396	19-20	2	844	Physiology Lab.	College of Life Sciences	86
2396	19-20	2	853	Career and Life	College of Life Sciences	93
2396	19-20	2	3883	U.S. Government	English Language and Literature	94
2396	19-20	2	4117	An Introduction to Ideological & Moral Culture and Laws	Marxism Institute	93
2396	19-20	2	5515	Social practice and service learning, Part II	Peking University Communist Youth League Committee	60
2396	19-20	3	788	Bio-Statistics	College of Life Sciences	98.5
2396	20-21	1	167	Linear Algebra (B)	National School of Development	94
2396	20-21	1	168	Problem-Solving on Linear Algebra (B)	School of Electronics Engineering and Computer Science
2396	20-21	1	515	General Physics (2)	College of Chemistry and Molecular Engineering	97
2396	20-21	1	554	Exercises of General Physics	Department of Medicine Teaching office
2396	20-21	1	643	Organic Chemistry (B)	College of Life Sciences	96
2396	20-21	1	644	Organic Chemistry Lab.(B)	Department of Medicine Teaching office	88
2396	20-21	1	825	Advanced Neurobiology	College of Life Sciences	95.8
2396	20-21	1	4123	An Introduction to Marxist Basic Theory	Marxism Institute	87
2396	20-21	1	4149	Swimming	Section of Physical Culture	97
2396	20-21	1	4656	Introduction to Computation (B)	Department of Medicine Teaching office	99
2396	20-21	1	4666	Introduction to Computation (B) and Computer Operation	Department of Medicine Teaching office
2396	20-21	2	532	Basic Physics Lab	College of Engineering
2396	20-21	2	642	Physical Chemistry (B)	College of Life Sciences
2396	20-21	2	768	Concepts and Methodology in Biology	College of Life Sciences
2396	20-21	2	777	Current topics on Biochemistry	College of Life Sciences
2396	20-21	2	826	Learning and memory in the brain	College of Life Sciences
2396	20-21	2	848	Biochemistry	College of Life Sciences
2396	20-21	2	849	Biochemistry Lab.	College of Life Sciences
2396	20-21	2	4122	A Survey of Mao Tsetung Thoughts and Theory of Socialism with Chinese Characteristics	Marxism Institute
2396	20-21	2	4151	Taiji	Section of Physical Culture	88
2396	20-21	2	4618	Data Structures and Algorithm (Lab.)	School of Physics
2396	20-21	2	4657	Data Structure and Algorithm (B)	School of Physics
2396	20-21	3	794	Biology of aging	College of Life Sciences
2396	20-21	3	4310	Basic Theory of Music and The Basics of Orchestral Music	School of Arts
2397	19-20	1	146	Advanced Mathematics (B) (1)	National School of Development	99
2397	19-20	1	148	Problem-solving on Higher Mathematics (B)	School of Economics
2397	19-20	1	654	General Chemistry Practice	College of Engineering
2397	19-20	1	681	General Chemistry (B)	Department of Medicine Teaching office	92
2397	19-20	1	684	General Chemistry Lab.（B）	Department of Medicine Teaching office	88.5
2397	19-20	1	747	General Biology Lab	College of Life Sciences	85
2397	19-20	1	838	General Biology	College of Life Sciences	81.5
2397	19-20	1	3883	U.S. Government	English Language and Literature	88
2397	19-20	1	4119	Outline of Chinese Modern History	Marxism Institute	82
2397	19-20	1	4125	Events and Policies	Marxism Institute	60
2397	19-20	1	4152	Aerobics	Section of Physical Culture	92
2397	19-20	1	4340	History of Western Opera and Masterpieces	School of Arts	84
2397	19-20	1	5514	Social practice and service learning, Part I	Peking University Communist Youth League Committee	60
2397	19-20	2	147	Advanced Mathematics (B) (2)	College of Life Sciences	74
2397	19-20	2	149	Problem-solving on Higher Mathematics (B)	School of Economics
2397	19-20	2	514	General Physics (1)	College of Chemistry and Molecular Engineering	91
2397	19-20	2	554	Exercises of General Physics	Department of Medicine Teaching office
2397	19-20	2	701	Quantitative Chemical Analysis	College of Life Sciences	60
2397	19-20	2	702	Quantitative Chemical Analysis Lab	College of Life Sciences	85
2397	19-20	2	748	Physiology	College of Life Sciences	60
2397	19-20	2	844	Physiology Lab.	College of Life Sciences	87
2397	19-20	2	3856	Critical Thinking and Academic Writing	English Language and Literature	94
2397	19-20	2	4117	An Introduction to Ideological & Moral Culture and Laws	Marxism Institute	86
2397	19-20	2	5508	Military Theory	Student Work Department People's Armed Forces Department	96
2397	19-20	2	5515	Social practice and service learning, Part II	Peking University Communist Youth League Committee	60
2397	19-20	3	3567	French for Reading from scratch	College of Foreign Languages	90
2397	19-20	3	4485	Entrance Education Course for Freshstudents	Yuanpei College	60
2397	20-21	1	515	General Physics (2)	College of Chemistry and Molecular Engineering	90
2397	20-21	1	532	Basic Physics Lab	College of Engineering	87
2397	20-21	1	554	Exercises of General Physics	Department of Medicine Teaching office
2397	20-21	1	643	Organic Chemistry (B)	College of Life Sciences	86
2397	20-21	1	644	Organic Chemistry Lab.(B)	Department of Medicine Teaching office	86
2397	20-21	1	777	Current topics on Biochemistry	College of Life Sciences	92
2397	20-21	1	848	Biochemistry	College of Life Sciences	83
2397	20-21	1	849	Biochemistry Lab.	College of Life Sciences	85
2397	20-21	1	4123	An Introduction to Marxist Basic Theory	Marxism Institute	89
2397	20-21	1	4656	Introduction to Computation (B)	Department of Medicine Teaching office	99
2397	20-21	2	167	Linear Algebra (B)	National School of Development
2397	20-21	2	168	Problem-Solving on Linear Algebra (B)	School of Electronics Engineering and Computer Science
2397	20-21	2	609	Simplified quantum mechanics	School of Physics	98
2397	20-21	2	642	Physical Chemistry (B)	College of Life Sciences
2397	20-21	2	745	Genetics	College of Life Sciences
2397	20-21	2	746	Genetics Lab	College of Life Sciences
2397	20-21	2	768	Concepts and Methodology in Biology	College of Life Sciences
2397	20-21	2	3029	The Thinking of Sociology of Education	Department of Sociology
2397	20-21	2	4122	A Survey of Mao Tsetung Thoughts and Theory of Socialism with Chinese Characteristics	Marxism Institute
2397	20-21	2	4149	Swimming	Section of Physical Culture
2397	20-21	2	4618	Data Structures and Algorithm (Lab.)	School of Physics
2397	20-21	2	4657	Data Structure and Algorithm (B)	School of Physics
2397	20-21	3	788	Bio-Statistics	College of Life Sciences
2398	19-20	1	146	Advanced Mathematics (B) (1)	National School of Development	98.5
2398	19-20	1	148	Problem-solving on Higher Mathematics (B)	School of Economics
2398	19-20	1	654	General Chemistry Practice	College of Engineering
2398	19-20	1	681	General Chemistry (B)	Department of Medicine Teaching office	96
2398	19-20	1	684	General Chemistry Lab.（B）	Department of Medicine Teaching office	88
2398	19-20	1	747	General Biology Lab	College of Life Sciences	80
2398	19-20	1	768	Concepts and Methodology in Biology	College of Life Sciences	96
2398	19-20	1	838	General Biology	College of Life Sciences	89
2398	19-20	1	4119	Outline of Chinese Modern History	Marxism Institute	83
2398	19-20	1	4125	Events and Policies	Marxism Institute	60
2398	19-20	1	4152	Aerobics	Section of Physical Culture	92
2398	19-20	1	4340	History of Western Opera and Masterpieces	School of Arts	89
2398	19-20	1	5514	Social practice and service learning, Part I	Peking University Communist Youth League Committee	60
2398	19-20	2	147	Advanced Mathematics (B) (2)	College of Life Sciences	81
2398	19-20	2	149	Problem-solving on Higher Mathematics (B)	School of Economics
2398	19-20	2	514	General Physics (1)	College of Chemistry and Molecular Engineering	85
2398	19-20	2	554	Exercises of General Physics	Department of Medicine Teaching office
2398	19-20	2	748	Physiology	College of Life Sciences	60
2398	19-20	2	799	Biological fluorescence imaging	College of Life Sciences	95
2398	19-20	2	844	Physiology Lab.	College of Life Sciences	84
2398	19-20	2	3856	Critical Thinking and Academic Writing	English Language and Literature	92
2398	19-20	2	4117	An Introduction to Ideological & Moral Culture and Laws	Marxism Institute	87
2398	19-20	2	4172	Baseball	Section of Physical Culture	60
2398	19-20	2	4656	Introduction to Computation (B)	Department of Medicine Teaching office	100
2398	19-20	2	4666	Introduction to Computation (B) and Computer Operation	Department of Medicine Teaching office
2398	19-20	2	5508	Military Theory	Student Work Department People's Armed Forces Department	94
2398	19-20	2	5515	Social practice and service learning, Part II	Peking University Communist Youth League Committee	60
2398	19-20	3	2331	Contemporary International Politics	School of International Studies	85
2398	19-20	3	4485	Entrance Education Course for Freshstudents	Yuanpei College	60
2398	20-21	1	515	General Physics (2)	College of Chemistry and Molecular Engineering	91
2398	20-21	1	532	Basic Physics Lab	College of Engineering	85
2398	20-21	1	554	Exercises of General Physics	Department of Medicine Teaching office
2398	20-21	1	643	Organic Chemistry (B)	College of Life Sciences	86
2398	20-21	1	644	Organic Chemistry Lab.(B)	Department of Medicine Teaching office	84
2398	20-21	1	849	Biochemistry Lab.	College of Life Sciences	83
2398	20-21	1	850	Biochemistry	College of Life Sciences	83
2398	20-21	1	857	Engineering Practice	College of Life Sciences	98
2398	20-21	1	4122	A Survey of Mao Tsetung Thoughts and Theory of Socialism with Chinese Characteristics	Marxism Institute	89
2398	20-21	1	4216	cycling education	Section of Physical Culture	97
2398	20-21	1	4657	Data Structure and Algorithm (B)	School of Physics	86.5
2398	20-21	2	167	Linear Algebra (B)	National School of Development
2398	20-21	2	168	Problem-Solving on Linear Algebra (B)	School of Electronics Engineering and Computer Science
2398	20-21	2	589	Modern Astronomy	School of Physics
2398	20-21	2	741	Cell Biology	College of Life Sciences
2398	20-21	2	745	Genetics	College of Life Sciences
2398	20-21	2	773	Current topics on Genetics	College of Life Sciences
2398	20-21	2	833	The Basics of Bioinformation Technology	College of Life Sciences
2398	20-21	2	852	Methematical Modeling in the Life Sciences	College of Life Sciences
2398	20-21	2	4123	An Introduction to Marxist Basic Theory	Marxism Institute
2398	20-21	2	4166	Fitness	Section of Physical Culture
2398	20-21	3	788	Bio-Statistics	College of Life Sciences
2399	19-20	1	146	Advanced Mathematics (B) (1)	National School of Development	94
2399	19-20	1	148	Problem-solving on Higher Mathematics (B)	School of Economics
2399	19-20	1	654	General Chemistry Practice	College of Engineering
2399	19-20	1	681	General Chemistry (B)	Department of Medicine Teaching office	77
2399	19-20	1	684	General Chemistry Lab.（B）	Department of Medicine Teaching office	80
2399	19-20	1	747	General Biology Lab	College of Life Sciences	89
2399	19-20	1	768	Concepts and Methodology in Biology	College of Life Sciences	88
2399	19-20	1	838	General Biology	College of Life Sciences	86
2399	19-20	1	4119	Outline of Chinese Modern History	Marxism Institute	83
2399	19-20	1	4125	Events and Policies	Marxism Institute	60
2399	19-20	1	4152	Aerobics	Section of Physical Culture	97
2399	19-20	1	5508	Military Theory	Student Work Department People's Armed Forces Department	86
2399	19-20	1	5514	Social practice and service learning, Part I	Peking University Communist Youth League Committee	60
2399	19-20	2	147	Advanced Mathematics (B) (2)	College of Life Sciences	60
2399	19-20	2	149	Problem-solving on Higher Mathematics (B)	School of Economics
2399	19-20	2	514	General Physics (1)	College of Chemistry and Molecular Engineering	73
2399	19-20	2	554	Exercises of General Physics	Department of Medicine Teaching office
2399	19-20	2	701	Quantitative Chemical Analysis	College of Life Sciences	60
2399	19-20	2	702	Quantitative Chemical Analysis Lab	College of Life Sciences	81
2399	19-20	2	748	Physiology	College of Life Sciences	60
2399	19-20	2	844	Physiology Lab.	College of Life Sciences	87
2399	19-20	2	4117	An Introduction to Ideological & Moral Culture and Laws	Marxism Institute	86
2399	19-20	2	4189	Kendo	Section of Physical Culture	60
2399	19-20	2	4656	Introduction to Computation (B)	Department of Medicine Teaching office	91
2399	19-20	2	4666	Introduction to Computation (B) and Computer Operation	Department of Medicine Teaching office
2399	19-20	2	5515	Social practice and service learning, Part II	Peking University Communist Youth League Committee	60
2399	19-20	3	788	Bio-Statistics	College of Life Sciences	86
2399	19-20	3	4485	Entrance Education Course for Freshstudents	Yuanpei College	60
2399	20-21	1	515	General Physics (2)	College of Chemistry and Molecular Engineering	74
2399	20-21	1	532	Basic Physics Lab	College of Engineering	83
2399	20-21	1	554	Exercises of General Physics	Department of Medicine Teaching office
2399	20-21	1	643	Organic Chemistry (B)	College of Life Sciences	73
2399	20-21	1	849	Biochemistry Lab.	College of Life Sciences	84
2399	20-21	1	850	Biochemistry	College of Life Sciences	85
2399	20-21	1	1045	Introduction to Seismology	School of Earth and Space Sciences	86
2399	20-21	1	1337	Introduction to Advertising	School of Journalism and Communication	81
2399	20-21	1	3852	Analytical Writing	English Language and Literature	88.5
2399	20-21	1	4326	The Chinese Painting Artistic Aesthetics	School of Arts	95
2399	20-21	1	4657	Data Structure and Algorithm (B)	School of Physics	72
2399	20-21	2	167	Linear Algebra (B)	National School of Development
2399	20-21	2	260	Music and Mathematics	School of Mathematical Sciences	91
2399	20-21	2	741	Cell Biology	College of Life Sciences
2399	20-21	2	745	Genetics	College of Life Sciences
2399	20-21	2	833	The Basics of Bioinformation Technology	College of Life Sciences
2399	20-21	2	852	Methematical Modeling in the Life Sciences	College of Life Sciences
2399	20-21	2	3844	Beijing and Shanghai: Twin Cities in Chinese History	English Language and Literature
2399	20-21	2	4123	An Introduction to Marxist Basic Theory	Marxism Institute
2399	20-21	2	4271	The History of Chinese Painting	School of Arts
2399	20-21	3	3567	French for Reading from scratch	College of Foreign Languages
2401	19-20	1	146	Advanced Mathematics (B) (1)	National School of Development	96
2401	19-20	1	148	Problem-solving on Higher Mathematics (B)	School of Economics
2401	19-20	1	654	General Chemistry Practice	College of Engineering
2401	19-20	1	681	General Chemistry (B)	Department of Medicine Teaching office	87.5
2401	19-20	1	684	General Chemistry Lab.（B）	Department of Medicine Teaching office	80
2401	19-20	1	747	General Biology Lab	College of Life Sciences	86
2401	19-20	1	838	General Biology	College of Life Sciences	86
2401	19-20	1	3814	Selected Readings on Frontiers of Science and Technology	English Language and Literature	79
2401	19-20	1	4119	Outline of Chinese Modern History	Marxism Institute	70
2401	19-20	1	4125	Events and Policies	Marxism Institute	60
2401	19-20	1	4149	Swimming	Section of Physical Culture	91
2401	19-20	1	4438	Physics of the Life Sciences: The Case of Bioelectricity	Yuanpei College	91
2401	19-20	1	5508	Military Theory	Student Work Department People's Armed Forces Department	92
2401	19-20	1	5514	Social practice and service learning, Part I	Peking University Communist Youth League Committee	60
2401	19-20	2	147	Advanced Mathematics (B) (2)	College of Life Sciences	63
2401	19-20	2	149	Problem-solving on Higher Mathematics (B)	School of Economics
2401	19-20	2	260	Music and Mathematics	School of Mathematical Sciences	95
2401	19-20	2	514	General Physics (1)	College of Chemistry and Molecular Engineering	74
2401	19-20	2	554	Exercises of General Physics	Department of Medicine Teaching office
2401	19-20	2	701	Quantitative Chemical Analysis	College of Life Sciences	60
2401	19-20	2	702	Quantitative Chemical Analysis Lab	College of Life Sciences	77
2401	19-20	2	748	Physiology	College of Life Sciences	60
2401	19-20	2	844	Physiology Lab.	College of Life Sciences	78
2401	19-20	2	4117	An Introduction to Ideological & Moral Culture and Laws	Marxism Institute	85
2401	19-20	2	4151	Taiji	Section of Physical Culture	60
2401	19-20	2	5515	Social practice and service learning, Part II	Peking University Communist Youth League Committee	60
2401	20-21	1	515	General Physics (2)	College of Chemistry and Molecular Engineering	82
2401	20-21	1	554	Exercises of General Physics	Department of Medicine Teaching office
2401	20-21	1	643	Organic Chemistry (B)	College of Life Sciences	82
2401	20-21	1	644	Organic Chemistry Lab.(B)	Department of Medicine Teaching office	80
2401	20-21	1	777	Current topics on Biochemistry	College of Life Sciences	84
2401	20-21	1	848	Biochemistry	College of Life Sciences	83
2401	20-21	1	849	Biochemistry Lab.	College of Life Sciences	83
2401	20-21	1	2193	Modern Western Political Thoughts	Department of Philosophy	72
2401	20-21	1	4656	Introduction to Computation (B)	Department of Medicine Teaching office	100
2401	20-21	1	4657	Data Structure and Algorithm (B)	School of Physics	88
2401	20-21	1	4666	Introduction to Computation (B) and Computer Operation	Department of Medicine Teaching office
2401	20-21	2	167	Linear Algebra (B)	National School of Development
2401	20-21	2	168	Problem-Solving on Linear Algebra (B)	School of Electronics Engineering and Computer Science
2401	20-21	2	532	Basic Physics Lab	College of Engineering
2401	20-21	2	642	Physical Chemistry (B)	College of Life Sciences
2401	20-21	2	745	Genetics	College of Life Sciences
2401	20-21	2	746	Genetics Lab	College of Life Sciences
2401	20-21	2	768	Concepts and Methodology in Biology	College of Life Sciences
2401	20-21	2	773	Current topics on Genetics	College of Life Sciences
2401	20-21	2	3844	Beijing and Shanghai: Twin Cities in Chinese History	English Language and Literature
2401	20-21	2	4123	An Introduction to Marxist Basic Theory	Marxism Institute
2401	20-21	2	4166	Fitness	Section of Physical Culture
2401	20-21	3	803	The logic of life	College of Life Sciences
2402	19-20	1	146	Advanced Mathematics (B) (1)	National School of Development	100
2402	19-20	1	148	Problem-solving on Higher Mathematics (B)	School of Economics
2402	19-20	1	654	General Chemistry Practice	College of Engineering
2402	19-20	1	681	General Chemistry (B)	Department of Medicine Teaching office	92.5
2402	19-20	1	684	General Chemistry Lab.（B）	Department of Medicine Teaching office	89
2402	19-20	1	747	General Biology Lab	College of Life Sciences	84
2402	19-20	1	753	Human Sex, Reproduction and Health	College of Life Sciences	85
2402	19-20	1	838	General Biology	College of Life Sciences	89
2402	19-20	1	4119	Outline of Chinese Modern History	Marxism Institute	89
2402	19-20	1	4125	Events and Policies	Marxism Institute	60
2402	19-20	1	4152	Aerobics	Section of Physical Culture	99
2402	19-20	1	5508	Military Theory	Student Work Department People's Armed Forces Department	94
2402	19-20	1	5514	Social practice and service learning, Part I	Peking University Communist Youth League Committee	60
2402	19-20	2	147	Advanced Mathematics (B) (2)	College of Life Sciences	99
2402	19-20	2	149	Problem-solving on Higher Mathematics (B)	School of Economics
2402	19-20	2	514	General Physics (1)	College of Chemistry and Molecular Engineering	60
2402	19-20	2	701	Quantitative Chemical Analysis	College of Life Sciences	60
2402	19-20	2	702	Quantitative Chemical Analysis Lab	College of Life Sciences	82
2402	19-20	2	748	Physiology	College of Life Sciences	60
2402	19-20	2	844	Physiology Lab.	College of Life Sciences	91
2402	19-20	2	4117	An Introduction to Ideological & Moral Culture and Laws	Marxism Institute	90
2402	19-20	2	4267	The Enjoyment of The Western Music	School of Arts	90
2402	19-20	2	4656	Introduction to Computation (B)	Department of Medicine Teaching office	99
2402	19-20	2	4666	Introduction to Computation (B) and Computer Operation	Department of Medicine Teaching office
2402	19-20	2	5515	Social practice and service learning, Part II	Peking University Communist Youth League Committee	60
2402	19-20	3	1045	Introduction to Seismology	School of Earth and Space Sciences	94
2402	19-20	3	4485	Entrance Education Course for Freshstudents	Yuanpei College	60
2402	20-21	1	515	General Physics (2)	College of Chemistry and Molecular Engineering	86
2402	20-21	1	532	Basic Physics Lab	College of Engineering	85
2402	20-21	1	643	Organic Chemistry (B)	College of Life Sciences	87.5
2402	20-21	1	644	Organic Chemistry Lab.(B)	Department of Medicine Teaching office	83
2402	20-21	1	777	Current topics on Biochemistry	College of Life Sciences	94
2402	20-21	1	848	Biochemistry	College of Life Sciences	85
2402	20-21	1	3856	Critical Thinking and Academic Writing	English Language and Literature	93
2402	20-21	1	4149	Swimming	Section of Physical Culture	84
2402	20-21	1	4657	Data Structure and Algorithm (B)	School of Physics	84.5
2402	20-21	2	167	Linear Algebra (B)	National School of Development
2402	20-21	2	168	Problem-Solving on Linear Algebra (B)	School of Electronics Engineering and Computer Science
2402	20-21	2	314	Physical Chemistry	College of Engineering
2402	20-21	2	745	Genetics	College of Life Sciences
2402	20-21	2	746	Genetics Lab	College of Life Sciences
2402	20-21	2	768	Concepts and Methodology in Biology	College of Life Sciences
2402	20-21	2	815	Journal Club of the Frontier for Life Sciences(1)	College of Life Sciences
2402	20-21	2	820	Journal Club of the Frontier for Life Sciences(6)	College of Life Sciences
2402	20-21	2	849	Biochemistry Lab.	College of Life Sciences
2402	20-21	2	1851	Introduction to the History of Western Civilization	Department of History
2402	20-21	2	4122	A Survey of Mao Tsetung Thoughts and Theory of Socialism with Chinese Characteristics	Marxism Institute
2402	20-21	2	4189	Kendo	Section of Physical Culture
2402	20-21	3	758	Coastal biology field practice	College of Life Sciences
2403	19-20	1	146	Advanced Mathematics (B) (1)	National School of Development	99
2403	19-20	1	148	Problem-solving on Higher Mathematics (B)	School of Economics
2403	19-20	1	654	General Chemistry Practice	College of Engineering
2403	19-20	1	681	General Chemistry (B)	Department of Medicine Teaching office	86
2403	19-20	1	684	General Chemistry Lab.（B）	Department of Medicine Teaching office	85
2403	19-20	1	747	General Biology Lab	College of Life Sciences	86
2403	19-20	1	763	Animal Biology Lab.	College of Life Sciences	91
2403	19-20	1	766	Animal Biology	College of Life Sciences	79
2403	19-20	1	3823	English Words in Culture Context	English Language and Literature	82.5
2403	19-20	1	4119	Outline of Chinese Modern History	Marxism Institute	88
2403	19-20	1	4125	Events and Policies	Marxism Institute	60
2403	19-20	1	5508	Military Theory	Student Work Department People's Armed Forces Department	84
2403	19-20	1	5514	Social practice and service learning, Part I	Peking University Communist Youth League Committee	60
2403	19-20	2	147	Advanced Mathematics (B) (2)	College of Life Sciences	80
2403	19-20	2	149	Problem-solving on Higher Mathematics (B)	School of Economics
2403	19-20	2	514	General Physics (1)	College of Chemistry and Molecular Engineering	60
2403	19-20	2	554	Exercises of General Physics	Department of Medicine Teaching office
2403	19-20	2	701	Quantitative Chemical Analysis	College of Life Sciences	60
2403	19-20	2	702	Quantitative Chemical Analysis Lab	College of Life Sciences	82
2403	19-20	2	748	Physiology	College of Life Sciences	60
2403	19-20	2	762	Plant Biology	College of Life Sciences	90
2403	19-20	2	844	Physiology Lab.	College of Life Sciences	75
2403	19-20	2	4117	An Introduction to Ideological & Moral Culture and Laws	Marxism Institute	92
2403	19-20	2	4155	Badminton	Section of Physical Culture	60
2403	19-20	2	5515	Social practice and service learning, Part II	Peking University Communist Youth League Committee	60
2403	20-21	1	515	General Physics (2)	College of Chemistry and Molecular Engineering	85
2403	20-21	1	554	Exercises of General Physics	Department of Medicine Teaching office
2403	20-21	1	643	Organic Chemistry (B)	College of Life Sciences	89
2403	20-21	1	644	Organic Chemistry Lab.(B)	Department of Medicine Teaching office	86
2403	20-21	1	848	Biochemistry	College of Life Sciences	89
2403	20-21	1	849	Biochemistry Lab.	College of Life Sciences	90
2403	20-21	1	3847	Chinese Culture and Society in Contemporary British and American Documentaries	English Language and Literature	90
2403	20-21	1	4123	An Introduction to Marxist Basic Theory	Marxism Institute	83
2403	20-21	1	4656	Introduction to Computation (B)	Department of Medicine Teaching office	95
2403	20-21	1	4666	Introduction to Computation (B) and Computer Operation	Department of Medicine Teaching office
2403	20-21	2	167	Linear Algebra (B)	National School of Development
2403	20-21	2	168	Problem-Solving on Linear Algebra (B)	School of Electronics Engineering and Computer Science
2403	20-21	2	532	Basic Physics Lab	College of Engineering
2403	20-21	2	642	Physical Chemistry (B)	College of Life Sciences
2403	20-21	2	745	Genetics	College of Life Sciences
2403	20-21	2	827	Molecular Biology	College of Life Sciences
2403	20-21	2	4122	A Survey of Mao Tsetung Thoughts and Theory of Socialism with Chinese Characteristics	Marxism Institute
2403	20-21	2	4151	Taiji	Section of Physical Culture
2403	20-21	2	4618	Data Structures and Algorithm (Lab.)	School of Physics
2403	20-21	2	4657	Data Structure and Algorithm (B)	School of Physics
2403	20-21	3	788	Bio-Statistics	College of Life Sciences
2404	19-20	1	146	Advanced Mathematics (B) (1)	National School of Development	95
2404	19-20	1	148	Problem-solving on Higher Mathematics (B)	School of Economics
2404	19-20	1	654	General Chemistry Practice	College of Engineering
2404	19-20	1	681	General Chemistry (B)	Department of Medicine Teaching office	80
2404	19-20	1	684	General Chemistry Lab.（B）	Department of Medicine Teaching office	82
2404	19-20	1	747	General Biology Lab	College of Life Sciences	81
2404	19-20	1	766	Animal Biology	College of Life Sciences	82
2404	19-20	1	838	General Biology	College of Life Sciences	80
2404	19-20	1	4119	Outline of Chinese Modern History	Marxism Institute	83
2404	19-20	1	4125	Events and Policies	Marxism Institute	60
2404	19-20	1	4181	Chinese SanShou	Section of Physical Culture	84
2404	19-20	1	5508	Military Theory	Student Work Department People's Armed Forces Department	91
2404	19-20	1	5514	Social practice and service learning, Part I	Peking University Communist Youth League Committee	60
2404	19-20	2	147	Advanced Mathematics (B) (2)	College of Life Sciences	60
2404	19-20	2	149	Problem-solving on Higher Mathematics (B)	School of Economics
2404	19-20	2	514	General Physics (1)	College of Chemistry and Molecular Engineering	69
2404	19-20	2	554	Exercises of General Physics	Department of Medicine Teaching office
2404	19-20	2	702	Quantitative Chemical Analysis Lab	College of Life Sciences	78
2404	19-20	2	749	Physiology Lab.	College of Life Sciences	91
2404	19-20	2	762	Plant Biology	College of Life Sciences	82
2404	19-20	2	845	Physiology	College of Life Sciences	60
2404	19-20	2	3836	English Reading	English Language and Literature	78
2404	19-20	2	4117	An Introduction to Ideological & Moral Culture and Laws	Marxism Institute	84
2404	19-20	2	4176	Taekwondo	Section of Physical Culture	60
2404	19-20	2	5515	Social practice and service learning, Part II	Peking University Communist Youth League Committee	60
2404	19-20	3	4152	Aerobics	Section of Physical Culture	91
2404	20-21	1	515	General Physics (2)	College of Chemistry and Molecular Engineering	75
2404	20-21	1	554	Exercises of General Physics	Department of Medicine Teaching office
2404	20-21	1	643	Organic Chemistry (B)	College of Life Sciences	70
2404	20-21	1	644	Organic Chemistry Lab.(B)	Department of Medicine Teaching office	84
2404	20-21	1	763	Animal Biology Lab.	College of Life Sciences	80
[truncated: 206,950+ more rows]
