# Supplementary material for: DORIS: Personalized course recommendation system based on deep learning
Source: PLoS One. 2023 Jun 2;18(6):e0284687. doi: 10.1371/journal.pone.0284687 (PMC10237496; doi:10.1371/journal.pone.0284687)
Supplement: S2 Dataset — (ZIP) [file pone.0284687.s002.zip › datasetInEnglish/StudentInformationTable.xlsx]

## Sheet: Sheet1
StudentId	EnrollmentYear	Education	Major
1115	2018	Undergraduate	Biological Science
1108	2018	Undergraduate	Biological Science
1192	2018	Undergraduate	Urban and Rural Planning
1193	2018	Undergraduate	Urban and Rural Planning
1293	2018	Undergraduate	World History
1324	2018	Undergraduate	Archaeology (Heritage Architecture)
1582	2018	Undergraduate	Risk Management and Insurance
1599	2018	Undergraduate	Biological Science
1651	2018	Undergraduate	Biological Science
1656	2018	Undergraduate	Biological Science
1663	2018	Undergraduate	Biological Science
1672	2018	Undergraduate	Biotechnology
1680	2018	Undergraduate	Psychology
1686	2018	Undergraduate	Biological Science
1694	2018	Undergraduate	Biological Science
2255	2019	Undergraduate	Chemistry
2259	2019	Undergraduate	Chemistry
2382	2019	Undergraduate	Biological Science
2383	2019	Undergraduate	Biotechnology
2384	2019	Undergraduate	Biotechnology
2385	2019	Undergraduate	Biotechnology
2386	2019	Undergraduate	Biological Science
2387	2019	Undergraduate	Biological Science
2388	2019	Undergraduate	Ecology
2389	2019	Undergraduate	Ecology
2390	2019	Undergraduate	Ecology
2391	2019	Undergraduate	Biological Science
2392	2019	Undergraduate	Biotechnology
2393	2019	Undergraduate	Intelligence Science and Technology
2394	2019	Undergraduate	Biological Science
2395	2019	Undergraduate	Biological Science
2396	2019	Undergraduate	Biological Science
2397	2019	Undergraduate	Biotechnology
2398	2019	Undergraduate	Biological Science
2399	2019	Undergraduate	Biological Science
2401	2019	Undergraduate	Biological Science
2402	2019	Undergraduate	Biological Science
2403	2019	Undergraduate	Biological Science
2404	2019	Undergraduate	Ecology
2405	2019	Undergraduate	Biological Science
2406	2019	Undergraduate	Biological Science
2407	2019	Undergraduate	Biological Science
2408	2019	Undergraduate	Ecology
2409	2019	Undergraduate	Biological Science
2410	2019	Undergraduate	Biological Science
2411	2019	Undergraduate	Biological Science
2413	2019	Undergraduate	Biotechnology
2414	2019	Undergraduate	Biological Science
2415	2019	Undergraduate	Biotechnology
2416	2019	Undergraduate	Biological Science
2417	2019	Undergraduate	Biological Science
2418	2019	Undergraduate	Biological Science
2419	2019	Undergraduate	Biological Science
2420	2019	Undergraduate	Biological Science
2421	2019	Undergraduate	Ecology
2422	2019	Undergraduate	Biological Science
2423	2019	Undergraduate	Biological Science
2425	2019	Undergraduate	Biotechnology
2427	2019	Undergraduate	Intelligence Science and Technology
2428	2019	Undergraduate	Biological Science
2429	2019	Undergraduate	Biological Science
2430	2019	Undergraduate	Biological Science
2431	2019	Undergraduate	Biological Science
2434	2019	Undergraduate	Biological Science
2435	2019	Undergraduate	Biological Science
2436	2019	Undergraduate	Biotechnology
2437	2019	Undergraduate	Biological Science
2438	2019	Undergraduate	Biological Science
2439	2019	Undergraduate	Biological Science
2440	2019	Undergraduate	Biological Science
2441	2019	Undergraduate	Biological Science
2442	2019	Undergraduate	Biological Science
2443	2019	Undergraduate	Biological Science
2444	2019	Undergraduate	Biological Science
2445	2019	Undergraduate	Biological Science
2446	2019	Undergraduate	Biological Science
2447	2019	Undergraduate	Biological Science
2448	2019	Undergraduate	Biological Science
2852	2019	Undergraduate	Environmental Science and Engineering
2854	2019	Undergraduate	Environmental Science and Engineering
2855	2019	Undergraduate	Environmental Science and Engineering
2857	2019	Undergraduate	Environmental Science and Engineering
2858	2019	Undergraduate	Environmental Science and Engineering
2859	2019	Undergraduate	Environmental Science and Engineering
2861	2019	Undergraduate	Environmental Science and Engineering
2862	2019	Undergraduate	Environmental Science and Engineering
2863	2019	Undergraduate	Environmental Science and Engineering
2866	2019	Undergraduate	Environmental Science and Engineering
2867	2019	Undergraduate	Environmental Science and Engineering
2868	2019	Undergraduate	Environmental Science and Engineering
2954	2019	Undergraduate	Biological Science
2961	2019	Undergraduate	Law
3477	2019	Undergraduate	Human Geography and Urban-Rural Planning
3492	2019	Undergraduate	Economics (National Development)
3543	2019	Undergraduate	International Economics and Trade
3568	2019	Undergraduate	Biological Science
3569	2019	Undergraduate	Data Science and Big Data Technology
3574	2019	Undergraduate	Yuanpei Program
3583	2019	Undergraduate	Biological Science
3586	2019	Undergraduate	Finance
3594	2019	Undergraduate	Environmental Sciences
3598	2019	Undergraduate	Risk Management and Insurance
3608	2019	Undergraduate	Psychology
3628	2019	Undergraduate	Psychology
3639	2019	Undergraduate	Bioinformatics
3648	2019	Undergraduate	Biological Science
3664	2019	Undergraduate	Yuanpei Program
3684	2019	Undergraduate	Biotechnology
3690	2019	Undergraduate	Psychology
3696	2019	Undergraduate	Yuanpei Program
3768	2019	Undergraduate	Biotechnology
3769	2019	Undergraduate	Biotechnology
3770	2019	Undergraduate	Biological Science
3772	2019	Undergraduate	Psychology
3877	2019	Undergraduate	Biological Science
3878	2019	Undergraduate	Paleontology
3920	2019
3921	2019
4568	2000	Undergraduate
9	2014	Undergraduate	Chinese Language and Literature
31	2015	Undergraduate	Urban and Rural Planning
35	2015	Undergraduate	Media Studies
52	2015	Undergraduate	English Language and Literature
157	2016	Undergraduate	Psychology
160	2016	Undergraduate	Journalism
178	2016	Undergraduate	World History
180	2016	Undergraduate	Archaeology
181	2016	Undergraduate	Archaeology
187	2016	Undergraduate	International Politics (International Political Economy)
191	2016	Undergraduate	International Politics (International Political Economy)
223	2016	Undergraduate	Law
243	2016	Undergraduate	Sociology
256	2016	Undergraduate	City Management
259	2016	Undergraduate	City Management
261	2016	Undergraduate	Public Administration
263	2016	Undergraduate	Public Administration
306	2016	Undergraduate	English Language and Literature
315	2016	Undergraduate	Russian Language and Literature
319	2016	Undergraduate	French Language and Literature
338	2016	Undergraduate	Japanese Language and Literature
374	2016	Undergraduate
375	2016	Undergraduate
377	2016	Undergraduate
378	2016	Undergraduate
379	2016	Undergraduate
382	2016	Undergraduate
383	2016	Undergraduate
417	2017	Undergraduate	Finance
616	2017	Undergraduate	Philosophy
632	2017	Undergraduate	Public Finance
652	2017	Undergraduate	Law
688	2017	Undergraduate	Public Finance
714	2017	Undergraduate	Economics
762	2017	Undergraduate	Spanish Language and Literature
770	2017	Undergraduate	Korean Language and Literature
772	2017	Undergraduate	Hindi Language and Literature
774	2017	Undergraduate	Urdu Language and Literature
837	2017	Undergraduate
838	2017	Undergraduate
839	2017	Undergraduate
840	2017	Undergraduate
844	2017	Undergraduate
846	2017	Undergraduate
848	2017	Undergraduate
849	2017	Undergraduate
850	2017	Undergraduate
851	2017	Undergraduate
853	2017	Undergraduate
854	2017	Undergraduate
1010	2018	Undergraduate	Geographical Information Science
1180	2018	Undergraduate	Environmental Sciences
1182	2018	Undergraduate	Environmental Sciences
1216	2018	Undergraduate	Advertising
1277	2018	Undergraduate	History
1279	2018	Undergraduate	History
1343	2018	Undergraduate	International Politics (International Political Economy)
1424	2018	Undergraduate	International Politics (International Political Economy)
1495	2018	Undergraduate	Law
1502	2018	Undergraduate	Law
1503	2018	Undergraduate	Law
1506	2018	Undergraduate	Law
1507	2018	Undergraduate	Law
1509	2018	Undergraduate	Law
1510	2018	Undergraduate	Law
1513	2018	Undergraduate	Law
1515	2018	Undergraduate	Law
1518	2018	Undergraduate	Law
1536	2018	Undergraduate	Economics
1565	2018	Undergraduate	Law
1567	2018	Undergraduate	Philosophy, Politics and Economics
1578	2018	Undergraduate	Psychology
1594	2018	Undergraduate	Philosophy, Politics and Economics
1641	2018	Undergraduate	Russian Language and Literature
1644	2018	Undergraduate	German Language and Literature
1659	2018	Undergraduate	Spanish Language and Literature
1660	2018	Undergraduate	Spanish Language and Literature
1662	2018	Undergraduate	Spanish Language and Literature
1678	2018	Undergraduate	Korean Language and Literature
1684	2018	Undergraduate	Thai Language and Literature
1688	2018	Undergraduate	Finance
1761	2018	Undergraduate	Yuanpei Program
1786	2018	Undergraduate
1787	2018	Undergraduate
1788	2018	Undergraduate
1789	2018	Undergraduate
1790	2018	Undergraduate
1791	2018	Undergraduate
1792	2018	Undergraduate
1793	2018	Undergraduate
1794	2018	Undergraduate
1795	2018	Undergraduate
1798	2018	Undergraduate
1801	2018	Undergraduate
1802	2018	Undergraduate
1803	2018	Undergraduate
1804	2018	Undergraduate
1805	2018	Undergraduate
1806	2018	Undergraduate
1807	2018	Undergraduate
1808	2018	Undergraduate
1809	2018	Undergraduate
1810	2018	Undergraduate
1811	2018	Undergraduate
1812	2018	Undergraduate
1813	2018	Undergraduate
1814	2018	Undergraduate
1815	2018	Undergraduate
1816	2018	Undergraduate
1817	2018	Undergraduate
1818	2018	Undergraduate
1819	2018	Undergraduate
1821	2018	Undergraduate
1822	2018	Undergraduate
1823	2018	Undergraduate
1824	2018	Undergraduate
2785	2019	Undergraduate	Environmental Sciences
2825	2019	Undergraduate	Computer Science and Technology
2865	2019	Undergraduate	Economics
2449	2019	Undergraduate	Biological Science
2450	2019	Undergraduate	Biological Science
2451	2019	Undergraduate	Intelligence Science and Technology
2452	2019	Undergraduate	Biological Science
2453	2019	Undergraduate	Ecology
2454	2019	Undergraduate	Biotechnology
2455	2019	Undergraduate	Biological Science
2456	2019	Undergraduate	Biological Science
2457	2019	Undergraduate	Economics (National Development)
2459	2019	Undergraduate	Biological Science
2460	2019	Undergraduate	Biological Science
2461	2019	Undergraduate	Biological Science
2462	2019	Undergraduate	Economics
2464	2019	Undergraduate	Biotechnology
2465	2019	Undergraduate	Biological Science
2466	2019	Undergraduate	Biological Science
2467	2019	Undergraduate	Biotechnology
2468	2019	Undergraduate	Biological Science
2469	2019	Undergraduate	Biological Science
2470	2019	Undergraduate	Biotechnology
2471	2019	Undergraduate	Ecology
2472	2019	Undergraduate	Biological Science
2473	2019	Undergraduate	Economics
2474	2019	Undergraduate	Biotechnology
2476	2019	Undergraduate	Biological Science
2477	2019	Undergraduate	Ecology
2478	2019	Undergraduate	Biotechnology
2479	2019	Undergraduate	Biological Science
2480	2019	Undergraduate	Biological Science
2482	2019	Undergraduate	Biological Science
2483	2019	Undergraduate	Biological Science
2484	2019	Undergraduate	Biological Science
2773	2019	Undergraduate	Ecology
2774	2019	Undergraduate	Environmental Sciences
2775	2019	Undergraduate	Human Geography and Urban-Rural Planning
2776	2019	Undergraduate	Environmental Sciences
2778	2019	Undergraduate	Environmental Sciences
2779	2019	Undergraduate	Environmental Sciences
2781	2019	Undergraduate	Urban and Rural Planning
2783	2019	Undergraduate	Environmental Sciences
2784	2019	Undergraduate	Environmental Sciences
2786	2019	Undergraduate	Economics (National Development)
2788	2019	Undergraduate	Computer Science and Technology
2789	2019	Undergraduate	Ecology
2791	2019	Undergraduate	Physical Geography
2798	2019	Undergraduate	Environmental Sciences
2801	2019	Undergraduate	Environmental Sciences
2803	2019	Undergraduate	Intelligence Science and Technology
2804	2019	Undergraduate	Environmental Sciences
2805	2019	Undergraduate	Environmental Sciences
2808	2019	Undergraduate	Physical Geography
2809	2019	Undergraduate	Economics (National Development)
2812	2019	Undergraduate	Environmental Sciences
2817	2019	Undergraduate	Human Geography and Urban-Rural Planning
2831	2019	Undergraduate	Urban and Rural Planning
2834	2019	Undergraduate	Urban and Rural Planning
2835	2019	Undergraduate	Environmental Science and Engineering
2836	2019	Undergraduate	Economics
2837	2019	Undergraduate	Economics (National Development)
2838	2019	Undergraduate	Environmental Science and Engineering
2839	2019	Undergraduate	Environmental Science and Engineering
2840	2019	Undergraduate	Environmental Science and Engineering
2841	2019	Undergraduate	Environmental Science and Engineering
2842	2019	Undergraduate	Environmental Science and Engineering
2843	2019	Undergraduate	Environmental Science and Engineering
2844	2019	Undergraduate	Environmental Science and Engineering
2845	2019	Undergraduate	Environmental Science and Engineering
2846	2019	Undergraduate	Biological Science
2848	2019	Undergraduate	Environmental Science and Engineering
2849	2019	Undergraduate	Environmental Science and Engineering
2851	2019	Undergraduate	Environmental Science and Engineering
15	2015	Undergraduate	Mathematics and Applied Mathematics
16	2015	Undergraduate	Mathematics and Applied Mathematics
76	2016	Undergraduate	Mathematics and Applied Mathematics
81	2016	Undergraduate	Statistics
205	2016	Undergraduate	Economics (National Development)
387	2017	Undergraduate	Mathematics and Applied Mathematics
389	2017	Undergraduate	Information and Computing Science
391	2017	Undergraduate	Statistics
393	2017	Undergraduate	Mathematics and Applied Mathematics
395	2017	Undergraduate	Mathematics and Applied Mathematics
397	2017	Undergraduate	Mathematics and Applied Mathematics
398	2017	Undergraduate	Statistics
401	2017	Undergraduate	Mathematics and Applied Mathematics
410	2017	Undergraduate	Mathematics and Applied Mathematics
21	2015	Undergraduate	Biological Science
23	2015	Undergraduate	Biological Science
118	2016	Undergraduate	Biological Science
119	2016	Undergraduate	Biological Science
121	2016	Undergraduate	Biological Science
123	2016	Undergraduate	Biological Science
173	2016	Undergraduate	World History
220	2016	Undergraduate	Law
460	2017	Undergraduate	Biological Science
461	2017	Undergraduate	Biological Science
464	2017	Undergraduate	Biological Science
466	2017	Undergraduate	Biological Science
1095	2018	Undergraduate	Biological Science
1096	2018	Undergraduate	Biological Science
1100	2018	Undergraduate	Biological Science
1105	2018	Undergraduate	Ecology
1106	2018	Undergraduate	Biological Science
803	2017	Undergraduate	Marketing
805	2017	Undergraduate	Accounting
1473	2018	Undergraduate	Accounting
1477	2018	Undergraduate	Business Administration
1765	2018	Undergraduate
2939	2019	Undergraduate	Computational and Applied Linguistics
3126	2019	Undergraduate	Business Administration
3129	2019	Undergraduate	Business Administration
3130	2019	Undergraduate	Business Administration
3134	2019	Undergraduate	Business Administration
3135	2019	Undergraduate	Business Administration
3136	2019	Undergraduate	Business Administration
3141	2019	Undergraduate	Business Administration
3144	2019	Undergraduate	Business Administration
3146	2019	Undergraduate	Business Administration
3148	2019	Undergraduate	Business Administration
3152	2019	Undergraduate	Business Administration
3153	2019	Undergraduate	Business Administration
3155	2019	Undergraduate	Business Administration
3156	2019	Undergraduate	Business Administration
3157	2019	Undergraduate	Business Administration
3158	2019	Undergraduate	Business Administration
3162	2019	Undergraduate	Business Administration
3164	2019	Undergraduate	Business Administration
3168	2019	Undergraduate	Business Administration
3170	2019	Undergraduate	Business Administration
3171	2019	Undergraduate	Business Administration
3173	2019	Undergraduate	Business Administration
3176	2019	Undergraduate	Business Administration
3177	2019	Undergraduate	Business Administration
3178	2019	Undergraduate	Business Administration
3180	2019	Undergraduate	Business Administration
3181	2019	Undergraduate	Business Administration
3183	2019	Undergraduate	Business Administration
3185	2019	Undergraduate	Business Administration
3186	2019	Undergraduate	Business Administration
3188	2019	Undergraduate	Business Administration
3189	2019	Undergraduate	Business Administration
3192	2019	Undergraduate	Business Administration
3193	2019	Undergraduate	Business Administration
3194	2019	Undergraduate	Business Administration
3195	2019	Undergraduate	Business Administration
3196	2019	Undergraduate	Business Administration
3198	2019	Undergraduate	Business Administration
3199	2019	Undergraduate	Business Administration
3200	2019	Undergraduate	Business Administration
3201	2019	Undergraduate	Business Administration
3203	2019	Undergraduate	Business Administration
3204	2019	Undergraduate	Business Administration
3206	2019	Undergraduate	Business Administration
3208	2019	Undergraduate	Business Administration
3211	2019	Undergraduate	Business Administration
3212	2019	Undergraduate	Business Administration
3213	2019	Undergraduate	Business Administration
3214	2019	Undergraduate	Business Administration
3215	2019	Undergraduate	Business Administration
3216	2019	Undergraduate	Business Administration
3218	2019	Undergraduate	Business Administration
3220	2019	Undergraduate	Business Administration
3221	2019	Undergraduate	Business Administration
3223	2019	Undergraduate	Business Administration
3225	2019	Undergraduate	Business Administration
3229	2019	Undergraduate	Business Administration
3230	2019	Undergraduate	Business Administration
3232	2019	Undergraduate	Business Administration
3234	2019	Undergraduate	Business Administration
3236	2019	Undergraduate	Business Administration
3238	2019	Undergraduate	Business Administration
3239	2019	Undergraduate	Business Administration
3240	2019	Undergraduate	Business Administration
3241	2019	Undergraduate	Business Administration
3242	2019	Undergraduate	Business Administration
3243	2019	Undergraduate	Business Administration
3244	2019	Undergraduate	Business Administration
3246	2019	Undergraduate	Business Administration
3247	2019	Undergraduate	Business Administration
3252	2019	Undergraduate	Business Administration
3253	2019	Undergraduate	Business Administration
3255	2019	Undergraduate	Business Administration
3256	2019	Undergraduate	Business Administration
3257	2019	Undergraduate	Business Administration
3260	2019	Undergraduate	Business Administration
3263	2019	Undergraduate	Business Administration
3264	2019	Undergraduate	Business Administration
3267	2019	Undergraduate	Business Administration
3268	2019	Undergraduate	Business Administration
3271	2019	Undergraduate	Business Administration
3274	2019	Undergraduate	Business Administration
3275	2019	Undergraduate	Business Administration
3278	2019	Undergraduate	Business Administration
3279	2019	Undergraduate	Business Administration
3282	2019	Undergraduate	Business Administration
3284	2019	Undergraduate	Business Administration
3286	2019	Undergraduate	Business Administration
3287	2019	Undergraduate	Business Administration
3288	2019	Undergraduate	Business Administration
3289	2019	Undergraduate	Business Administration
3290	2019	Undergraduate	Business Administration
3291	2019	Undergraduate	Business Administration
3292	2019	Undergraduate	Business Administration
3295	2019	Undergraduate	Business Administration
3296	2019	Undergraduate	Business Administration
3297	2019	Undergraduate	Business Administration
3298	2019	Undergraduate	Business Administration
3299	2019	Undergraduate	Business Administration
3301	2019	Undergraduate	Business Administration
3302	2019	Undergraduate	Business Administration
3304	2019	Undergraduate	Business Administration
3305	2019	Undergraduate	Business Administration
3307	2019	Undergraduate	Business Administration
3308	2019	Undergraduate	Business Administration
3309	2019	Undergraduate	Business Administration
3311	2019	Undergraduate	Business Administration
3312	2019	Undergraduate	Business Administration
3314	2019	Undergraduate	Business Administration
3316	2019	Undergraduate	Business Administration
3317	2019	Undergraduate	Business Administration
3638	2019	Undergraduate	Data Science and Big Data Technology
3645	2019	Undergraduate	Yuanpei Program
3678	2019	Undergraduate	Yuanpei Program
3833	2019	Undergraduate	Business Administration
3834	2019	Undergraduate	Business Administration
3837	2019	Undergraduate	Business Administration
3843	2019	Undergraduate	Business Administration
3844	2019	Undergraduate	Business Administration
3849	2019	Undergraduate	Business Administration
4	2014	Undergraduate	Geographical Information Science
5	2014	Undergraduate	Geology
6	2014	Undergraduate	Environmental Engineering
22	2015	Undergraduate	Biological Science
57	2015	Undergraduate	Space Science and Technology
126	2016	Undergraduate	Geographical Information Science
129	2016	Undergraduate	Geology
131	2016	Undergraduate	Geology
142	2016	Undergraduate	Environmental Sciences
266	2016	Undergraduate	Theory and History of Arts(Cultural Industry Management)
287	2016	Undergraduate	Finance
412	2017	Undergraduate	Energy and environmental systems engineering
472	2017	Undergraduate	Geographical Information Science
473	2017	Undergraduate	Geology
657	2017	Undergraduate	Information Management and Information Systems
1103	2018	Undergraduate	Biotechnology
1118	2018	Undergraduate	Geographical Information Science
1120	2018	Undergraduate	Geographical Information Science
1131	2018	Undergraduate	Geology
1132	2018	Undergraduate	Geology
1133	2018	Undergraduate	Geology
1134	2018	Undergraduate	Geology
1138	2018	Undergraduate	Geochemistry
1143	2018	Undergraduate	Space Science and Technology
1287	2018	Undergraduate	World History
1475	2018	Undergraduate	Accounting
1482	2018	Undergraduate	Marketing
1519	2018	Undergraduate	Information Management and Information Systems
1590	2018	Undergraduate	Integrated Science
1593	2018	Undergraduate	Philosophy, Politics and Economics
1763	2018	Undergraduate	Geographical Information Science
2226	2019	Undergraduate	Astronomy
2485	2019	Undergraduate	Geographical Information Science
2486	2019	Undergraduate	Geophysics
2487	2019	Undergraduate	Geographical Information Science
2488	2019	Undergraduate	Geographical Information Science
2489	2019	Undergraduate	Space Science and Technology
2490	2019	Undergraduate	Geographical Information Science
2491	2019	Undergraduate	Geophysics
2493	2019	Undergraduate	Geographical Information Science
2495	2019	Undergraduate	Physics
2496	2019	Undergraduate	Geographical Information Science
2498	2019	Undergraduate	Electronic Information Engineering
2499	2019	Undergraduate	Physics
3536	2019	Undergraduate	Law
3538	2019	Undergraduate	Economics (National Development)
3546	2019	Undergraduate	Yuanpei Program
3582	2019	Undergraduate	Integrated Science
3619	2019	Undergraduate	Psychology
3630	2019	Undergraduate	Integrated Science
3650	2019	Undergraduate	Economics (National Development)
3668	2019	Undergraduate	Risk Management and Insurance
3672	2019	Undergraduate	Integrated Science
3706	2019	Undergraduate	Russian Language and Literature
4566	2000	Undergraduate
4567	2000	Undergraduate
154	2016	Undergraduate	Environmental Sciences
156	2016	Undergraduate	Psychology
225	2016	Undergraduate	Law
233	2016	Undergraduate	Information Management and Information Systems
238	2016	Undergraduate	Sociology
281	2016	Undergraduate	Accounting
307	2016	Undergraduate	English Language and Literature
329	2016	Undergraduate	Arabic Language and Literature
330	2016	Undergraduate	Persian Language and Literature
332	2016	Undergraduate	Persian Language and Literature
345	2016	Undergraduate	Mongolian Language and Literature
349	2016	Undergraduate	Physics
381	2016	Undergraduate
384	2016	Undergraduate
385	2016	Undergraduate
456	2017	Undergraduate	Chemistry
467	2017	Undergraduate	Geology
474	2017	Undergraduate	Geochemistry
613	2017	Undergraduate	Economics
624	2017	Undergraduate	International Economics and Trade
690	2017	Undergraduate	Economics
707	2017	Undergraduate	Finance
719	2017	Undergraduate	Biomedical Engineering
730	2017	Undergraduate	English Language and Literature
845	2017	Undergraduate
847	2017	Undergraduate
852	2017	Undergraduate
1075	2018	Undergraduate	Chemical Biology
1129	2018	Undergraduate	Physics
1144	2018	Undergraduate	Electronic Information Engineering
1178	2018	Undergraduate	Intelligence Science and Technology
1186	2018	Undergraduate	Environmental Sciences
1189	2018	Undergraduate	Urban and Rural Planning
1191	2018	Undergraduate	Urban and Rural Planning
1247	2018	Undergraduate	Chinese Language and Literature
1323	2018	Undergraduate	Archaeology
1326	2018	Undergraduate	Economics
1496	2018	Undergraduate	Law
1527	2018	Undergraduate	Information Management and Information Systems
1575	2018	Undergraduate	International Economics and Trade
1645	2018	Undergraduate	German Language and Literature
1657	2018	Undergraduate	International Economics and Trade
1665	2018	Undergraduate	Arabic Language and Literature
1666	2018	Undergraduate	Arabic Language and Literature
1825	2018	Undergraduate
2345	2019	Undergraduate	Chemistry
2352	2019	Undergraduate	Chemistry
2362	2019	Undergraduate	Chemistry
2364	2019	Undergraduate	Chemistry
2532	2019	Undergraduate	Computer Science and Technology
2570	2019	Undergraduate	Economics (National Development)
2813	2019	Undergraduate	Economics (National Development)
2818	2019	Undergraduate	Ecology
2819	2019	Undergraduate	Urban and Rural Planning
2823	2019	Undergraduate	Economics
2853	2019	Undergraduate	Data Science and Big Data Technology
2856	2019	Undergraduate	Intelligence Science and Technology
2860	2019	Undergraduate	Psychology
2872	2019	Undergraduate	Psychology
2875	2019	Undergraduate	Psychology
2877	2019	Undergraduate	Psychology
2878	2019	Undergraduate	Psychology
2880	2019	Undergraduate	Psychology
2883	2019	Undergraduate	Psychology
2885	2019	Undergraduate	Economics (National Development)
2886	2019	Undergraduate	Business Administration
2889	2019	Undergraduate	Psychology
2891	2019	Undergraduate	Psychology
2893	2019	Undergraduate	Psychology
2949	2019	Undergraduate	History
2952	2019	Undergraduate	Robotics Engineering
3496	2019	Undergraduate	Information Management and Information Systems
3524	2019	Undergraduate	Theory and History of Arts(Cultural Industry Management)
3539	2019	Undergraduate	Computational and Applied Linguistics
3576	2019	Undergraduate	Integrated Science
3580	2019	Undergraduate	Economics (National Development)
3585	2019	Undergraduate	Psychology
3587	2019	Undergraduate	Integrated Science
3590	2019	Undergraduate	Integrated Science
3620	2019	Undergraduate	Integrated Science
3621	2019	Undergraduate	Psychology
3624	2019	Undergraduate	Integrated Science
3663	2019	Undergraduate	Integrated Science
3679	2019	Undergraduate	Integrated Science
3680	2019	Undergraduate	Integrated Science
3692	2019	Undergraduate	Integrated Science
3707	2019	Undergraduate	German Language and Literature
3880	2019	Undergraduate	Psychology
4504	2019	Undergraduate
4505	2019	Undergraduate
4506	2019	Undergraduate
4507	2019	Undergraduate
4517	2019	Undergraduate
4564	2000	Undergraduate
4565	2000	Undergraduate
25	2015	Undergraduate	Computer Science and Technology
26	2015	Undergraduate	Computer Science and Technology
124	2016	Undergraduate	Biological Science
138	2016	Undergraduate	Intelligence Science and Technology
295	2016	Undergraduate	Integrated Science
486	2017	Undergraduate	Microelectronics Science and Engineering
494	2017	Undergraduate	Intelligence Science and Technology
517	2017	Undergraduate	Environmental Sciences
608	2017	Undergraduate	Human Geography and Urban-Rural Planning
726	2017	Undergraduate	Data Science and Big Data Technology
1065	2018	Undergraduate	Electronic and Information Science and Technology
1099	2018	Undergraduate	Biotechnology
1128	2018	Undergraduate	Geophysics
1153	2018	Undergraduate	Electronic and Information Science and Technology
1190	2018	Undergraduate	Urban and Rural Planning
1325	2018	Undergraduate	Philosophy
1329	2018	Undergraduate	Philosophy
1584	2018	Undergraduate	Computer Science and Technology
1591	2018	Undergraduate	Data Science and Big Data Technology
1598	2018	Undergraduate	Computer Science and Technology
1768	2018	Undergraduate	Computer Science and Technology
2093	2019	Undergraduate	Physics
2131	2019	Undergraduate	Physics
2185	2019	Undergraduate	Physics
2242	2019	Undergraduate	Computer Science and Technology
2289	2019	Undergraduate	Business Administration
2292	2019	Undergraduate	Psychology
2424	2019	Undergraduate	Intelligence Science and Technology
2599	2019	Undergraduate	Electronic Information Engineering
2600	2019	Undergraduate	Microelectronics Science and Engineering
2601	2019	Undergraduate	Electronic Information Engineering
2602	2019	Undergraduate	Electronic Information Engineering
2603	2019	Undergraduate	Electronic and Information Science and Technology
2604	2019	Undergraduate	IC Design and Integrated System
2605	2019	Undergraduate	Electronic Information Engineering
2606	2019	Undergraduate	IC Design and Integrated System
2607	2019	Undergraduate	Microelectronics Science and Engineering
2609	2019	Undergraduate	Microelectronics Science and Engineering
2611	2019	Undergraduate	Microelectronics Science and Engineering
2612	2019	Undergraduate	Microelectronics Science and Engineering
2614	2019	Undergraduate	IC Design and Integrated System
2615	2019	Undergraduate	IC Design and Integrated System
2617	2019	Undergraduate	Computer Science and Technology
2618	2019	Undergraduate	Microelectronics Science and Engineering
2620	2019	Undergraduate	Electronic Information Engineering
2621	2019	Undergraduate	Computer Science and Technology
2622	2019	Undergraduate	Microelectronics Science and Engineering
2623	2019	Undergraduate	Microelectronics Science and Engineering
2624	2019	Undergraduate	IC Design and Integrated System
2625	2019	Undergraduate	Electronic Information Engineering
2626	2019	Undergraduate	Electronic Information Engineering
2627	2019	Undergraduate	Microelectronics Science and Engineering
2629	2019	Undergraduate	Electronic Information Engineering
2630	2019	Undergraduate	Microelectronics Science and Engineering
2632	2019	Undergraduate	Microelectronics Science and Engineering
2633	2019	Undergraduate	Microelectronics Science and Engineering
2634	2019	Undergraduate	Electronic Information Engineering
2635	2019	Undergraduate	IC Design and Integrated System
2636	2019	Undergraduate	Microelectronics Science and Engineering
2637	2019	Undergraduate	Electronic Information Engineering
2638	2019	Undergraduate	Electronic Information Engineering
2639	2019	Undergraduate	Electronic Information Engineering
2640	2019	Undergraduate	Electronic Information Engineering
2641	2019	Undergraduate	IC Design and Integrated System
2642	2019	Undergraduate	Electronic Information Engineering
2643	2019	Undergraduate	Electronic Information Engineering
2644	2019	Undergraduate	Electronic Information Engineering
2645	2019	Undergraduate	Electronic Information Engineering
2646	2019	Undergraduate	IC Design and Integrated System
2647	2019	Undergraduate	Electronic and Information Science and Technology
2648	2019	Undergraduate	Microelectronics Science and Engineering
2649	2019	Undergraduate	Microelectronics Science and Engineering
2650	2019	Undergraduate	Electronic Information Engineering
2651	2019	Undergraduate	Electronic and Information Science and Technology
2652	2019	Undergraduate	IC Design and Integrated System
2653	2019	Undergraduate	Computer Science and Technology
2654	2019	Undergraduate	IC Design and Integrated System
2655	2019	Undergraduate	Electronic Information Engineering
2656	2019	Undergraduate	Computer Science and Technology
2657	2019	Undergraduate	Electronic and Information Science and Technology
2658	2019	Undergraduate	IC Design and Integrated System
2659	2019	Undergraduate	Electronic Information Engineering
2661	2019	Undergraduate	Electronic Information Engineering
2662	2019	Undergraduate	Electronic and Information Science and Technology
2663	2019	Undergraduate	IC Design and Integrated System
2665	2019	Undergraduate	Electronic Information Engineering
2666	2019	Undergraduate	Electronic and Information Science and Technology
2667	2019	Undergraduate	IC Design and Integrated System
2668	2019	Undergraduate	Electronic Information Engineering
2669	2019	Undergraduate	IC Design and Integrated System
2670	2019	Undergraduate	Microelectronics Science and Engineering
2673	2019	Undergraduate	Electronic Information Engineering
2674	2019	Undergraduate	Microelectronics Science and Engineering
2675	2019	Undergraduate	Electronic and Information Science and Technology
2676	2019	Undergraduate	IC Design and Integrated System
2677	2019	Undergraduate	Electronic Information Engineering
2678	2019	Undergraduate	Electronic Information Engineering
2679	2019	Undergraduate	Electronic and Information Science and Technology
2680	2019	Undergraduate	Electronic Information Engineering
2681	2019	Undergraduate	IC Design and Integrated System
2682	2019	Undergraduate	Electronic and Information Science and Technology
2683	2019	Undergraduate	IC Design and Integrated System
2684	2019	Undergraduate	Electronic Information Engineering
2685	2019	Undergraduate	Microelectronics Science and Engineering
2696	2019	Undergraduate	Intelligence Science and Technology
2700	2019	Undergraduate	Intelligence Science and Technology
2702	2019	Undergraduate	Computer Science and Technology
2712	2019	Undergraduate	Intelligence Science and Technology
2719	2019	Undergraduate	Computer Science and Technology
2722	2019	Undergraduate	Computer Science and Technology
2723	2019	Undergraduate	Computer Science and Technology
2733	2019	Undergraduate	Computer Science and Technology
2734	2019	Undergraduate	Intelligence Science and Technology
2743	2019	Undergraduate	Intelligence Science and Technology
2744	2019	Undergraduate	Computer Science and Technology
2745	2019	Undergraduate	Intelligence Science and Technology
2751	2019	Undergraduate	Computer Science and Technology
2753	2019	Undergraduate	Computer Science and Technology
2754	2019	Undergraduate	Computer Science and Technology
2755	2019	Undergraduate	Computer Science and Technology
2759	2019	Undergraduate	Computer Science and Technology
2768	2019	Undergraduate	Intelligence Science and Technology
2769	2019	Undergraduate	Intelligence Science and Technology
2771	2019	Undergraduate	Intelligence Science and Technology
2772	2019	Undergraduate	Computer Science and Technology
2829	2019	Undergraduate	Software Engineering
2869	2019	Undergraduate	Intelligence Science and Technology
2871	2019	Undergraduate	Psychology
2873	2019	Undergraduate	Economics (National Development)
2879	2019	Undergraduate	Psychology
2882	2019	Undergraduate	Psychology
2884	2019	Undergraduate	Psychology
2887	2019	Undergraduate	Psychology
2890	2019	Undergraduate	Psychology
2951	2019	Undergraduate	Chemistry
2953	2019	Undergraduate	Philosophy
2955	2019	Undergraduate	Economics (National Development)
2967	2019	Undergraduate	Economics (National Development)
3475	2019	Undergraduate	Information Management and Information Systems
3478	2019	Undergraduate	Information Management and Information Systems
3483	2019	Undergraduate	Economics
3485	2019	Undergraduate	Business Administration
3486	2019	Undergraduate	Electronic and Information Science and Technology
3488	2019	Undergraduate	Information Management and Information Systems
3489	2019	Undergraduate	Information Management and Information Systems
3491	2019	Undergraduate	Business Administration
3493	2019	Undergraduate	Information Management and Information Systems
3494	2019	Undergraduate	Information Management and Information Systems
3495	2019	Undergraduate	Electronic Information Engineering
3560	2019	Undergraduate	Philosophy, Politics and Economics
3566	2019	Undergraduate	Data Science and Big Data Technology
3570	2019	Undergraduate	Data Science and Big Data Technology
3581	2019	Undergraduate	Data Science and Big Data Technology
3596	2019	Undergraduate	Data Science and Big Data Technology
3613	2019	Undergraduate	Yuanpei Program
3617	2019	Undergraduate	Yuanpei Program
3622	2019	Undergraduate	Public Finance
3633	2019	Undergraduate	Data Science and Big Data Technology
3634	2019	Undergraduate	Yuanpei Program
3636	2019	Undergraduate	Data Science and Big Data Technology
3642	2019	Undergraduate	Yuanpei Program
3654	2019	Undergraduate	Psychology
3658	2019	Undergraduate	Data Science and Big Data Technology
3661	2019	Undergraduate	Data Science and Big Data Technology
3671	2019	Undergraduate	Yuanpei Program
3691	2019	Undergraduate	Yuanpei Program
3695	2019	Undergraduate	Data Science and Big Data Technology
3698	2019	Undergraduate	Data Science and Big Data Technology
3718	2019	Undergraduate	Japanese Language and Literature
3766	2019	Undergraduate	Physics
3882	2019	Undergraduate	Computer Science and Technology
3883	2019	Undergraduate	Intelligence Science and Technology
3884	2019	Undergraduate	Intelligence Science and Technology
3885	2019	Undergraduate	Computer Science and Technology
3886	2019	Undergraduate	Intelligence Science and Technology
3887	2019	Undergraduate	Computer Science and Technology
3888	2019	Undergraduate	Computer Science and Technology
3889	2019	Undergraduate	Intelligence Science and Technology
3890	2019	Undergraduate	Computer Science and Technology
3891	2019	Undergraduate	Computer Science and Technology
3894	2019	Undergraduate	Biomedical Engineering
3897	2019	Undergraduate	Materials Science and Engineering
56	2015	Undergraduate	Physics
945	2018	Undergraduate	Physics
1587	2018	Undergraduate	Physics
1691	2018	Undergraduate	Physics
2079	2019	Undergraduate	Physics
2081	2019	Undergraduate	Physics
2084	2019	Undergraduate	Physics
2085	2019	Undergraduate	Physics
2088	2019	Undergraduate	Physics
2090	2019	Undergraduate	Physics
2094	2019	Undergraduate	Physics
2096	2019	Undergraduate	Physics
2097	2019	Undergraduate	Physics
2101	2019	Undergraduate	Atmospheric Sciences
2102	2019	Undergraduate	Physics
2106	2019	Undergraduate	Physics
2108	2019	Undergraduate	Physics
2109	2019	Undergraduate	Physics
2113	2019	Undergraduate	Physics
2115	2019	Undergraduate	Physics
2118	2019	Undergraduate	Atmospheric Sciences
2123	2019	Undergraduate	Physics
2124	2019	Undergraduate	Physics
2125	2019	Undergraduate	Physics
2129	2019	Undergraduate	Physics
2134	2019	Undergraduate	Physics
2136	2019	Undergraduate	Physics
2138	2019	Undergraduate	Physics
2141	2019	Undergraduate	Physics
2143	2019	Undergraduate	Physics
2146	2019	Undergraduate	Physics
2147	2019	Undergraduate	Physics
2156	2019	Undergraduate	Physics
2157	2019	Undergraduate	Physics
2158	2019	Undergraduate	Physics
2160	2019	Undergraduate	Physics
2161	2019	Undergraduate	Physics
2162	2019	Undergraduate	Physics
2164	2019	Undergraduate	Physics
2165	2019	Undergraduate	Physics
2166	2019	Undergraduate	Physics
2167	2019	Undergraduate	Nuclear Physics
2168	2019	Undergraduate	Physics
2169	2019	Undergraduate	Physics
2171	2019	Undergraduate	Physics
2172	2019	Undergraduate	Physics
2174	2019	Undergraduate	Physics
2175	2019	Undergraduate	Physics
2178	2019	Undergraduate	Physics
2179	2019	Undergraduate	Physics
2181	2019	Undergraduate	Physics
2182	2019	Undergraduate	Physics
2183	2019	Undergraduate	Physics
2184	2019	Undergraduate	Physics
2188	2019	Undergraduate	Physics
2189	2019	Undergraduate	Geographical Information Science
2190	2019	Undergraduate	Physics
2192	2019	Undergraduate	Physics
2193	2019	Undergraduate	Physics
2194	2019	Undergraduate	Physics
2195	2019	Undergraduate	Physics
2197	2019	Undergraduate	Physics
2199	2019	Undergraduate	Physics
2200	2019	Undergraduate	Physics
2201	2019	Undergraduate	Physics
2204	2019	Undergraduate	Physics
2209	2019	Undergraduate	Physics
2210	2019	Undergraduate	Physics
2212	2019	Undergraduate	Physics
2213	2019	Undergraduate	Physics
2215	2019	Undergraduate	Physics
2216	2019	Undergraduate	Physics
2221	2019	Undergraduate	Astronomy
2222	2019	Undergraduate	Astronomy
2223	2019	Undergraduate	Physics
2224	2019	Undergraduate	Astronomy
2225	2019	Undergraduate	Astronomy
2231	2019	Undergraduate	Astronomy
2232	2019	Undergraduate	Physics
2240	2019	Undergraduate	Astronomy
2241	2019	Undergraduate	Astronomy
2244	2019	Undergraduate	Physics
2246	2019	Undergraduate	Astronomy
2247	2019	Undergraduate	Astronomy
2251	2019	Undergraduate	Computer Science and Technology
2254	2019	Undergraduate	Astronomy
3618	2019	Undergraduate	Integrated Science
3627	2019	Undergraduate	Integrated Science
3637	2019	Undergraduate	Integrated Science
3641	2019	Undergraduate	Integrated Science
3647	2019	Undergraduate	Physics
3649	2019	Undergraduate	Yuanpei Program
3659	2019	Undergraduate	Physics
3666	2019	Undergraduate	Physics
3674	2019	Undergraduate	Integrated Science
3676	2019	Undergraduate	Integrated Science
3697	2019	Undergraduate	Yuanpei Program
3729	2019	Undergraduate	Physics
3733	2019	Undergraduate	Physics
3922	2019
54	2015	Undergraduate	Physics
929	2018	Undergraduate	Atmospheric Sciences
930	2018	Undergraduate	Physics
2036	2019	Undergraduate	Physics
2082	2019	Undergraduate	Physics
2086	2019	Undergraduate	Physics
2091	2019	Undergraduate	Physics
2092	2019	Undergraduate	Physics
2095	2019	Undergraduate	Physics
2098	2019	Undergraduate	Physics
2099	2019	Undergraduate	Physics
2100	2019	Undergraduate	Physics
2103	2019	Undergraduate	Physics
2104	2019	Undergraduate	Atmospheric Sciences
2105	2019	Undergraduate	Physics
2107	2019	Undergraduate	Physics
2110	2019	Undergraduate	Physics
2111	2019	Undergraduate	Physics
2112	2019	Undergraduate	Physics
2114	2019	Undergraduate	Physics
2116	2019	Undergraduate	Physics
2117	2019	Undergraduate	Physics
2119	2019	Undergraduate	Physics
2120	2019	Undergraduate	Physics
2121	2019	Undergraduate	Physics
2122	2019	Undergraduate	Physics
2126	2019	Undergraduate	Physics
2127	2019	Undergraduate	Physics
2128	2019	Undergraduate	Physics
2130	2019	Undergraduate	Physics
2132	2019	Undergraduate	Physics
2133	2019	Undergraduate	Physics
2135	2019	Undergraduate	Physics
2137	2019	Undergraduate	Physics
2139	2019	Undergraduate	Physics
2140	2019	Undergraduate	Physics
2142	2019	Undergraduate	Physics
2144	2019	Undergraduate	Physics
2145	2019	Undergraduate	Physics
2148	2019	Undergraduate	Physics
2149	2019	Undergraduate	Physics
2151	2019	Undergraduate	Atmospheric Sciences
2152	2019	Undergraduate	Physics
2153	2019	Undergraduate	Astronomy
2154	2019	Undergraduate	Physics
2155	2019	Undergraduate	Physics
2159	2019	Undergraduate	Physics
2163	2019	Undergraduate	Physics
2170	2019	Undergraduate	Atmospheric Sciences
2173	2019	Undergraduate	Physics
2176	2019	Undergraduate	Physics
2177	2019	Undergraduate	Physics
2180	2019	Undergraduate	Physics
2186	2019	Undergraduate	Atmospheric Sciences
2187	2019	Undergraduate	Physics
2191	2019	Undergraduate	Physics
2196	2019	Undergraduate	Physics
2198	2019	Undergraduate	Physics
2202	2019	Undergraduate	Physics
2203	2019	Undergraduate	Physics
2205	2019	Undergraduate	Physics
2206	2019	Undergraduate	Physics
2207	2019	Undergraduate	Physics
2208	2019	Undergraduate	Physics
2211	2019	Undergraduate	Physics
2214	2019	Undergraduate	Physics
2217	2019	Undergraduate	Physics
2220	2019	Undergraduate	Astronomy
2227	2019	Undergraduate	Physics
2228	2019	Undergraduate	Astronomy
2229	2019	Undergraduate	Astronomy
2230	2019	Undergraduate	Astronomy
2233	2019	Undergraduate	Astronomy
2234	2019	Undergraduate	Astronomy
2235	2019	Undergraduate	Astronomy
2236	2019	Undergraduate	Astronomy
2237	2019	Undergraduate	Physics
2238	2019	Undergraduate	Physics
2239	2019	Undergraduate	Astronomy
2245	2019	Undergraduate	Astronomy
2248	2019	Undergraduate	Astronomy
2249	2019	Undergraduate	Astronomy
2250	2019	Undergraduate	Astronomy
2252	2019	Undergraduate	Astronomy
2253	2019	Undergraduate	Astronomy
2500	2019	Undergraduate	Physics
2548	2019	Undergraduate	Physics
2575	2019	Undergraduate	Physics
2796	2019	Undergraduate	Physics
3528	2019	Undergraduate	Physics
3599	2019	Undergraduate	Physics
3601	2019	Undergraduate	Integrated Science
3675	2019	Undergraduate	Yuanpei Program
3728	2019	Undergraduate	Physics
3730	2019	Undergraduate	Physics
3731	2019	Undergraduate	Physics
3732	2019	Undergraduate	Physics
3734	2019	Undergraduate	Physics
4532	2019	Undergraduate
7	2014	Undergraduate	Marketing
13	2014	Undergraduate	Finance
39	2015	Undergraduate	Finance
40	2015	Undergraduate	Finance
41	2015	Undergraduate	Accounting
42	2015	Undergraduate	Accounting
43	2015	Undergraduate	Finance
44	2015	Undergraduate	Marketing
62	2015	Undergraduate	Marketing
145	2016	Undergraduate	Environmental Sciences
207	2016	Undergraduate	Finance
208	2016	Undergraduate	Marketing
214	2016	Undergraduate	Finance
217	2016	Undergraduate	Finance
363	2016	Undergraduate	Finance
634	2017	Undergraduate	Accounting
636	2017	Undergraduate	Accounting
643	2017	Undergraduate	Finance
646	2017	Undergraduate	Marketing
647	2017	Undergraduate	Finance
717	2017	Undergraduate	Mathematics and Applied Mathematics
728	2017	Undergraduate	Finance
36	2015	Undergraduate	Public Administration
61	2015	Undergraduate	Marketing
64	2015	Undergraduate	Intelligence Science and Technology
209	2016	Undergraduate	Finance
211	2016	Undergraduate	Finance
216	2016	Undergraduate	Finance
218	2016	Undergraduate	Accounting
255	2016	Undergraduate	Marketing
635	2017	Undergraduate	Finance
637	2017	Undergraduate	Finance
638	2017	Undergraduate	Finance
640	2017	Undergraduate	Finance
645	2017	Undergraduate	Finance
1463	2018	Undergraduate	Marketing
1464	2018	Undergraduate	Accounting
1469	2018	Undergraduate	Marketing
1474	2018	Undergraduate	Marketing
1476	2018	Undergraduate	Marketing
1478	2018	Undergraduate	Accounting
1485	2018	Undergraduate	Marketing
1486	2018	Undergraduate	Finance
1487	2018	Undergraduate	Accounting
1741	2018	Undergraduate	Finance
1745	2018	Undergraduate	Marketing
1746	2018	Undergraduate	Marketing
1747	2018	Undergraduate	Marketing
1748	2018	Undergraduate	Marketing
2262	2019	Undergraduate	Business Administration
2274	2019	Undergraduate	Business Administration
2475	2019	Undergraduate	Business Administration
2577	2019	Undergraduate	Business Administration
2792	2019	Undergraduate	Environmental Sciences
2806	2019	Undergraduate	Physics
2807	2019	Undergraduate	Environmental Sciences
2811	2019	Undergraduate	Physical Geography
2975	2019	Undergraduate	Finance
3125	2019	Undergraduate	Business Administration
3127	2019	Undergraduate	Business Administration
3128	2019	Undergraduate	Business Administration
3131	2019	Undergraduate	Business Administration
3132	2019	Undergraduate	Business Administration
3133	2019	Undergraduate	Business Administration
3137	2019	Undergraduate	Business Administration
3138	2019	Undergraduate	Business Administration
3139	2019	Undergraduate	Business Administration
3140	2019	Undergraduate	Business Administration
3142	2019	Undergraduate	Business Administration
3143	2019	Undergraduate	Business Administration
3145	2019	Undergraduate	Business Administration
3147	2019	Undergraduate	Business Administration
3149	2019	Undergraduate	Business Administration
3150	2019	Undergraduate	Business Administration
3151	2019	Undergraduate	Business Administration
3154	2019	Undergraduate	Business Administration
3159	2019	Undergraduate	Business Administration
3160	2019	Undergraduate	Business Administration
3161	2019	Undergraduate	Business Administration
3163	2019	Undergraduate	Business Administration
3165	2019	Undergraduate	Business Administration
3166	2019	Undergraduate	Business Administration
3167	2019	Undergraduate	Business Administration
3169	2019	Undergraduate	Business Administration
3172	2019	Undergraduate	Business Administration
3174	2019	Undergraduate	Business Administration
3175	2019	Undergraduate	Business Administration
3179	2019	Undergraduate	Business Administration
3182	2019	Undergraduate	Business Administration
3184	2019	Undergraduate	Business Administration
3187	2019	Undergraduate	Business Administration
3190	2019	Undergraduate	Business Administration
3191	2019	Undergraduate	Business Administration
3197	2019	Undergraduate	Business Administration
3202	2019	Undergraduate	Business Administration
3205	2019	Undergraduate	Business Administration
3207	2019	Undergraduate	Business Administration
3209	2019	Undergraduate	Business Administration
3210	2019	Undergraduate	Business Administration
3217	2019	Undergraduate	Business Administration
3219	2019	Undergraduate	Business Administration
3222	2019	Undergraduate	Business Administration
3224	2019	Undergraduate	Business Administration
3226	2019	Undergraduate	Business Administration
3227	2019	Undergraduate	Business Administration
3228	2019	Undergraduate	Business Administration
3231	2019	Undergraduate	Business Administration
3233	2019	Undergraduate	Business Administration
2985	2019	Undergraduate	International Economics and Trade
2986	2019	Undergraduate	Finance
2988	2019	Undergraduate	Finance
2989	2019	Undergraduate	International Economics and Trade
2991	2019	Undergraduate	International Economics and Trade
2992	2019	Undergraduate	Business Administration
2993	2019	Undergraduate	Finance
2994	2019	Undergraduate	Public Finance
2997	2019	Undergraduate	Finance
2998	2019	Undergraduate	Finance
2999	2019	Undergraduate	Finance
3000	2019	Undergraduate	Finance
3001	2019	Undergraduate	Finance
3002	2019	Undergraduate	Finance
3003	2019	Undergraduate	Public Finance
3004	2019	Undergraduate	Risk Management and Insurance
3005	2019	Undergraduate	Finance
3007	2019	Undergraduate	International Economics and Trade
3008	2019	Undergraduate	Finance
3009	2019	Undergraduate	Finance
3010	2019	Undergraduate	Risk Management and Insurance
3011	2019	Undergraduate	Public Finance
3012	2019	Undergraduate	Risk Management and Insurance
3015	2019	Undergraduate	Risk Management and Insurance
3021	2019	Undergraduate	International Economics and Trade
3023	2019	Undergraduate	Economics
3024	2019	Undergraduate	Public Finance
3025	2019	Undergraduate	Economics
3026	2019	Undergraduate	Finance
3027	2019	Undergraduate	Risk Management and Insurance
3030	2019	Undergraduate	Finance
3032	2019	Undergraduate	International Economics and Trade
3033	2019	Undergraduate	Finance
3034	2019	Undergraduate	Finance
3035	2019	Undergraduate	Risk Management and Insurance
3036	2019	Undergraduate	International Economics and Trade
3037	2019	Undergraduate	International Economics and Trade
3040	2019	Undergraduate	Finance
3044	2019	Undergraduate	Public Finance
3045	2019	Undergraduate	Finance
3046	2019	Undergraduate	Finance
3050	2019	Undergraduate	Finance
3051	2019	Undergraduate	Business Administration
3053	2019	Undergraduate	International Economics and Trade
3054	2019	Undergraduate	Resource and Environmental Economics
3057	2019	Undergraduate	International Economics and Trade
3058	2019	Undergraduate	Finance
3061	2019	Undergraduate	International Economics and Trade
3063	2019	Undergraduate	Economics
3064	2019	Undergraduate	Public Finance
3065	2019	Undergraduate	Public Finance
3066	2019	Undergraduate	Finance
3067	2019	Undergraduate	Public Finance
3068	2019	Undergraduate	Business Administration
3070	2019	Undergraduate	Public Finance
3072	2019	Undergraduate	International Economics and Trade
3074	2019	Undergraduate	International Economics and Trade
3076	2019	Undergraduate	Resource and Environmental Economics
3077	2019	Undergraduate	Finance
3079	2019	Undergraduate	International Economics and Trade
3083	2019	Undergraduate	Risk Management and Insurance
3084	2019	Undergraduate	Finance
3087	2019	Undergraduate	International Economics and Trade
3088	2019	Undergraduate	Finance
3089	2019	Undergraduate	Economics
3091	2019	Undergraduate	Economics
3092	2019	Undergraduate	Risk Management and Insurance
3093	2019	Undergraduate	Finance
3094	2019	Undergraduate	Finance
3095	2019	Undergraduate	International Economics and Trade
3099	2019	Undergraduate	Risk Management and Insurance
3100	2019	Undergraduate	Public Finance
3102	2019	Undergraduate	International Economics and Trade
3104	2019	Undergraduate	International Economics and Trade
3106	2019	Undergraduate	International Economics and Trade
3107	2019	Undergraduate	Economics
3108	2019	Undergraduate	Finance
3109	2019	Undergraduate	Economics
3112	2019	Undergraduate	Risk Management and Insurance
3113	2019	Undergraduate	Risk Management and Insurance
3115	2019	Undergraduate	Public Finance
3119	2019	Undergraduate	Finance
3121	2019	Undergraduate	International Economics and Trade
3122	2019	Undergraduate	International Economics and Trade
3123	2019	Undergraduate	Resource and Environmental Economics
3124	2019	Undergraduate	International Economics and Trade
3501	2019	Undergraduate	Economics (National Development)
3550	2019	Undergraduate	Yuanpei Program
3554	2019	Undergraduate	Law
3567	2019	Undergraduate	Philosophy, Politics and Economics
3577	2019	Undergraduate	Yuanpei Program
3579	2019	Undergraduate	Yuanpei Program
3584	2019	Undergraduate	Yuanpei Program
3604	2019	Undergraduate	Risk Management and Insurance
3611	2019	Undergraduate	Economics
3625	2019	Undergraduate	Finance
3629	2019	Undergraduate	International Economics and Trade
3646	2019	Undergraduate	Public Finance
3657	2019	Undergraduate	Yuanpei Program
3815	2019	Undergraduate	Finance
3816	2019	Undergraduate	Finance
3817	2019	Undergraduate	Economics
3818	2019	Undergraduate	International Economics and Trade
3819	2019	Undergraduate	Finance
3821	2019	Undergraduate	Economics
3822	2019	Undergraduate	Finance
3827	2019	Undergraduate	International Economics and Trade
3828	2019	Undergraduate	Finance
30	2015	Undergraduate	Risk Management and Insurance
60	2015	Undergraduate	International Economics and Trade
155	2016	Undergraduate	Environmental Engineering
206	2016	Undergraduate	Finance
232	2016	Undergraduate	Information Management and Information Systems
257	2016	Undergraduate	Public Administration
260	2016	Undergraduate	Public Administration
262	2016	Undergraduate	Public Administration
361	2016	Undergraduate	International Economics and Trade
373	2016	Undergraduate	Materials Science and Engineering
413	2017	Undergraduate	Materials Science and Engineering
625	2017	Undergraduate	Finance
628	2017	Undergraduate	Public Finance
629	2017	Undergraduate	International Economics and Trade
633	2017	Undergraduate	Finance
706	2017	Undergraduate	Economics
799	2017	Undergraduate	International Economics and Trade
800	2017	Undergraduate	International Economics and Trade
1179	2018	Undergraduate	Environmental Sciences
1451	2018	Undergraduate	International Economics and Trade
1454	2018	Undergraduate	International Economics and Trade
1455	2018	Undergraduate	International Economics and Trade
1457	2018	Undergraduate	Finance
1459	2018	Undergraduate	Risk Management and Insurance
1508	2018	Undergraduate	Public Finance
1581	2018	Undergraduate	Public Finance
1735	2018	Undergraduate	International Economics and Trade
1737	2018	Undergraduate	Finance
1738	2018	Undergraduate	Finance
1739	2018	Undergraduate	International Economics and Trade
1740	2018	Undergraduate	International Economics and Trade
1754	2018	Undergraduate	Big Data Management and Application
1974	2019	Undergraduate	Human Geography and Urban-Rural Planning
1977	2019	Undergraduate	Biomedical Engineering
2013	2019	Undergraduate	Energy and environmental systems engineering
2797	2019	Undergraduate	Business Administration
2816	2019	Undergraduate	Urban and Rural Planning
2832	2019	Undergraduate	Business Administration
2833	2019	Undergraduate	Urban and Rural Planning
2864	2019	Undergraduate	Economics
2874	2019	Undergraduate	Risk Management and Insurance
2888	2019	Undergraduate	Psychology
2968	2019	Undergraduate	Economics (National Development)
2972	2019	Undergraduate	Finance
2974	2019	Undergraduate	Finance
2976	2019	Undergraduate	Finance
2981	2019	Undergraduate	Finance
2982	2019	Undergraduate	Finance
2987	2019	Undergraduate	Risk Management and Insurance
2990	2019	Undergraduate	Public Finance
2995	2019	Undergraduate	Economics
2996	2019	Undergraduate	Finance
3006	2019	Undergraduate	Finance
3013	2019	Undergraduate	Finance
3014	2019	Undergraduate	Finance
3016	2019	Undergraduate	Finance
3017	2019	Undergraduate	Public Finance
3018	2019	Undergraduate	Economics
3020	2019	Undergraduate	International Economics and Trade
3022	2019	Undergraduate	Public Finance
3028	2019	Undergraduate	Public Finance
3029	2019	Undergraduate	Risk Management and Insurance
3031	2019	Undergraduate	Risk Management and Insurance
3038	2019	Undergraduate	Finance
3039	2019	Undergraduate	Public Finance
3041	2019	Undergraduate	Public Finance
3042	2019	Undergraduate	Public Finance
3043	2019	Undergraduate	Finance
3047	2019	Undergraduate	Economics (National Development)
3048	2019	Undergraduate	Risk Management and Insurance
3049	2019	Undergraduate	Finance
3052	2019	Undergraduate	Finance
3055	2019	Undergraduate	Finance
3056	2019	Undergraduate	International Economics and Trade
3059	2019	Undergraduate	Finance
3060	2019	Undergraduate	Risk Management and Insurance
3062	2019	Undergraduate	Economics (National Development)
3069	2019	Undergraduate	Public Finance
3071	2019	Undergraduate	Risk Management and Insurance
3073	2019	Undergraduate	Finance
3075	2019	Undergraduate	Public Finance
3078	2019	Undergraduate	Public Finance
3080	2019	Undergraduate	Public Finance
3081	2019	Undergraduate	Economics
3082	2019	Undergraduate	Economics (National Development)
3085	2019	Undergraduate	Resource and Environmental Economics
3086	2019	Undergraduate	Finance
3090	2019	Undergraduate	Risk Management and Insurance
3097	2019	Undergraduate	Public Finance
3098	2019	Undergraduate	International Economics and Trade
3101	2019	Undergraduate	Public Finance
3103	2019	Undergraduate	Risk Management and Insurance
3105	2019	Undergraduate	International Economics and Trade
3110	2019	Undergraduate	Public Finance
3111	2019	Undergraduate	International Economics and Trade
3114	2019	Undergraduate	International Economics and Trade
3116	2019	Undergraduate	Public Finance
3117	2019	Undergraduate	Resource and Environmental Economics
3118	2019	Undergraduate	Finance
3120	2019	Undergraduate	International Economics and Trade
3473	2019	Undergraduate	Information Management and Information Systems
3507	2019	Undergraduate	Business Administration
3531	2019	Undergraduate	Economics
3540	2019	Undergraduate	International Economics and Trade
3565	2019	Undergraduate	Yuanpei Program
3635	2019	Undergraduate	Data Science and Big Data Technology
3702	2019	Undergraduate	Economics
3814	2019	Undergraduate	Finance
3820	2019	Undergraduate	International Economics and Trade
3823	2019	Undergraduate	International Economics and Trade
3824	2019	Undergraduate	International Economics and Trade
3825	2019	Undergraduate	Finance
3826	2019	Undergraduate	International Economics and Trade
3829	2019	Undergraduate	Finance
3830	2019	Undergraduate	Finance
3831	2019	Undergraduate	International Economics and Trade
3896	2019	Undergraduate	Materials Science and Engineering
4529	2019	Undergraduate
4534	2019	Undergraduate
4536	2019	Undergraduate
4538	2019	Undergraduate
55	2015	Undergraduate	Aerospace Engineering (Aeronautics science and technology)
109	2016	Undergraduate	Chemistry
344	2016	Undergraduate	Korean Language and Literature
438	2017	Undergraduate	Chemistry
455	2017	Undergraduate	Chemical Biology
463	2017	Undergraduate	Biological Science
515	2017	Undergraduate	Environmental Sciences
780	2017	Undergraduate	Aerospace Engineering (Aeronautics science and technology)
1005	2018	Undergraduate	Chemistry
1024	2018	Undergraduate	Chemistry
1031	2018	Undergraduate	Chemistry
1071	2018	Undergraduate	Chemical Biology
1077	2018	Undergraduate	Chemical Biology
1212	2018	Undergraduate	Advertising
1520	2018	Undergraduate	Information Management and Information Systems
1542	2018	Undergraduate	Public Administration
1545	2018	Undergraduate	Public Administration
1549	2018	Undergraduate	Public Administration
1693	2018	Undergraduate	Aerospace Engineering (Aeronautics science and technology)
2052	2019	Undergraduate	Chemistry
2256	2019	Undergraduate	Chemistry
2257	2019	Undergraduate	Chemistry
2258	2019	Undergraduate	Chemistry
2260	2019	Undergraduate	Chemistry
2261	2019	Undergraduate	Chemistry
2263	2019	Undergraduate	Chemistry
2264	2019	Undergraduate	Chemistry
2265	2019	Undergraduate	Chemistry
2266	2019	Undergraduate	Chemistry
2267	2019	Undergraduate	Chemistry
2268	2019	Undergraduate	Chemistry
2269	2019	Undergraduate	Chemistry
2270	2019	Undergraduate	Chemistry
2271	2019	Undergraduate	Chemistry
2272	2019	Undergraduate	Chemistry
2273	2019	Undergraduate	Chemistry
2275	2019	Undergraduate	Chemistry
2276	2019	Undergraduate	Chemistry
2277	2019	Undergraduate	Chemistry
2278	2019	Undergraduate	Chemistry
2279	2019	Undergraduate	Chemistry
2280	2019	Undergraduate	Chemistry
2283	2019	Undergraduate	Chemistry
2284	2019	Undergraduate	Chemistry
2285	2019	Undergraduate	Chemistry
2286	2019	Undergraduate	Chemistry
2287	2019	Undergraduate	Chemistry
2288	2019	Undergraduate	Chemistry
2290	2019	Undergraduate	Chemistry
2291	2019	Undergraduate	Chemistry
2293	2019	Undergraduate	Chemistry
2294	2019	Undergraduate	Chemistry
2296	2019	Undergraduate	Chemistry
2297	2019	Undergraduate	Chemistry
2298	2019	Undergraduate	Chemistry
2299	2019	Undergraduate	Chemistry
2300	2019	Undergraduate	Chemistry
2301	2019	Undergraduate	Chemistry
2303	2019	Undergraduate	Chemistry
2304	2019	Undergraduate	Chemistry
2305	2019	Undergraduate	Chemistry
2306	2019	Undergraduate	Economics (National Development)
2307	2019	Undergraduate	Chemistry
2308	2019	Undergraduate	Chemistry
2309	2019	Undergraduate	Chemistry
2310	2019	Undergraduate	Chemistry
2311	2019	Undergraduate	Chemistry
2312	2019	Undergraduate	Chemistry
2313	2019	Undergraduate	Chemistry
2314	2019	Undergraduate	Chemistry
2315	2019	Undergraduate	Chemistry
2316	2019	Undergraduate	Chemistry
2317	2019	Undergraduate	Chemistry
2318	2019	Undergraduate	Chemistry
2319	2019	Undergraduate	Chemistry
2320	2019	Undergraduate	Chemistry
2321	2019	Undergraduate	Chemistry
2322	2019	Undergraduate	Computer Science and Technology
2323	2019	Undergraduate	Chemistry
2324	2019	Undergraduate	Chemistry
2326	2019	Undergraduate	Chemistry
2327	2019	Undergraduate	Chemistry
2328	2019	Undergraduate	Chemistry
2329	2019	Undergraduate	Chemistry
2330	2019	Undergraduate	Chemistry
2331	2019	Undergraduate	Chemistry
2332	2019	Undergraduate	Chemistry
2333	2019	Undergraduate	Chemistry
2334	2019	Undergraduate	Chemistry
2335	2019	Undergraduate	Chemistry
2336	2019	Undergraduate	Chemistry
2337	2019	Undergraduate	Chemistry
2338	2019	Undergraduate	Chemistry
2339	2019	Undergraduate	Chemistry
2340	2019	Undergraduate	Chemistry
2341	2019	Undergraduate	Chemistry
2342	2019	Undergraduate	Chemistry
2343	2019	Undergraduate	Chemistry
2346	2019	Undergraduate	Chemistry
2347	2019	Undergraduate	Chemistry
2348	2019	Undergraduate	Chemistry
2349	2019	Undergraduate	Chemistry
2350	2019	Undergraduate	Chemistry
2351	2019	Undergraduate	Chemistry
2353	2019	Undergraduate	Chemistry
2354	2019	Undergraduate	Chemistry
2355	2019	Undergraduate	Chemistry
2356	2019	Undergraduate	Chemistry
2357	2019	Undergraduate	Chemistry
2358	2019	Undergraduate	Economics
3235	2019	Undergraduate	Business Administration
3237	2019	Undergraduate	Business Administration
3245	2019	Undergraduate	Business Administration
3248	2019	Undergraduate	Business Administration
3249	2019	Undergraduate	Business Administration
3250	2019	Undergraduate	Business Administration
3251	2019	Undergraduate	Business Administration
3254	2019	Undergraduate	Business Administration
3258	2019	Undergraduate	Business Administration
3259	2019	Undergraduate	Business Administration
3261	2019	Undergraduate	Business Administration
3262	2019	Undergraduate	Business Administration
3265	2019	Undergraduate	Business Administration
3266	2019	Undergraduate	Business Administration
3269	2019	Undergraduate	Business Administration
3270	2019	Undergraduate	Business Administration
3272	2019	Undergraduate	Business Administration
3273	2019	Undergraduate	Business Administration
3276	2019	Undergraduate	Business Administration
3277	2019	Undergraduate	Business Administration
3280	2019	Undergraduate	Business Administration
3281	2019	Undergraduate	Business Administration
3283	2019	Undergraduate	Business Administration
3285	2019	Undergraduate	Business Administration
3293	2019	Undergraduate	Business Administration
3294	2019	Undergraduate	Business Administration
3300	2019	Undergraduate	Business Administration
3303	2019	Undergraduate	Business Administration
3306	2019	Undergraduate	Business Administration
3310	2019	Undergraduate	Business Administration
3313	2019	Undergraduate	Business Administration
3315	2019	Undergraduate	Business Administration
3551	2019	Undergraduate	Public Finance
3571	2019	Undergraduate	Risk Management and Insurance
3575	2019	Undergraduate	Yuanpei Program
3644	2019	Undergraduate	Yuanpei Program
3704	2019	Undergraduate	Business Administration
3832	2019	Undergraduate	Business Administration
3835	2019	Undergraduate	Business Administration
3836	2019	Undergraduate	Business Administration
3838	2019	Undergraduate	Business Administration
3839	2019	Undergraduate	Business Administration
3840	2019	Undergraduate	Business Administration
3841	2019	Undergraduate	Business Administration
3842	2019	Undergraduate	Business Administration
3845	2019	Undergraduate	Business Administration
3846	2019	Undergraduate	Business Administration
3847	2019	Undergraduate	Business Administration
3848	2019	Undergraduate	Business Administration
3850	2019	Undergraduate	Business Administration
49	2015	Undergraduate	Psychology
148	2016	Undergraduate	Human Geography and Urban-Rural Planning
185	2016	Undergraduate	Philosophy
203	2016	Undergraduate	International Economics and Trade
204	2016	Undergraduate	International Economics and Trade
239	2016	Undergraduate	Sociology
268	2016	Undergraduate	History
280	2016	Undergraduate	Resource and Environmental Economics
312	2016	Undergraduate	Russian Language and Literature
380	2016	Undergraduate
430	2017	Undergraduate	Economics (National Development)
630	2017	Undergraduate	Public Finance
668	2017	Undergraduate	Finance
747	2017	Undergraduate	International Politics (International Political Economy)
825	2017	Undergraduate	Finance
1225	2018	Undergraduate	Journalism
1399	2018	Undergraduate	International Politics
1443	2018	Undergraduate	International Economics and Trade
1445	2018	Undergraduate	International Economics and Trade
1447	2018	Undergraduate	Economics
1460	2018	Undergraduate	Economics
1540	2018	Undergraduate	Economics (National Development)
1546	2018	Undergraduate	Economics
1572	2018	Undergraduate	Public Finance
1574	2018	Undergraduate	Risk Management and Insurance
1601	2018	Undergraduate	Economics
1654	2018	Undergraduate	Economics
1841	2019	Undergraduate	Finance
2973	2019	Undergraduate	Finance
2977	2019	Undergraduate	Finance
2978	2019	Undergraduate	Economics (National Development)
2979	2019	Undergraduate	Finance
2980	2019	Undergraduate	Finance
2983	2019	Undergraduate	Finance
2984	2019	Undergraduate	Finance
2501	2019	Undergraduate	Physics
2502	2019	Undergraduate	Chemistry
2503	2019	Undergraduate	Physics
2504	2019	Undergraduate	Space Science and Technology
2505	2019	Undergraduate	Geographical Information Science
2506	2019	Undergraduate	Physics
2507	2019	Undergraduate	Geographical Information Science
2508	2019	Undergraduate	Physics
2509	2019	Undergraduate	Geographical Information Science
2510	2019	Undergraduate	Space Science and Technology
2511	2019	Undergraduate	Geographical Information Science
2512	2019	Undergraduate	Geographical Information Science
2513	2019	Undergraduate	Physics
2515	2019	Undergraduate	Computer Science and Technology
2517	2019	Undergraduate	Risk Management and Insurance
2518	2019	Undergraduate	Physics
2523	2019	Undergraduate	Space Science and Technology
2524	2019	Undergraduate	Geographical Information Science
2525	2019	Undergraduate	Geophysics
2527	2019	Undergraduate	Geographical Information Science
2529	2019	Undergraduate	Space Science and Technology
2530	2019	Undergraduate	Geophysics
2531	2019	Undergraduate	Physics
2533	2019	Undergraduate	Geographical Information Science
2534	2019	Undergraduate	Space Science and Technology
2535	2019	Undergraduate	Space Science and Technology
2536	2019	Undergraduate	Geographical Information Science
2537	2019	Undergraduate	Intelligence Science and Technology
2539	2019	Undergraduate	Geographical Information Science
2541	2019	Undergraduate	Geographical Information Science
2544	2019	Undergraduate	Physics
2545	2019	Undergraduate	Physics
2546	2019	Undergraduate	Geographical Information Science
2547	2019	Undergraduate	Physics
2549	2019	Undergraduate	Geographical Information Science
2550	2019	Undergraduate	Geophysics
2551	2019	Undergraduate	Economics (National Development)
2552	2019	Undergraduate	Geographical Information Science
2554	2019	Undergraduate	Physics
2555	2019	Undergraduate	Physics
2556	2019	Undergraduate	Space Science and Technology
2557	2019	Undergraduate	Space Science and Technology
2558	2019	Undergraduate	Geographical Information Science
2559	2019	Undergraduate	International Politics
2560	2019	Undergraduate	Geology
2561	2019	Undergraduate	Geographical Information Science
2562	2019	Undergraduate	Space Science and Technology
2563	2019	Undergraduate	Physics
2564	2019	Undergraduate	Physics
2565	2019	Undergraduate	Economics (National Development)
2566	2019	Undergraduate	Geographical Information Science
2567	2019	Undergraduate	Robotics Engineering
2568	2019	Undergraduate	Geographical Information Science
2569	2019	Undergraduate	Geographical Information Science
2571	2019	Undergraduate	Geology
2572	2019	Undergraduate	Space Science and Technology
2574	2019	Undergraduate	Geographical Information Science
2576	2019	Undergraduate	Geochemistry
2578	2019	Undergraduate	Geology
2579	2019	Undergraduate	Geochemistry
2580	2019	Undergraduate	Geochemistry
2581	2019	Undergraduate	Geochemistry
2582	2019	Undergraduate	Geochemistry
2583	2019	Undergraduate	Geochemistry
2584	2019	Undergraduate	Geology
2586	2019	Undergraduate	Geochemistry
2587	2019	Undergraduate	Physics
2589	2019	Undergraduate	Physics
2590	2019	Undergraduate	Geology
2591	2019	Undergraduate	Electronic and Information Science and Technology
2592	2019	Undergraduate	Paleontology
2593	2019	Undergraduate	Geology
2594	2019	Undergraduate	Space Science and Technology
2595	2019	Undergraduate	Geology
2596	2019	Undergraduate	Geology
2802	2019	Undergraduate	Business Administration
2827	2019	Undergraduate	Business Administration
3479	2019	Undergraduate	Information Management and Information Systems
3481	2019	Undergraduate	Information Management and Information Systems
3665	2019	Undergraduate	Integrated Science
3685	2019	Undergraduate	Integrated Science
3771	2019	Undergraduate	Geographical Information Science
3879	2019	Undergraduate	Intelligence Science and Technology
2	2013	Undergraduate	Marketing
12	2014	Undergraduate	Finance
2007	2019	Undergraduate	Business Administration
2008	2019	Undergraduate	Economics (National Development)
2009	2019	Undergraduate	Robotics Engineering
2010	2019	Undergraduate	Energy and environmental systems engineering
2011	2019	Undergraduate	Biomedical Engineering
2012	2019	Undergraduate	Robotics Engineering
2014	2019	Undergraduate	Robotics Engineering
2015	2019	Undergraduate	Theoretical and Applied Mechanics
2016	2019	Undergraduate	Robotics Engineering
2017	2019	Undergraduate	Theoretical and Applied Mechanics
2018	2019	Undergraduate	Materials Science and Engineering
2019	2019	Undergraduate	Theoretical and Applied Mechanics
2020	2019	Undergraduate	Intelligence Science and Technology
2021	2019	Undergraduate	Robotics Engineering
2022	2019	Undergraduate	Robotics Engineering
2023	2019	Undergraduate	Robotics Engineering
2024	2019	Undergraduate	Engineering Mechanics (Engineering Structure Analysis )
2025	2019	Undergraduate	Biomedical Engineering
2026	2019	Undergraduate	Robotics Engineering
2027	2019	Undergraduate	Robotics Engineering
2028	2019	Undergraduate	Aerospace Engineering
2029	2019	Undergraduate	Aerospace Engineering
2030	2019	Undergraduate	Robotics Engineering
2031	2019	Undergraduate	Materials Science and Engineering
2032	2019	Undergraduate	Biomedical Engineering
2033	2019	Undergraduate	Robotics Engineering
2034	2019	Undergraduate	Robotics Engineering
2035	2019	Undergraduate	Robotics Engineering
2037	2019	Undergraduate	Theoretical and Applied Mechanics
2038	2019	Undergraduate	Materials Science and Engineering
2039	2019	Undergraduate	Robotics Engineering
2040	2019	Undergraduate	Robotics Engineering
2041	2019	Undergraduate	Theoretical and Applied Mechanics
2042	2019	Undergraduate	Robotics Engineering
2043	2019	Undergraduate	Robotics Engineering
2044	2019	Undergraduate	IC Design and Integrated System
2046	2019	Undergraduate	Theoretical and Applied Mechanics
2047	2019	Undergraduate	Robotics Engineering
2048	2019	Undergraduate	Aerospace Engineering
2049	2019	Undergraduate	Robotics Engineering
2050	2019	Undergraduate	Robotics Engineering
2051	2019	Undergraduate	Robotics Engineering
2053	2019	Undergraduate	Materials Science and Engineering
2054	2019	Undergraduate	Robotics Engineering
2055	2019	Undergraduate	Robotics Engineering
2056	2019	Undergraduate	Biomedical Engineering
2057	2019	Undergraduate	Theoretical and Applied Mechanics
2058	2019	Undergraduate	Robotics Engineering
2060	2019	Undergraduate	Data Science and Big Data Technology
2061	2019	Undergraduate	Robotics Engineering
2062	2019	Undergraduate	Robotics Engineering
2063	2019	Undergraduate	Robotics Engineering
2064	2019	Undergraduate	Energy and environmental systems engineering
2065	2019	Undergraduate	Robotics Engineering
2066	2019	Undergraduate	Theoretical and Applied Mechanics
2067	2019	Undergraduate	Materials Science and Engineering
2068	2019	Undergraduate	Materials Science and Engineering
2069	2019	Undergraduate	Engineering Mechanics (Engineering Structure Analysis )
2070	2019	Undergraduate	Business Administration
2071	2019	Undergraduate	Materials Science and Engineering
2072	2019	Undergraduate	Aerospace Engineering
2073	2019	Undergraduate	Data Science and Big Data Technology
2074	2019	Undergraduate	Theoretical and Applied Mechanics
2075	2019	Undergraduate	Robotics Engineering
2076	2019	Undergraduate	Energy and environmental systems engineering
2077	2019	Undergraduate	Materials Science and Engineering
2078	2019	Undergraduate	Materials Science and Engineering
3480	2019	Undergraduate	Robotics Engineering
3490	2019	Undergraduate	Robotics Engineering
3892	2019	Undergraduate	Engineering
3893	2019	Undergraduate	Materials Science and Engineering
3895	2019	Undergraduate	Materials Science and Engineering
45	2015	Undergraduate	Theoretical and Applied Mechanics
84	2016	Undergraduate	Theoretical and Applied Mechanics
85	2016	Undergraduate	Theoretical and Applied Mechanics
87	2016	Undergraduate	Engineering Mechanics (Engineering Structure Analysis )
88	2016	Undergraduate	Engineering Mechanics (Engineering Structure Analysis )
872	2018	Undergraduate	Engineering Mechanics (Engineering Structure Analysis )
874	2018	Undergraduate	Engineering Mechanics (Engineering Structure Analysis )
875	2018	Undergraduate	Theoretical and Applied Mechanics
876	2018	Undergraduate	Theoretical and Applied Mechanics
877	2018	Undergraduate	Theoretical and Applied Mechanics
879	2018	Undergraduate	Theoretical and Applied Mechanics
880	2018	Undergraduate	Theoretical and Applied Mechanics
881	2018	Undergraduate	Theoretical and Applied Mechanics
882	2018	Undergraduate	Theoretical and Applied Mechanics
883	2018	Undergraduate	Engineering Mechanics (Engineering Structure Analysis )
884	2018	Undergraduate	Theoretical and Applied Mechanics
885	2018	Undergraduate	Theoretical and Applied Mechanics
886	2018	Undergraduate	Theoretical and Applied Mechanics
887	2018	Undergraduate	Theoretical and Applied Mechanics
888	2018	Undergraduate	Theoretical and Applied Mechanics
889	2018	Undergraduate	Theoretical and Applied Mechanics
890	2018	Undergraduate	Theoretical and Applied Mechanics
892	2018	Undergraduate	Theoretical and Applied Mechanics
893	2018	Undergraduate	Theoretical and Applied Mechanics
894	2018	Undergraduate	Theoretical and Applied Mechanics
896	2018	Undergraduate	Theoretical and Applied Mechanics
897	2018	Undergraduate	Theoretical and Applied Mechanics
899	2018	Undergraduate	Theoretical and Applied Mechanics
900	2018	Undergraduate	Aerospace Engineering
901	2018	Undergraduate	Theoretical and Applied Mechanics
902	2018	Undergraduate	Engineering Mechanics (Engineering Structure Analysis )
903	2018	Undergraduate	Theoretical and Applied Mechanics
904	2018	Undergraduate	Theoretical and Applied Mechanics
905	2018	Undergraduate	Theoretical and Applied Mechanics
906	2018	Undergraduate	Theoretical and Applied Mechanics
907	2018	Undergraduate	Theoretical and Applied Mechanics
908	2018	Undergraduate	Theoretical and Applied Mechanics
909	2018	Undergraduate	Theoretical and Applied Mechanics
910	2018	Undergraduate	Aerospace Engineering
911	2018	Undergraduate	Engineering Mechanics (Engineering Structure Analysis )
1493	2018	Undergraduate	Theoretical and Applied Mechanics
3	2014	Undergraduate	Physics
8	2014	Undergraduate	Physics
18	2015	Undergraduate	Physics
67	2016	Undergraduate	Mathematics and Applied Mathematics
99	2016	Undergraduate	Physics
100	2016	Undergraduate	Physics
104	2016	Undergraduate	Physics
105	2016	Undergraduate	Physics
107	2016	Undergraduate	Physics
115	2016	Undergraduate	Material Chemistry
116	2016	Undergraduate	Material Chemistry
317	2016	Undergraduate	Physics
434	2017	Undergraduate	Astronomy
435	2017	Undergraduate	Astronomy
440	2017	Undergraduate	Chemistry
442	2017	Undergraduate	Chemistry
443	2017	Undergraduate	Chemistry
445	2017	Undergraduate	Material Chemistry
459	2017	Undergraduate	Physics
468	2017	Undergraduate	Space Science and Technology
469	2017	Undergraduate	Space Science and Technology
470	2017	Undergraduate	Space Science and Technology
475	2017	Undergraduate	Physics
511	2017	Undergraduate	Physics
612	2017	Undergraduate	Physics
710	2017	Undergraduate	Physics
712	2017	Undergraduate	Physics
725	2017	Undergraduate	Physics
778	2017	Undergraduate	Physics
898	2018	Undergraduate	Physics
913	2018	Undergraduate	Physics
914	2018	Undergraduate	Physics
915	2018	Undergraduate	Physics
917	2018	Undergraduate	Physics
918	2018	Undergraduate	Physics
919	2018	Undergraduate	Physics
920	2018	Undergraduate	Physics
921	2018	Undergraduate	Physics
922	2018	Undergraduate	Physics
923	2018	Undergraduate	Atmospheric Sciences
924	2018	Undergraduate	Physics
925	2018	Undergraduate	Physics
926	2018	Undergraduate	Physics
927	2018	Undergraduate	Physics
928	2018	Undergraduate	Physics
931	2018	Undergraduate	Physics
932	2018	Undergraduate	Physics
933	2018	Undergraduate	Physics
935	2018	Undergraduate	Physics
936	2018	Undergraduate	Physics
937	2018	Undergraduate	Physics
938	2018	Undergraduate	Physics
939	2018	Undergraduate	Physics
940	2018	Undergraduate	Physics
941	2018	Undergraduate	Physics
2359	2019	Undergraduate	Chemistry
2360	2019	Undergraduate	Chemistry
2361	2019	Undergraduate	Chemistry
2363	2019	Undergraduate	Chemistry
2365	2019	Undergraduate	Chemistry
2366	2019	Undergraduate	Chemistry
2367	2019	Undergraduate	Chemistry
2368	2019	Undergraduate	Chemistry
2369	2019	Undergraduate	Chemistry
2370	2019	Undergraduate	Chemistry
2371	2019	Undergraduate	Chemistry
2372	2019	Undergraduate	Chemistry
2373	2019	Undergraduate	Chemistry
2374	2019	Undergraduate	Finance
2375	2019	Undergraduate	Chemistry
2376	2019	Undergraduate	Chemistry
2377	2019	Undergraduate	Economics (National Development)
2378	2019	Undergraduate	Computer Science and Technology
2379	2019	Undergraduate	Chemistry
2380	2019	Undergraduate	Chemistry
2381	2019	Undergraduate	Chemistry
2573	2019	Undergraduate	Urban and Rural Planning
2780	2019	Undergraduate	Physical Geography
2782	2019	Undergraduate	Chemistry
2820	2019	Undergraduate	Urban and Rural Planning
2822	2019	Undergraduate	Electronic and Information Science and Technology
2824	2019	Undergraduate	Human Geography and Urban-Rural Planning
2828	2019	Undergraduate	Human Geography and Urban-Rural Planning
2830	2019	Undergraduate	Human Geography and Urban-Rural Planning
2847	2019	Undergraduate	Chemistry
2850	2019	Undergraduate	Chemistry
3609	2019	Undergraduate	Chemistry
3612	2019	Undergraduate	Chemistry
3623	2019	Undergraduate	Chemistry
3656	2019	Undergraduate	Chemistry
3735	2019	Undergraduate	Aerospace Engineering (Aeronautics science and technology)
3736	2019	Undergraduate	Aerospace Engineering (Aeronautics science and technology)
3737	2019	Undergraduate	Aerospace Engineering (Aeronautics science and technology)
3738	2019	Undergraduate	Aerospace Engineering (Aeronautics science and technology)
3739	2019	Undergraduate	Aerospace Engineering (Aeronautics science and technology)
3740	2019	Undergraduate	Aerospace Engineering (Aeronautics science and technology)
3741	2019	Undergraduate	Aerospace Engineering (Aeronautics science and technology)
3742	2019	Undergraduate	Aerospace Engineering (Aeronautics science and technology)
3743	2019	Undergraduate	Aerospace Engineering (Aeronautics science and technology)
3744	2019	Undergraduate	Aerospace Engineering (Aeronautics science and technology)
3745	2019	Undergraduate	Aerospace Engineering (Aeronautics science and technology)
3746	2019	Undergraduate	Aerospace Engineering (Aeronautics science and technology)
3747	2019	Undergraduate	Aerospace Engineering (Aeronautics science and technology)
3748	2019	Undergraduate	Aerospace Engineering (Aeronautics science and technology)
3749	2019	Undergraduate	Aerospace Engineering (Aeronautics science and technology)
3750	2019	Undergraduate	Aerospace Engineering (Aeronautics science and technology)
3751	2019	Undergraduate	Aerospace Engineering (Aeronautics science and technology)
3752	2019	Undergraduate	Aerospace Engineering (Aeronautics science and technology)
3753	2019	Undergraduate	Aerospace Engineering (Aeronautics science and technology)
3754	2019	Undergraduate	Aerospace Engineering (Aeronautics science and technology)
3755	2019	Undergraduate	Aerospace Engineering (Aeronautics science and technology)
3756	2019	Undergraduate	Aerospace Engineering (Aeronautics science and technology)
3757	2019	Undergraduate	Aerospace Engineering (Aeronautics science and technology)
3758	2019	Undergraduate	Aerospace Engineering (Aeronautics science and technology)
3759	2019	Undergraduate	Aerospace Engineering (Aeronautics science and technology)
3760	2019	Undergraduate	Aerospace Engineering (Aeronautics science and technology)
3761	2019	Undergraduate	Aerospace Engineering (Aeronautics science and technology)
3762	2019	Undergraduate	Aerospace Engineering (Aeronautics science and technology)
3763	2019	Undergraduate	Aerospace Engineering (Aeronautics science and technology)
3767	2019	Undergraduate	Chemistry
4509	2019	Undergraduate
48	2015	Undergraduate	Mathematics and Applied Mathematics
98	2016	Undergraduate	Physics
394	2017	Undergraduate	Mathematics and Applied Mathematics
431	2017	Undergraduate	Physics
441	2017	Undergraduate	Intelligence Science and Technology
446	2017	Undergraduate	Material Chemistry
454	2017	Undergraduate	Material Chemistry
471	2017	Undergraduate	Physics
509	2017	Undergraduate	Environmental Sciences
746	2017	Undergraduate	German Language and Literature
836	2017	Undergraduate
864	2018	Undergraduate	Information and Computing Science
869	2018	Undergraduate	Mathematics and Applied Mathematics
968	2018	Undergraduate	Astronomy
986	2018	Undergraduate	Mathematics and Applied Mathematics
1037	2018	Undergraduate	Chemistry
1130	2018	Undergraduate	Physics
1154	2018	Undergraduate	Physics
1201	2018	Undergraduate	Mathematics and Applied Mathematics
1827	2019	Undergraduate	Information and Computing Science
1828	2019	Undergraduate	Mathematics
1831	2019	Undergraduate	Data Science and Big Data Technology
1832	2019	Undergraduate	Statistics
1833	2019	Undergraduate	Statistics
1834	2019	Undergraduate	Mathematics and Applied Mathematics
1835	2019	Undergraduate	Statistics
1836	2019	Undergraduate	Mathematics and Applied Mathematics
1837	2019	Undergraduate	Statistics
1838	2019	Undergraduate	Information and Computing Science
1839	2019	Undergraduate	Information and Computing Science
1840	2019	Undergraduate	Mathematics and Applied Mathematics
1842	2019	Undergraduate	Information and Computing Science
1847	2019	Undergraduate	Mathematics
1848	2019	Undergraduate	Mathematics and Applied Mathematics
1850	2019	Undergraduate	Data Science and Big Data Technology
1851	2019	Undergraduate	Mathematics and Applied Mathematics
1852	2019	Undergraduate	Information and Computing Science
1853	2019	Undergraduate	Statistics
1855	2019	Undergraduate	Statistics
1857	2019	Undergraduate	Information and Computing Science
1858	2019	Undergraduate	Mathematics
1859	2019	Undergraduate	Mathematics and Applied Mathematics
1860	2019	Undergraduate	Statistics
1861	2019	Undergraduate	Information and Computing Science
1862	2019	Undergraduate	Information and Computing Science
1863	2019	Undergraduate	Information and Computing Science
1864	2019	Undergraduate	Statistics
1865	2019	Undergraduate	Mathematics and Applied Mathematics
1867	2019	Undergraduate	Mathematics and Applied Mathematics
1868	2019	Undergraduate	Mathematics and Applied Mathematics
1869	2019	Undergraduate	Information and Computing Science
1870	2019	Undergraduate	Mathematics and Applied Mathematics
1871	2019	Undergraduate	Mathematics and Applied Mathematics
1872	2019	Undergraduate	Information and Computing Science
1873	2019	Undergraduate	Mathematics and Applied Mathematics
1874	2019	Undergraduate	Mathematics and Applied Mathematics
1875	2019	Undergraduate	Mathematics and Applied Mathematics
1876	2019	Undergraduate	Statistics
1879	2019	Undergraduate	Information and Computing Science
1880	2019	Undergraduate	Mathematics
1881	2019	Undergraduate	Information and Computing Science
1884	2019	Undergraduate	Information and Computing Science
1886	2019	Undergraduate	Information and Computing Science
1894	2019	Undergraduate	Information and Computing Science
1895	2019	Undergraduate	Mathematics and Applied Mathematics
1897	2019	Undergraduate	Statistics
1901	2019	Undergraduate	Statistics
1902	2019	Undergraduate	Mathematics and Applied Mathematics
1903	2019	Undergraduate	Data Science and Big Data Technology
1904	2019	Undergraduate	Statistics
1905	2019	Undergraduate	Statistics
1906	2019	Undergraduate	Mathematics
1908	2019	Undergraduate	Information and Computing Science
1911	2019	Undergraduate	Statistics
1912	2019	Undergraduate	Information and Computing Science
1913	2019	Undergraduate	Statistics
1915	2019	Undergraduate	Information and Computing Science
1916	2019	Undergraduate	Mathematics
1918	2019	Undergraduate	Information and Computing Science
1922	2019	Undergraduate	Mathematics
1923	2019	Undergraduate	Mathematics and Applied Mathematics
1925	2019	Undergraduate	Mathematics and Applied Mathematics
1927	2019	Undergraduate	Information and Computing Science
1929	2019	Undergraduate	Intelligence Science and Technology
1932	2019	Undergraduate	Mathematics and Applied Mathematics
1936	2019	Undergraduate	Mathematics and Applied Mathematics
1937	2019	Undergraduate	Mathematics and Applied Mathematics
1938	2019	Undergraduate	Mathematics and Applied Mathematics
1941	2019	Undergraduate	Mathematics and Applied Mathematics
1943	2019	Undergraduate	Mathematics
1946	2019	Undergraduate	Statistics
1947	2019	Undergraduate	Information and Computing Science
1948	2019	Undergraduate	Mathematics and Applied Mathematics
1950	2019	Undergraduate	Data Science and Big Data Technology
1952	2019	Undergraduate	Mathematics and Applied Mathematics
1953	2019	Undergraduate	Statistics
1955	2019	Undergraduate	Mathematics and Applied Mathematics
1956	2019	Undergraduate	Mathematics and Applied Mathematics
1957	2019	Undergraduate	Statistics
1958	2019	Undergraduate	Mathematics and Applied Mathematics
1961	2019	Undergraduate	Mathematics
1963	2019	Undergraduate	Mathematics and Applied Mathematics
1965	2019	Undergraduate	Mathematics and Applied Mathematics
1966	2019	Undergraduate	Mathematics and Applied Mathematics
1967	2019	Undergraduate	Mathematics and Applied Mathematics
1968	2019	Undergraduate	Mathematics and Applied Mathematics
2083	2019	Undergraduate	Astronomy
2492	2019	Undergraduate	Mathematics and Applied Mathematics
3591	2019	Undergraduate	Information and Computing Science
3593	2019	Undergraduate	Mathematics and Applied Mathematics
3595	2019	Undergraduate	History
3606	2019	Undergraduate	Information and Computing Science
3653	2019	Undergraduate	Yuanpei Program
3660	2019	Undergraduate	Information and Computing Science
3662	2019	Undergraduate	Mathematics and Applied Mathematics
3670	2019	Undergraduate	Data Science and Big Data Technology
3683	2019	Undergraduate	Data Science and Big Data Technology
3693	2019	Undergraduate	Psychology
3765	2019	Undergraduate	Mathematics and Applied Mathematics
53	2015	Undergraduate	Information and Computing Science
150	2016	Undergraduate	Computer Science and Technology
158	2016	Undergraduate	Psychology
320	2016	Undergraduate	History
392	2017	Undergraduate	Information and Computing Science
429	2017	Undergraduate	Physics
843	2017	Undergraduate
857	2018	Undergraduate	Mathematics and Applied Mathematics
1088	2018	Undergraduate	Physics
1135	2018	Undergraduate	Geology
1141	2018	Undergraduate	Geology
1163	2018	Undergraduate	Data Science and Big Data Technology
1187	2018	Undergraduate	Environmental Sciences
1449	2018	Undergraduate	Economics (National Development)
1646	2018	Undergraduate	Mathematics and Applied Mathematics
1820	2018	Undergraduate
1826	2019	Undergraduate	Mathematics and Applied Mathematics
1829	2019	Undergraduate	Mathematics and Applied Mathematics
1830	2019	Undergraduate	Information and Computing Science
1843	2019	Undergraduate	Information and Computing Science
1844	2019	Undergraduate	Statistics
1845	2019	Undergraduate	Statistics
1846	2019	Undergraduate	Mathematics
1849	2019	Undergraduate	Mathematics
1854	2019	Undergraduate	Mathematics and Applied Mathematics
1856	2019	Undergraduate	Mathematics
1877	2019	Undergraduate	Mathematics and Applied Mathematics
1878	2019	Undergraduate	Statistics
1882	2019	Undergraduate	Mathematics and Applied Mathematics
1883	2019	Undergraduate	Mathematics and Applied Mathematics
1885	2019	Undergraduate	Mathematics
[truncated: 2,569 more rows]
